# Supplementary material for: Deployment of non-canonical splicing in tunicate genomes is mediated by divergent U2AF function and changing m6A modification in U1 and U6 snRNA
Source: Nucleic Acids Res. 2026 Jul 2;54(12):gkag659. doi: 10.1093/nar/gkag659 (PMC13326754; doi:10.1093/nar/gkag659)
Supplement: gkag659_Supplemental_Files [file gkag659_supplemental_files.zip]

Archive with 7 entries (7 files):
- Crux_output.tar.gz
- gels.tar.gz
- NAR_revised_supplemental.pdf
- SI_coIPMS.xlsx
- SI_homology.xlsx
- SI_TALONcount.xlsx
- SI_U2AF1count.xlsx
