# Supplementary material for: Deployment of non-canonical splicing in tunicate genomes is mediated by divergent U2AF function and changing m6A modification in U1 and U6 snRNA
Source: Nucleic Acids Res. 2026 Jul 2;54(12):gkag659. doi: 10.1093/nar/gkag659 (PMC13326754; doi:10.1093/nar/gkag659)
Supplement: gkag659_Supplemental_Files [file gkag659_supplemental_files.zip › SI_coIPMS.xlsx]

## Sheet: U2AF2a_lowMW
Checked	Protein FDR Confidence: Combined	Master	Accession	Description	Exp. q-value: Combined	Contaminant	Sum PEP Score	Coverage [%]	# Peptides	# PSMs	# Unique Peptides	# AAs	MW [kDa]	calc. pI	Score Sequest HT: A3 Sequest HT	# Peptides (by Search Engine): A3 Sequest HT	Found in Sample: [S1] F1: Sample	# Protein Groups	Modifications
FALSE	High	Master Protein	B12345FB	U2AF2alpha OS=Fritillaria Borealis OX=9606 GN=LINC01558 PE=4 SV=1	0	FALSE	408.554	66	34	260	32	566	63.2	6.74	723.08	34	High	1
	Checked	Confidence	Annotated Sequence	Modifications	Contaminant	Qvality PEP	Qvality q-value	# Protein Groups	# Proteins	# PSMs	Master Protein Accessions	Positions in Master Proteins	Modifications in Master Proteins	# Missed Cleavages	Theo. MH+ [Da]	Found in Sample: [S1] F1: Sample	Confidence (by Search Engine): A3 Sequest HT	Percolator q-Value (by Search Engine): A3 Sequest HT	Percolator PEP (by Search Engine): A3 Sequest HT	XCorr (by Search Engine): A3 Sequest HT	Sequence in Protein	Positions in Proteins
	FALSE	High	[R].AFNLVKDTTTGLSK.[G]		FALSE	1.3691e-06	0.00017015	1	1	3	B12345FB	B12345FB [336-349]		1	1494.82	High	High	0.0001955	4.139e-07	3.62	R.AFNLVKDTTTGLSK.G	[336-349]
	FALSE	High	[K].AKPGQEDNPTAYLNGIVSTVVQDSPNK.[I]		FALSE	2.96752e-08	0.00017015	1	1	8	B12345FB	B12345FB [283-309]		0	2842.42	High	High	0.0001955	6.746e-09	6.22	K.AKPGQEDNPTAYLNGIVSTVVQDSPNK.I	[283-309]
	FALSE	High	[K].ELLIAFGPLR.[A]		FALSE	0.00299972	0.00017015	1	1	22	B12345FB	B12345FB [326-335]		0	1128.68	High	High	0.0001955	0.001594	2.99	K.ELLIAFGPLR.A	[326-335]
	FALSE	High	[K].ELLIAFGPLRAFNLVK.[D]		FALSE	0.0129857	0.000568075	1	1	2	B12345FB	B12345FB [326-341]		1	1801.07	High	High	0.0004794	0.007725	1.79	K.ELLIAFGPLRAFNLVK.D	[326-341]
	FALSE	High	[K].EMQQNGQLPIHFPGVVPGAAIAAQFPMAGGHVAR.[Q]	2xOxidation [M2; M27]	FALSE	9.20539e-08	0.00017015	1	1	2	B12345FB	B12345FB [162-195]		0	3528.76	High	High	0.0001955	2.278e-08	6.17	K.EMQQNGQLPIHFPGVVPGAAIAAQFPMAGGHVAR.Q	[162-195]
	FALSE	High	[R].FEGKPIPNPLLGLDSTR.[T]		FALSE	3.2985e-08	0.00017015	1	3	28	B12345FB	B12345FB [542-558]		0	1854.01	High	High	0.0001955	7.546e-09	4.72	R.FEGKPIPNPLLGLDSTR.T	[542-558]
	FALSE	High	[K].FGEVKSIEIPRPTQGMADLGGLGK.[I]	1xOxidation [M16]	FALSE	8.58685e-07	0.00017015	1	1	1	B12345FB	B12345FB [452-475]		1	2516.32	High	High	0.0001955	2.511e-07	5.63	K.FGEVKSIEIPRPTQGMADLGGLGK.I	[452-475]
	FALSE	High	[K].GQDNSADIQHSGGR.[S]		FALSE	1.13475e-05	0.00017015	1	3	11	B12345FB	B12345FB [521-534]		0	1441.64	High	High	0.0001955	4.001e-06	3.92	K.GQDNSADIQHSGGR.S	[521-534]
	FALSE	High	[K].GQDNSADIQHSGGRSSLEGPR.[F]		FALSE	0.00105006	0.00017015	1	3	1	B12345FB	B12345FB [521-541]		1	2168.01	High	High	0.0001955	0.0005184	2.98	K.GQDNSADIQHSGGRSSLEGPR.F	[521-541]
	FALSE	High	[K].GYAFCEYVDAQITDQSIAGLHGMQLGEK.[K]	1xCarbamidomethyl [C5]	FALSE	1.12711e-10	0.00017015	1	1	2	B12345FB	B12345FB [350-377]		0	3101.43	High	High	0.0001955	1.693e-11	6.49	K.GYAFCEYVDAQITDQSIAGLHGMQLGEK.K	[350-377]
	FALSE	High	[K].GYAFCEYVDAQITDQSIAGLHGMQLGEK.[K]	1xCarbamidomethyl [C5]; 1xOxidation [M23]	FALSE	1.72733e-08	0.00017015	1	1	7	B12345FB	B12345FB [350-377]		0	3117.43	High	High	0.0001955	3.766e-09	8.71	K.GYAFCEYVDAQITDQSIAGLHGMQLGEK.K	[350-377]
	FALSE	High	[K].GYAFCEYVDAQITDQSIAGLHGMQLGEKK.[L]	1xCarbamidomethyl [C5]; 1xOxidation [M23]	FALSE	5.65389e-06	0.00017015	1	1	1	B12345FB	B12345FB [350-378]		1	3245.52	High	High	0.0001955	1.891e-06	4.43	K.GYAFCEYVDAQITDQSIAGLHGMQLGEKK.L	[350-378]
	FALSE	High	[K].KLIVQR.[A]		FALSE	0.105992	0.0053892	2	2	10	B12345FB; P26368	B12345FB [378-383]; P26368 [329-334]		1	756.509	High	High	0.0043	0.07551	2.27	K.KLIVQR.A	[378-383]
	FALSE	High	[K].LEPDVITTAPIK.[K]		FALSE	0.000176265	0.00017015	1	1	1	B12345FB	B12345FB [28-39]		0	1296.74	High	High	0.0001955	7.615e-05	2.56	K.LEPDVITTAPIK.K	[28-39]
	FALSE	High	[K].IFVGGLPNYLNEDQVK.[E]		FALSE	6.02359e-07	0.00017015	1	1	11	B12345FB	B12345FB [310-325]		0	1805.94	High	High	0.0001955	1.707e-07	4.61	K.IFVGGLPNYLNEDQVK.E	[310-325]
	FALSE	High	[K].IFVGGLPNYLNEDQVKELLIAFGPLR.[A]		FALSE	0.000150883	0.00017015	1	1	1	B12345FB	B12345FB [310-335]		1	2915.6	High	High	0.0001955	6.456e-05	3.06	K.IFVGGLPNYLNEDQVKELLIAFGPLR.A	[310-335]
	FALSE	High	[K].IRRPSDYK.[A]		FALSE	0.105992	0.0053892	1	1	1	B12345FB	B12345FB [275-282]		1	1034.57	High	High	0.0043	0.07526	1.26	K.IRRPSDYK.A	[275-282]
	FALSE	High	[K].IYVEFGEIGQCMECSNALAGR.[K]	2xCarbamidomethyl [C11; C14]	FALSE	1.1779e-05	0.00017015	1	1	3	B12345FB	B12345FB [476-496]		0	2404.07	High	High	0.0001955	4.173e-06	3.5	K.IYVEFGEIGQCMECSNALAGR.K	[476-496]
	FALSE	High	[K].IYVEFGEIGQCMECSNALAGR.[K]	2xCarbamidomethyl [C11; C14]; 1xOxidation [M12]	FALSE	9.61506e-08	0.00017015	1	1	29	B12345FB	B12345FB [476-496]		0	2420.07	High	High	0.0001955	2.391e-08	6.17	K.IYVEFGEIGQCMECSNALAGR.K	[476-496]
	FALSE	High	[R].LYVGGIPFGATEQNMMEFFNAQMR.[T]	3xOxidation [M15; M16; M23]	FALSE	0.182996	0.00876768	1	1	1	B12345FB	B12345FB [200-223]		0	2799.26	High	High	0.006869	0.1379	1.45	R.LYVGGIPFGATEQNMMEFFNAQMR.T	[200-223]
	FALSE	High	[K].NFAFLEFR.[S]		FALSE	0.00164255	0.00017015	2	2	32	B12345FB; P26368	B12345FB [245-252]; P26368 [196-203]		0	1043.53	High	High	0.0001955	0.0008372	1.97	K.NFAFLEFR.S	[245-252]
	FALSE	High	[R].RPSDYKAKPGQEDNPTAYLNGIVSTVVQDSPNK.[I]		FALSE	0.0160009	0.000568075	1	1	1	B12345FB	B12345FB [277-309]		1	3588.79	High	High	0.0004794	0.009701	2.41	R.RPSDYKAKPGQEDNPTAYLNGIVSTVVQDSPNK.I	[277-309]
	FALSE	High	[R].RVFEKGQDNSADIQHSGGR.[S]		FALSE	0.0167025	0.000568075	1	1	1	B12345FB	B12345FB [516-534]		2	2101.02	High	High	0.0004794	0.01014	2.23	R.RVFEKGQDNSADIQHSGGR.S	[516-534]
	FALSE	High	[K].SIEIPRPTQGMADLGGLGK.[I]		FALSE	4.40115e-10	0.00017015	1	1	8	B12345FB	B12345FB [457-475]		0	1940.03	High	High	0.0001955	7.32e-11	5.72	K.SIEIPRPTQGMADLGGLGK.I	[457-475]
	FALSE	High	[K].SIEIPRPTQGMADLGGLGK.[I]	1xOxidation [M11]	FALSE	1.94402e-08	0.00017015	1	1	17	B12345FB	B12345FB [457-475]		0	1956.02	High	High	0.0001955	4.273e-09	5.02	K.SIEIPRPTQGMADLGGLGK.I	[457-475]
	FALSE	High	[R].SSLEGPRFEGKPIPNPLLGLDSTR.[T]		FALSE	1.40519e-07	0.00017015	1	3	2	B12345FB	B12345FB [535-558]		1	2580.38	High	High	0.0001955	3.583e-08	5.25	R.SSLEGPRFEGKPIPNPLLGLDSTR.T	[535-558]
	FALSE	High	[R].SVDETTQALAFDGIQFMGQSLK.[I]		FALSE	0.000197145	0.00017015	1	1	1	B12345FB	B12345FB [253-274]		0	2386.16	High	High	0.0001955	8.602e-05	3.77	R.SVDETTQALAFDGIQFMGQSLK.I	[253-274]
	FALSE	High	[R].SVDETTQALAFDGIQFMGQSLK.[I]	1xOxidation [M17]	FALSE	1.33171e-09	0.00017015	1	1	4	B12345FB	B12345FB [253-274]		0	2402.15	High	High	0.0001955	2.406e-10	6.3	R.SVDETTQALAFDGIQFMGQSLK.I	[253-274]
	FALSE	High	[R].SVDETTQALAFDGIQFMGQSLKIR.[R]	1xOxidation [M17]	FALSE	0.000634637	0.00017015	1	1	1	B12345FB	B12345FB [253-276]		1	2671.34	High	High	0.0001955	0.0003023	3.63	R.SVDETTQALAFDGIQFMGQSLKIR.R	[253-276]
	FALSE	High	[R].TAGLSQAPGDPILAVQINMDK.[N]		FALSE	1.62316e-08	0.00017015	1	1	4	B12345FB	B12345FB [224-244]		0	2139.11	High	High	0.0001955	3.535e-09	6.42	R.TAGLSQAPGDPILAVQINMDK.N	[224-244]
	FALSE	High	[R].TAGLSQAPGDPILAVQINMDK.[N]	1xOxidation [M19]	FALSE	4.33687e-08	0.00017015	1	1	7	B12345FB	B12345FB [224-244]		0	2155.11	High	High	0.0001955	1.017e-08	7.79	R.TAGLSQAPGDPILAVQINMDK.N	[224-244]
	FALSE	High	[R].TAGLSQAPGDPILAVQINMDKNFAFLEFR.[S]		FALSE	1.43731e-05	0.00017015	1	1	1	B12345FB	B12345FB [224-252]		1	3163.62	High	High	0.0001955	5.143e-06	3.88	R.TAGLSQAPGDPILAVQINMDKNFAFLEFR.S	[224-252]
	FALSE	High	[R].TAGLSQAPGDPILAVQINMDKNFAFLEFR.[S]	1xOxidation [M19]	FALSE	6.01352e-11	0.00017015	1	1	3	B12345FB	B12345FB [224-252]		1	3179.62	High	High	0.0001955	8.663e-12	9.07	R.TAGLSQAPGDPILAVQINMDKNFAFLEFR.S	[224-252]
	FALSE	High	[K].TETGEDADFEFDPDMDPSAYK.[L]	1xOxidation [M15]	FALSE	1.02843e-06	0.00017015	1	1	1	B12345FB	B12345FB [7-27]		0	2395.94	High	High	0.0001955	3.036e-07	4.4	K.TETGEDADFEFDPDMDPSAYK.L	[7-27]
	FALSE	High	[K].TETGEDADFEFDPDMDPSAYKLEPDVITTAPIKK.[Q]	1xOxidation [M15]	FALSE	1.06091e-06	0.00017015	1	1	1	B12345FB	B12345FB [7-40]		2	3801.76	High	High	0.0001955	3.139e-07	6.4	K.TETGEDADFEFDPDMDPSAYKLEPDVITTAPIKK.Q	[7-40]
	FALSE	High	[R].VFEKGQDNSADIQHSGGR.[S]		FALSE	1.10502e-09	0.00017015	1	1	2	B12345FB	B12345FB [517-534]		1	1944.92	High	High	0.0001955	1.968e-10	5.71	R.VFEKGQDNSADIQHSGGR.S	[517-534]
	FALSE	High	[R].VNKYWDVAPEGFEHVQPNQYK.[E]		FALSE	0.00902857	0.000386391	1	1	1	B12345FB	B12345FB [141-161]		1	2548.23	High	High	0.0003503	0.005211	2.71	R.VNKYWDVAPEGFEHVQPNQYK.E	[141-161]
	FALSE	High	[R].VVMTMYYDPDK.[Y]		FALSE	6.55655e-05	0.00017015	1	1	2	B12345FB	B12345FB [502-512]		0	1361.61	High	High	0.0001955	2.632e-05	2.5	R.VVMTMYYDPDK.Y	[502-512]
	FALSE	High	[R].VVMTMYYDPDK.[Y]	1xOxidation [M]	FALSE	3.37004e-05	0.00017015	1	1	4	B12345FB	B12345FB [502-512]		0	1377.61	High	High	0.0001955	1.289e-05	3.38	R.VVMTMYYDPDK.Y	[502-512]
	FALSE	High	[R].VVMTMYYDPDK.[Y]	2xOxidation [M3; M5]	FALSE	5.24725e-06	0.00017015	1	1	3	B12345FB	B12345FB [502-512]		0	1393.6	High	High	0.0001955	1.749e-06	3.45	R.VVMTMYYDPDK.Y	[502-512]
	FALSE	High	[R].VVMTMYYDPDKYHR.[R]		FALSE	6.41017e-07	0.00017015	1	1	2	B12345FB	B12345FB [502-515]		1	1817.83	High	High	0.0001955	1.834e-07	5.24	R.VVMTMYYDPDKYHR.R	[502-515]
	FALSE	High	[R].VVMTMYYDPDKYHR.[R]	1xOxidation [M]	FALSE	2.18541e-07	0.00017015	1	1	9	B12345FB	B12345FB [502-515]		1	1833.83	High	High	0.0001955	5.767e-08	4.88	R.VVMTMYYDPDKYHR.R	[502-515]
	FALSE	High	[R].VVMTMYYDPDKYHR.[R]	2xOxidation [M3; M5]	FALSE	3.07686e-07	0.00017015	1	1	11	B12345FB	B12345FB [502-515]		1	1849.82	High	High	0.0001955	8.298e-08	5.07	R.VVMTMYYDPDKYHR.R	[502-515]
	FALSE	High	[K].YWDVAPEGFEHVQPNQYK.[E]		FALSE	4.39116e-08	0.00017015	1	1	2	B12345FB	B12345FB [144-161]		0	2207.02	High	High	0.0001955	1.026e-08	5.21	K.YWDVAPEGFEHVQPNQYK.E	[144-161]
FALSE	High	Master Protein	P04264	Keratin, type II cytoskeletal 1 OS=Homo sapiens OX=9606 GN=KRT1 PE=1 SV=6	0	FALSE	357.828	61	46	96	38	644	66	8.12	363.71	46	High	1
	Checked	Confidence	Annotated Sequence	Modifications	Contaminant	Qvality PEP	Qvality q-value	# Protein Groups	# Proteins	# PSMs	Master Protein Accessions	Positions in Master Proteins	Modifications in Master Proteins	# Missed Cleavages	Theo. MH+ [Da]	Found in Sample: [S1] F1: Sample	Confidence (by Search Engine): A3 Sequest HT	Percolator q-Value (by Search Engine): A3 Sequest HT	Percolator PEP (by Search Engine): A3 Sequest HT	XCorr (by Search Engine): A3 Sequest HT	Sequence in Protein	Positions in Proteins
	FALSE	High	[K].AEAESLYQSKYEELQITAGR.[H]		TRUE	5.00958e-09	0.00017015	1	2	1	P04264	P04264 [367-386]		1	2286.12	High	High	0.0001955	1.001e-09	7.24	K.AEAESLYQSKYEELQITAGR.H	[367-386]
	FALSE	High	[K].AQYEDIAQK.[S]		FALSE	0.010664	0.000568075	1	1	2	P04264	P04264 [356-364]		0	1065.52	High	High	0.0004794	0.006265	2.78	K.AQYEDIAQK.S	[356-364]
	FALSE	High	[K].DVDGAYMTK.[V]		TRUE	0.00557506	0.000386391	1	2	1	P04264	P04264 [290-298]		0	999.445	High	High	0.0003503	0.003113	2.03	K.DVDGAYMTK.V	[290-298]
	FALSE	High	[K].DVDGAYMTK.[V]	1xOxidation [M7]	TRUE	0.0136402	0.000568075	1	2	2	P04264	P04264 [290-298]		0	1015.44	High	High	0.0004794	0.008137	2.12	K.DVDGAYMTK.V	[290-298]
	FALSE	High	[R].DYQELMNTK.[L]		TRUE	0.00176968	0.00017015	2	4	1	Q3TTY5; P04264	Q3TTY5 [483-491]; P04264 [464-472]		0	1141.52	High	High	0.0001955	0.000904	2.46	R.DYQELMNTK.L	[464-472]
	FALSE	High	[R].DYQELMNTK.[L]	1xOxidation [M6]	TRUE	0.00540516	0.000386391	2	4	1	Q3TTY5; P04264	Q3TTY5 [483-491]; P04264 [464-472]		0	1157.51	High	High	0.0003503	0.00301	2.37	R.DYQELMNTK.L	[464-472]
	FALSE	High	[R].EQIKSLNNQFASFIDK.[V]		TRUE	0.000336565	0.00017015	1	3	1	P04264	P04264 [182-197]		1	1881.97	High	High	0.0001955	0.0001521	2.73	R.EQIKSLNNQFASFIDK.V	[182-197]
	FALSE	High	[R].EREQIKSLNNQFASFIDK.[V]		TRUE	2.86206e-09	0.00017015	1	3	1	P04264	P04264 [180-197]		2	2167.11	High	High	0.0001955	5.465e-10	5.81	R.EREQIKSLNNQFASFIDK.V	[180-197]
	FALSE	High	[R].FLEQQNQVLQTK.[W]		TRUE	9.53371e-06	0.00017015	3	10	2	Q7Z794; P35908; P04264	Q7Z794 [184-195]; P35908 [198-209]; P04264 [200-211]		0	1475.79	High	High	0.0001955	3.318e-06	2.89	R.FLEQQNQVLQTK.W	[200-211]
	FALSE	High	[R].FLEQQNQVLQTKWELLQQVDTSTR.[T]		TRUE	1.26707e-09	0.00017015	1	2	2	P04264	P04264 [200-223]		1	2932.52	High	High	0.0001955	2.286e-10	5.52	R.FLEQQNQVLQTKWELLQQVDTSTR.T	[200-223]
	FALSE	High	[R].FSSCGGGGGSFGAGGGFGSR.[S]	1xCarbamidomethyl [C4]	TRUE	2.03284e-09	0.00017015	1	2	1	P04264	P04264 [46-65]		0	1765.73	High	High	0.0001955	3.797e-10	5.19	R.FSSCGGGGGSFGAGGGFGSR.S	[46-65]
	FALSE	High	[R].GGGGGGYGSGGSSYGSGGGSYGSGGGGGGGR.[G]		TRUE	2.30737e-11	0.00017015	1	2	1	P04264	P04264 [519-549]		0	2383.95	High	High	0.0001955	3.086e-12	6.97	R.GGGGGGYGSGGSSYGSGGGSYGSGGGGGGGR.G	[519-549]
	FALSE	High	[R].GSYGSGGSSYGSGGGSYGSGGGGGGHGSYGSGSSSGGYR.[G]		TRUE	3.42209e-13	0.00017015	1	2	1	P04264	P04264 [550-588]		0	3312.31	High	High	0.0001955	3.356e-14	10.7	R.GSYGSGGSSYGSGGGSYGSGGGGGGHGSYGSGSSSGGYR.G	[550-588]
	FALSE	High	[K].KQISNLQQSISDAEQR.[G]		TRUE	4.52473e-07	0.00017015	1	2	2	P04264	P04264 [417-432]		1	1844.95	High	High	0.0001955	1.262e-07	4.69	K.KQISNLQQSISDAEQR.G	[417-432]
	FALSE	High	[K].LALDIEIATYR.[KT]		TRUE	5.93546e-05	0.00017015	3	12	6	P04264; Q6KB66-1; P19013	P04264 [473-483]; Q6KB66-1 [374-384]; P19013 [504-514]		0	1277.71	High	High	0.0001955	2.36e-05	3.32	K.LALDLEIATYR.T	[473-483]
	FALSE	High	[R].LDSELKNMQDMVEDYR.[N]	1xOxidation [M]	TRUE	7.96925e-07	0.00017015	1	2	2	P04264	P04264 [252-267]		1	2001.89	High	High	0.0001955	2.318e-07	4.74	R.LDSELKNMQDMVEDYR.N	[252-267]
	FALSE	High	[R].LDSELKNMQDMVEDYR.[N]	2xOxidation [M8; M11]	TRUE	9.35746e-06	0.00017015	1	2	1	P04264	P04264 [252-267]		1	2017.88	High	High	0.0001955	3.255e-06	4.48	R.LDSELKNMQDMVEDYR.N	[252-267]
	FALSE	High	[K].IEISELNR.[V]		TRUE	0.0205648	0.000948719	2	4	1	P35908; P04264	P35908 [394-401]; P04264 [396-403]		0	973.531	High	High	0.0007616	0.01273	2.75	K.IEISELNR.V	[396-403]
	FALSE	High	[K].LNDLEDALQQAKEDLAR.[L]		TRUE	3.1031e-09	0.00017015	1	2	1	P04264	P04264 [444-460]		1	1941.99	High	High	0.0001955	5.977e-10	6.31	K.LNDLEDALQQAKEDLAR.L	[444-460]
	FALSE	High	[R].LRSEIDNVK.[K]		TRUE	0.0160009	0.000568075	1	4	1	P04264	P04264 [408-416]		1	1073.59	High	High	0.0004794	0.009693	2.64	R.LRSEIDNVK.K	[408-416]
	FALSE	High	[R].LRSEIDNVKK.[Q]		TRUE	0.00575028	0.000386391	1	4	2	P04264	P04264 [408-417]		2	1201.69	High	High	0.0003503	0.003214	3.99	R.LRSEIDNVKK.Q	[408-417]
	FALSE	High	[R].MSGECAPNVSVSVSTSHTTISGGGSR.[G]	1xCarbamidomethyl [C5]	TRUE	6.55321e-10	0.00017015	1	2	1	P04264	P04264 [493-518]		0	2565.17	High	High	0.0001955	1.121e-10	6.3	R.MSGECAPNVSVSVSTSHTTISGGGSR.G	[493-518]
	FALSE	High	[R].MSGECAPNVSVSVSTSHTTISGGGSR.[G]	1xCarbamidomethyl [C5]; 1xOxidation [M1]	TRUE	2.20906e-11	0.00017015	1	2	2	P04264	P04264 [493-518]		0	2581.16	High	High	0.0001955	2.955e-12	7.95	R.MSGECAPNVSVSVSTSHTTISGGGSR.G	[493-518]
	FALSE	High	[K].NKLNDLEDALQQAK.[E]		TRUE	5.76695e-07	0.00017015	1	2	2	P04264	P04264 [442-455]		1	1599.83	High	High	0.0001955	1.628e-07	5.12	K.NKLNDLEDALQQAK.E	[442-455]
	FALSE	High	[K].NKLNDLEDALQQAKEDLAR.[L]		TRUE	6.0373e-09	0.00017015	1	2	2	P04264	P04264 [442-460]		2	2184.13	High	High	0.0001955	1.221e-09	7.73	K.NKLNDLEDALQQAKEDLAR.L	[442-460]
	FALSE	High	[KR].NKYEDEINK.[HR]		TRUE	0.0193458	0.00077279	4	17	2	P04264; P04259; P02538; P13647	P04264 [268-276]; P04259 [251-259]; P02538 [251-259]; P13647 [256-264]		1	1152.55	High	High	0.000632	0.01187	1.36	R.NKYEDEINK.R	[268-276]
	FALSE	High	[KR].NKYEDEINKR.[T]		TRUE	0.000336565	0.00017015	4	13	2	P04264; P04259; P02538; P13647	P04264 [268-277]; P04259 [251-260]; P02538 [251-260]; P13647 [256-265]		2	1308.65	High	High	0.0001955	0.0001528	3.78	R.NKYEDEINKR.T	[268-277]
	FALSE	High	[K].NMQDMVEDYR.[N]		TRUE	0.000603842	0.00017015	1	2	1	P04264	P04264 [258-267]		0	1300.53	High	High	0.0001955	0.0002855	3.24	K.NMQDMVEDYR.N	[258-267]
	FALSE	High	[K].NMQDMVEDYR.[N]	1xOxidation [M2]	TRUE	0.000622909	0.00017015	1	2	1	P04264	P04264 [258-267]		0	1316.52	High	High	0.0001955	0.0002952	2.91	K.NMQDMVEDYR.N	[258-267]
	FALSE	High	[K].NMQDMVEDYR.[N]	2xOxidation [M2; M5]	TRUE	0.00103066	0.00017015	1	2	2	P04264	P04264 [258-267]		0	1332.52	High	High	0.0001955	0.0005086	2.96	K.NMQDMVEDYR.N	[258-267]
	FALSE	High	[K].QISNLQQSISDAEQR.[G]		TRUE	4.86422e-05	0.00017015	1	2	1	P04264	P04264 [418-432]		0	1716.85	High	High	0.0001955	1.906e-05	4.88	K.QISNLQQSISDAEQR.G	[418-432]
	FALSE	High	[K].QISNLQQSISDAEQRGENALK.[D]		TRUE	4.07997e-09	0.00017015	1	2	1	P04264	P04264 [418-438]		1	2329.17	High	High	0.0001955	8.021e-10	6.76	K.QISNLQQSISDAEQRGENALK.D	[418-438]
	FALSE	High	[K].QISNLQQSISDAEQRGENALKDAK.[N]		TRUE	3.92604e-08	0.00017015	1	2	1	P04264	P04264 [418-441]		2	2643.33	High	High	0.0001955	9.094e-09	7.24	K.QISNLQQSISDAEQRGENALKDAK.N	[418-441]
	FALSE	High	[R].SEIDNVK.[K]		TRUE	0.0161983	0.000568075	1	4	2	P04264	P04264 [410-416]		0	804.41	High	High	0.0004794	0.009823	1.52	R.SEIDNVK.K	[410-416]
	FALSE	High	[R].SGGGFSSGSAGIINYQR.[R]		TRUE	0.0517406	0.00251689	1	2	1	P04264	P04264 [13-29]		0	1657.79	High	High	0.00208	0.03446	1.27	R.SGGGFSSGSAGIINYQR.R	[13-29]
	FALSE	High	[K].SKAEAESLYQSK.[Y]		TRUE	2.07458e-05	0.00017015	1	2	5	P04264	P04264 [365-376]		1	1340.67	High	High	0.0001955	7.656e-06	3.69	K.SKAEAESLYQSK.Y	[365-376]
	FALSE	High	[K].SKAEAESLYQSKYEELQITAGR.[H]		TRUE	1.21446e-10	0.00017015	1	2	3	P04264	P04264 [365-386]		2	2501.25	High	High	0.0001955	1.845e-11	9.14	K.SKAEAESLYQSKYEELQITAGR.H	[365-386]
	FALSE	High	[R].SLDLDSIIAEVK.[A]		TRUE	1.94948e-05	0.00017015	1	6	2	P04264	P04264 [344-355]		0	1302.72	High	High	0.0001955	7.169e-06	3.7	R.SLDLDSIIAEVK.A	[344-355]
	FALSE	High	[R].SLDLDSIIAEVKAQYEDIAQK.[S]		FALSE	3.5361e-09	0.00017015	1	1	2	P04264	P04264 [344-364]		1	2349.22	High	High	0.0001955	6.861e-10	6.05	R.SLDLDSIIAEVKAQYEDIAQK.S	[344-364]
	FALSE	High	[K].SLNNQFASFIDK.[V]		TRUE	5.44047e-05	0.00017015	1	3	2	P04264	P04264 [186-197]		0	1383.69	High	High	0.0001955	2.154e-05	2.94	K.SLNNQFASFIDK.V	[186-197]
	FALSE	High	[K].SLNNQFASFIDKVR.[F]		TRUE	7.45068e-08	0.00017015	1	3	3	P04264	P04264 [186-199]		1	1638.86	High	High	0.0001955	1.809e-08	4.99	K.SLNNQFASFIDKVR.F	[186-199]
	FALSE	High	[K].SISISVAR.[G]		TRUE	0.0193458	0.00077279	1	2	1	P04264	P04264 [75-82]		0	832.489	High	High	0.000632	0.01187	1.81	K.SISISVAR.G	[75-82]
	FALSE	High	[R].SLVNLGGSK.[S]		TRUE	0.00384438	0.00017015	1	2	3	P04264	P04264 [66-74]		0	874.499	High	High	0.0001955	0.002092	2.23	R.SLVNLGGSK.S	[66-74]
	FALSE	High	[R].SLVNLGGSKSISISVAR.[G]		TRUE	0.0816185	0.00352694	1	2	1	P04264	P04264 [66-82]		1	1687.97	High	High	0.002932	0.05643	1.99	R.SLVNLGGSKSISISVAR.G	[66-82]
	FALSE	High	[R].THNLEPYFESFINNLR.[R]		TRUE	7.05305e-09	0.00017015	1	2	5	P04264	P04264 [224-239]		0	1993.98	High	High	0.0001955	1.442e-09	5.17	R.THNLEPYFESFINNLR.R	[224-239]
	FALSE	High	[R].THNLEPYFESFINNLRR.[R]		TRUE	5.71804e-05	0.00017015	1	2	3	P04264	P04264 [224-240]		1	2150.08	High	High	0.0001955	2.272e-05	4.4	R.THNLEPYFESFINNLRR.R	[224-240]
	FALSE	High	[R].TLLEGEESR.[M]		TRUE	0.00414125	0.00017015	1	3	4	P04264	P04264 [484-492]		0	1033.52	High	High	0.0001955	0.002254	2.9	R.TLLEGEESR.M	[484-492]
	FALSE	High	[R].TNAENEFVTIK.[K]		TRUE	0.000252829	0.00017015	1	2	1	P04264	P04264 [278-288]		0	1265.64	High	High	0.0001955	0.0001119	3.57	R.TNAENEFVTIK.K	[278-288]
	FALSE	High	[R].TNAENEFVTIKK.[D]		TRUE	4.80964e-06	0.00017015	1	2	2	P04264	P04264 [278-289]		1	1393.73	High	High	0.0001955	1.589e-06	4.8	R.TNAENEFVTIKK.D	[278-289]
	FALSE	High	[K].WELLQQVDTSTR.[T]		TRUE	3.2706e-06	0.00017015	1	2	4	P04264	P04264 [212-223]		0	1475.75	High	High	0.0001955	1.049e-06	3.63	K.WELLQQVDTSTR.T	[212-223]
	FALSE	High	[KR].YEDEINKR.[TA]		TRUE	0.0448594	0.0020338	7	27	1	Q7Z794; Q3TTY5; P35908; P04264; P04259; P02538; P13647	Q7Z794 [254-261]; Q3TTY5 [289-296]; P35908 [268-275]; P04264 [270-277]; P04259 [253-260]; P02538 [253-260]; P13647 [258-265]		1	1066.52	High	High	0.001568	0.02947	1.86	K.YEDEINKR.T	[270-277]
	FALSE	High	[K].YEELQITAGR.[H]		TRUE	0.000236111	0.00017015	2	3	3	P04264; P04259	P04264 [377-386]; P04259 [360-369]		0	1179.6	High	High	0.0001955	0.0001041	3.03	K.YEELQITAGR.H	[377-386]
FALSE	High	Master Protein	P35908	Keratin, type II cytoskeletal 2 epidermal OS=Homo sapiens OX=9606 GN=KRT2 PE=1 SV=2	0	TRUE	295.252	74	48	83	34	639	65.4	8	299.33	48	High	1
	Checked	Confidence	Annotated Sequence	Modifications	Contaminant	Qvality PEP	Qvality q-value	# Protein Groups	# Proteins	# PSMs	Master Protein Accessions	Positions in Master Proteins	Modifications in Master Proteins	# Missed Cleavages	Theo. MH+ [Da]	Found in Sample: [S1] F1: Sample	Confidence (by Search Engine): A3 Sequest HT	Percolator q-Value (by Search Engine): A3 Sequest HT	Percolator PEP (by Search Engine): A3 Sequest HT	XCorr (by Search Engine): A3 Sequest HT	Sequence in Protein	Positions in Proteins
	FALSE	High	[KR].AQYEEIAQR.[S]		TRUE	0.00399006	0.00017015	4	10	1	P35908; P04259; P02538; P19013	P35908 [354-362]; P04259 [339-347]; P02538 [339-347]; P19013 [387-395]		0	1107.54	High	High	0.0001955	0.002169	1.77	K.AQYEEIAQR.S	[354-362]
	FALSE	High	[K].DVDNAYMIK.[V]		TRUE	0.0172221	0.000568075	1	2	1	P35908	P35908 [288-296]		0	1068.5	High	High	0.0004794	0.01051	2.62	K.DVDNAYMIK.V	[288-296]
	FALSE	High	[K].DVDNAYMIK.[V]	1xOxidation [M7]	TRUE	0.00560967	0.000386391	1	2	2	P35908	P35908 [288-296]		0	1084.5	High	High	0.0003503	0.003141	2.73	K.DVDNAYMIK.V	[288-296]
	FALSE	High	[K].DVDNAYMIKVELQSK.[V]	1xOxidation [M7]	TRUE	3.29101e-06	0.00017015	1	2	1	P35908	P35908 [288-302]		1	1768.88	High	High	0.0001955	1.062e-06	3.48	K.DVDNAYMIKVELQSK.V	[288-302]
	FALSE	High	[R].DYQELMNVK.[L]		TRUE	0.00421897	0.00017015	1	8	1	P35908	P35908 [462-470]		0	1139.54	High	High	0.0001955	0.00231	2.61	R.DYQELMNVK.L	[462-470]
	FALSE	High	[R].DYQELMNVK.[L]	1xOxidation [M6]	TRUE	0.00740973	0.000386391	1	8	1	P35908	P35908 [462-470]		0	1155.54	High	High	0.0003503	0.004216	2.4	R.DYQELMNVK.L	[462-470]
	FALSE	High	[K].EIKIEISELNR.[V]		TRUE	0.000485745	0.00017015	1	2	1	P35908	P35908 [391-401]		1	1343.75	High	High	0.0001955	0.0002268	2.81	K.EIKIEISELNR.V	[391-401]
	FALSE	High	[K].FASFIDK.[V]		TRUE	0.0172221	0.000568075	7	42	1	Q7Z794; Q3TTY5; P35908; P04259; P02538; P19013; P13647	Q7Z794 [175-181]; Q3TTY5 [210-216]; P35908 [189-195]; P04259 [174-180]; P02538 [174-180]; P19013 [222-228]; P13647 [179-185]		0	827.43	High	High	0.0004794	0.01047	2.07	K.FASFIDK.V	[189-195]
	FALSE	High	[R].FGGFGGPGGVGGLGGPGGFGPGGYPGGIHEVSVNQSLLQPLNVK.[V]		TRUE	7.62102e-06	0.00017015	1	2	1	P35908	P35908 [123-166]		0	4092.07	High	High	0.0001955	2.606e-06	5.16	R.FGGFGGPGGVGGLGGPGGFGPGGYPGGIHEVSVNQSLLQPLNVK.V	[123-166]
	FALSE	High	[R].FLEQQNQVLQTK.[W]		TRUE	9.53371e-06	0.00017015	3	10	2	Q7Z794; P35908; P04264	Q7Z794 [184-195]; P35908 [198-209]; P04264 [200-211]		0	1475.79	High	High	0.0001955	3.318e-06	2.89	R.FLEQQNQVLQTK.W	[198-209]
	FALSE	High	[R].GFSSGSAVVSGGSR.[R]		TRUE	4.95584e-05	0.00017015	2	3	2	Q3TTY5; P35908	Q3TTY5 [23-36]; P35908 [21-34]		0	1254.61	High	High	0.0001955	1.948e-05	4.08	R.GFSSGSAVVSGGSR.R	[21-34]
	FALSE	High	[R].GFSSGSAVVSGGSRR.[S]		TRUE	0.00167345	0.00017015	2	3	2	Q3TTY5; P35908	Q3TTY5 [23-37]; P35908 [21-35]		1	1410.71	High	High	0.0001955	0.0008562	3.24	R.GFSSGSAVVSGGSRR.S	[21-35]
	FALSE	High	[R].GGSGGGGSISGGGYGSGGGSGGR.[Y]		TRUE	0.000910172	0.00017015	1	2	1	P35908	P35908 [550-572]		0	1741.75	High	High	0.0001955	0.0004428	2.9	R.GGSGGGGSISGGGYGSGGGSGGR.Y	[550-572]
	FALSE	High	[K].GGSISGGGYGSGGGK.[H]		TRUE	0.00305608	0.00017015	1	2	1	P35908	P35908 [581-595]		0	1197.55	High	High	0.0001955	0.001628	2.62	K.GGSISGGGYGSGGGK.H	[581-595]
	FALSE	High	[R].GSSSGGGYSSGSSSYGSGGR.[Q]		TRUE	0.0344534	0.00110682	1	2	1	P35908	P35908 [525-544]		0	1740.71	High	High	0.0008763	0.02218	0.8	R.GSSSGGGYSSGSSSYGSGGR.Q	[525-544]
	FALSE	High	[R].HGGGGGGFGGGGFGSR.[S]		TRUE	4.74223e-10	0.00017015	1	2	5	P35908	P35908 [46-61]		0	1320.58	High	High	0.0001955	7.973e-11	5.83	R.HGGGGGGFGGGGFGSR.S	[46-61]
	FALSE	High	[KR].KYEDEINK.[R]		TRUE	0.0021058	0.00017015	2	8	1	Q3TTY5; P35908	Q3TTY5 [288-295]; P35908 [267-274]		1	1038.51	High	High	0.0001955	0.00109	3.06	K.KYEDEINK.R	[267-274]
	FALSE	High	[KR].KYEDEINKR.[T]		TRUE	0.00051052	0.00017015	2	8	2	Q3TTY5; P35908	Q3TTY5 [288-296]; P35908 [267-275]		2	1194.61	High	High	0.0001955	0.0002385	3.09	K.KYEDEINKR.T	[267-275]
	FALSE	High	[K].LALDVEIATYR.[KT]		TRUE	5.82574e-05	0.00017015	4	22	1	P35908; P04259; P02538; P13647	P35908 [471-481]; P04259 [456-466]; P02538 [456-466]; P13647 [461-471]		0	1263.69	High	High	0.0001955	2.318e-05	3.43	K.LALDVEIATYR.K	[471-481]
	FALSE	High	[K].IEISELNR.[V]		TRUE	0.0205648	0.000948719	2	4	1	P35908; P04264	P35908 [394-401]; P04264 [396-403]		0	973.531	High	High	0.0007616	0.01273	2.75	K.IEISELNR.V	[394-401]
	FALSE	High	[KR].LLEGEECR.[MLI]	1xCarbamidomethyl [C7]	TRUE	0.0180868	0.000568075	6	23	2	Q3TTY5; P35908; P04259; P02538; Q8N1N4; P13647	Q3TTY5 [504-511]; P35908 [483-490]; P04259 [468-475]; P02538 [468-475]; Q8N1N4 [416-423]; P13647 [473-480]		0	1005.47	High	High	0.0004794	0.01104	2.54	K.LLEGEECR.M	[483-490]
	FALSE	High	[R].LLRDYQELMNVK.[L]	1xOxidation [M9]	TRUE	4.16851e-06	0.00017015	1	8	1	P35908	P35908 [459-470]		1	1537.8	High	High	0.0001955	1.362e-06	4.65	R.LLRDYQELMNVK.L	[459-470]
	FALSE	High	[K].LNDLEEALQQAK.[E]		TRUE	0.00269939	0.00017015	1	2	1	P35908	P35908 [442-453]		0	1371.71	High	High	0.0001955	0.00143	4.3	K.LNDLEEALQQAK.E	[442-453]
	FALSE	High	[K].LNDLEEALQQAKEDLAR.[L]		TRUE	6.0373e-09	0.00017015	1	2	2	P35908	P35908 [442-458]		1	1956	High	High	0.0001955	1.223e-09	6.97	K.LNDLEEALQQAKEDLAR.L	[442-458]
	FALSE	High	[R].NKLNDLEEALQQAK.[E]		TRUE	5.35217e-07	0.00017015	1	2	3	P35908	P35908 [440-453]		1	1613.85	High	High	0.0001955	1.502e-07	3.63	R.NKLNDLEEALQQAK.E	[440-453]
	FALSE	High	[R].NKLNDLEEALQQAKEDLAR.[L]		TRUE	4.48405e-10	0.00017015	1	2	2	P35908	P35908 [440-458]		2	2198.14	High	High	0.0001955	7.465e-11	8.68	R.NKLNDLEEALQQAKEDLAR.L	[440-458]
	FALSE	High	[R].NLDLDSIIAEVK.[A]		TRUE	1.59762e-05	0.00017015	4	12	2	P35908; P04259; P02538; P13647	P35908 [342-353]; P04259 [327-338]; P02538 [327-338]; P13647 [332-343]		0	1329.73	High	High	0.0001955	5.774e-06	3.62	R.NLDLDSIIAEVK.A	[342-353]
	FALSE	High	[K].NVQDAIADAEQR.[G]		TRUE	0.000328296	0.00017015	1	2	2	P35908	P35908 [419-430]		0	1329.64	High	High	0.0001955	0.0001488	2.71	K.NVQDAIADAEQR.G	[419-430]
	FALSE	High	[K].NVQDAIADAEQRGEHALK.[D]		TRUE	3.99545e-07	0.00017015	1	2	2	P35908	P35908 [419-436]		1	1964.98	High	High	0.0001955	1.102e-07	6.28	K.NVQDAIADAEQRGEHALK.D	[419-436]
	FALSE	High	[K].NVQDAIADAEQRGEHALKDAR.[N]		TRUE	2.81705e-06	0.00017015	1	2	3	P35908	P35908 [419-439]		2	2307.14	High	High	0.0001955	8.97e-07	4.84	K.NVQDAIADAEQRGEHALKDAR.N	[419-439]
	FALSE	High	[R].SKEEAEALYHSK.[Y]		TRUE	5.62523e-07	0.00017015	1	2	3	P35908	P35908 [363-374]		1	1391.68	High	High	0.0001955	1.591e-07	4.86	R.SKEEAEALYHSK.Y	[363-374]
	FALSE	High	[R].SKEEAEALYHSKYEELQVTVGR.[H]		TRUE	8.57248e-11	0.00017015	1	2	4	P35908	P35908 [363-384]		2	2566.28	High	High	0.0001955	1.264e-11	8.03	R.SKEEAEALYHSKYEELQVTVGR.H	[363-384]
	FALSE	High	[K].SISISVAGGGGGFGAAGGFGGR.[G]		TRUE	6.62018e-08	0.00017015	1	2	2	P35908	P35908 [71-92]		0	1838.91	High	High	0.0001955	1.599e-08	6.69	K.SISISVAGGGGGFGAAGGFGGR.G	[71-92]
	FALSE	High	[R].SLVGLGGTK.[S]		TRUE	0.0143274	0.000568075	1	2	1	P35908	P35908 [62-70]		0	831.493	High	High	0.0004794	0.008606	2.1	R.SLVGLGGTK.S	[62-70]
	FALSE	High	[R].STSSFSCLSR.[H]	1xCarbamidomethyl [C7]	TRUE	0.00345975	0.00017015	1	2	2	P35908	P35908 [36-45]		0	1131.51	High	High	0.0001955	0.00186	1.85	R.STSSFSCLSR.H	[36-45]
	FALSE	High	[R].TAAENDFVTLK.[K]		TRUE	0.000189924	0.00017015	1	2	1	P35908	P35908 [276-286]		0	1208.62	High	High	0.0001955	8.262e-05	3.7	R.TAAENDFVTLK.K	[276-286]
	FALSE	High	[R].TAAENDFVTLKK.[D]		TRUE	2.72766e-05	0.00017015	1	2	2	P35908	P35908 [276-287]		1	1336.71	High	High	0.0001955	1.027e-05	4.8	R.TAAENDFVTLKK.D	[276-287]
	FALSE	High	[K].TLNNKFASFIDKVR.[F]		TRUE	1.31226e-07	0.00017015	5	29	1	Q3TTY5; P35908; P04259; P02538; P13647	Q3TTY5 [205-218]; P35908 [184-197]; P04259 [169-182]; P02538 [169-182]; P13647 [174-187]		2	1652.91	High	High	0.0001955	3.336e-08	5.32	K.TLNNKFASFIDKVR.F	[184-197]
	FALSE	High	[R].TSQNSELNNMQDLVEDYK.[K]	1xOxidation [M10]	TRUE	3.37776e-07	0.00017015	1	2	2	P35908	P35908 [248-265]		0	2143.94	High	High	0.0001955	9.217e-08	4.48	R.TSQNSELNNMQDLVEDYK.K	[248-265]
	FALSE	High	[R].TSQNSELNNMQDLVEDYKK.[K]	1xOxidation [M10]	TRUE	2.96752e-08	0.00017015	1	2	1	P35908	P35908 [248-266]		1	2272.04	High	High	0.0001955	6.741e-09	5.54	R.TSQNSELNNMQDLVEDYKK.K	[248-266]
	FALSE	High	[K].VDLLNQEIEFLK.[V]		TRUE	0.00012996	0.00017015	1	2	1	P35908	P35908 [303-314]		0	1460.8	High	High	0.0001955	5.481e-05	4.35	K.VDLLNQEIEFLK.V	[303-314]
	FALSE	High	[K].VDPEIQNVK.[SA]		TRUE	0.00217221	0.00017015	2	3	1	Q3TTY5; P35908	Q3TTY5 [188-196]; P35908 [167-175]		0	1041.56	High	High	0.0001955	0.001129	1.74	K.VDPEIQNVK.A	[167-175]
	FALSE	High	[K].VDPEIQNVKAQER.[E]		TRUE	0.00231136	0.00017015	1	2	1	P35908	P35908 [167-179]		1	1525.8	High	High	0.0001955	0.001208	1.78	K.VDPEIQNVKAQER.E	[167-179]
	FALSE	High	[K].VELQSKVDLLNQEIEFLK.[V]		TRUE	1.38624e-06	0.00017015	1	2	1	P35908	P35908 [297-314]		1	2145.18	High	High	0.0001955	4.192e-07	6.72	K.VELQSKVDLLNQEIEFLK.V	[297-314]
	FALSE	High	[K].VLYDAEISQIHQSVTDTNVILSMDNSR.[N]		TRUE	0.00589439	0.000386391	1	2	1	P35908	P35908 [315-341]		0	3048.49	High	High	0.0003503	0.00331	1.93	K.VLYDAEISQIHQSVTDTNVILSMDNSR.N	[315-341]
	FALSE	High	[K].WELLQQMNVGTRPINLEPIFQGYIDSLK.[R]	1xOxidation [M7]	TRUE	0.0348712	0.00110682	1	2	1	P35908	P35908 [210-237]		0	3318.72	High	High	0.0008763	0.02242	2.05	K.WELLQQMNVGTRPINLEPIFQGYIDSLK.R	[210-237]
	FALSE	High	[K].WELLQQMNVGTRPINLEPIFQGYIDSLKR.[Y]	1xOxidation [M7]	TRUE	4.14738e-07	0.00017015	1	2	2	P35908	P35908 [210-238]		1	3474.82	High	High	0.0001955	1.144e-07	5.32	K.WELLQQMNVGTRPINLEPIFQGYIDSLKR.Y	[210-238]
	FALSE	High	[KR].YEDEINKR.[TA]		TRUE	0.0448594	0.0020338	7	27	1	Q7Z794; Q3TTY5; P35908; P04264; P04259; P02538; P13647	Q7Z794 [254-261]; Q3TTY5 [289-296]; P35908 [268-275]; P04264 [270-277]; P04259 [253-260]; P02538 [253-260]; P13647 [258-265]		1	1066.52	High	High	0.001568	0.02947	1.86	K.YEDEINKR.T	[268-275]
	FALSE	High	[K].YEELQVTVGR.[H]		TRUE	5.30678e-05	0.00017015	1	2	3	P35908	P35908 [375-384]		0	1193.62	High	High	0.0001955	2.097e-05	2.69	K.YEELQVTVGR.H	[375-384]
	FALSE	High	[R].YLDGLTAER.[T]		TRUE	0.00258462	0.00017015	1	2	3	P35908	P35908 [239-247]		0	1037.53	High	High	0.0001955	0.00136	2.91	R.YLDGLTAER.T	[239-247]
FALSE	High	Master Protein	P35527	SWISS-PROT:P35527 Tax_Id=9606 Gene_Symbol=KRT9 Keratin, type I cytoskeletal 9	0	TRUE	286.462	70	29	65	28	623	62.1	5.3	256.98	29	High	1
	Checked	Confidence	Annotated Sequence	Modifications	Contaminant	Qvality PEP	Qvality q-value	# Protein Groups	# Proteins	# PSMs	Master Protein Accessions	Positions in Master Proteins	Modifications in Master Proteins	# Missed Cleavages	Theo. MH+ [Da]	Found in Sample: [S1] F1: Sample	Confidence (by Search Engine): A3 Sequest HT	Percolator q-Value (by Search Engine): A3 Sequest HT	Percolator PEP (by Search Engine): A3 Sequest HT	XCorr (by Search Engine): A3 Sequest HT	Sequence in Protein	Positions in Proteins
	FALSE	High	[K].EEMSQLTGQNSGDVNVEINVAPGK.[D]		TRUE	1.14895e-05	0.00017015	1	2	1	P35527	P35527 [294-317]		0	2516.19	High	High	0.0001955	4.053e-06	3.45	K.EEMSQLTGQNSGDVNVEINVAPGK.D	[294-317]
	FALSE	High	[K].EEMSQLTGQNSGDVNVEINVAPGK.[D]	1xOxidation [M3]	TRUE	5.66677e-08	0.00017015	1	2	1	P35527	P35527 [294-317]		0	2532.19	High	High	0.0001955	1.355e-08	4.78	K.EEMSQLTGQNSGDVNVEINVAPGK.D	[294-317]
	FALSE	High	[K].EIETYHNLLEGGQEDFESSGAGK.[I]		TRUE	1.63514e-09	0.00017015	1	2	2	P35527	P35527 [450-472]		0	2510.13	High	High	0.0001955	3.007e-10	6.62	K.EIETYHNLLEGGQEDFESSGAGK.I	[450-472]
	FALSE	High	[K].FEMEQNLR.[Q]		TRUE	0.00990375	0.000568075	1	2	2	P35527	P35527 [243-250]		0	1066.5	High	High	0.0004794	0.005765	2.12	K.FEMEQNLR.Q	[243-250]
	FALSE	High	[K].FEMEQNLR.[Q]	1xOxidation [M3]	TRUE	0.013309	0.000568075	1	2	1	P35527	P35527 [243-250]		0	1082.49	High	High	0.0004794	0.00793	2.22	K.FEMEQNLR.Q	[243-250]
	FALSE	High	[R].FSSSSGYGGGSSR.[V]		TRUE	9.94625e-05	0.00017015	1	2	2	P35527	P35527 [47-59]		0	1235.53	High	High	0.0001955	4.12e-05	3.68	R.FSSSSGYGGGSSR.V	[47-59]
	FALSE	High	[R].GGSGGSHGGGSGFGGESGGSYGGGEEASGSGGGYGGGSGK.[S]		TRUE	1.06396e-14	0.00017015	1	2	2	P35527	P35527 [580-619]		0	3223.28	High	High	0.0001955	8.1e-16	12.12	R.GGSGGSHGGGSGFGGESGGSYGGGEEASGSGGGYGGGSGK.S	[580-619]
	FALSE	High	[R].GGSGGSYGGGGSGGGYGGGSGSR.[G]		TRUE	4.7664e-09	0.00017015	1	2	2	P35527	P35527 [491-513]		0	1791.73	High	High	0.0001955	9.474e-10	5.75	R.GGSGGSYGGGGSGGGYGGGSGSR.G	[491-513]
	FALSE	High	[R].GGSGGSYGGGSGSGGGSGGGYGGGSGGGHSGGSGGGHSGGSGGNYGGGSGSGGGSGGGYGGGSGSR.[G]		TRUE	2.38967e-09	0.00017015	1	2	1	P35527	P35527 [514-579]		0	4972.94	High	High	0.0001955	4.512e-10	13.59	R.GGSGGSYGGGSGSGGGSGGGYGGGSGGGHSGGSGGGHSGGSGGNYGGGSGSGGGSGGGYGGGSGSR.G	[514-579]
	FALSE	High	[R].LASYLDK.[V]		TRUE	0.0141525	0.000568075	5	18	4	P02533; P13645; Q04695; P35527; P08779	P02533 [126-132]; P13645 [157-163]; Q04695 [95-101]; P35527 [164-170]; P08779 [128-134]		0	809.44	High	High	0.0004794	0.008483	2.08	R.LASYLDK.V	[164-170]
	FALSE	High	[R].IKFEMEQNLR.[Q]		TRUE	0.000709788	0.00017015	1	2	2	P35527	P35527 [241-250]		1	1307.68	High	High	0.0001955	0.0003391	2.29	R.IKFEMEQNLR.Q	[241-250]
	FALSE	High	[R].IKFEMEQNLR.[Q]	1xOxidation [M5]	TRUE	0.00838402	0.000386391	1	2	4	P35527	P35527 [241-250]		1	1323.67	High	High	0.0003503	0.004829	3.55	R.IKFEMEQNLR.Q	[241-250]
	FALSE	High	[K].IQDWYDK.[K]		TRUE	0.0189941	0.00077279	1	2	2	P35527	P35527 [185-191]		0	967.452	High	High	0.000632	0.01164	2.28	K.IQDWYDK.K	[185-191]
	FALSE	High	[R].MTLDDFR.[I]		TRUE	0.0568724	0.00251689	1	2	1	P35527	P35527 [234-240]		0	897.413	High	High	0.00208	0.03808	2.18	R.MTLDDFR.I	[234-240]
	FALSE	High	[R].MTLDDFR.[I]	1xOxidation [M1]	TRUE	0.0152345	0.000568075	1	2	1	P35527	P35527 [234-240]		0	913.408	High	High	0.0004794	0.009159	2.07	R.MTLDDFR.I	[234-240]
	FALSE	High	[K].NHKEEMSQLTGQNSGDVNVEINVAPGK.[D]		TRUE	1.96612e-07	0.00017015	1	2	2	P35527	P35527 [291-317]		1	2895.39	High	High	0.0001955	5.14e-08	5.01	K.NHKEEMSQLTGQNSGDVNVEINVAPGK.D	[291-317]
	FALSE	High	[K].NHKEEMSQLTGQNSGDVNVEINVAPGK.[D]	1xOxidation [M6]	TRUE	6.43206e-10	0.00017015	1	2	2	P35527	P35527 [291-317]		1	2911.39	High	High	0.0001955	1.103e-10	6.22	K.NHKEEMSQLTGQNSGDVNVEINVAPGK.D	[291-317]
	FALSE	High	[K].NHKEEMSQLTGQNSGDVNVEINVAPGKDLTK.[T]		TRUE	1.84755e-07	0.00017015	1	2	1	P35527	P35527 [291-321]		2	3352.64	High	High	0.0001955	4.819e-08	6.86	K.NHKEEMSQLTGQNSGDVNVEINVAPGKDLTK.T	[291-321]
	FALSE	High	[K].NRKDIENQYETQITQIEHEVSSSGQEVQSSAK.[E]		TRUE	4.22322e-12	0.00017015	1	2	2	P35527	P35527 [337-368]		2	3662.75	High	High	0.0001955	5.005e-13	12.87	K.NRKDIENQYETQITQIEHEVSSSGQEVQSSAK.E	[337-368]
	FALSE	High	[K].NYSPYYNTIDDLKDQIVDLTVGNNK.[T]		TRUE	2.556e-08	0.00017015	1	2	2	P35527	P35527 [200-224]		1	2902.41	High	High	0.0001955	5.752e-09	6.46	K.NYSPYYNTIDDLKDQIVDLTVGNNK.T	[200-224]
	FALSE	High	[R].QEIECQNQEYSLLLSIK.[M]	1xCarbamidomethyl [C5]	TRUE	2.83785e-07	0.00017015	1	2	1	P35527	P35527 [428-444]		0	2095.04	High	High	0.0001955	7.628e-08	6.15	R.QEIECQNQEYSLLLSIK.M	[428-444]
	FALSE	High	[R].QEYEQLIAK.[N]		TRUE	0.000626794	0.00017015	1	2	1	P35527	P35527 [328-336]		0	1121.58	High	High	0.0001955	0.0002968	3.17	R.QEYEQLIAK.N	[328-336]
	FALSE	High	[R].QFSSSYLSR.[S]		TRUE	0.00446095	0.00017015	1	2	1	P35527	P35527 [5-13]		0	1074.52	High	High	0.0001955	0.002452	2.46	R.QFSSSYLSR.S	[5-13]
	FALSE	High	[R].QGVDADINGLR.[Q]		TRUE	0.00010717	0.00017015	1	2	1	P35527	P35527 [251-261]		0	1157.59	High	High	0.0001955	4.473e-05	3.39	R.QGVDADINGLR.Q	[251-261]
	FALSE	High	[R].QVLDNLTMEK.[S]		TRUE	0.000600099	0.00017015	1	2	1	P35527	P35527 [262-271]		0	1190.61	High	High	0.0001955	0.0002838	3.33	R.QVLDNLTMEK.S	[262-271]
	FALSE	High	[R].QVLDNLTMEK.[S]	1xOxidation [M8]	TRUE	0.00172625	0.00017015	1	2	1	P35527	P35527 [262-271]		0	1206.6	High	High	0.0001955	0.0008841	3.2	R.QVLDNLTMEK.S	[262-271]
	FALSE	High	[K].SDLEMQYETLQEELMALK.[K]		TRUE	0.00125744	0.00017015	1	2	1	P35527	P35527 [272-289]		0	2171.02	High	High	0.0001955	0.0006288	2.32	K.SDLEMQYETLQEELMALK.K	[272-289]
	FALSE	High	[K].SDLEMQYETLQEELMALK.[K]	1xOxidation [M15]	TRUE	5.20868e-05	0.00017015	1	2	1	P35527	P35527 [272-289]		0	2187.02	High	High	0.0001955	2.053e-05	2.92	K.SDLEMQYETLQEELMALK.K	[272-289]
	FALSE	High	[K].SDLEMQYETLQEELMALK.[K]	2xOxidation [M5; M15]	TRUE	0.00448867	0.00017015	1	2	1	P35527	P35527 [272-289]		0	2203.01	High	High	0.0001955	0.00247	1.53	K.SDLEMQYETLQEELMALK.K	[272-289]
	FALSE	High	[K].SDLEMQYETLQEELMALKK.[N]		TRUE	2.97583e-05	0.00017015	1	2	1	P35527	P35527 [272-290]		1	2299.12	High	High	0.0001955	1.127e-05	3.38	K.SDLEMQYETLQEELMALKK.N	[272-290]
	FALSE	High	[K].SDLEMQYETLQEELMALKK.[N]	1xOxidation [M]	TRUE	1.38782e-07	0.00017015	1	2	2	P35527	P35527 [272-290]		1	2315.11	High	High	0.0001955	3.535e-08	2.91	K.SDLEMQYETLQEELMALKK.N	[272-290]
	FALSE	High	[K].SDLEMQYETLQEELMALKK.[N]	2xOxidation [M5; M15]	TRUE	1.55223e-07	0.00017015	1	2	1	P35527	P35527 [272-290]		1	2331.11	High	High	0.0001955	3.978e-08	5.21	K.SDLEMQYETLQEELMALKK.N	[272-290]
	FALSE	High	[R].SGGGGGGGLGSGGSIR.[S]		TRUE	3.25772e-08	0.00017015	1	2	3	P35527	P35527 [14-29]		0	1232.6	High	High	0.0001955	7.478e-09	5.37	R.SGGGGGGGLGSGGSIR.S	[14-29]
	FALSE	High	[K].STMQELNSR.[L]		TRUE	0.00260071	0.00017015	1	2	2	P35527	P35527 [155-163]		0	1065.5	High	High	0.0001955	0.001374	3.06	K.STMQELNSR.L	[155-163]
	FALSE	High	[K].STMQELNSR.[L]	1xOxidation [M3]	TRUE	0.0260801	0.000948719	1	2	1	P35527	P35527 [155-163]		0	1081.49	High	High	0.0007616	0.01635	1.74	K.STMQELNSR.L	[155-163]
	FALSE	High	[K].TLLDIDNTR.[M]		TRUE	0.00429814	0.00017015	1	2	1	P35527	P35527 [225-233]		0	1060.56	High	High	0.0001955	0.002348	2.57	K.TLLDIDNTR.M	[225-233]
	FALSE	High	[K].TLNDMRQEYEQLIAK.[N]		TRUE	3.28723e-05	0.00017015	1	2	2	P35527	P35527 [322-336]		1	1851.93	High	High	0.0001955	1.256e-05	3.45	K.TLNDMRQEYEQLIAK.N	[322-336]
	FALSE	High	[K].TLNDMRQEYEQLIAK.[N]	1xOxidation [M5]	TRUE	5.37321e-05	0.00017015	1	2	1	P35527	P35527 [322-336]		1	1867.92	High	High	0.0001955	2.128e-05	4.09	K.TLNDMRQEYEQLIAK.N	[322-336]
	FALSE	High	[K].VQALEEANNDLENK.[I]		TRUE	8.79315e-06	0.00017015	1	2	3	P35527	P35527 [171-184]		0	1586.77	High	High	0.0001955	3.036e-06	4.15	K.VQALEEANNDLENK.I	[171-184]
	FALSE	High	[K].VQALEEANNDLENKIQDWYDK.[K]		TRUE	0.025146	0.000948719	1	2	1	P35527	P35527 [171-191]		1	2535.2	High	High	0.0007616	0.01582	2	K.VQALEEANNDLENKIQDWYDK.K	[171-191]
	FALSE	High	[R].YCGQLQMIQEQISNLEAQITDVR.[Q]	1xCarbamidomethyl [C2]; 1xOxidation [M7]	TRUE	0.000234647	0.00017015	1	2	1	P35527	P35527 [405-427]		0	2753.32	High	High	0.0001955	0.0001038	2.42	R.YCGQLQMIQEQISNLEAQITDVR.Q	[405-427]
FALSE	High	Master Protein	Q52LJ0	Protein FAM98B OS=Homo sapiens OX=9606 GN=FAM98B PE=1 SV=2	0	FALSE	266.409	56	24	74	20	433	45.5	8.69	292.34	24	High	1	Met-loss [N-Term]
	Checked	Confidence	Annotated Sequence	Modifications	Contaminant	Qvality PEP	Qvality q-value	# Protein Groups	# Proteins	# PSMs	Master Protein Accessions	Positions in Master Proteins	Modifications in Master Proteins	# Missed Cleavages	Theo. MH+ [Da]	Found in Sample: [S1] F1: Sample	Confidence (by Search Engine): A3 Sequest HT	Percolator q-Value (by Search Engine): A3 Sequest HT	Percolator PEP (by Search Engine): A3 Sequest HT	XCorr (by Search Engine): A3 Sequest HT	Sequence in Protein	Positions in Proteins
	FALSE	High	[R].DDLESFQLEISGFLK.[E]		FALSE	3.89283e-06	0.00017015	1	1	2	Q52LJ0	Q52LJ0 [75-89]		0	1740.87	High	High	0.0001955	1.271e-06	3.56	R.DDLESFQLEISGFLK.E	[75-89]
	FALSE	High	[K].EMACPYSVLISGDIK.[D]	1xCarbamidomethyl [C4]	FALSE	0.093617	0.00438541	1	1	1	Q52LJ0	Q52LJ0 [90-104]		0	1682.81	High	High	0.003562	0.06564	1.09	K.EMACPYSVLISGDIK.D	[90-104]
	FALSE	High	[K].EMACPYSVLISGDIK.[D]	1xCarbamidomethyl [C4]; 1xOxidation [M2]	FALSE	7.71642e-06	0.00017015	1	1	1	Q52LJ0	Q52LJ0 [90-104]		0	1698.81	High	High	0.0001955	2.653e-06	5.09	K.EMACPYSVLISGDIK.D	[90-104]
	FALSE	High	[K].EMACPYSVLISGDIKDR.[L]	1xCarbamidomethyl [C4]	FALSE	5.16196e-08	0.00017015	1	1	1	Q52LJ0	Q52LJ0 [90-106]		1	1953.94	High	High	0.0001955	1.223e-08	5.69	K.EMACPYSVLISGDIKDR.L	[90-106]
	FALSE	High	[K].EMACPYSVLISGDIKDR.[L]	1xCarbamidomethyl [C4]; 1xOxidation [M2]	FALSE	9.68605e-09	0.00017015	1	1	1	Q52LJ0	Q52LJ0 [90-106]		1	1969.94	High	High	0.0001955	2.029e-09	5.56	K.EMACPYSVLISGDIKDR.L	[90-106]
	FALSE	High	[R].GGRPNEIEPPPPEMPPWQK.[R]		FALSE	1.13604e-06	0.00017015	2	2	1	Q52LJ0; Q8NCA5	Q52LJ0 [309-327]; Q8NCA5 [306-324]		0	2156.06	High	High	0.0001955	3.374e-07	4.49	R.GGRPNEIEPPPPEMPPWQK.R	[309-327]
	FALSE	High	[R].GGRPNEIEPPPPEMPPWQK.[R]	1xOxidation [M14]	FALSE	2.34283e-08	0.00017015	2	2	5	Q52LJ0; Q8NCA5	Q52LJ0 [309-327]; Q8NCA5 [306-324]		0	2172.05	High	High	0.0001955	5.241e-09	6.05	R.GGRPNEIEPPPPEMPPWQK.R	[309-327]
	FALSE	High	[R].GPEPGPQPTMEGDVLDTLEALGYK.[G]		FALSE	6.29881e-08	0.00017015	1	1	1	Q52LJ0	Q52LJ0 [3-26]		0	2514.21	High	High	0.0001955	1.51e-08	5.96	R.GPEPGPQPTMEGDVLDTLEALGYK.G	[3-26]
	FALSE	High	[R].GPEPGPQPTMEGDVLDTLEALGYK.[G]	1xOxidation [M10]	FALSE	6.41746e-08	0.00017015	1	1	3	Q52LJ0	Q52LJ0 [3-26]		0	2530.2	High	High	0.0001955	1.549e-08	6.36	R.GPEPGPQPTMEGDVLDTLEALGYK.G	[3-26]
	FALSE	High	[R].GPEPGPQPTMEGDVLDTLEALGYKGPLLEEQALTK.[A]	1xOxidation [M10]	FALSE	0.0186487	0.00077279	1	1	1	Q52LJ0	Q52LJ0 [3-37]		1	3709.85	High	High	0.000632	0.01141	2.2	R.GPEPGPQPTMEGDVLDTLEALGYKGPLLEEQALTK.A	[3-37]
	FALSE	High	[K].GPLLEEQALTK.[A]		FALSE	0.000198375	0.00017015	1	1	1	Q52LJ0	Q52LJ0 [27-37]		0	1198.67	High	High	0.0001955	8.617e-05	3.35	K.GPLLEEQALTK.A	[27-37]
	FALSE	High	[R].LDVTVQSFGWSDR.[A]		FALSE	0.000159569	0.00017015	2	2	2	Q52LJ0; Q8NCA5	Q52LJ0 [229-241]; Q8NCA5 [226-238]		0	1509.73	High	High	0.0001955	6.852e-05	3.1	R.LDVTVQSFGWSDR.A	[229-241]
	FALSE	High	[K].LLLFLSTELQASQILQNK.[K]		FALSE	1.79301e-08	0.00017015	1	1	7	Q52LJ0	Q52LJ0 [116-133]		0	2059.18	High	High	0.0001955	3.92e-09	4.94	K.LLLFLSTELQASQILQNK.K	[116-133]
	FALSE	High	[K].LLLFLSTELQASQILQNKK.[H]		FALSE	3.13838e-08	0.00017015	1	1	2	Q52LJ0	Q52LJ0 [116-134]		1	2187.27	High	High	0.0001955	7.172e-09	5.12	K.LLLFLSTELQASQILQNKK.H	[116-134]
	FALSE	High	[R].INDALSCEYECR.[R]	2xCarbamidomethyl [C7; C11]	FALSE	1.79804e-05	0.00017015	1	1	2	Q52LJ0	Q52LJ0 [210-221]		0	1529.64	High	High	0.0001955	6.558e-06	3.9	R.INDALSCEYECR.R	[210-221]
	FALSE	High	[R].INDALSCEYECRR.[R]	2xCarbamidomethyl [C7; C11]	FALSE	0.00188308	0.00017015	1	1	1	Q52LJ0	Q52LJ0 [210-222]		1	1685.74	High	High	0.0001955	0.0009691	2.26	R.INDALSCEYECRR.R	[210-222]
	FALSE	High	[K].MDLNSEQAEQLER.[I]		FALSE	1.50299e-06	0.00017015	1	1	3	Q52LJ0	Q52LJ0 [197-209]		0	1562.71	High	High	0.0001955	4.57e-07	3.65	K.MDLNSEQAEQLER.I	[197-209]
	FALSE	High	[K].MDLNSEQAEQLER.[I]	1xOxidation [M1]	FALSE	6.02359e-07	0.00017015	1	1	4	Q52LJ0	Q52LJ0 [197-209]		0	1578.71	High	High	0.0001955	1.716e-07	4.21	K.MDLNSEQAEQLER.I	[197-209]
	FALSE	High	[-].MRGPEPGPQPTMEGDVLDTLEALGYK.[G]	1xOxidation [M12]; 1xMet-loss [N-Term]	FALSE	3.05778e-07	0.00017015	1	1	2	Q52LJ0	Q52LJ0 [1-26]	Q52LJ0 1xMet-loss [N-Term]	1	2686.3	High	High	0.0001955	8.282e-08	5.03	-.MRGPEPGPQPTMEGDVLDTLEALGYK.G	[1-26]
	FALSE	High	[-].MRGPEPGPQPTMEGDVLDTLEALGYK.[G]	1xOxidation [M]	FALSE	1.90488e-12	0.00017015	1	1	2	Q52LJ0	Q52LJ0 [1-26]		1	2817.34	High	High	0.0001955	2.13e-13	7.56	-.MRGPEPGPQPTMEGDVLDTLEALGYK.G	[1-26]
	FALSE	High	[-].MRGPEPGPQPTMEGDVLDTLEALGYK.[G]	2xOxidation [M1; M12]	FALSE	1.55754e-10	0.00017015	1	1	3	Q52LJ0	Q52LJ0 [1-26]		1	2833.34	High	High	0.0001955	2.408e-11	6.93	-.MRGPEPGPQPTMEGDVLDTLEALGYK.G	[1-26]
	FALSE	High	[-].MRGPEPGPQPTMEGDVLDTLEALGYKGPLLEEQALTK.[A]	2xOxidation [M1; M12]	FALSE	1.30561e-08	0.00017015	1	1	1	Q52LJ0	Q52LJ0 [1-37]		2	4012.99	High	High	0.0001955	2.791e-09	5.92	-.MRGPEPGPQPTMEGDVLDTLEALGYKGPLLEEQALTK.A	[1-37]
	FALSE	High	[K].NHVGKPLLK.[M]		FALSE	0.000871416	0.00017015	1	1	2	Q52LJ0	Q52LJ0 [188-196]		0	1005.62	High	High	0.0001955	0.0004222	3.25	K.NHVGKPLLK.M	[188-196]
	FALSE	High	[K].NSEVYQEVQAMFDTLGIPK.[S]		FALSE	0.000134065	0.00017015	1	1	1	Q52LJ0	Q52LJ0 [143-161]		0	2169.05	High	High	0.0001955	5.69e-05	3.25	K.NSEVYQEVQAMFDTLGIPK.S	[143-161]
	FALSE	High	[K].NSEVYQEVQAMFDTLGIPK.[S]	1xOxidation [M11]	FALSE	6.58661e-09	0.00017015	1	1	3	Q52LJ0	Q52LJ0 [143-161]		0	2185.05	High	High	0.0001955	1.339e-09	5.88	K.NSEVYQEVQAMFDTLGIPK.S	[143-161]
	FALSE	High	[K].RLDVTVQSFGWSDR.[A]		FALSE	1.49707e-08	0.00017015	2	2	3	Q52LJ0; Q8NCA5	Q52LJ0 [228-241]; Q8NCA5 [225-238]		1	1665.83	High	High	0.0001955	3.236e-09	5.75	K.RLDVTVQSFGWSDR.A	[228-241]
	FALSE	High	[K].SLCNLEESITSAGR.[D]	1xCarbamidomethyl [C3]	FALSE	4.16851e-06	0.00017015	1	1	4	Q52LJ0	Q52LJ0 [61-74]		0	1536.73	High	High	0.0001955	1.364e-06	3.96	K.SLCNLEESITSAGR.D	[61-74]
	FALSE	High	[K].STTSDIPHMLNQVESK.[V]		FALSE	9.40477e-05	0.00017015	1	1	1	Q52LJ0	Q52LJ0 [162-177]		0	1786.86	High	High	0.0001955	3.876e-05	4.14	K.STTSDIPHMLNQVESK.V	[162-177]
	FALSE	High	[K].STTSDIPHMLNQVESK.[V]	1xOxidation [M9]	FALSE	6.40287e-06	0.00017015	1	1	3	Q52LJ0	Q52LJ0 [162-177]		0	1802.86	High	High	0.0001955	2.16e-06	3.27	K.STTSDIPHMLNQVESK.V	[162-177]
	FALSE	High	[K].TACAINKVLMGR.[V]	1xCarbamidomethyl [C3]; 1xOxidation [M10]	FALSE	0.000488775	0.00017015	2	2	1	Q52LJ0; Q8NCA5	Q52LJ0 [293-304]; Q8NCA5 [290-301]		1	1349.7	High	High	0.0001955	0.0002278	2.01	K.TACAINKVLMGR.V	[293-304]
	FALSE	High	[K].TTITMAHLLAAR.[E]		FALSE	5.40674e-05	0.00017015	1	1	2	Q52LJ0	Q52LJ0 [264-275]		0	1298.72	High	High	0.0001955	2.134e-05	4.33	K.TTITMAHLLAAR.E	[264-275]
	FALSE	High	[K].TTITMAHLLAAR.[E]	1xOxidation [M5]	FALSE	0.000129155	0.00017015	1	1	3	Q52LJ0	Q52LJ0 [264-275]		0	1314.72	High	High	0.0001955	5.44e-05	3.93	K.TTITMAHLLAAR.E	[264-275]
	FALSE	High	[K].VKDILSK.[V]		FALSE	0.0909927	0.00421958	1	1	2	Q52LJ0	Q52LJ0 [178-184]		1	802.503	High	High	0.003441	0.06388	1.99	K.VKDILSK.V	[178-184]
	FALSE	High	[K].VKTDDIAR.[I]		FALSE	0.0440633	0.00184582	1	1	2	Q52LJ0	Q52LJ0 [244-251]		1	917.505	High	High	0.001568	0.02886	2.74	K.VKTDDIAR.I	[244-251]
FALSE	High	Master Protein	P13645	SWISS-PROT:P13645 Tax_Id=9606 Gene_Symbol=KRT10 Keratin, type I cytoskeletal 10	0	TRUE	265.334	58	41	90	36	593	59.5	5.21	265.37	41	High	1
	Checked	Confidence	Annotated Sequence	Modifications	Contaminant	Qvality PEP	Qvality q-value	# Protein Groups	# Proteins	# PSMs	Master Protein Accessions	Positions in Master Proteins	Modifications in Master Proteins	# Missed Cleavages	Theo. MH+ [Da]	Found in Sample: [S1] F1: Sample	Confidence (by Search Engine): A3 Sequest HT	Percolator q-Value (by Search Engine): A3 Sequest HT	Percolator PEP (by Search Engine): A3 Sequest HT	XCorr (by Search Engine): A3 Sequest HT	Sequence in Protein	Positions in Proteins
	FALSE	High	[K].ADLEMQIESLTEELAYLK.[K]		TRUE	0.0160009	0.000568075	1	2	1	P13645	P13645 [267-284]		0	2096.05	High	High	0.0004794	0.009676	1.74	K.ADLEMQIESLTEELAYLK.K	[267-284]
	FALSE	High	[K].ADLEMQIESLTEELAYLKK.[N]		TRUE	9.27336e-09	0.00017015	1	2	2	P13645	P13645 [267-285]		1	2224.14	High	High	0.0001955	1.935e-09	6.52	K.ADLEMQIESLTEELAYLKK.N	[267-285]
	FALSE	High	[K].ADLEMQIESLTEELAYLKK.[N]	1xOxidation [M5]	TRUE	1.13863e-08	0.00017015	1	2	2	P13645	P13645 [267-285]		1	2240.14	High	High	0.0001955	2.416e-09	5.25	K.ADLEMQIESLTEELAYLKK.N	[267-285]
	FALSE	High	[R].AETECQNTEYQQLLDIK.[I]	1xCarbamidomethyl [C5]	TRUE	2.59823e-06	0.00017015	1	2	1	P13645	P13645 [423-439]		0	2082.96	High	High	0.0001955	8.194e-07	6.29	R.AETECQNTEYQQLLDIK.I	[423-439]
	FALSE	High	[R].ALEESNYELEGK.[I]		TRUE	3.60869e-05	0.00017015	1	3	2	P13645	P13645 [166-177]		0	1381.65	High	High	0.0001955	1.391e-05	3.57	R.ALEESNYELEGK.I	[166-177]
	FALSE	High	[R].ALEESNYELEGKIKEWYEK.[H]		TRUE	0.000962542	0.00017015	1	3	1	P13645	P13645 [166-184]		2	2358.15	High	High	0.0001955	0.0004719	2.93	R.ALEESNYELEGKIKEWYEK.H	[166-184]
	FALSE	High	[KR].DAEAWFNEK.[S]		TRUE	0.000543272	0.00017015	1	8	3	P13645	P13645 [335-343]		0	1109.49	High	High	0.0001955	0.0002542	1.63	K.DAEAWFNEK.S	[335-343]
	FALSE	High	[K].ELTTEIDNNIEQISSYK.[S]		TRUE	1.13734e-07	0.00017015	1	2	3	P13645	P13645 [346-362]		0	1996.97	High	High	0.0001955	2.854e-08	4.19	K.ELTTEIDNNIEQISSYK.S	[346-362]
	FALSE	High	[K].ELTTEIDNNIEQISSYKSEITELRR.[N]		TRUE	5.41917e-07	0.00017015	1	2	1	P13645	P13645 [346-370]		2	2981.51	High	High	0.0001955	1.53e-07	4.49	K.ELTTEIDNNIEQISSYKSEITELRR.N	[346-370]
	FALSE	High	[K].GSLGGGFSSGGFSGGSFSR.[G]		TRUE	2.26334e-05	0.00017015	1	2	1	P13645	P13645 [41-59]		0	1707.77	High	High	0.0001955	8.42e-06	4.17	K.GSLGGGFSSGGFSGGSFSR.G	[41-59]
	FALSE	High	[K].HGNSHQGEPRDYSK.[Y]		TRUE	0.00217221	0.00017015	1	2	1	P13645	P13645 [185-198]		1	1611.73	High	High	0.0001955	0.001132	2.69	K.HGNSHQGEPRDYSK.Y	[185-198]
	FALSE	High	[R].KDAEAWFNEK.[S]		TRUE	0.000101336	0.00017015	1	4	2	P13645	P13645 [334-343]		1	1237.58	High	High	0.0001955	4.208e-05	4.31	R.KDAEAWFNEK.S	[334-343]
	FALSE	High	[K].KNHEEEMKDLR.[N]	1xOxidation [M7]	TRUE	0.0129061	0.000568075	1	2	1	P13645	P13645 [285-295]		2	1444.68	High	High	0.0004794	0.007678	2	K.KNHEEEMKDLR.N	[285-295]
	FALSE	High	[KR].LAADDFR.[ATILV]		TRUE	0.114608	0.00570765	5	42	1	P02533; P13645; P05783; Q04695; P08779	P02533 [195-201]; P13645 [229-235]; P05783 [159-165]; Q04695 [164-170]; P08779 [197-203]		0	807.4	High	High	0.00453	0.08183	2.3	R.LAADDFR.L	[229-235]
	FALSE	High	[R].LASYLDK.[V]		TRUE	0.0141525	0.000568075	5	18	4	P02533; P13645; Q04695; P35527; P08779	P02533 [126-132]; P13645 [157-163]; Q04695 [95-101]; P35527 [164-170]; P08779 [128-134]		0	809.44	High	High	0.0004794	0.008483	2.08	R.LASYLDK.V	[157-163]
	FALSE	High	[K].IKEWYEK.[H]		TRUE	0.0727138	0.00302619	1	3	2	P13645	P13645 [178-184]		1	995.52	High	High	0.002568	0.04975	2.08	K.IKEWYEK.H	[178-184]
	FALSE	High	[R].LKYENEVALR.[Q]		TRUE	0.000275829	0.00017015	1	2	3	P13645	P13645 [236-245]		1	1234.68	High	High	0.0001955	0.0001233	2.79	R.LKYENEVALR.Q	[236-245]
	FALSE	High	[K].IRLENEIQTYR.[S]		TRUE	0.000403079	0.00017015	1	2	3	P13645	P13645 [440-450]		1	1434.77	High	High	0.0001955	0.0001856	2.8	K.IRLENEIQTYR.S	[440-450]
	FALSE	High	[R].ISSSKGSLGGGFSSGGFSGGSFSR.[G]		TRUE	2.07458e-05	0.00017015	1	2	1	P13645	P13645 [36-59]		1	2210.05	High	High	0.0001955	7.633e-06	3.97	R.ISSSKGSLGGGFSSGGFSGGSFSR.G	[36-59]
	FALSE	High	[K].NHEEEMKDLR.[N]		TRUE	0.00138888	0.00017015	1	2	1	P13645	P13645 [286-295]		1	1300.6	High	High	0.0001955	0.000701	3.55	K.NHEEEMKDLR.N	[286-295]
	FALSE	High	[K].NQILNLTTDNANILLQIDNAR.[L]		TRUE	5.04084e-09	0.00017015	1	2	3	P13645	P13645 [208-228]		0	2367.26	High	High	0.0001955	1.005e-09	6.95	K.NQILNLTTDNANILLQIDNAR.L	[208-228]
	FALSE	High	[R].NVQALEIELQSQLALK.[Q]		TRUE	7.63838e-08	0.00017015	1	2	2	P13645	P13645 [371-386]		0	1797.01	High	High	0.0001955	1.863e-08	4.9	R.NVQALEIELQSQLALK.Q	[371-386]
	FALSE	High	[R].NVQALEIELQSQLALKQSLEASLAETEGR.[Y]		TRUE	0.0205648	0.000948719	1	2	1	P13645	P13645 [371-399]		1	3168.67	High	High	0.0007616	0.01272	1.22	R.NVQALEIELQSQLALKQSLEASLAETEGR.Y	[371-399]
	FALSE	High	[R].NVSTGDVNVEMNAAPGVDLTQLLNNMR.[S]		TRUE	5.1183e-06	0.00017015	1	2	1	P13645	P13645 [296-322]		0	2872.39	High	High	0.0001955	1.702e-06	3.91	R.NVSTGDVNVEMNAAPGVDLTQLLNNMR.S	[296-322]
	FALSE	High	[R].NVSTGDVNVEMNAAPGVDLTQLLNNMR.[S]	1xOxidation [M]	TRUE	0.132255	0.00635892	1	2	2	P13645	P13645 [296-322]		0	2888.39	High	High	0.005002	0.09607	1.05	R.NVSTGDVNVEMNAAPGVDLTQLLNNMR.S	[296-322]
	FALSE	High	[K].QSLEASLAETEGR.[Y]		TRUE	2.07696e-06	0.00017015	1	3	2	P13645	P13645 [387-399]		0	1390.68	High	High	0.0001955	6.471e-07	4.31	K.QSLEASLAETEGR.Y	[387-399]
	FALSE	High	[R].QSVEADINGLR.[RK]		TRUE	0.000470875	0.00017015	1	8	1	P13645	P13645 [246-256]		0	1201.62	High	High	0.0001955	0.000218	3.1	R.QSVEADINGLR.R	[246-256]
	FALSE	High	[R].QSVEADINGLRR.[V]		TRUE	0.000137443	0.00017015	1	7	1	P13645	P13645 [246-257]		1	1357.72	High	High	0.0001955	5.83e-05	3.51	R.QSVEADINGLRR.V	[246-257]
	FALSE	High	[R].RVLDELTLTK.[A]		TRUE	0.000126767	0.00017015	1	2	3	P13645	P13645 [257-266]		1	1187.7	High	High	0.0001955	5.341e-05	3.48	R.RVLDELTLTK.A	[257-266]
	FALSE	High	[K].SEITELR.[R]		TRUE	0.0263989	0.00110682	1	3	1	P13645	P13645 [363-369]		0	847.452	High	High	0.0008763	0.01667	2.24	K.SEITELR.R	[363-369]
	FALSE	High	[K].SKELTTEIDNNIEQISSYK.[S]		TRUE	1.37066e-07	0.00017015	1	2	5	P13645	P13645 [344-362]		1	2212.1	High	High	0.0001955	3.498e-08	6.59	K.SKELTTEIDNNIEQISSYK.S	[344-362]
	FALSE	High	[R].SLLEGEGSSGGGGR.[G]		TRUE	1.0466e-05	0.00017015	1	2	2	P13645	P13645 [451-464]		0	1262.6	High	High	0.0001955	3.663e-06	3.22	R.SLLEGEGSSGGGGR.G	[451-464]
	FALSE	High	[R].SQYEQLAEQNR.[K]		TRUE	0.000336565	0.00017015	1	2	2	P13645	P13645 [323-333]		0	1365.64	High	High	0.0001955	0.0001523	3.31	R.SQYEQLAEQNR.K	[323-333]
	FALSE	High	[R].SQYEQLAEQNRK.[D]		TRUE	3.6996e-05	0.00017015	1	2	4	P13645	P13645 [323-334]		1	1493.73	High	High	0.0001955	1.425e-05	3.88	R.SQYEQLAEQNRK.D	[323-334]
	FALSE	High	[R].SQYEQLAEQNRKDAEAWFNEK.[S]		TRUE	7.87967e-08	0.00017015	1	2	2	P13645	P13645 [323-343]		2	2584.21	High	High	0.0001955	1.928e-08	6.27	R.SQYEQLAEQNRKDAEAWFNEK.S	[323-343]
	FALSE	High	[K].TIDDLKNQILNLTTDNANILLQIDNAR.[L]		TRUE	4.36889e-09	0.00017015	1	2	3	P13645	P13645 [202-228]		1	3052.63	High	High	0.0001955	8.617e-10	5.16	K.TIDDLKNQILNLTTDNANILLQIDNAR.L	[202-228]
	FALSE	High	[R].VLDELTLTK.[A]		TRUE	0.00176968	0.00017015	1	2	2	P13645	P13645 [258-266]		0	1031.6	High	High	0.0001955	0.000906	2.58	R.VLDELTLTK.A	[258-266]
	FALSE	High	[KR].VTMQNLNDR.[L]		TRUE	0.00403984	0.00017015	3	16	4	P02533; P13645; P08779	P02533 [117-125]; P13645 [148-156]; P08779 [119-127]		0	1090.53	High	High	0.0001955	0.002202	1.98	K.VTMQNLNDR.L	[148-156]
	FALSE	High	[KR].VTMQNLNDR.[L]	1xOxidation [M3]	TRUE	0.0180868	0.000568075	3	16	5	P02533; P13645; P08779	P02533 [117-125]; P13645 [148-156]; P08779 [119-127]		0	1106.53	High	High	0.0004794	0.01102	3.11	K.VTMQNLNDR.L	[148-156]
	FALSE	High	[K].VTMQNLNDRLASYLDK.[V]		TRUE	0.00311349	0.00017015	3	6	1	P02533; P13645; P08779	P02533 [117-132]; P13645 [148-163]; P08779 [119-134]		1	1880.95	High	High	0.0001955	0.001668	1.99	K.VTMQNLNDRLASYLDK.V	[148-163]
	FALSE	High	[K].VTMQNLNDRLASYLDK.[V]	1xOxidation [M3]	TRUE	0.006548	0.000386391	3	6	1	P02533; P13645; P08779	P02533 [117-132]; P13645 [148-163]; P08779 [119-134]		1	1896.95	High	High	0.0003503	0.003705	2.64	K.VTMQNLNDRLASYLDK.V	[148-163]
	FALSE	High	[K].VTMQNLNDRLASYLDKVR.[A]		TRUE	2.32566e-07	0.00017015	3	6	1	P02533; P13645; P08779	P02533 [117-134]; P13645 [148-165]; P08779 [119-136]		2	2136.12	High	High	0.0001955	6.144e-08	4.51	K.VTMQNLNDRLASYLDKVR.A	[148-165]
	FALSE	High	[K].VTMQNLNDRLASYLDKVR.[A]	1xOxidation [M3]	TRUE	4.46879e-07	0.00017015	3	6	2	P02533; P13645; P08779	P02533 [117-134]; P13645 [148-165]; P08779 [119-136]		2	2152.12	High	High	0.0001955	1.24e-07	6.15	K.VTMQNLNDRLASYLDKVR.A	[148-165]
	FALSE	High	[R].YCVQLSQIQAQISALEEQLQQIR.[A]	1xCarbamidomethyl [C2]	TRUE	0.000212422	0.00017015	1	2	1	P13645	P13645 [400-422]		0	2746.42	High	High	0.0001955	9.307e-05	1.9	R.YCVQLSQIQAQISALEEQLQQIR.A	[400-422]
	FALSE	High	[K].YENEVALR.[Q]		TRUE	0.0113415	0.000568075	1	2	1	P13645	P13645 [238-245]		0	993.5	High	High	0.0004794	0.006703	2.72	K.YENEVALR.Q	[238-245]
	FALSE	High	[K].YYKTIDDLKNQILNLTTDNANILLQIDNAR.[L]		TRUE	0.0263989	0.00110682	1	2	1	P13645	P13645 [199-228]		2	3506.85	High	High	0.0008763	0.01668	2.24	K.YYKTIDDLKNQILNLTTDNANILLQIDNAR.L	[199-228]
FALSE	High	Master Protein	P60842	Eukaryotic initiation factor 4A-I OS=Homo sapiens OX=9606 GN=EIF4A1 PE=1 SV=1	0	FALSE	255.872	80	32	92	18	406	46.1	5.48	312.25	32	High	1
	Checked	Confidence	Annotated Sequence	Modifications	Contaminant	Qvality PEP	Qvality q-value	# Protein Groups	# Proteins	# PSMs	Master Protein Accessions	Positions in Master Proteins	Modifications in Master Proteins	# Missed Cleavages	Theo. MH+ [Da]	Found in Sample: [S1] F1: Sample	Confidence (by Search Engine): A3 Sequest HT	Percolator q-Value (by Search Engine): A3 Sequest HT	Percolator PEP (by Search Engine): A3 Sequest HT	XCorr (by Search Engine): A3 Sequest HT	Sequence in Protein	Positions in Proteins
	FALSE	High	[R].AEVQKLQMEAPHIIVGTPGR.[V]	1xOxidation [M8]	FALSE	0.000249704	0.00017015	1	1	1	P60842	P60842 [142-161]		1	2190.17	High	High	0.0001955	0.000111	3.25	R.AEVQKLQMEAPHIIVGTPGR.V	[142-161]
	FALSE	High	[R].AIIPCIK.[G]	1xCarbamidomethyl [C5]	FALSE	0.0499318	0.00238762	2	2	2	P60842; Q14240	P60842 [62-68]; Q14240 [63-69]		0	814.486	High	High	0.001968	0.03314	1.67	R.AILPCIK.G	[62-68]
	FALSE	High	[K].ATQALVLAPTR.[E]		FALSE	5.71804e-05	0.00017015	1	1	2	P60842	P60842 [100-110]		0	1140.67	High	High	0.0001955	2.265e-05	3.47	K.ATQALVLAPTR.E	[100-110]
	FALSE	High	[R].DFTVSAMHGDMDQK.[E]		FALSE	8.3663e-06	0.00017015	1	1	1	P60842	P60842 [296-309]		0	1581.67	High	High	0.0001955	2.882e-06	3.87	R.DFTVSAMHGDMDQK.E	[296-309]
	FALSE	High	[R].DFTVSAMHGDMDQK.[E]	1xOxidation [M]	FALSE	1.21511e-05	0.00017015	1	1	2	P60842	P60842 [296-309]		0	1597.66	High	High	0.0001955	4.294e-06	4.49	R.DFTVSAMHGDMDQK.E	[296-309]
	FALSE	High	[R].DFTVSAMHGDMDQK.[E]	2xOxidation [M7; M11]	FALSE	1.46439e-05	0.00017015	1	1	2	P60842	P60842 [296-309]		0	1613.66	High	High	0.0001955	5.267e-06	4.25	R.DFTVSAMHGDMDQK.E	[296-309]
	FALSE	High	[R].DFTVSAMHGDMDQKER.[D]	1xOxidation [M11]	FALSE	0.00114552	0.00017015	1	1	1	P60842	P60842 [296-311]		1	1882.81	High	High	0.0001955	0.0005677	3.03	R.DFTVSAMHGDMDQKER.D	[296-311]
	FALSE	High	[R].DFTVSAMHGDMDQKER.[D]	2xOxidation [M7; M11]	FALSE	2.74783e-06	0.00017015	1	1	2	P60842	P60842 [296-311]		1	1898.8	High	High	0.0001955	8.744e-07	3.93	R.DFTVSAMHGDMDQKER.D	[296-311]
	FALSE	High	[R].DIETFYNTSIEEMPLNVADLI.[-]	1xOxidation [M13]	FALSE	0.0215939	0.000948719	1	1	2	P60842	P60842 [386-406]		0	2443.16	High	High	0.0007616	0.01335	1.71	R.DIETFYNTSIEEMPLNVADLI.-	[386-406]
	FALSE	High	[K].DQIYDIFQK.[L]		FALSE	0.00136323	0.00017015	1	1	2	P60842	P60842 [194-202]		0	1169.58	High	High	0.0001955	0.0006848	2.79	K.DQIYDIFQK.L	[194-202]
	FALSE	High	[K].EELTLEGIR.[Q]		FALSE	0.0057148	0.000386391	1	1	3	P60842	P60842 [239-247]		0	1059.57	High	High	0.0003503	0.003196	2.03	K.EELTLEGIR.Q	[239-247]
	FALSE	High	[R].ELAQQIQK.[V]		FALSE	0.00401487	0.00017015	2	2	4	P60842; Q14240	P60842 [111-118]; Q14240 [112-119]		0	957.536	High	High	0.0001955	0.00219	2.68	R.ELAQQIQK.V	[111-118]
	FALSE	High	[R].ENYIHR.[I]		FALSE	0.10481	0.0053892	2	2	1	P60842; Q14240	P60842 [354-359]; Q14240 [355-360]		0	831.411	High	High	0.0043	0.07427	1.66	R.ENYIHR.I	[354-359]
	FALSE	High	[R].GFKDQIYDIFQK.[L]		FALSE	1.5391e-05	0.00017015	1	1	6	P60842	P60842 [191-202]		1	1501.77	High	High	0.0001955	5.549e-06	5.31	R.GFKDQIYDIFQK.L	[191-202]
	FALSE	High	[R].GIDVQQVSLVINYDLPTNR.[E]		FALSE	7.22252e-08	0.00017015	2	2	1	P60842; Q14240	P60842 [335-353]; Q14240 [336-354]		0	2144.13	High	High	0.0001955	1.752e-08	5.53	R.GIDVQQVSLVINYDLPTNR.E	[335-353]
	FALSE	High	[R].GIYAYGFEKPSAIQQR.[A]		FALSE	7.69478e-09	0.00017015	3	3	6	P60842; P38919; Q14240	P60842 [46-61]; P38919 [52-67]; Q14240 [47-62]		0	1827.94	High	High	0.0001955	1.586e-09	4.17	R.GIYAYGFEKPSAIQQR.A	[46-61]
	FALSE	High	[K].GVAINMVTEEDKR.[T]		FALSE	9.11679e-05	0.00017015	1	1	1	P60842	P60842 [370-382]		1	1461.74	High	High	0.0001955	3.761e-05	4.71	K.GVAINMVTEEDKR.T	[370-382]
	FALSE	High	[K].GVAINMVTEEDKR.[T]	1xOxidation [M6]	FALSE	2.50018e-05	0.00017015	1	1	1	P60842	P60842 [370-382]		1	1477.73	High	High	0.0001955	9.354e-06	4.4	K.GVAINMVTEEDKR.T	[370-382]
	FALSE	High	[K].GYDVIAQAQSGTGK.[T]		FALSE	8.79315e-06	0.00017015	2	2	2	P60842; Q14240	P60842 [69-82]; Q14240 [70-83]		0	1394.69	High	High	0.0001955	3.047e-06	4.1	K.GYDVIAQAQSGTGK.T	[69-82]
	FALSE	High	[K].KEELTLEGIR.[Q]		FALSE	0.000252829	0.00017015	1	1	2	P60842	P60842 [238-247]		1	1187.66	High	High	0.0001955	0.0001118	3.64	K.KEELTLEGIR.Q	[238-247]
	FALSE	High	[R].KGVAINMVTEEDK.[R]	1xOxidation [M7]	FALSE	0.000634637	0.00017015	1	1	1	P60842	P60842 [369-381]		1	1449.73	High	High	0.0001955	0.0003015	3.59	R.KGVAINMVTEEDK.R	[369-381]
	FALSE	High	[R].KGVAINMVTEEDKR.[T]		FALSE	1.09692e-08	0.00017015	1	1	2	P60842	P60842 [369-382]		2	1589.83	High	High	0.0001955	2.315e-09	5.78	R.KGVAINMVTEEDKR.T	[369-382]
	FALSE	High	[R].KGVAINMVTEEDKR.[T]	1xOxidation [M7]	FALSE	4.26638e-10	0.00017015	1	1	5	P60842	P60842 [369-382]		2	1605.83	High	High	0.0001955	7.117e-11	6.6	R.KGVAINMVTEEDKR.T	[369-382]
	FALSE	High	[R].KVDWLTEK.[M]		FALSE	0.00514396	0.000386391	3	3	4	P60842; P38919; Q14240	P60842 [284-291]; P38919 [289-296]; Q14240 [285-292]		1	1018.56	High	High	0.0003503	0.002854	2.27	R.KVDWLTEK.M	[284-291]
	FALSE	High	[K].LNSNTQVVLLSATMPSDVLEVTK.[K]	1xOxidation [M14]	FALSE	9.84609e-07	0.00017015	1	1	1	P60842	P60842 [203-225]		0	2475.3	High	High	0.0001955	2.892e-07	5.05	K.LNSNTQVVLLSATMPSDVLEVTK.K	[203-225]
	FALSE	High	[K].LNSNTQVVLLSATMPSDVLEVTKK.[F]	1xOxidation [M14]	FALSE	2.79638e-05	0.00017015	1	1	1	P60842	P60842 [203-226]		1	2603.4	High	High	0.0001955	1.056e-05	3.92	K.LNSNTQVVLLSATMPSDVLEVTKK.F	[203-226]
	FALSE	High	[K].LQMEAPHIIVGTPGR.[V]		FALSE	4.81511e-07	0.00017015	1	1	2	P60842	P60842 [147-161]		0	1618.87	High	High	0.0001955	1.345e-07	4.72	K.LQMEAPHIIVGTPGR.V	[147-161]
	FALSE	High	[K].LQMEAPHIIVGTPGR.[V]	1xOxidation [M3]	FALSE	1.70403e-07	0.00017015	1	1	2	P60842	P60842 [147-161]		0	1634.87	High	High	0.0001955	4.404e-08	3.52	K.LQMEAPHIIVGTPGR.V	[147-161]
	FALSE	High	[K].MFVLDEADEMLSR.[G]	1xOxidation [M]	FALSE	5.83914e-07	0.00017015	2	2	3	P60842; Q14240	P60842 [178-190]; Q14240 [179-191]		0	1571.71	High	High	0.0001955	1.655e-07	3.74	K.MFVLDEADEMLSR.G	[178-190]
	FALSE	High	[K].MFVLDEADEMLSR.[G]	2xOxidation [M1; M10]	FALSE	9.36813e-07	0.00017015	2	2	5	P60842; Q14240	P60842 [178-190]; Q14240 [179-191]		0	1587.7	High	High	0.0001955	2.757e-07	3.26	K.MFVLDEADEMLSR.G	[178-190]
	FALSE	High	[RK].QFYINVER.[E]		FALSE	0.0041929	0.00017015	2	2	3	P60842; Q14240	P60842 [248-255]; Q14240 [249-256]		0	1068.55	High	High	0.0001955	0.002288	2.09	R.QFYINVER.E	[248-255]
	FALSE	High	[RK].QFYINVEREEWK.[L]		FALSE	0.00109675	0.00017015	2	2	1	P60842; Q14240	P60842 [248-259]; Q14240 [249-260]		1	1640.81	High	High	0.0001955	0.0005422	3.74	R.QFYINVEREEWK.L	[248-259]
	FALSE	High	[RK].RKVDWLTEK.[M]		FALSE	0.000705388	0.00017015	3	3	3	P60842; P38919; Q14240	P60842 [283-291]; P38919 [288-296]; Q14240 [284-292]		2	1174.66	High	High	0.0001955	0.0003376	4.35	R.RKVDWLTEK.M	[283-291]
	FALSE	High	[R].SRDNGPDGMEPEGVIESNWNEIVDSFDDMNLSESLLR.[G]	2xOxidation [M9; M29]	FALSE	4.77981e-06	0.00017015	1	1	2	P60842	P60842 [9-45]		1	4198.85	High	High	0.0001955	1.581e-06	3.79	R.SRDNGPDGMEPEGVIESNWNEIVDSFDDMNLSESLLR.G	[9-45]
	FALSE	High	[K].TATFAISILQQIELDLK.[A]		FALSE	0.000110555	0.00017015	1	1	2	P60842	P60842 [83-99]		0	1904.07	High	High	0.0001955	4.617e-05	2.89	K.TATFAISILQQIELDLK.A	[83-99]
	FALSE	High	[K].VDWLTEK.[M]		FALSE	0.0670249	0.00268286	3	3	1	P60842; P38919; Q14240	P60842 [285-291]; P38919 [290-296]; Q14240 [286-292]		0	890.462	High	High	0.002318	0.04569	2.2	K.VDWLTEK.M	[285-291]
	FALSE	High	[R].VFDMLNR.[R]		FALSE	0.0678114	0.00285127	2	2	1	P60842; Q14240	P60842 [162-168]; Q14240 [163-169]		0	894.45	High	High	0.00244	0.04629	2.39	R.VFDMLNR.R	[162-168]
	FALSE	High	[R].VFDMLNR.[R]	1xOxidation [M4]	FALSE	0.0710442	0.00302619	2	2	2	P60842; Q14240	P60842 [162-168]; Q14240 [163-169]		0	910.445	High	High	0.00244	0.04855	2.22	R.VFDMLNR.R	[162-168]
	FALSE	High	[R].VLITTDLLAR.[G]		FALSE	0.000692354	0.00017015	2	2	3	P60842; Q14240	P60842 [325-334]; Q14240 [326-335]		0	1114.68	High	High	0.0001955	0.0003302	2.75	R.VLITTDLLAR.G	[325-334]
	FALSE	High	[K].VVMALGDYMGASCHACIGGTNVR.[A]	2xCarbamidomethyl [C13; C16]; 1xOxidation [M9]	FALSE	4.8016e-10	0.00017015	1	1	2	P60842	P60842 [119-141]		0	2455.1	High	High	0.0001955	8.078e-11	7.2	K.VVMALGDYMGASCHACIGGTNVR.A	[119-141]
	FALSE	High	[K].VVMALGDYMGASCHACIGGTNVR.[A]	2xCarbamidomethyl [C13; C16]; 2xOxidation [M3; M9]	FALSE	1.65749e-10	0.00017015	1	1	3	P60842	P60842 [119-141]		0	2471.09	High	High	0.0001955	2.576e-11	7.25	K.VVMALGDYMGASCHACIGGTNVR.A	[119-141]
FALSE	High	Master Protein	P23258	Tubulin gamma-1 chain OS=Homo sapiens OX=9606 GN=TUBG1 PE=1 SV=2	0	FALSE	254.62	75	27	61	27	451	51.1	6.14	266	27	High	1
	Checked	Confidence	Annotated Sequence	Modifications	Contaminant	Qvality PEP	Qvality q-value	# Protein Groups	# Proteins	# PSMs	Master Protein Accessions	Positions in Master Proteins	Modifications in Master Proteins	# Missed Cleavages	Theo. MH+ [Da]	Found in Sample: [S1] F1: Sample	Confidence (by Search Engine): A3 Sequest HT	Percolator q-Value (by Search Engine): A3 Sequest HT	Percolator PEP (by Search Engine): A3 Sequest HT	XCorr (by Search Engine): A3 Sequest HT	Sequence in Protein	Positions in Proteins
	FALSE	High	[R].AVLLDLEPR.[V]		FALSE	0.00184832	0.00017015	1	2	1	P23258	P23258 [64-72]		0	1025.6	High	High	0.0001955	0.0009497	2.98	R.AVLLDLEPR.V	[64-72]
	FALSE	High	[K].DNFDEMDTSR.[E]	1xOxidation [M6]	FALSE	0.00127316	0.00017015	1	1	1	P23258	P23258 [416-425]		0	1245.47	High	High	0.0001955	0.0006368	2.92	K.DNFDEMDTSR.E	[416-425]
	FALSE	High	[K].DVFFYQADDEHYIPR.[A]		FALSE	4.6152e-08	0.00017015	1	2	2	P23258	P23258 [49-63]		0	1914.87	High	High	0.0001955	1.083e-08	4.78	K.DVFFYQADDEHYIPR.A	[49-63]
	FALSE	High	[R].EAFLEQFR.[K]		FALSE	0.0225358	0.000948719	1	1	1	P23258	P23258 [402-409]		0	1039.52	High	High	0.0007616	0.01404	2.65	R.EAFLEQFR.K	[402-409]
	FALSE	High	[R].EAFLEQFRK.[E]		FALSE	0.00252123	0.00017015	1	1	2	P23258	P23258 [402-410]		1	1167.62	High	High	0.0001955	0.001328	2.9	R.EAFLEQFRK.E	[402-410]
	FALSE	High	[K].EDMFKDNFDEMDTSR.[E]	1xOxidation [M11]	FALSE	0.00239908	0.00017015	1	1	1	P23258	P23258 [411-425]		1	1895.74	High	High	0.0001955	0.001259	2.01	K.EDMFKDNFDEMDTSR.E	[411-425]
	FALSE	High	[K].EDMFKDNFDEMDTSR.[E]	2xOxidation [M3; M11]	FALSE	4.29523e-05	0.00017015	1	1	1	P23258	P23258 [411-425]		1	1911.74	High	High	0.0001955	1.67e-05	4.52	K.EDMFKDNFDEMDTSR.E	[411-425]
	FALSE	High	[R].EIITLQLGQCGNQIGFEFWK.[Q]	1xCarbamidomethyl [C10]	FALSE	8.95877e-06	0.00017015	1	2	1	P23258	P23258 [4-23]		0	2381.2	High	High	0.0001955	3.096e-06	3.72	R.EIITLQLGQCGNQIGFEFWK.Q	[4-23]
	FALSE	High	[R].EIVQQLIDEYHAATRPDYISWGTQEQ.[-]		FALSE	0.00919724	0.000386391	1	1	1	P23258	P23258 [426-451]		0	3090.48	High	High	0.0003503	0.005324	3.25	R.EIVQQLIDEYHAATRPDYISWGTQEQ.-	[426-451]
	FALSE	High	[R].KDVFFYQADDEHYIPR.[A]		FALSE	5.581e-11	0.00017015	1	2	3	P23258	P23258 [48-63]		1	2042.96	High	High	0.0001955	7.982e-12	7.38	R.KDVFFYQADDEHYIPR.A	[48-63]
	FALSE	High	[R].KEDMFKDNFDEMDTSR.[E]	1xOxidation [M4]	FALSE	2.69394e-05	0.00017015	1	1	1	P23258	P23258 [410-425]		2	2023.84	High	High	0.0001955	1.013e-05	3.24	R.KEDMFKDNFDEMDTSR.E	[410-425]
	FALSE	High	[R].KEDMFKDNFDEMDTSR.[E]	2xOxidation [M4; M12]	FALSE	1.92977e-07	0.00017015	1	1	2	P23258	P23258 [410-425]		2	2039.83	High	High	0.0001955	5.048e-08	5.34	R.KEDMFKDNFDEMDTSR.E	[410-425]
	FALSE	High	[R].KLANFIPWGPASIQVALSR.[K]		FALSE	7.58239e-07	0.00017015	1	2	3	P23258	P23258 [344-362]		1	2068.17	High	High	0.0001955	2.188e-07	4.77	R.KLANFIPWGPASIQVALSR.K	[344-362]
	FALSE	High	[K].KLVQTYSVFPNQDEMSDVVVQPYNSLLTLK.[R]	1xOxidation [M15]	FALSE	4.49156e-06	0.00017015	1	1	1	P23258	P23258 [164-193]		1	3471.77	High	High	0.0001955	1.482e-06	6.11	K.KLVQTYSVFPNQDEMSDVVVQPYNSLLTLK.R	[164-193]
	FALSE	High	[R].KSPYLPSAHR.[V]		FALSE	0.00575028	0.000386391	1	2	3	P23258	P23258 [363-372]		1	1155.63	High	High	0.0003503	0.003226	3.56	R.KSPYLPSAHR.V	[363-372]
	FALSE	High	[R].KTTVLDVMR.[R]		FALSE	0.0223988	0.000948719	1	2	1	P23258	P23258 [287-295]		1	1062.6	High	High	0.0007616	0.01396	2.79	R.KTTVLDVMR.R	[287-295]
	FALSE	High	[R].KTTVLDVMR.[R]	1xOxidation [M8]	FALSE	0.00301839	0.00017015	1	2	1	P23258	P23258 [287-295]		1	1078.59	High	High	0.0001955	0.001611	2.33	R.KTTVLDVMR.R	[287-295]
	FALSE	High	[K].LANFIPWGPASIQVALSR.[K]		FALSE	8.37584e-07	0.00017015	1	2	1	P23258	P23258 [345-362]		0	1940.08	High	High	0.0001955	2.445e-07	5.36	K.LANFIPWGPASIQVALSR.K	[345-362]
	FALSE	High	[K].IHEDIFDIIDR.[E]		FALSE	1.46439e-05	0.00017015	1	2	4	P23258	P23258 [114-124]		0	1385.71	High	High	0.0001955	5.256e-06	3.31	K.IHEDIFDIIDR.E	[114-124]
	FALSE	High	[R].LHFLMTGYTPLTTDQSVASVR.[K]		FALSE	8.24907e-10	0.00017015	1	2	2	P23258	P23258 [266-286]		0	2337.19	High	High	0.0001955	1.438e-10	6.65	R.LHFLMTGYTPLTTDQSVASVR.K	[266-286]
	FALSE	High	[R].LHFLMTGYTPLTTDQSVASVR.[K]	1xOxidation [M5]	FALSE	2.85881e-08	0.00017015	1	2	5	P23258	P23258 [266-286]		0	2353.19	High	High	0.0001955	6.465e-09	5.11	R.LHFLMTGYTPLTTDQSVASVR.K	[266-286]
	FALSE	High	[R].LHIQNPSFSQINQLVSTIMSASTTTLR.[Y]	1xOxidation [M19]	FALSE	1.48024e-09	0.00017015	1	2	1	P23258	P23258 [218-244]		0	3003.56	High	High	0.0001955	2.696e-10	6.28	R.LHIQNPSFSQINQLVSTIMSASTTTLR.Y	[218-244]
	FALSE	High	[K].LVQTYSVFPNQDEMSDVVVQPYNSLLTLK.[R]	1xOxidation [M14]	FALSE	9.40477e-05	0.00017015	1	1	1	P23258	P23258 [165-193]		0	3343.68	High	High	0.0001955	3.873e-05	4.94	K.LVQTYSVFPNQDEMSDVVVQPYNSLLTLK.R	[165-193]
	FALSE	High	[K].LYNPENIYLSEHGGGAGNNWASGFSQGEK.[I]		FALSE	7.99646e-10	0.00017015	1	2	2	P23258	P23258 [85-113]		0	3096.41	High	High	0.0001955	1.391e-10	7.88	K.LYNPENIYLSEHGGGAGNNWASGFSQGEK.I	[85-113]
	FALSE	High	[K].NVMVSTGR.[D]		FALSE	0.00978237	0.000386391	1	2	1	P23258	P23258 [302-309]		0	863.44	High	High	0.0003503	0.00569	1.9	K.NVMVSTGR.D	[302-309]
	FALSE	High	[K].QLCAEHGISPEGIVEEFATEGTDR.[K]	1xCarbamidomethyl [C3]	FALSE	2.66225e-11	0.00017015	1	2	3	P23258	P23258 [24-47]		0	2645.21	High	High	0.0001955	3.606e-12	6.91	K.QLCAEHGISPEGIVEEFATEGTDR.K	[24-47]
	FALSE	High	[K].QLCAEHGISPEGIVEEFATEGTDRK.[D]	1xCarbamidomethyl [C3]	FALSE	1.60856e-11	0.00017015	1	2	3	P23258	P23258 [24-48]		1	2773.31	High	High	0.0001955	2.104e-12	8.3	K.QLCAEHGISPEGIVEEFATEGTDRK.D	[24-48]
	FALSE	High	[R].QTNHCYIAILNIIQGEVDPTQVHK.[S]	1xCarbamidomethyl [C5]	FALSE	3.5361e-09	0.00017015	1	2	3	P23258	P23258 [312-335]		0	2791.42	High	High	0.0001955	6.884e-10	8.01	R.QTNHCYIAILNIIQGEVDPTQVHK.S	[312-335]
	FALSE	High	[K].TTVLDVMR.[R]		FALSE	0.0287393	0.00110682	1	2	1	P23258	P23258 [288-295]		0	934.503	High	High	0.0008763	0.0182	2.46	K.TTVLDVMR.R	[288-295]
	FALSE	High	[K].TTVLDVMR.[R]	1xOxidation [M7]	FALSE	0.0344534	0.00110682	1	2	1	P23258	P23258 [288-295]		0	950.498	High	High	0.0008763	0.02212	2.22	K.TTVLDVMR.R	[288-295]
	FALSE	High	[R].VIHSILNSPYAK.[L]		FALSE	2.79638e-05	0.00017015	1	2	2	P23258	P23258 [73-84]		0	1341.75	High	High	0.0001955	1.051e-05	4.37	R.VIHSILNSPYAK.L	[73-84]
	FALSE	High	[R].VSGLMMANHTSISSLFER.[T]		FALSE	3.32838e-05	0.00017015	1	1	1	P23258	P23258 [373-390]		0	1979.97	High	High	0.0001955	1.272e-05	4.44	R.VSGLMMANHTSISSLFER.T	[373-390]
	FALSE	High	[R].VSGLMMANHTSISSLFER.[T]	1xOxidation [M6]	FALSE	7.87072e-07	0.00017015	1	1	1	P23258	P23258 [373-390]		0	1995.96	High	High	0.0001955	2.275e-07	5.01	R.VSGLMMANHTSISSLFER.T	[373-390]
	FALSE	High	[R].VSGLMMANHTSISSLFER.[T]	2xOxidation [M5; M6]	FALSE	1.05553e-07	0.00017015	1	1	3	P23258	P23258 [373-390]		0	2011.96	High	High	0.0001955	2.639e-08	6.23	R.VSGLMMANHTSISSLFER.T	[373-390]
FALSE	High	Master Protein	P60228	Eukaryotic translation initiation factor 3 subunit E OS=Homo sapiens OX=9606 GN=EIF3E PE=1 SV=1	0	FALSE	247.761	67	31	94	31	445	52.2	6.04	303.05	31	High	1	Met-loss+Acetyl [N-Term]
	Checked	Confidence	Annotated Sequence	Modifications	Contaminant	Qvality PEP	Qvality q-value	# Protein Groups	# Proteins	# PSMs	Master Protein Accessions	Positions in Master Proteins	Modifications in Master Proteins	# Missed Cleavages	Theo. MH+ [Da]	Found in Sample: [S1] F1: Sample	Confidence (by Search Engine): A3 Sequest HT	Percolator q-Value (by Search Engine): A3 Sequest HT	Percolator PEP (by Search Engine): A3 Sequest HT	XCorr (by Search Engine): A3 Sequest HT	Sequence in Protein	Positions in Proteins
	FALSE	High	[R].DNIIDLFLYQPQYLNAIQTMCPHILR.[Y]	1xCarbamidomethyl [C21]; 1xOxidation [M20]	FALSE	2.70317e-08	0.00017015	1	1	2	P60228	P60228 [230-255]		0	3205.62	High	High	0.0001955	6.111e-09	6.2	R.DNIIDLFLYQPQYLNAIQTMCPHILR.Y	[230-255]
	FALSE	High	[K].EIYNEK.[E]		FALSE	0.11334	0.00570765	1	1	1	P60228	P60228 [30-35]		0	795.388	High	High	0.00453	0.08111	1.52	K.EIYNEK.E	[30-35]
	FALSE	High	[K].EIYNEKELLQGK.[L]		FALSE	0.000353732	0.00017015	1	1	1	P60228	P60228 [30-41]		1	1463.77	High	High	0.0001955	0.0001611	3.78	K.EIYNEKELLQGK.L	[30-41]
	FALSE	High	[K].ETIDNNSVSSPLQSLQQR.[T]		FALSE	3.07336e-06	0.00017015	1	1	1	P60228	P60228 [194-211]		0	2016	High	High	0.0001955	9.843e-07	4.68	K.ETIDNNSVSSPLQSLQQR.T	[194-211]
	FALSE	High	[K].GRDNIIDLFLYQPQYLNAIQTMCPHILR.[Y]	1xCarbamidomethyl [C23]; 1xOxidation [M22]	FALSE	1.13028e-07	0.00017015	1	1	2	P60228	P60228 [228-255]		1	3418.74	High	High	0.0001955	2.836e-08	6.65	K.GRDNIIDLFLYQPQYLNAIQTMCPHILR.Y	[228-255]
	FALSE	High	[K].HGFRQEYLDTLYR.[Y]		FALSE	1.4861e-07	0.00017015	1	1	1	P60228	P60228 [121-133]		1	1697.84	High	High	0.0001955	3.795e-08	4.11	K.HGFRQEYLDTLYR.Y	[121-133]
	FALSE	High	[R].HLVFPLLEFLSVK.[E]		FALSE	7.31293e-08	0.00017015	1	1	13	P60228	P60228 [17-29]		0	1541.91	High	High	0.0001955	1.772e-08	4.44	R.HLVFPLLEFLSVK.E	[17-29]
	FALSE	High	[R].IAHFLDR.[H]		FALSE	0.0379356	0.00129707	1	1	4	P60228	P60228 [10-16]		0	871.478	High	High	0.001018	0.02457	2.11	R.IAHFLDR.H	[10-16]
	FALSE	High	[K].LASEILMQNWDAAMEDLTR.[L]		FALSE	2.48753e-06	0.00017015	1	1	1	P60228	P60228 [173-191]		0	2207.05	High	High	0.0001955	7.821e-07	3.59	K.LASEILMQNWDAAMEDLTR.L	[173-191]
	FALSE	High	[K].LASEILMQNWDAAMEDLTR.[L]	1xOxidation [M]	FALSE	1.1866e-06	0.00017015	1	1	4	P60228	P60228 [173-191]		0	2223.04	High	High	0.0001955	3.544e-07	4.43	K.LASEILMQNWDAAMEDLTR.L	[173-191]
	FALSE	High	[K].LASEILMQNWDAAMEDLTR.[L]	2xOxidation [M7; M14]	FALSE	1.66027e-06	0.00017015	1	1	4	P60228	P60228 [173-191]		0	2239.04	High	High	0.0001955	5.087e-07	6.03	K.LASEILMQNWDAAMEDLTR.L	[173-191]
	FALSE	High	[K].LDLLSDTNMVDFAMDVYK.[N]		FALSE	0.000910172	0.00017015	1	1	2	P60228	P60228 [42-59]		0	2089.98	High	High	0.0001955	0.0004431	2.15	K.LDLLSDTNMVDFAMDVYK.N	[42-59]
	FALSE	High	[K].LDLLSDTNMVDFAMDVYK.[N]	1xOxidation [M]	FALSE	6.48303e-06	0.00017015	1	1	2	P60228	P60228 [42-59]		0	2105.98	High	High	0.0001955	2.194e-06	3.73	K.LDLLSDTNMVDFAMDVYK.N	[42-59]
	FALSE	High	[K].LDLLSDTNMVDFAMDVYK.[N]	2xOxidation [M9; M14]	FALSE	9.13792e-07	0.00017015	1	1	3	P60228	P60228 [42-59]		0	2121.97	High	High	0.0001955	2.671e-07	6.14	K.LDLLSDTNMVDFAMDVYK.N	[42-59]
	FALSE	High	[R].LFIFETFCR.[I]	1xCarbamidomethyl [C8]	FALSE	0.00226871	0.00017015	1	1	1	P60228	P60228 [338-346]		0	1232.61	High	High	0.0001955	0.001187	2.82	R.LFIFETFCR.I	[338-346]
	FALSE	High	[K].LGHVVMGNNAVSPYQQVIEK.[T]		FALSE	2.85556e-07	0.00017015	1	1	1	P60228	P60228 [388-407]		0	2183.13	High	High	0.0001955	7.673e-08	6.84	K.LGHVVMGNNAVSPYQQVIEK.T	[388-407]
	FALSE	High	[K].LGHVVMGNNAVSPYQQVIEK.[T]	1xOxidation [M6]	FALSE	1.288e-07	0.00017015	1	1	5	P60228	P60228 [388-407]		0	2199.12	High	High	0.0001955	3.261e-08	3.69	K.LGHVVMGNNAVSPYQQVIEK.T	[388-407]
	FALSE	High	[R].IHQCISINMLADK.[L]	1xCarbamidomethyl [C4]	FALSE	0.000546661	0.00017015	1	1	1	P60228	P60228 [347-359]		0	1542.78	High	High	0.0001955	0.0002566	4.72	R.IHQCISINMLADK.L	[347-359]
	FALSE	High	[R].IHQCISINMLADK.[L]	1xCarbamidomethyl [C4]; 1xOxidation [M9]	FALSE	3.72269e-05	0.00017015	1	1	1	P60228	P60228 [347-359]		0	1558.77	High	High	0.0001955	1.436e-05	5.32	R.IHQCISINMLADK.L	[347-359]
	FALSE	High	[R].IHQCISINMLADKLNMTPEEAER.[W]	1xCarbamidomethyl [C4]; 1xOxidation [M]	FALSE	6.34532e-09	0.00017015	1	1	2	P60228	P60228 [347-369]		1	2729.31	High	High	0.0001955	1.292e-09	6.14	R.IHQCISINMLADKLNMTPEEAER.W	[347-369]
	FALSE	High	[R].IHQCISINMLADKLNMTPEEAER.[W]	1xCarbamidomethyl [C4]; 2xOxidation [M9; M16]	FALSE	9.46953e-11	0.00017015	1	1	2	P60228	P60228 [347-369]		1	2745.3	High	High	0.0001955	1.411e-11	8.74	R.IHQCISINMLADKLNMTPEEAER.W	[347-369]
	FALSE	High	[R].LKETIDNNSVSSPLQSLQQR.[T]		FALSE	8.3949e-09	0.00017015	1	1	2	P60228	P60228 [192-211]		1	2257.18	High	High	0.0001955	1.736e-09	5.92	R.LKETIDNNSVSSPLQSLQQR.T	[192-211]
	FALSE	High	[K].LNMTPEEAER.[W]		FALSE	0.00127316	0.00017015	1	1	1	P60228	P60228 [360-369]		0	1189.55	High	High	0.0001955	0.0006356	3.39	K.LNMTPEEAER.W	[360-369]
	FALSE	High	[K].LNMTPEEAER.[W]	1xOxidation [M3]	FALSE	0.00256862	0.00017015	1	1	2	P60228	P60228 [360-369]		0	1205.55	High	High	0.0001955	0.001354	3.11	K.LNMTPEEAER.W	[360-369]
	FALSE	High	[-].MAEYDLTTR.[I]	1xMet-loss+Acetyl [N-Term]	FALSE	0.0119141	0.000568075	1	1	1	P60228	P60228 [1-9]	P60228 1xMet-loss+Acetyl [N-Term]	0	1010.48	High	High	0.0004794	0.007035	2.35	-.MAEYDLTTR.I	[1-9]
	FALSE	High	[K].MFEDPETTR.[Q]		FALSE	0.00239908	0.00017015	1	1	1	P60228	P60228 [94-102]		0	1125.49	High	High	0.0001955	0.001258	2.7	K.MFEDPETTR.Q	[94-102]
	FALSE	High	[K].MFEDPETTR.[Q]	1xOxidation [M1]	FALSE	0.000137443	0.00017015	1	1	2	P60228	P60228 [94-102]		0	1141.48	High	High	0.0001955	5.827e-05	2.49	K.MFEDPETTR.Q	[94-102]
	FALSE	High	[R].MLFDYLADK.[H]		FALSE	0.00129712	0.00017015	1	1	1	P60228	P60228 [112-120]		0	1115.54	High	High	0.0001955	0.0006476	1.58	R.MLFDYLADK.H	[112-120]
	FALSE	High	[R].MLFDYLADK.[H]	1xOxidation [M1]	FALSE	0.00132153	0.00017015	1	1	1	P60228	P60228 [112-120]		0	1131.54	High	High	0.0001955	0.0006646	2.79	R.MLFDYLADK.H	[112-120]
	FALSE	High	[R].NALSSLWGK.[L]		FALSE	0.00650764	0.000386391	1	1	2	P60228	P60228 [164-172]		0	975.526	High	High	0.0003503	0.003666	2.79	R.NALSSLWGK.L	[164-172]
	FALSE	High	[K].NLYSDDIPHALR.[E]		FALSE	2.12685e-05	0.00017015	1	1	6	P60228	P60228 [60-71]		0	1413.71	High	High	0.0001955	7.842e-06	3.54	K.NLYSDDIPHALR.E	[60-71]
	FALSE	High	[R].QEYLDTLYR.[Y]		FALSE	0.00154361	0.00017015	1	1	2	P60228	P60228 [125-133]		0	1200.59	High	High	0.0001955	0.000781	2.94	R.QEYLDTLYR.Y	[125-133]
	FALSE	High	[K].QLQAETEPIVK.[M]		FALSE	0.000122123	0.00017015	1	1	3	P60228	P60228 [83-93]		0	1255.69	High	High	0.0001955	5.14e-05	3.3	K.QLQAETEPIVK.M	[83-93]
	FALSE	High	[K].RTTVVAQLK.[Q]		FALSE	0.00875424	0.000386391	1	1	1	P60228	P60228 [74-82]		1	1015.63	High	High	0.0003503	0.005071	2.25	K.RTTVVAQLK.Q	[74-82]
	FALSE	High	[R].SQMLAMNIEK.[K]	1xOxidation [M3]	FALSE	0.00136323	0.00017015	1	1	2	P60228	P60228 [415-424]		0	1180.57	High	High	0.0001955	0.0006852	3.29	R.SQMLAMNIEK.K	[415-424]
	FALSE	High	[R].TTVVAQLK.[Q]		FALSE	0.0239513	0.000948719	1	1	2	P60228	P60228 [75-82]		0	859.525	High	High	0.0007616	0.01499	2.35	R.TTVVAQLK.Q	[75-82]
	FALSE	High	[K].VIQQESYTYK.[D]		FALSE	0.000543272	0.00017015	1	1	1	P60228	P60228 [280-289]		0	1258.63	High	High	0.0001955	0.0002543	3.18	K.VIQQESYTYK.D	[280-289]
	FALSE	High	[R].VLVPATDR.[N]		FALSE	0.0171169	0.000568075	1	1	2	P60228	P60228 [156-163]		0	870.504	High	High	0.0004794	0.01041	1.95	R.VLVPATDR.N	[156-163]
	FALSE	High	[R].WIVNLIR.[N]		FALSE	0.03343	0.00110682	1	1	5	P60228	P60228 [370-376]		0	913.562	High	High	0.0008763	0.02141	1.45	R.WIVNLIR.N	[370-376]
	FALSE	High	[R].YLTTAVITNK.[D]		FALSE	0.00217221	0.00017015	1	1	2	P60228	P60228 [256-265]		0	1123.64	High	High	0.0001955	0.001129	2.68	R.YLTTAVITNK.D	[256-265]
	FALSE	High	[R].YLTTAVITNKDVR.[K]		FALSE	8.95877e-06	0.00017015	1	1	1	P60228	P60228 [256-268]		1	1493.83	High	High	0.0001955	3.1e-06	3.75	R.YLTTAVITNKDVR.K	[256-268]
FALSE	High	Master Protein	P31943	Heterogeneous nuclear ribonucleoprotein H OS=Homo sapiens OX=9606 GN=HNRNPH1 PE=1 SV=4	0	FALSE	242.62	59	24	78	11	449	49.2	6.3	293.28	24	High	1	Met-loss [N-Term]
	Checked	Confidence	Annotated Sequence	Modifications	Contaminant	Qvality PEP	Qvality q-value	# Protein Groups	# Proteins	# PSMs	Master Protein Accessions	Positions in Master Proteins	Modifications in Master Proteins	# Missed Cleavages	Theo. MH+ [Da]	Found in Sample: [S1] F1: Sample	Confidence (by Search Engine): A3 Sequest HT	Percolator q-Value (by Search Engine): A3 Sequest HT	Percolator PEP (by Search Engine): A3 Sequest HT	XCorr (by Search Engine): A3 Sequest HT	Sequence in Protein	Positions in Proteins
	FALSE	High	[RK].ATENDIYNFFSPLNPVR.[V]		FALSE	8.02809e-08	0.00017015	2	2	4	P31943; P52597	P31943 [300-316]; P52597 [300-316]		0	1996.98	High	High	0.0001955	1.968e-08	4.9	R.ATENDIYNFFSPLNPVR.V	[300-316]
	FALSE	High	[RK].ATENDIYNFFSPLNPVRVHIEIGPDGR.[V]		FALSE	3.79281e-05	0.00017015	2	2	1	P31943; P52597	P31943 [300-326]; P52597 [300-326]		1	3070.54	High	High	0.0001955	1.461e-05	4.92	R.ATENDIYNFFSPLNPVRVHIEIGPDGR.V	[300-326]
	FALSE	High	[R].DLNYCFSGMSDHR.[Y]	1xCarbamidomethyl [C5]	FALSE	3.48446e-07	0.00017015	2	2	1	P31943; P55795	P31943 [263-275]; P55795 [263-275]		0	1601.65	High	High	0.0001955	9.499e-08	3.99	R.DLNYCFSGMSDHR.Y	[263-275]
	FALSE	High	[R].DLNYCFSGMSDHR.[Y]	1xCarbamidomethyl [C5]; 1xOxidation [M9]	FALSE	1.32718e-06	0.00017015	2	2	2	P31943; P55795	P31943 [263-275]; P55795 [263-275]		0	1617.64	High	High	0.0001955	3.99e-07	4	R.DLNYCFSGMSDHR.Y	[263-275]
	FALSE	High	[R].EGRPSGEAFVELESEDEVK.[L]		FALSE	9.52861e-11	0.00017015	1	1	4	P31943	P31943 [50-68]		0	2106.98	High	High	0.0001955	1.415e-11	6.73	R.EGRPSGEAFVELESEDEVK.L	[50-68]
	FALSE	High	[R].FFSDCK.[I]	1xCarbamidomethyl [C5]	FALSE	0.0249936	0.000948719	2	2	4	P31943; P55795	P31943 [30-35]; P55795 [30-35]		0	803.339	High	High	0.0007616	0.01565	1.39	R.FFSDCK.I	[30-35]
	FALSE	High	[R].GAYGGGYGGYDDYNGYNDGYGFGSDR.[F]		FALSE	1.3933e-05	0.00017015	1	1	2	P31943	P31943 [234-259]		0	2717.04	High	High	0.0001955	4.994e-06	1.86	R.GAYGGGYGGYDDYNGYNDGYGFGSDR.F	[234-259]
	FALSE	High	[R].GLPFGCSK.[E]	1xCarbamidomethyl [C6]	FALSE	0.0678114	0.00285127	3	3	3	P31943; P31942; P55795	P31943 [117-124]; P31942 [22-29]; P55795 [117-124]		0	865.424	High	High	0.00244	0.04611	1.87	R.GLPFGCSK.E	[117-124]
	FALSE	High	[R].GLPWSCSADEVQR.[F]	1xCarbamidomethyl [C6]	FALSE	9.12752e-06	0.00017015	1	1	4	P31943	P31943 [17-29]		0	1504.68	High	High	0.0001955	3.175e-06	3.89	R.GLPWSCSADEVQR.F	[17-29]
	FALSE	High	[K].HTGPNSPDTANDGFVR.[L]		FALSE	1.27063e-06	0.00017015	2	2	6	P31943; P55795	P31943 [99-114]; P55795 [99-114]		0	1684.77	High	High	0.0001955	3.801e-07	4.61	K.HTGPNSPDTANDGFVR.L	[99-114]
	FALSE	High	[K].IQNGAQGIR.[F]		FALSE	0.00611731	0.000386391	1	1	2	P31943	P31943 [36-44]		0	956.527	High	High	0.0003503	0.003429	2.79	K.IQNGAQGIR.F	[36-44]
	FALSE	High	[-].MMLGTEGGEGFVVK.[V]	1xOxidation [M2]; 1xMet-loss [N-Term]	FALSE	7.96018e-06	0.00017015	1	1	1	P31943	P31943 [1-14]	P31943 1xMet-loss [N-Term]	0	1339.66	High	High	0.0001955	2.726e-06	3.84	-.MMLGTEGGEGFVVK.V	[1-14]
	FALSE	High	[R].RGAYGGGYGGYDDYNGYNDGYGFGSDR.[F]		FALSE	8.87826e-09	0.00017015	1	1	1	P31943	P31943 [233-259]		1	2873.15	High	High	0.0001955	1.852e-09	7.49	R.RGAYGGGYGGYDDYNGYNDGYGFGSDR.F	[233-259]
	FALSE	High	[K].SNNVEMDWVLK.[H]		FALSE	0.000227463	0.00017015	1	1	1	P31943	P31943 [88-98]		0	1334.64	High	High	0.0001955	0.0001002	3.7	K.SNNVEMDWVLK.H	[88-98]
	FALSE	High	[K].SNNVEMDWVLK.[H]	1xOxidation [M6]	FALSE	0.000134902	0.00017015	1	1	3	P31943	P31943 [88-98]		0	1350.64	High	High	0.0001955	5.713e-05	3.34	K.SNNVEMDWVLK.H	[88-98]
	FALSE	High	[K].SNNVEMDWVLKHTGPNSPDTANDGFVR.[L]	1xOxidation [M6]	FALSE	0.000267384	0.00017015	1	1	1	P31943	P31943 [88-114]		1	3016.39	High	High	0.0001955	0.0001195	3.93	K.SNNVEMDWVLKHTGPNSPDTANDGFVR.L	[88-114]
	FALSE	High	[R].STGEAFVQFASQEIAEK.[A]		FALSE	9.73542e-08	0.00017015	2	2	4	P31943; P55795	P31943 [151-167]; P55795 [151-167]		0	1841.89	High	High	0.0001955	2.411e-08	4.47	R.STGEAFVQFASQEIAEK.A	[151-167]
	FALSE	High	[R].STGEAFVQFASQEIAEKALK.[K]		FALSE	7.17774e-08	0.00017015	2	2	1	P31943; P55795	P31943 [151-170]; P55795 [151-170]		1	2154.11	High	High	0.0001955	1.743e-08	6.79	R.STGEAFVQFASQEIAEKALK.K	[151-170]
	FALSE	High	[R].THYDPPR.[K]		FALSE	0.012827	0.000568075	2	2	1	P31943; P55795	P31943 [193-199]; P55795 [193-199]		0	885.421	High	High	0.0004794	0.007608	2.58	R.THYDPPR.K	[193-199]
	FALSE	High	[R].THYDPPRK.[L]		FALSE	0.0170124	0.000568075	2	2	1	P31943; P55795	P31943 [193-200]; P55795 [193-200]		1	1013.52	High	High	0.0004794	0.01036	1.88	R.THYDPPRK.L	[193-200]
	FALSE	High	[R].VHIEIGPDGR.[V]		FALSE	0.000243569	0.00017015	3	3	4	P31943; P52597; P55795	P31943 [317-326]; P52597 [317-326]; P55795 [317-326]		0	1092.58	High	High	0.0001955	0.000108	2.9	R.VHIEIGPDGR.V	[317-326]
	FALSE	High	[R].VTGEADVEFATHEDAVAAMSK.[D]		FALSE	1.14122e-10	0.00017015	1	1	2	P31943	P31943 [327-347]		0	2178	High	High	0.0001955	1.725e-11	7.76	R.VTGEADVEFATHEDAVAAMSK.D	[327-347]
	FALSE	High	[R].VTGEADVEFATHEDAVAAMSK.[D]	1xOxidation [M19]	FALSE	4.19227e-11	0.00017015	1	1	12	P31943	P31943 [327-347]		0	2194	High	High	0.0001955	5.878e-12	6.29	R.VTGEADVEFATHEDAVAAMSK.D	[327-347]
	FALSE	High	[R].YGDGGSTFQSTTGHCVHMR.[G]	1xCarbamidomethyl [C15]	FALSE	7.4129e-09	0.00017015	1	1	2	P31943	P31943 [276-294]		0	2097.89	High	High	0.0001955	1.523e-09	7.13	R.YGDGGSTFQSTTGHCVHMR.G	[276-294]
	FALSE	High	[R].YGDGGSTFQSTTGHCVHMR.[G]	1xCarbamidomethyl [C15]; 1xOxidation [M18]	FALSE	9.99203e-09	0.00017015	1	1	4	P31943	P31943 [276-294]		0	2113.88	High	High	0.0001955	2.092e-09	7.06	R.YGDGGSTFQSTTGHCVHMR.G	[276-294]
	FALSE	High	[R].YIEIFK.[S]		FALSE	0.174626	0.00827959	2	2	1	P31943; P55795	P31943 [180-185]; P55795 [180-185]		0	812.455	High	High	0.006515	0.1308	1.56	R.YIEIFK.S	[180-185]
	FALSE	High	[R].YVELFLNSTAGASGGAYEHR.[Y]		FALSE	4.65985e-11	0.00017015	1	1	4	P31943	P31943 [356-375]		0	2142.03	High	High	0.0001955	6.578e-12	6.65	R.YVELFLNSTAGASGGAYEHR.Y	[356-375]
	FALSE	High	[R].YVEVFK.[SN]		FALSE	0.0632184	0.00251689	2	3	2	P31943; P55795	P31943 [82-87]; P55795 [82-87]		0	784.424	High	High	0.002197	0.04274	1.29	R.YVEVFK.S	[82-87]
FALSE	High	Master Protein	P08865	Small ribosomal subunit protein uS2 OS=Homo sapiens OX=9606 GN=RPSA PE=1 SV=4	0	FALSE	236.348	62	17	68	17	295	32.8	4.87	277.85	17	High	1	Met-loss+Acetyl [N-Term]
	Checked	Confidence	Annotated Sequence	Modifications	Contaminant	Qvality PEP	Qvality q-value	# Protein Groups	# Proteins	# PSMs	Master Protein Accessions	Positions in Master Proteins	Modifications in Master Proteins	# Missed Cleavages	Theo. MH+ [Da]	Found in Sample: [S1] F1: Sample	Confidence (by Search Engine): A3 Sequest HT	Percolator q-Value (by Search Engine): A3 Sequest HT	Percolator PEP (by Search Engine): A3 Sequest HT	XCorr (by Search Engine): A3 Sequest HT	Sequence in Protein	Positions in Proteins
	FALSE	High	[R].ADHQPLTEASYVNLPTIALCNTDSPLR.[Y]	1xCarbamidomethyl [C20]	FALSE	3.40657e-09	0.00017015	1	2	3	P08865	P08865 [129-155]		0	2996.48	High	High	0.0001955	6.603e-10	8.48	R.ADHQPLTEASYVNLPTIALCNTDSPLR.Y	[129-155]
	FALSE	High	[R].AIVAIENPADVSVISSR.[N]		FALSE	1.26419e-07	0.00017015	1	2	2	P08865	P08865 [64-80]		0	1740.95	High	High	0.0001955	3.201e-08	5.15	R.AIVAIENPADVSVISSR.N	[64-80]
	FALSE	High	[R].AVLKFAAATGATPIAGR.[F]		FALSE	1.65837e-05	0.00017015	1	2	1	P08865	P08865 [86-102]		1	1614.93	High	High	0.0001955	5.998e-06	5.31	R.AVLKFAAATGATPIAGR.F	[86-102]
	FALSE	High	[R].DPEEIEKEEQAAAEK.[A]		FALSE	1.16466e-06	0.00017015	1	2	4	P08865	P08865 [206-220]		1	1715.8	High	High	0.0001955	3.464e-07	5.71	R.DPEEIEKEEQAAAEK.A	[206-220]
	FALSE	High	[R].EHPWEVMPDLYFYR.[D]		FALSE	0.00567954	0.000386391	1	2	1	P08865	P08865 [192-205]		0	1881.86	High	High	0.0003503	0.003168	1.42	R.EHPWEVMPDLYFYR.D	[192-205]
	FALSE	High	[R].EHPWEVMPDLYFYR.[D]	1xOxidation [M7]	FALSE	8.16071e-06	0.00017015	1	2	6	P08865	P08865 [192-205]		0	1897.86	High	High	0.0001955	2.813e-06	4.96	R.EHPWEVMPDLYFYR.D	[192-205]
	FALSE	High	[R].EHPWEVMPDLYFYRDPEEIEK.[E]		FALSE	0.00269939	0.00017015	1	2	1	P08865	P08865 [192-212]		1	2722.25	High	High	0.0001955	0.001422	3.01	R.EHPWEVMPDLYFYRDPEEIEK.E	[192-212]
	FALSE	High	[R].EHPWEVMPDLYFYRDPEEIEK.[E]	1xOxidation [M7]	FALSE	2.37216e-08	0.00017015	1	2	2	P08865	P08865 [192-212]		1	2738.24	High	High	0.0001955	5.299e-09	5.45	R.EHPWEVMPDLYFYRDPEEIEK.E	[192-212]
	FALSE	High	[R].EHPWEVMPDLYFYRDPEEIEKEEQAAAEK.[A]		FALSE	4.53503e-09	0.00017015	1	2	2	P08865	P08865 [192-220]		2	3578.64	High	High	0.0001955	8.977e-10	8.43	R.EHPWEVMPDLYFYRDPEEIEKEEQAAAEK.A	[192-220]
	FALSE	High	[R].EHPWEVMPDLYFYRDPEEIEKEEQAAAEK.[A]	1xOxidation [M7]	FALSE	5.14163e-10	0.00017015	1	2	4	P08865	P08865 [192-220]		2	3594.64	High	High	0.0001955	8.674e-11	7.91	R.EHPWEVMPDLYFYRDPEEIEKEEQAAAEK.A	[192-220]
	FALSE	High	[K].FAAATGATPIAGR.[F]		FALSE	0.000275829	0.00017015	1	2	4	P08865	P08865 [90-102]		0	1203.65	High	High	0.0001955	0.0001234	3.49	K.FAAATGATPIAGR.F	[90-102]
	FALSE	High	[K].FLAAGTHLGGTNLDFQMEQYIYK.[R]		FALSE	1.72536e-07	0.00017015	1	1	2	P08865	P08865 [18-40]		0	2617.28	High	High	0.0001955	4.47e-08	7.1	K.FLAAGTHLGGTNLDFQMEQYIYK.R	[18-40]
	FALSE	High	[K].FLAAGTHLGGTNLDFQMEQYIYK.[R]	1xOxidation [M17]	FALSE	3.78222e-08	0.00017015	1	1	4	P08865	P08865 [18-40]		0	2633.27	High	High	0.0001955	8.755e-09	8.14	K.FLAAGTHLGGTNLDFQMEQYIYK.R	[18-40]
	FALSE	High	[K].FLAAGTHLGGTNLDFQMEQYIYKR.[K]		FALSE	0.000642578	0.00017015	1	1	1	P08865	P08865 [18-41]		1	2773.38	High	High	0.0001955	0.000305	3.88	K.FLAAGTHLGGTNLDFQMEQYIYKR.K	[18-41]
	FALSE	High	[K].FLAAGTHLGGTNLDFQMEQYIYKR.[K]	1xOxidation [M17]	FALSE	2.84108e-08	0.00017015	1	1	1	P08865	P08865 [18-41]		1	2789.37	High	High	0.0001955	6.42e-09	7.54	K.FLAAGTHLGGTNLDFQMEQYIYKR.K	[18-41]
	FALSE	High	[R].FTPGTFTNQIQAAFR.[E]		FALSE	9.12752e-06	0.00017015	1	1	6	P08865	P08865 [103-117]		0	1698.86	High	High	0.0001955	3.17e-06	5.55	R.FTPGTFTNQIQAAFR.E	[103-117]
	FALSE	High	[R].FTPGTFTNQIQAAFREPR.[L]		FALSE	4.32203e-05	0.00017015	1	1	1	P08865	P08865 [103-120]		1	2081.06	High	High	0.0001955	1.686e-05	4.03	R.FTPGTFTNQIQAAFREPR.L	[103-120]
	FALSE	High	[K].GAHSVGLMWWMLAR.[E]		FALSE	0.00492575	0.000386391	1	2	1	P08865	P08865 [167-180]		0	1614.8	High	High	0.0003503	0.002716	3.26	K.GAHSVGLMWWMLAR.E	[167-180]
	FALSE	High	[K].GAHSVGLMWWMLAR.[E]	1xOxidation [M]	FALSE	0.00156291	0.00017015	1	2	2	P08865	P08865 [167-180]		0	1630.8	High	High	0.0001955	0.0007938	3.37	K.GAHSVGLMWWMLAR.E	[167-180]
	FALSE	High	[K].GAHSVGLMWWMLAR.[E]	2xOxidation [M8; M11]	FALSE	1.21511e-05	0.00017015	1	2	8	P08865	P08865 [167-180]		0	1646.79	High	High	0.0001955	4.318e-06	2.8	K.GAHSVGLMWWMLAR.E	[167-180]
	FALSE	High	[R].KSDGIYIINLK.[R]		FALSE	1.19264e-05	0.00017015	1	2	4	P08865	P08865 [42-52]		1	1263.73	High	High	0.0001955	4.212e-06	4.46	R.KSDGIYIINLK.R	[42-52]
	FALSE	High	[R].LLVVTDPR.[A]		FALSE	0.00435174	0.00017015	1	2	2	P08865	P08865 [121-128]		0	912.551	High	High	0.0001955	0.00239	2.31	R.LLVVTDPR.A	[121-128]
	FALSE	High	[-].MSGALDVLQMKEEDVLK.[F]	1xMet-loss+Acetyl [N-Term]	FALSE	1.85696e-06	0.00017015	1	2	1	P08865	P08865 [1-17]	P08865 1xMet-loss+Acetyl [N-Term]	1	1816.94	High	High	0.0001955	5.732e-07	5.36	-.MSGALDVLQMKEEDVLK.F	[1-17]
	FALSE	High	[-].MSGALDVLQMKEEDVLK.[F]	1xOxidation [M10]; 1xMet-loss+Acetyl [N-Term]	FALSE	2.01565e-07	0.00017015	1	2	4	P08865	P08865 [1-17]	P08865 1xMet-loss+Acetyl [N-Term]	1	1832.93	High	High	0.0001955	5.264e-08	4.17	-.MSGALDVLQMKEEDVLK.F	[1-17]
	FALSE	High	[K].SDGIYIINLK.[R]		FALSE	0.000165636	0.00017015	1	2	1	P08865	P08865 [43-52]		0	1135.64	High	High	0.0001955	7.107e-05	3.44	K.SDGIYIINLK.R	[43-52]
FALSE	High	Master Protein	P68104	Elongation factor 1-alpha 1 OS=Homo sapiens OX=9606 GN=EEF1A1 PE=1 SV=1	0	FALSE	224.189	64	25	141	11	462	50.1	9.01	515.64	25	High	1
	Checked	Confidence	Annotated Sequence	Modifications	Contaminant	Qvality PEP	Qvality q-value	# Protein Groups	# Proteins	# PSMs	Master Protein Accessions	Positions in Master Proteins	Modifications in Master Proteins	# Missed Cleavages	Theo. MH+ [Da]	Found in Sample: [S1] F1: Sample	Confidence (by Search Engine): A3 Sequest HT	Percolator q-Value (by Search Engine): A3 Sequest HT	Percolator PEP (by Search Engine): A3 Sequest HT	XCorr (by Search Engine): A3 Sequest HT	Sequence in Protein	Positions in Proteins
	FALSE	High	[K].DGNASGTTLLEALDCILPPTRPTDKPLR.[L]	1xCarbamidomethyl [C15]	FALSE	6.29881e-08	0.00017015	1	2	6	P68104	P68104 [220-247]		0	3021.57	High	High	0.0001955	1.511e-08	5.7	K.DGNASGTTLLEALDCILPPTRPTDKPLR.L	[220-247]
	FALSE	High	[R].EHALLAYTLGVK.[Q]		FALSE	1.00201e-05	0.00017015	2	3	6	Q05639; P68104	Q05639 [135-146]; P68104 [135-146]		0	1314.74	High	High	0.0001955	3.506e-06	4.4	R.EHALLAYTLGVK.Q	[135-146]
	FALSE	High	[R].EHALLAYTLGVKQLIVGVNK.[M]		FALSE	2.14142e-11	0.00017015	2	3	1	Q05639; P68104	Q05639 [135-154]; P68104 [135-154]		1	2166.26	High	High	0.0001955	2.86e-12	7.92	R.EHALLAYTLGVKQLIVGVNK.M	[135-154]
	FALSE	High	[K].EVSTYIK.[K]		FALSE	0.0235178	0.000948719	1	2	6	P68104	P68104 [173-179]		0	839.451	High	High	0.0007616	0.01468	1.91	K.EVSTYIK.K	[173-179]
	FALSE	High	[K].EVSTYIKK.[I]		FALSE	0.119143	0.00586192	1	2	1	P68104	P68104 [173-180]		1	967.546	High	High	0.004638	0.08591	1.47	K.EVSTYIKK.I	[173-180]
	FALSE	High	[R].KDGNASGTTLLEALDCILPPTRPTDKPLR.[L]	1xCarbamidomethyl [C16]	FALSE	1.09567e-07	0.00017015	1	2	7	P68104	P68104 [219-247]		1	3149.66	High	High	0.0001955	2.747e-08	6.95	R.KDGNASGTTLLEALDCILPPTRPTDKPLR.L	[219-247]
	FALSE	High	[K].KIGYNPDTVAFVPISGWNGDNMLEPSANMPWFK.[G]	2xOxidation [M22; M29]	FALSE	0.0650956	0.00268286	1	2	1	P68104	P68104 [180-212]		1	3727.76	High	High	0.002318	0.04415	2.28	K.KIGYNPDTVAFVPISGWNGDNMLEPSANMPWFK.G	[180-212]
	FALSE	High	[K].IGGIGTVPVGR.[V]		FALSE	0.000523377	0.00017015	2	3	1	Q05639; P68104	Q05639 [256-266]; P68104 [256-266]		0	1025.61	High	High	0.0001955	0.0002451	3.28	K.IGGIGTVPVGR.V	[256-266]
	FALSE	High	[K].IGYNPDTVAFVPISGWNGDNMLEPSANMPWFK.[G]	1xOxidation [M21]	FALSE	0.0141525	0.000568075	1	2	1	P68104	P68104 [181-212]		0	3583.67	High	High	0.0004794	0.008461	1.85	K.IGYNPDTVAFVPISGWNGDNMLEPSANMPWFK.G	[181-212]
	FALSE	High	[K].IGYNPDTVAFVPISGWNGDNMLEPSANMPWFK.[G]	2xOxidation [M21; M28]	FALSE	1.64997e-06	0.00017015	1	2	2	P68104	P68104 [181-212]		0	3599.66	High	High	0.0001955	5.061e-07	5.15	K.IGYNPDTVAFVPISGWNGDNMLEPSANMPWFK.G	[181-212]
	FALSE	High	[R].LPLQDVYK.[I]		FALSE	0.00253693	0.00017015	2	3	3	Q05639; P68104	Q05639 [248-255]; P68104 [248-255]		0	975.551	High	High	0.0001955	0.001331	2.46	R.LPLQDVYK.I	[248-255]
	FALSE	High	[R].LPLQDVYKIGGIGTVPVGR.[V]		FALSE	6.29881e-08	0.00017015	2	3	1	Q05639; P68104	Q05639 [248-266]; P68104 [248-266]		1	1982.14	High	High	0.0001955	1.518e-08	4.38	R.LPLQDVYKIGGIGTVPVGR.V	[248-266]
	FALSE	High	[K].MDSTEPPYSQK.[R]	1xOxidation [M1]	FALSE	2.33484e-05	0.00017015	1	2	1	P68104	P68104 [155-165]		0	1298.56	High	High	0.0001955	8.668e-06	3.59	K.MDSTEPPYSQK.R	[155-165]
	FALSE	High	[K].NMITGTSQADCAVLIVAAGVGEFEAGISK.[N]	1xCarbamidomethyl [C11]	FALSE	0.0270479	0.00110682	2	3	1	Q05639; P68104	Q05639 [101-129]; P68104 [101-129]		0	2909.44	High	High	0.0008763	0.01708	2.06	K.NMITGTSQADCAVLIVAAGVGEFEAGISK.N	[101-129]
	FALSE	High	[K].NMITGTSQADCAVLIVAAGVGEFEAGISK.[N]	1xCarbamidomethyl [C11]; 1xOxidation [M2]	FALSE	6.56066e-11	0.00017015	2	3	2	Q05639; P68104	Q05639 [101-129]; P68104 [101-129]		0	2925.43	High	High	0.0001955	9.476e-12	7.41	K.NMITGTSQADCAVLIVAAGVGEFEAGISK.N	[101-129]
	FALSE	High	[K].QLIVGVNK.[M]		FALSE	0.0149566	0.000568075	2	3	5	Q05639; P68104	Q05639 [147-154]; P68104 [147-154]		0	870.541	High	High	0.0004794	0.009007	2.62	K.QLIVGVNK.M	[147-154]
	FALSE	High	[R].QTVAVGVIK.[NA]		FALSE	0.00611731	0.000386391	2	3	3	Q05639; P68104	Q05639 [431-439]; P68104 [431-439]		0	914.567	High	High	0.0003503	0.003428	2.22	R.QTVAVGVIK.A	[431-439]
	FALSE	High	[K].SGDAAIVDMVPGKPMCVESFSDYPPLGR.[F]	1xCarbamidomethyl [C16]; 1xOxidation [M15]	FALSE	6.57913e-08	0.00017015	1	2	1	P68104	P68104 [396-423]		0	3011.39	High	High	0.0001955	1.59e-08	4.96	K.SGDAAIVDMVPGKPMCVESFSDYPPLGR.F	[396-423]
	FALSE	High	[K].SGDAAIVDMVPGKPMCVESFSDYPPLGR.[F]	1xCarbamidomethyl [C16]; 2xOxidation [M9; M15]	FALSE	1.37921e-07	0.00017015	1	2	5	P68104	P68104 [396-423]		0	3027.39	High	High	0.0001955	3.52e-08	4.74	K.SGDAAIVDMVPGKPMCVESFSDYPPLGR.F	[396-423]
	FALSE	High	[K].STTTGHLIYK.[C]		FALSE	0.000369471	0.00017015	2	3	3	Q05639; P68104	Q05639 [21-30]; P68104 [21-30]		0	1120.6	High	High	0.0001955	0.0001681	3.78	K.STTTGHLIYK.C	[21-30]
	FALSE	High	[K].SVEMHHEALSEALPGDNVGFNVK.[N]	1xOxidation [M4]	FALSE	1.2514e-09	0.00017015	2	2	2	Q05639; P68104	Q05639 [291-313]; P68104 [291-313]		0	2496.18	High	High	0.0001955	2.251e-10	6.59	K.SVEMHHEALSEALPGDNVGFNVK.N	[291-313]
	FALSE	High	[K].THINIVVIGHVDSGK.[S]		FALSE	2.51445e-10	0.00017015	2	3	65	Q05639; P68104	Q05639 [6-20]; P68104 [6-20]		0	1588.88	High	High	0.0001955	4.031e-11	5.77	K.THINIVVIGHVDSGK.S	[6-20]
	FALSE	High	[R].TIEKFEK.[E]		FALSE	0.118486	0.00586192	2	3	2	Q05639; P68104	Q05639 [38-44]; P68104 [38-44]		1	894.493	High	High	0.004638	0.08511	2.63	R.TIEKFEK.E	[38-44]
	FALSE	High	[R].TIEKFEKEAAEMGK.[G]	1xOxidation [M12]	FALSE	9.66406e-07	0.00017015	2	3	1	Q05639; P68104	Q05639 [38-51]; P68104 [38-51]		2	1626.8	High	High	0.0001955	2.846e-07	2.74	R.TIEKFEKEAAEMGK.G	[38-51]
	FALSE	High	[R].VETGVLKPGMVVTFAPVNVTTEVK.[S]		FALSE	3.03029e-10	0.00017015	1	2	3	P68104	P68104 [267-290]		0	2515.38	High	High	0.0001955	4.898e-11	8.25	R.VETGVLKPGMVVTFAPVNVTTEVK.S	[267-290]
	FALSE	High	[R].VETGVLKPGMVVTFAPVNVTTEVK.[S]	1xOxidation [M10]	FALSE	9.86849e-09	0.00017015	1	2	5	P68104	P68104 [267-290]		0	2531.38	High	High	0.0001955	2.076e-09	6.03	R.VETGVLKPGMVVTFAPVNVTTEVK.S	[267-290]
	FALSE	High	[K].YAWVLDK.[L]		FALSE	0.0361541	0.00110682	2	3	1	Q05639; P68104	Q05639 [56-62]; P68104 [56-62]		0	894.472	High	High	0.0008763	0.02335	2.23	K.YAWVLDK.L	[56-62]
	FALSE	High	[R].YEEIVKEVSTYIK.[K]		FALSE	0.000362642	0.00017015	1	2	1	P68104	P68104 [167-179]		1	1600.85	High	High	0.0001955	0.0001652	3.18	R.YEEIVKEVSTYIK.K	[167-179]
	FALSE	High	[K].YYVTIIDAPGHR.[D]		FALSE	6.40287e-06	0.00017015	1	2	4	P68104	P68104 [85-96]		0	1404.73	High	High	0.0001955	2.172e-06	2.3	K.YYVTIIDAPGHR.D	[85-96]
FALSE	High	Master Protein	P05455	Lupus La protein OS=Homo sapiens OX=9606 GN=SSB PE=1 SV=2	0	FALSE	217.327	55	32	56	32	408	46.8	7.12	191.79	32	High	1
	Checked	Confidence	Annotated Sequence	Modifications	Contaminant	Qvality PEP	Qvality q-value	# Protein Groups	# Proteins	# PSMs	Master Protein Accessions	Positions in Master Proteins	Modifications in Master Proteins	# Missed Cleavages	Theo. MH+ [Da]	Found in Sample: [S1] F1: Sample	Confidence (by Search Engine): A3 Sequest HT	Percolator q-Value (by Search Engine): A3 Sequest HT	Percolator PEP (by Search Engine): A3 Sequest HT	XCorr (by Search Engine): A3 Sequest HT	Sequence in Protein	Positions in Proteins
	FALSE	High	[K].AELMEISEDK.[T]	1xOxidation [M4]	FALSE	0.00298117	0.00017015	1	1	1	P05455	P05455 [77-86]		0	1180.54	High	High	0.0001955	0.001592	2.7	K.AELMEISEDK.T	[77-86]
	FALSE	High	[K].AELMEISEDKTK.[I]	1xOxidation [M4]	FALSE	5.30678e-05	0.00017015	1	1	1	P05455	P05455 [77-88]		1	1409.68	High	High	0.0001955	2.103e-05	4.47	K.AELMEISEDKTK.I	[77-88]
	FALSE	High	[K].DANNGNLQLR.[N]		FALSE	0.00226871	0.00017015	1	1	1	P05455	P05455 [288-297]		0	1114.56	High	High	0.0001955	0.001187	3.3	K.DANNGNLQLR.N	[288-297]
	FALSE	High	[K].DDYFAK.[K]		FALSE	0.082089	0.00352694	1	1	3	P05455	P05455 [186-191]		0	758.336	High	High	0.002932	0.0571	0.8	K.DDYFAK.K	[186-191]
	FALSE	High	[R].EDLHILFSNHGEIK.[W]		FALSE	2.18541e-07	0.00017015	1	1	2	P05455	P05455 [247-260]		0	1651.84	High	High	0.0001955	5.77e-08	6.83	R.EDLHILFSNHGEIK.W	[247-260]
	FALSE	High	[K].EGIILFK.[E]		FALSE	0.0410121	0.00184582	1	1	1	P05455	P05455 [270-276]		0	819.497	High	High	0.001435	0.02673	2	K.EGIILFK.E	[270-276]
	FALSE	High	[K].EQIKLDEGWVPLEIMIK.[F]	1xOxidation [M15]	FALSE	0.000718668	0.00017015	1	1	2	P05455	P05455 [38-54]		1	2057.1	High	High	0.0001955	0.0003451	2.7	K.EQIKLDEGWVPLEIMIK.F	[38-54]
	FALSE	High	[K].ETDLLILFK.[D]		FALSE	0.00059638	0.00017015	1	1	3	P05455	P05455 [177-185]		0	1091.63	High	High	0.0001955	0.0002815	2.74	K.ETDLLILFK.D	[177-185]
	FALSE	High	[K].ETDLLILFKDDYFAK.[K]		FALSE	1.05971e-05	0.00017015	1	1	1	P05455	P05455 [177-191]		1	1830.95	High	High	0.0001955	3.725e-06	4.71	K.ETDLLILFKDDYFAK.K	[177-191]
	FALSE	High	[K].EVTWEVLEGEVEK.[E]		FALSE	4.12166e-07	0.00017015	1	1	2	P05455	P05455 [300-312]		0	1546.76	High	High	0.0001955	1.135e-07	4.38	K.EVTWEVLEGEVEK.E	[300-312]
	FALSE	High	[K].EVTWEVLEGEVEKEALKK.[I]		FALSE	1.0296e-07	0.00017015	1	1	1	P05455	P05455 [300-317]		2	2116.12	High	High	0.0001955	2.568e-08	5.8	K.EVTWEVLEGEVEKEALKK.I	[300-317]
	FALSE	High	[K].FSGDLDDQTCR.[E]	1xCarbamidomethyl [C10]	FALSE	7.61212e-05	0.00017015	1	1	1	P05455	P05455 [236-246]		0	1313.54	High	High	0.0001955	3.087e-05	3.7	K.FSGDLDDQTCR.E	[236-246]
	FALSE	High	[K].FSGDLDDQTCREDLHILFSNHGEIK.[W]	1xCarbamidomethyl [C10]	FALSE	2.78222e-06	0.00017015	1	1	2	P05455	P05455 [236-260]		1	2946.37	High	High	0.0001955	8.847e-07	5.08	K.FSGDLDDQTCREDLHILFSNHGEIK.W	[236-260]
	FALSE	High	[K].FVETPGQK.[Y]		FALSE	0.011841	0.000568075	1	1	2	P05455	P05455 [167-174]		0	905.473	High	High	0.0004794	0.00701	2.24	K.FVETPGQK.Y	[167-174]
	FALSE	High	[K].GFPTDATLDDIKEWLEDK.[G]		FALSE	1.44958e-07	0.00017015	1	1	1	P05455	P05455 [117-134]		1	2093.01	High	High	0.0001955	3.712e-08	4.89	K.GFPTDATLDDIKEWLEDK.G	[117-134]
	FALSE	High	[K].GFPTDATLDDIKEWLEDKGQVLNIQMR.[R]	1xOxidation [M26]	FALSE	1.40359e-06	0.00017015	1	1	1	P05455	P05455 [117-143]		2	3148.56	High	High	0.0001955	4.231e-07	4.95	K.GFPTDATLDDIKEWLEDKGQVLNIQMR.R	[117-143]
	FALSE	High	[K].GQVLNIQMR.[R]		FALSE	0.0147741	0.000568075	1	1	1	P05455	P05455 [135-143]		0	1058.58	High	High	0.0004794	0.008859	2.01	K.GQVLNIQMR.R	[135-143]
	FALSE	High	[K].GQVLNIQMR.[R]	1xOxidation [M8]	FALSE	0.0138089	0.000568075	1	1	1	P05455	P05455 [135-143]		0	1074.57	High	High	0.0004794	0.00824	2.78	K.GQVLNIQMR.R	[135-143]
	FALSE	High	[K].GSIFVVFDSIESAK.[K]		FALSE	5.75371e-05	0.00017015	1	1	2	P05455	P05455 [152-165]		0	1498.78	High	High	0.0001955	2.282e-05	4.02	K.GSIFVVFDSIESAK.K	[152-165]
	FALSE	High	[K].GSIFVVFDSIESAKK.[F]		FALSE	1.06632e-05	0.00017015	1	1	1	P05455	P05455 [152-166]		1	1626.87	High	High	0.0001955	3.737e-06	4.07	K.GSIFVVFDSIESAKK.F	[152-166]
	FALSE	High	[K].KIIEDQQESLNK.[W]		FALSE	3.43747e-06	0.00017015	1	1	2	P05455	P05455 [317-328]		1	1444.76	High	High	0.0001955	1.11e-06	3.89	K.KIIEDQQESLNK.W	[317-328]
	FALSE	High	[K].ICHQIEYYFGDFNLPR.[D]	1xCarbamidomethyl [C2]	FALSE	1.15027e-06	0.00017015	1	1	2	P05455	P05455 [17-32]		0	2071.97	High	High	0.0001955	3.416e-07	5.34	K.ICHQIEYYFGDFNLPR.D	[17-32]
	FALSE	High	[K].IIEDQQESLNK.[W]		FALSE	0.000114759	0.00017015	1	1	3	P05455	P05455 [318-328]		0	1316.67	High	High	0.0001955	4.817e-05	2.24	K.IIEDQQESLNK.W	[318-328]
	FALSE	High	[R].LTTDFNVIVEALSK.[S]		FALSE	1.02089e-05	0.00017015	1	1	2	P05455	P05455 [61-74]		0	1549.85	High	High	0.0001955	3.584e-06	2.87	R.LTTDFNVIVEALSK.S	[61-74]
	FALSE	High	[R].NKEVTWEVLEGEVEK.[E]		FALSE	0.000126767	0.00017015	1	1	1	P05455	P05455 [298-312]		1	1788.9	High	High	0.0001955	5.346e-05	4.6	R.NKEVTWEVLEGEVEK.E	[298-312]
	FALSE	High	[R].RSPSKPLPEVTDEYK.[N]		FALSE	3.19749e-08	0.00017015	1	1	1	P05455	P05455 [91-105]		1	1745.91	High	High	0.0001955	7.316e-09	4.79	R.RSPSKPLPEVTDEYK.N	[91-105]
	FALSE	High	[R].RSPSKPLPEVTDEYKNDVK.[N]		FALSE	3.12957e-11	0.00017015	1	1	2	P05455	P05455 [91-109]		2	2202.14	High	High	0.0001955	4.306e-12	6.5	R.RSPSKPLPEVTDEYKNDVK.N	[91-109]
	FALSE	High	[K].SKAELMEISEDK.[T]		FALSE	0.0149566	0.000568075	1	1	1	P05455	P05455 [75-86]		1	1379.67	High	High	0.0004794	0.009015	1.99	K.SKAELMEISEDK.T	[75-86]
	FALSE	High	[K].SKAELMEISEDK.[T]	1xOxidation [M6]	FALSE	6.35578e-05	0.00017015	1	1	3	P05455	P05455 [75-86]		1	1395.67	High	High	0.0001955	2.554e-05	1.8	K.SKAELMEISEDK.T	[75-86]
	FALSE	High	[K].SKAELMEISEDKTK.[I]		FALSE	0.00401487	0.00017015	1	1	2	P05455	P05455 [75-88]		2	1608.81	High	High	0.0001955	0.002184	1.34	K.SKAELMEISEDKTK.I	[75-88]
	FALSE	High	[K].SKAELMEISEDKTK.[I]	1xOxidation [M6]	FALSE	2.14501e-07	0.00017015	1	1	2	P05455	P05455 [75-88]		2	1624.81	High	High	0.0001955	5.652e-08	5.67	K.SKAELMEISEDKTK.I	[75-88]
	FALSE	High	[R].SPSKPLPEVTDEYK.[N]		FALSE	1.37765e-06	0.00017015	1	1	1	P05455	P05455 [92-105]		0	1589.81	High	High	0.0001955	4.172e-07	5.65	R.SPSKPLPEVTDEYK.N	[92-105]
	FALSE	High	[K].WIDFVR.[G]		FALSE	0.0793028	0.00335657	1	1	1	P05455	P05455 [261-266]		0	835.446	High	High	0.002809	0.05491	1.68	K.WIDFVR.G	[261-266]
	FALSE	High	[K].YKETDLLILFK.[D]		FALSE	6.77154e-06	0.00017015	1	1	2	P05455	P05455 [175-185]		1	1382.79	High	High	0.0001955	2.3e-06	3.68	K.YKETDLLILFK.D	[175-185]
	FALSE	High	[K].YKETDLLILFKDDYFAK.[K]		FALSE	3.30601e-10	0.00017015	1	1	1	P05455	P05455 [175-191]		2	2122.11	High	High	0.0001955	5.399e-11	7.67	K.YKETDLLILFKDDYFAK.K	[175-191]
FALSE	High	Master Protein	P31689	DnaJ homolog subfamily A member 1 OS=Homo sapiens OX=9606 GN=DNAJA1 PE=1 SV=2	0	FALSE	216.834	72	25	50	25	397	44.8	7.08	206.18	25	High	1	Met-loss [N-Term]
	Checked	Confidence	Annotated Sequence	Modifications	Contaminant	Qvality PEP	Qvality q-value	# Protein Groups	# Proteins	# PSMs	Master Protein Accessions	Positions in Master Proteins	Modifications in Master Proteins	# Missed Cleavages	Theo. MH+ [Da]	Found in Sample: [S1] F1: Sample	Confidence (by Search Engine): A3 Sequest HT	Percolator q-Value (by Search Engine): A3 Sequest HT	Percolator PEP (by Search Engine): A3 Sequest HT	XCorr (by Search Engine): A3 Sequest HT	Sequence in Protein	Positions in Proteins
	FALSE	High	[K].CVLNEGMPIYR.[R]	1xCarbamidomethyl [C1]; 1xOxidation [M7]	FALSE	5.86208e-05	0.00017015	1	1	1	P31689	P31689 [302-312]		0	1367.64	High	High	0.0001955	2.336e-05	2.91	K.CVLNEGMPIYR.R	[302-312]
	FALSE	High	[K].DHAVFTR.[R]		FALSE	0.0204396	0.000948719	1	1	2	P31689	P31689 [247-253]		0	845.426	High	High	0.0007616	0.01258	2.43	K.DHAVFTR.R	[247-253]
	FALSE	High	[K].EGGAGGGFGSPMDIFDMFFGGGGR.[M]	1xOxidation [M17]	FALSE	0.159674	0.00800054	1	1	1	P31689	P31689 [74-97]		0	2338.99	High	High	0.006315	0.1181	0.72	K.EGGAGGGFGSPMDIFDMFFGGGGR.M	[74-97]
	FALSE	High	[K].EGGAGGGFGSPMDIFDMFFGGGGR.[M]	2xOxidation [M12; M17]	FALSE	4.00454e-09	0.00017015	1	1	3	P31689	P31689 [74-97]		0	2354.98	High	High	0.0001955	7.863e-10	5.24	K.EGGAGGGFGSPMDIFDMFFGGGGR.M	[74-97]
	FALSE	High	[R].ELYDKGGEQAIK.[E]		FALSE	0.00183687	0.00017015	1	1	2	P31689	P31689 [62-73]		1	1350.69	High	High	0.0001955	0.0009462	2.33	R.ELYDKGGEQAIK.E	[62-73]
	FALSE	High	[K].ETTYYDVLGVKPNATQEELK.[K]		FALSE	2.29952e-08	0.00017015	1	1	1	P31689	P31689 [4-23]		0	2298.15	High	High	0.0001955	5.147e-09	5.8	K.ETTYYDVLGVKPNATQEELK.K	[4-23]
	FALSE	High	[K].ETTYYDVLGVKPNATQEELKK.[A]		FALSE	1.66405e-08	0.00017015	1	1	2	P31689	P31689 [4-24]		1	2426.24	High	High	0.0001955	3.63e-09	6.18	K.ETTYYDVLGVKPNATQEELKK.A	[4-24]
	FALSE	High	[K].GAVECCPNCR.[G]	3xCarbamidomethyl [C5; C6; C9]	FALSE	0.000334478	0.00017015	1	1	2	P31689	P31689 [145-154]		0	1222.48	High	High	0.0001955	0.0001518	2.66	K.GAVECCPNCR.G	[145-154]
	FALSE	High	[R].GTGMQIR.[I]		FALSE	0.0666348	0.00268286	1	1	1	P31689	P31689 [155-161]		0	762.393	High	High	0.002318	0.04533	2.22	R.GTGMQIR.I	[155-161]
	FALSE	High	[R].HYNGEAYEDDEHHPR.[G]		FALSE	8.58223e-12	0.00017015	1	1	2	P31689	P31689 [375-389]		0	1868.76	High	High	0.0001955	1.069e-12	5.27	R.HYNGEAYEDDEHHPR.G	[375-389]
	FALSE	High	[R].KEVEETDEMDQVELVDFDPNQER.[R]	1xOxidation [M9]	FALSE	3.58444e-10	0.00017015	1	1	2	P31689	P31689 [350-372]		1	2810.23	High	High	0.0001955	5.904e-11	6.92	R.KEVEETDEMDQVELVDFDPNQER.R	[350-372]
	FALSE	High	[K].KGAVECCPNCR.[G]	3xCarbamidomethyl [C6; C7; C10]	FALSE	0.103058	0.0053892	1	1	1	P31689	P31689 [144-154]		1	1350.57	High	High	0.0043	0.07295	1.15	K.KGAVECCPNCR.G	[144-154]
	FALSE	High	[K].KILEVHIDK.[G]		FALSE	0.000381139	0.00017015	1	1	1	P31689	P31689 [206-214]		1	1094.66	High	High	0.0001955	0.0001738	2.99	K.KILEVHIDK.G	[206-214]
	FALSE	High	[R].IHQIGPGMVQQIQSVCMECQGHGER.[I]	2xCarbamidomethyl [C16; C19]; 1xOxidation [M]	FALSE	3.59862e-08	0.00017015	1	1	2	P31689	P31689 [162-186]		0	2895.31	High	High	0.0001955	8.305e-09	6.78	R.IHQIGPGMVQQIQSVCMECQGHGER.I	[162-186]
	FALSE	High	[R].IHQIGPGMVQQIQSVCMECQGHGER.[I]	2xCarbamidomethyl [C16; C19]; 2xOxidation [M8; M17]	FALSE	2.83311e-11	0.00017015	1	1	3	P31689	P31689 [162-186]		0	2911.31	High	High	0.0001955	3.869e-12	9.5	R.IHQIGPGMVQQIQSVCMECQGHGER.I	[162-186]
	FALSE	High	[KR].IILEFK.[EAV]		FALSE	0.101332	0.00524941	1	3	3	P31689	P31689 [320-325]		0	762.476	High	High	0.004071	0.07153	1.59	R.LIIEFK.V	[320-325]
	FALSE	High	[K].ITFHGEGDQEPGLEPGDIIIVLDQK.[D]		FALSE	5.81614e-09	0.00017015	1	1	2	P31689	P31689 [222-246]		0	2720.38	High	High	0.0001955	1.171e-09	6.72	K.ITFHGEGDQEPGLEPGDIIIVLDQK.D	[222-246]
	FALSE	High	[K].ITFHGEGDQEPGLEPGDIIIVLDQKDHAVFTR.[R]		FALSE	3.0115e-10	0.00017015	1	1	1	P31689	P31689 [222-253]		1	3546.79	High	High	0.0001955	4.896e-11	9.29	K.ITFHGEGDQEPGLEPGDIIIVLDQKDHAVFTR.R	[222-253]
	FALSE	High	[-].MVKETTYYDVLGVKPNATQEELK.[K]	1xMet-loss [N-Term]	FALSE	4.04546e-07	0.00017015	1	1	2	P31689	P31689 [1-23]	P31689 1xMet-loss [N-Term]	1	2525.31	High	High	0.0001955	1.113e-07	4.56	-.MVKETTYYDVLGVKPNATQEELK.K	[1-23]
	FALSE	High	[-].MVKETTYYDVLGVKPNATQEELKK.[A]	1xMet-loss [N-Term]	FALSE	1.5047e-07	0.00017015	1	1	2	P31689	P31689 [1-24]	P31689 1xMet-loss [N-Term]	2	2653.41	High	High	0.0001955	3.851e-08	8.98	-.MVKETTYYDVLGVKPNATQEELKK.A	[1-24]
	FALSE	High	[K].NVICDKCEGR.[G]	2xCarbamidomethyl [C4; C7]	FALSE	0.000556953	0.00017015	1	1	1	P31689	P31689 [131-140]		1	1250.56	High	High	0.0001955	0.0002612	2.76	K.NVICDKCEGR.G	[131-140]
	FALSE	High	[K].NVVHQLSVTLEDLYNGATR.[K]		FALSE	2.35477e-07	0.00017015	1	1	4	P31689	P31689 [106-124]		0	2129.1	High	High	0.0001955	6.233e-08	6.12	K.NVVHQLSVTLEDLYNGATR.K	[106-124]
	FALSE	High	[K].QISQAYEVLSDAK.[K]		FALSE	2.33751e-06	0.00017015	1	1	3	P31689	P31689 [47-59]		0	1451.74	High	High	0.0001955	7.333e-07	4.11	K.QISQAYEVLSDAK.K	[47-59]
	FALSE	High	[K].QISQAYEVLSDAKK.[R]		FALSE	4.69145e-06	0.00017015	1	1	1	P31689	P31689 [47-60]		1	1579.83	High	High	0.0001955	1.553e-06	4.34	K.QISQAYEVLSDAKK.R	[47-60]
	FALSE	High	[R].TIVITSHPGQIVK.[H]		FALSE	5.1183e-06	0.00017015	1	1	5	P31689	P31689 [284-296]		0	1392.82	High	High	0.0001955	1.699e-06	3.32	R.TIVITSHPGQIVK.H	[284-296]
	FALSE	High	[K].VNFPENGFLSPDKLSLLEK.[L]		FALSE	4.06608e-06	0.00017015	1	1	1	P31689	P31689 [326-344]		1	2147.14	High	High	0.0001955	1.33e-06	3.4	K.VNFPENGFLSPDKLSLLEK.L	[326-344]
	FALSE	High	[K].YHPDKNPNEGEK.[F]		FALSE	0.00486511	0.000386391	1	1	1	P31689	P31689 [33-44]		1	1427.65	High	High	0.0003503	0.002692	1.97	K.YHPDKNPNEGEK.F	[33-44]
FALSE	High	Master Protein	P67809	Y-box-binding protein 1 OS=Homo sapiens OX=9606 GN=YBX1 PE=1 SV=3	0	FALSE	202.101	62	20	48	20	324	35.9	9.88	177.5	20	High	1
	Checked	Confidence	Annotated Sequence	Modifications	Contaminant	Qvality PEP	Qvality q-value	# Protein Groups	# Proteins	# PSMs	Master Protein Accessions	Positions in Master Proteins	Modifications in Master Proteins	# Missed Cleavages	Theo. MH+ [Da]	Found in Sample: [S1] F1: Sample	Confidence (by Search Engine): A3 Sequest HT	Percolator q-Value (by Search Engine): A3 Sequest HT	Percolator PEP (by Search Engine): A3 Sequest HT	XCorr (by Search Engine): A3 Sequest HT	Sequence in Protein	Positions in Proteins
	FALSE	High	[K].AADPPAENSSAPEAEQGGAE.[-]		FALSE	1.09318e-05	0.00017015	1	1	2	P67809	P67809 [305-324]		0	1897.8	High	High	0.0001955	3.838e-06	5.67	K.AADPPAENSSAPEAEQGGAE.-	[305-324]
	FALSE	High	[R].EDGNEEDKENQGDETQGQQPPQR.[R]		FALSE	9.05577e-10	0.00017015	1	1	2	P67809	P67809 [257-279]		1	2628.1	High	High	0.0001955	1.59e-10	5.42	R.EDGNEEDKENQGDETQGQQPPQR.R	[257-279]
	FALSE	High	[R].EDGNEEDKENQGDETQGQQPPQRR.[Y]		FALSE	7.48013e-06	0.00017015	1	1	2	P67809	P67809 [257-280]		2	2784.21	High	High	0.0001955	2.564e-06	4.71	R.EDGNEEDKENQGDETQGQQPPQRR.Y	[257-280]
	FALSE	High	[K].EDVFVHQTAIK.[KR]		FALSE	1.5391e-05	0.00017015	1	3	3	P67809	P67809 [82-92]		0	1286.67	High	High	0.0001955	5.546e-06	4.39	K.EDVFVHQTAIK.K	[82-92]
	FALSE	High	[K].EDVFVHQTAIKK.[N]		FALSE	0.000622909	0.00017015	1	2	1	P67809	P67809 [82-93]		1	1414.77	High	High	0.0001955	0.0002963	3.64	K.EDVFVHQTAIKK.N	[82-93]
	FALSE	High	[R].FPPYYMR.[R]		FALSE	0.114608	0.00570765	1	1	1	P67809	P67809 [193-199]		0	973.46	High	High	0.00453	0.08202	1.01	R.FPPYYMR.R	[193-199]
	FALSE	High	[R].FPPYYMR.[R]	1xOxidation [M6]	FALSE	0.0242447	0.000948719	1	1	8	P67809	P67809 [193-199]		0	989.455	High	High	0.0007616	0.01521	1.52	R.FPPYYMR.R	[193-199]
	FALSE	High	[K].GAEAANVTGPGGVPVQGSK.[Y]		FALSE	1.57167e-07	0.00017015	1	1	3	P67809	P67809 [119-137]		0	1695.87	High	High	0.0001955	4.054e-08	5.34	K.GAEAANVTGPGGVPVQGSK.Y	[119-137]
	FALSE	High	[R].NDTKEDVFVHQTAIK.[KR]		FALSE	3.18128e-09	0.00017015	1	3	3	P67809	P67809 [78-92]		1	1744.89	High	High	0.0001955	6.128e-10	6.04	R.NDTKEDVFVHQTAIK.K	[78-92]
	FALSE	High	[R].NDTKEDVFVHQTAIKK.[N]		FALSE	1.21446e-10	0.00017015	1	2	2	P67809	P67809 [78-93]		2	1872.98	High	High	0.0001955	1.844e-11	8.12	R.NDTKEDVFVHQTAIKK.N	[78-93]
	FALSE	High	[K].NEGSESAPEGQAQQR.[R]		FALSE	1.122e-06	0.00017015	1	1	2	P67809	P67809 [171-185]		0	1587.7	High	High	0.0001955	3.336e-07	3.86	K.NEGSESAPEGQAQQR.R	[171-185]
	FALSE	High	[R].NGYGFINR.[N]		FALSE	0.0171169	0.000568075	1	3	1	P67809	P67809 [70-77]		0	940.464	High	High	0.0004794	0.01042	2.77	R.NGYGFINR.N	[70-77]
	FALSE	High	[R].NYQQNYQNSESGEK.[N]		FALSE	0.000217773	0.00017015	1	1	1	P67809	P67809 [157-170]		0	1688.71	High	High	0.0001955	9.545e-05	2.39	R.NYQQNYQNSESGEK.N	[157-170]
	FALSE	High	[R].NYQQNYQNSESGEKNEGSESAPEGQAQQR.[R]		FALSE	1.35525e-08	0.00017015	1	1	1	P67809	P67809 [157-185]		1	3257.4	High	High	0.0001955	2.904e-09	5.39	R.NYQQNYQNSESGEKNEGSESAPEGQAQQR.R	[157-185]
	FALSE	High	[R].RNFNYR.[R]		FALSE	0.169222	0.00827959	1	1	1	P67809	P67809 [283-288]		1	869.438	High	High	0.006515	0.1266	2.61	R.RNFNYR.R	[283-288]
	FALSE	High	[R].RPENPKPQDGKETK.[A]		FALSE	1.21649e-06	0.00017015	1	1	1	P67809	P67809 [291-304]		1	1623.84	High	High	0.0001955	3.629e-07	3.59	R.RPENPKPQDGKETK.A	[291-304]
	FALSE	High	[R].RPQYSNPPVQGEVMEGADNQGAGEQGRPVR.[Q]		FALSE	9.02009e-12	0.00017015	1	1	2	P67809	P67809 [205-234]		0	3223.53	High	High	0.0001955	1.129e-12	8.55	R.RPQYSNPPVQGEVMEGADNQGAGEQGRPVR.Q	[205-234]
	FALSE	High	[R].RPQYSNPPVQGEVMEGADNQGAGEQGRPVR.[Q]	1xOxidation [M14]	FALSE	8.77846e-10	0.00017015	1	1	3	P67809	P67809 [205-234]		0	3239.52	High	High	0.0001955	1.535e-10	7.33	R.RPQYSNPPVQGEVMEGADNQGAGEQGRPVR.Q	[205-234]
	FALSE	High	[R].RRPENPKPQDGK.[E]		FALSE	0.00011334	0.00017015	1	1	3	P67809	P67809 [290-301]		1	1421.76	High	High	0.0001955	4.737e-05	3.91	R.RRPENPKPQDGK.E	[290-301]
	FALSE	High	[R].RRPENPKPQDGKETK.[A]		FALSE	8.22099e-07	0.00017015	1	1	3	P67809	P67809 [290-304]		2	1779.95	High	High	0.0001955	2.396e-07	4.39	R.RRPENPKPQDGKETK.A	[290-304]
	FALSE	High	[R].SVGDGETVEFDVVEGEK.[G]		FALSE	3.26685e-05	0.00017015	1	3	2	P67809	P67809 [102-118]		0	1795.82	High	High	0.0001955	1.244e-05	2.71	R.SVGDGETVEFDVVEGEK.G	[102-118]
	FALSE	High	[K].VIATKVLGTVK.[W]		FALSE	0.000137443	0.00017015	1	2	2	P67809	P67809 [54-64]		1	1128.74	High	High	0.0001955	5.831e-05	3.25	K.VIATKVLGTVK.W	[54-64]
FALSE	High	Master Protein	P02769	SWISS-PROT:P02769 (Bos taurus) Bovine serum albumin precursor	0	TRUE	201.634	62	39	55	34	607	69.2	6.18	161.09	39	High	1
	Checked	Confidence	Annotated Sequence	Modifications	Contaminant	Qvality PEP	Qvality q-value	# Protein Groups	# Proteins	# PSMs	Master Protein Accessions	Positions in Master Proteins	Modifications in Master Proteins	# Missed Cleavages	Theo. MH+ [Da]	Found in Sample: [S1] F1: Sample	Confidence (by Search Engine): A3 Sequest HT	Percolator q-Value (by Search Engine): A3 Sequest HT	Percolator PEP (by Search Engine): A3 Sequest HT	XCorr (by Search Engine): A3 Sequest HT	Sequence in Protein	Positions in Proteins
	FALSE	High	[K].AEFVEVTK.[L]		TRUE	0.0252994	0.000948719	1	1	1	P02769	P02769 [249-256]		0	922.488	High	High	0.0007616	0.01591	2.22	K.AEFVEVTK.L	[249-256]
	FALSE	High	[K].CCAADDKEACFAVEGPK.[L]	3xCarbamidomethyl [C1; C2; C10]	TRUE	2.81234e-10	0.00017015	1	1	2	P02769	P02769 [581-597]		1	1927.8	High	High	0.0001955	4.534e-11	6.39	K.CCAADDKEACFAVEGPK.L	[581-597]
	FALSE	High	[K].CCTESLVNR.[R]	2xCarbamidomethyl [C1; C2]	TRUE	0.0010566	0.00017015	2	2	2	P02769; P02768-1	P02769 [499-507]; P02768-1 [500-508]		0	1138.5	High	High	0.0001955	0.0005197	2.95	K.CCTESLVNR.R	[499-507]
	FALSE	High	[K].DAFLGSFLYEYSR.[R]		TRUE	0.00143271	0.00017015	1	1	2	P02769	P02769 [347-359]		0	1567.74	High	High	0.0001955	0.0007228	2.44	K.DAFLGSFLYEYSR.R	[347-359]
	FALSE	High	[K].DAIPENLPPLTADFAEDK.[D]		TRUE	0.155485	0.00766418	1	1	1	P02769	P02769 [319-336]		0	1955.96	High	High	0.00607	0.1149	1.55	K.DAIPENLPPLTADFAEDK.D	[319-336]
	FALSE	High	[K].DAIPENLPPLTADFAEDKDVCK.[N]	1xCarbamidomethyl [C21]	TRUE	1.3385e-08	0.00017015	1	1	1	P02769	P02769 [319-340]		1	2458.18	High	High	0.0001955	2.865e-09	5.71	K.DAIPENLPPLTADFAEDKDVCK.N	[319-340]
	FALSE	High	[K].DDSPDLPK.[L]		TRUE	0.0168052	0.000568075	1	1	1	P02769	P02769 [131-138]		0	886.415	High	High	0.0004794	0.01024	1.49	K.DDSPDLPK.L	[131-138]
	FALSE	High	[K].DLGEEHFK.[G]		TRUE	0.00966247	0.000386391	1	1	1	P02769	P02769 [37-44]		0	974.458	High	High	0.0003503	0.005618	2.11	K.DLGEEHFK.G	[37-44]
	FALSE	High	[K].ECCDKPLLEK.[S]	2xCarbamidomethyl [C2; C3]	TRUE	0.000100707	0.00017015	1	1	1	P02769	P02769 [300-309]		0	1291.6	High	High	0.0001955	4.185e-05	3	K.ECCDKPLLEK.S	[300-309]
	FALSE	High	[K].ECCHGDLLECADDR.[A]	3xCarbamidomethyl [C2; C3; C10]	TRUE	1.23172e-06	0.00017015	1	1	2	P02769	P02769 [267-280]		0	1749.66	High	High	0.0001955	3.699e-07	4.19	K.ECCHGDLLECADDR.A	[267-280]
	FALSE	High	[K].ECCHGDLLECADDRADLAK.[Y]	3xCarbamidomethyl [C2; C3; C10]	TRUE	5.39782e-09	0.00017015	1	1	1	P02769	P02769 [267-285]		1	2247.94	High	High	0.0001955	1.081e-09	5.19	K.ECCHGDLLECADDRADLAK.Y	[267-285]
	FALSE	High	[K].EYEATLEECCAKDDPHACYSTVFDK.[L]	3xCarbamidomethyl [C9; C10; C18]	TRUE	0.093617	0.00438541	1	1	1	P02769	P02769 [375-399]		1	3038.25	High	High	0.003562	0.06571	1.52	K.EYEATLEECCAKDDPHACYSTVFDK.L	[375-399]
	FALSE	High	[R].FKDLGEEHFK.[G]		TRUE	0.000122123	0.00017015	1	1	1	P02769	P02769 [35-44]		1	1249.62	High	High	0.0001955	5.123e-05	2.74	R.FKDLGEEHFK.G	[35-44]
	FALSE	High	[K].GLVLIAFSQYLQQCPFDEHVK.[L]	1xCarbamidomethyl [C14]	TRUE	1.19264e-05	0.00017015	1	1	1	P02769	P02769 [45-65]		0	2492.26	High	High	0.0001955	4.213e-06	3.83	K.GLVLIAFSQYLQQCPFDEHVK.L	[45-65]
	FALSE	High	[K].HLVDEPQNLIK.[Q]		TRUE	5.31898e-07	0.00017015	1	1	3	P02769	P02769 [402-412]		0	1305.72	High	High	0.0001955	1.5e-07	3.97	K.HLVDEPQNLIK.Q	[402-412]
	FALSE	High	[R].HPEYAVSVLLR.[L]		TRUE	0.00527295	0.000386391	1	1	2	P02769	P02769 [361-371]		0	1283.71	High	High	0.0003503	0.002937	1.7	R.HPEYAVSVLLR.L	[361-371]
	FALSE	High	[K].KQTALVELLK.[H]		TRUE	3.72269e-05	0.00017015	1	1	1	P02769	P02769 [548-557]		1	1142.71	High	High	0.0001955	1.432e-05	3.3	K.KQTALVELLK.H	[548-557]
	FALSE	High	[RK].KVPQVSTPTLVEVSR.[SN]		TRUE	4.43603e-06	0.00017015	2	2	1	P02769; P02768-1	P02769 [437-451]; P02768-1 [438-452]		1	1639.94	High	High	0.0001955	1.465e-06	4.95	R.KVPQVSTPTLVEVSR.S	[437-451]
	FALSE	High	[K].LFTFHADICTLPDTEK.[Q]	1xCarbamidomethyl [C9]	TRUE	2.91266e-08	0.00017015	1	1	3	P02769	P02769 [529-544]		0	1907.92	High	High	0.0001955	6.594e-09	6.24	K.LFTFHADICTLPDTEK.Q	[529-544]
	FALSE	High	[K].LGEYGFQNALIVR.[Y]		TRUE	1.06091e-06	0.00017015	1	1	1	P02769	P02769 [421-433]		0	1479.8	High	High	0.0001955	3.146e-07	4.17	K.LGEYGFQNALIVR.Y	[421-433]
	FALSE	High	[K].LKECCDKPLLEK.[S]	2xCarbamidomethyl [C4; C5]	TRUE	4.87539e-07	0.00017015	1	1	1	P02769	P02769 [298-309]		1	1532.78	High	High	0.0001955	1.36e-07	6.02	K.LKECCDKPLLEK.S	[298-309]
	FALSE	High	[K].LKPDPNTLCDEFK.[A]	1xCarbamidomethyl [C9]	TRUE	1.42278e-07	0.00017015	1	1	1	P02769	P02769 [139-151]		0	1576.77	High	High	0.0001955	3.632e-08	4.09	K.LKPDPNTLCDEFK.A	[139-151]
	FALSE	High	[K].LKPDPNTLCDEFKADEK.[K]	1xCarbamidomethyl [C9]	TRUE	3.63953e-07	0.00017015	1	1	1	P02769	P02769 [139-155]		1	2019.97	High	High	0.0001955	9.929e-08	4.05	K.LKPDPNTLCDEFKADEK.K	[139-155]
	FALSE	High	[K].LVNELTEFAK.[T]		TRUE	0.00276724	0.00017015	1	1	1	P02769	P02769 [66-75]		0	1163.63	High	High	0.0001955	0.001463	2.82	K.LVNELTEFAK.T	[66-75]
	FALSE	High	[K].LVTDLTK.[V]		TRUE	0.0212022	0.000948719	2	2	2	P02769; P02768-1	P02769 [257-263]; P02768-1 [258-264]		0	789.472	High	High	0.0007616	0.01312	1.56	K.LVTDLTK.V	[257-263]
	FALSE	High	[R].MPCTEDYLSLILNR.[L]	1xCarbamidomethyl [C3]	TRUE	0.00197901	0.00017015	1	1	1	P02769	P02769 [469-482]		0	1724.83	High	High	0.0001955	0.001024	2.1	R.MPCTEDYLSLILNR.L	[469-482]
	FALSE	High	[R].MPCTEDYLSLILNR.[L]	1xCarbamidomethyl [C3]; 1xOxidation [M1]	TRUE	2.69703e-06	0.00017015	1	1	2	P02769	P02769 [469-482]		0	1740.83	High	High	0.0001955	8.545e-07	2.98	R.MPCTEDYLSLILNR.L	[469-482]
	FALSE	High	[R].NECFLSHKDDSPDLPK.[L]	1xCarbamidomethyl [C3]	TRUE	1.18525e-05	0.00017015	1	1	1	P02769	P02769 [123-138]		1	1901.87	High	High	0.0001955	4.188e-06	2.46	R.NECFLSHKDDSPDLPK.L	[123-138]
	FALSE	High	[K].QEPERNECFLSHKDDSPDLPK.[L]	1xCarbamidomethyl [C8]	TRUE	6.16116e-05	0.00017015	1	1	2	P02769	P02769 [118-138]		2	2541.17	High	High	0.0001955	2.469e-05	5.12	K.QEPERNECFLSHKDDSPDLPK.L	[118-138]
	FALSE	High	[K].QNCDQFEK.[L]	1xCarbamidomethyl [C3]	TRUE	0.00984288	0.000386391	1	1	1	P02769	P02769 [413-420]		0	1068.44	High	High	0.0003503	0.005726	2	K.QNCDQFEK.L	[413-420]
	FALSE	High	[K].QTALVELLK.[H]		TRUE	0.000893356	0.00017015	1	1	1	P02769	P02769 [549-557]		0	1014.62	High	High	0.0001955	0.0004344	3.36	K.QTALVELLK.H	[549-557]
	FALSE	High	[R].RHPEYAVSVLLR.[L]		TRUE	6.13705e-07	0.00017015	1	1	1	P02769	P02769 [360-371]		1	1439.81	High	High	0.0001955	1.744e-07	4.72	R.RHPEYAVSVLLR.L	[360-371]
	FALSE	High	[R].RPCFSALTPDETYVPK.[A]	1xCarbamidomethyl [C3]	TRUE	5.08068e-05	0.00017015	1	1	1	P02769	P02769 [508-523]		0	1880.92	High	High	0.0001955	2e-05	4.41	R.RPCFSALTPDETYVPK.A	[508-523]
	FALSE	High	[K].SHCIAEVEK.[D]	1xCarbamidomethyl [C3]	TRUE	0.00106982	0.00017015	1	1	1	P02769	P02769 [310-318]		0	1072.51	High	High	0.0001955	0.000527	2.54	K.SHCIAEVEK.D	[310-318]
	FALSE	High	[K].SHCIAEVEKDAIPENLPPLTADFAEDKDVCK.[N]	2xCarbamidomethyl [C3; C30]	TRUE	3.04228e-08	0.00017015	1	1	1	P02769	P02769 [310-340]		2	3511.67	High	High	0.0001955	6.922e-09	2.15	K.SHCIAEVEKDAIPENLPPLTADFAEDKDVCK.N	[310-340]
	FALSE	High	[K].SLHTLFGDELCK.[V]	1xCarbamidomethyl [C11]	TRUE	2.51578e-05	0.00017015	1	1	3	P02769	P02769 [89-100]		0	1419.69	High	High	0.0001955	9.424e-06	4.19	K.SLHTLFGDELCK.V	[89-100]
	FALSE	High	[K].TCVADESHAGCEK.[S]	2xCarbamidomethyl [C2; C11]	TRUE	0.142697	0.00719129	1	1	1	P02769	P02769 [76-88]		0	1463.59	High	High	0.005609	0.1047	0.96	K.TCVADESHAGCEK.S	[76-88]
	FALSE	High	[K].TVMENFVAFVDK.[C]	1xOxidation [M3]	TRUE	0.000267384	0.00017015	1	1	2	P02769	P02769 [569-580]		0	1415.69	High	High	0.0001955	0.0001194	3.14	K.TVMENFVAFVDK.C	[569-580]
	FALSE	High	[K].VPQVSTPTLVEVSR.[SN]		TRUE	5.21471e-06	0.00017015	2	2	1	P02769; P02768-1	P02769 [438-451]; P02768-1 [439-452]		0	1511.84	High	High	0.0001955	1.732e-06	3.59	K.VPQVSTPTLVEVSR.S	[438-451]
	FALSE	High	[KR].YIYEIAR.[R]		TRUE	0.0539294	0.00251689	2	3	2	P02769; P02768-1	P02769 [161-167]; P02768-1 [162-168]		0	927.493	High	High	0.00208	0.03612	1.76	K.YLYEIAR.R	[161-167]
FALSE	High	Master Protein	P20042	Eukaryotic translation initiation factor 2 subunit 2 OS=Homo sapiens OX=9606 GN=EIF2S2 PE=1 SV=2	0	FALSE	198.243	76	30	44	30	333	38.4	5.8	169.93	30	High	1
	Checked	Confidence	Annotated Sequence	Modifications	Contaminant	Qvality PEP	Qvality q-value	# Protein Groups	# Proteins	# PSMs	Master Protein Accessions	Positions in Master Proteins	Modifications in Master Proteins	# Missed Cleavages	Theo. MH+ [Da]	Found in Sample: [S1] F1: Sample	Confidence (by Search Engine): A3 Sequest HT	Percolator q-Value (by Search Engine): A3 Sequest HT	Percolator PEP (by Search Engine): A3 Sequest HT	XCorr (by Search Engine): A3 Sequest HT	Sequence in Protein	Positions in Proteins
	FALSE	High	[K].DASDDLDDLNFFNQK.[K]		FALSE	2.36947e-07	0.00017015	1	1	2	P20042	P20042 [65-79]		0	1756.77	High	High	0.0001955	6.266e-08	4.18	K.DASDDLDDLNFFNQK.K	[65-79]
	FALSE	High	[K].DLKIESDVQEPTEPEDDLDIMLGNK.[K]	1xOxidation [M21]	FALSE	2.96078e-06	0.00017015	1	1	1	P20042	P20042 [100-124]		1	2859.35	High	High	0.0001955	9.454e-07	6.7	K.DLKIESDVQEPTEPEDDLDIMLGNK.K	[100-124]
	FALSE	High	[R].DYTYEELLNR.[V]		FALSE	0.0114821	0.000568075	1	1	1	P20042	P20042 [173-182]		0	1315.62	High	High	0.0004794	0.006761	1.67	R.DYTYEELLNR.V	[173-182]
	FALSE	High	[R].EKNPDMVAGEK.[R]	1xOxidation [M6]	FALSE	0.00109675	0.00017015	1	1	1	P20042	P20042 [189-199]		1	1233.58	High	High	0.0001955	0.0005422	2.64	R.EKNPDMVAGEK.R	[189-199]
	FALSE	High	[R].EKNPDMVAGEKR.[K]	1xOxidation [M6]	FALSE	4.5994e-05	0.00017015	1	1	1	P20042	P20042 [189-200]		2	1389.68	High	High	0.0001955	1.798e-05	4.33	R.EKNPDMVAGEKR.K	[189-200]
	FALSE	High	[K].EVEPEPTEDKDLEADEEDTR.[K]		FALSE	1.77084e-08	0.00017015	1	1	2	P20042	P20042 [43-62]		1	2346.01	High	High	0.0001955	3.87e-09	5.94	K.EVEPEPTEDKDLEADEEDTR.K	[43-62]
	FALSE	High	[K].EVEPEPTEDKDLEADEEDTRK.[K]		FALSE	7.80388e-05	0.00017015	1	1	1	P20042	P20042 [43-63]		2	2474.11	High	High	0.0001955	3.17e-05	3.87	K.EVEPEPTEDKDLEADEEDTRK.K	[43-63]
	FALSE	High	[K].EYVTCHTCR.[S]	2xCarbamidomethyl [C5; C8]	FALSE	0.0017807	0.00017015	1	1	2	P20042	P20042 [277-285]		0	1225.51	High	High	0.0001955	0.0009097	2.51	K.EYVTCHTCR.S	[277-285]
	FALSE	High	[K].FPDEDEILEK.[D]		FALSE	7.4714e-05	0.00017015	1	1	1	P20042	P20042 [133-142]		0	1234.58	High	High	0.0001955	3.023e-05	3.1	K.FPDEDEILEK.D	[133-142]
	FALSE	High	[K].FPDEDEILEKDEALEDEDNK.[K]		FALSE	2.49602e-09	0.00017015	1	1	1	P20042	P20042 [133-152]		1	2393.05	High	High	0.0001955	4.715e-10	7.62	K.FPDEDEILEKDEALEDEDNK.K	[133-152]
	FALSE	High	[K].FPDEDEILEKDEALEDEDNKK.[D]		FALSE	3.2211e-09	0.00017015	1	1	1	P20042	P20042 [133-153]		2	2521.15	High	High	0.0001955	6.213e-10	8.08	K.FPDEDEILEKDEALEDEDNKK.D	[133-153]
	FALSE	High	[K].FVMKPPQVVR.[V]	1xOxidation [M3]	FALSE	0.000340777	0.00017015	1	1	2	P20042	P20042 [202-211]		0	1216.69	High	High	0.0001955	0.000155	2.97	K.FVMKPPQVVR.V	[202-211]
	FALSE	High	[K].HLLAFLLAELGTSGSIDGNNQLVIK.[G]		FALSE	0.141164	0.00719129	1	1	1	P20042	P20042 [235-259]		0	2623.45	High	High	0.005609	0.103	0.91	K.HLLAFLLAELGTSGSIDGNNQLVIK.G	[235-259]
	FALSE	High	[K].KDASDDLDDLNFFNQK.[K]		FALSE	1.4284e-05	0.00017015	1	1	1	P20042	P20042 [64-79]		1	1884.86	High	High	0.0001955	5.129e-06	4.33	K.KDASDDLDDLNFFNQK.K	[64-79]
	FALSE	High	[K].KDDGISFSNQTGPAWAGSER.[D]		FALSE	0.000164609	0.00017015	1	1	1	P20042	P20042 [153-172]		1	2122.98	High	High	0.0001955	7.056e-05	2.58	K.KDDGISFSNQTGPAWAGSER.D	[153-172]
	FALSE	High	[R].KKDASDDLDDLNFFNQK.[K]		FALSE	1.70597e-08	0.00017015	1	1	3	P20042	P20042 [63-79]		2	2012.96	High	High	0.0001955	3.73e-09	5.65	R.KKDASDDLDDLNFFNQK.K	[63-79]
	FALSE	High	[K].KKPFMLDEEGDTQTEETQPSETK.[E]	1xOxidation [M5]	FALSE	1.57082e-12	0.00017015	1	1	2	P20042	P20042 [20-42]		1	2684.22	High	High	0.0001955	1.73e-13	7.45	K.KKPFMLDEEGDTQTEETQPSETK.E	[20-42]
	FALSE	High	[K].KIFDIDEAEEGVK.[D]		FALSE	1.13604e-06	0.00017015	1	1	1	P20042	P20042 [87-99]		1	1492.75	High	High	0.0001955	3.379e-07	5.17	K.KIFDIDEAEEGVK.D	[87-99]
	FALSE	High	[K].KIFDIDEAEEGVKDLK.[I]		FALSE	2.82667e-09	0.00017015	1	1	1	P20042	P20042 [87-102]		2	1848.96	High	High	0.0001955	5.395e-10	5.52	K.KIFDIDEAEEGVKDLK.I	[87-102]
	FALSE	High	[K].KPFMLDEEGDTQTEETQPSETK.[E]	1xOxidation [M4]	FALSE	2.24301e-08	0.00017015	1	1	1	P20042	P20042 [21-42]		0	2556.13	High	High	0.0001955	4.993e-09	7.44	K.KPFMLDEEGDTQTEETQPSETK.E	[21-42]
	FALSE	High	[K].KPFMLDEEGDTQTEETQPSETKEVEPEPTEDKDLEADEEDTR.[K]	1xOxidation [M4]	FALSE	1.27352e-08	0.00017015	1	1	1	P20042	P20042 [21-62]		2	4883.12	High	High	0.0001955	2.721e-09	10.01	K.KPFMLDEEGDTQTEETQPSETKEVEPEPTEDKDLEADEEDTR.K	[21-62]
	FALSE	High	[K].KTSFVNFTDICK.[L]	1xCarbamidomethyl [C11]	FALSE	0.00234024	0.00017015	1	1	1	P20042	P20042 [216-227]		1	1459.72	High	High	0.0001955	0.001222	3.76	K.KTSFVNFTDICK.L	[216-227]
	FALSE	High	[K].IESDVQEPTEPEDDLDIMLGNK.[K]		FALSE	3.27432e-07	0.00017015	1	1	1	P20042	P20042 [103-124]		0	2487.14	High	High	0.0001955	8.908e-08	6.37	K.IESDVQEPTEPEDDLDIMLGNK.K	[103-124]
	FALSE	High	[K].IESDVQEPTEPEDDLDIMLGNK.[K]	1xOxidation [M18]	FALSE	1.11504e-06	0.00017015	1	1	1	P20042	P20042 [103-124]		0	2503.14	High	High	0.0001955	3.313e-07	6.42	K.IESDVQEPTEPEDDLDIMLGNK.K	[103-124]
	FALSE	High	[K].IESDVQEPTEPEDDLDIMLGNKK.[K]	1xOxidation [M18]	FALSE	0.0407672	0.00184582	1	1	1	P20042	P20042 [103-125]		1	2631.23	High	High	0.001435	0.02662	3.39	K.IESDVQEPTEPEDDLDIMLGNKK.K	[103-125]
	FALSE	High	[K].IFDIDEAEEGVK.[D]		FALSE	9.94625e-05	0.00017015	1	1	2	P20042	P20042 [88-99]		0	1364.66	High	High	0.0001955	4.13e-05	3.35	K.IFDIDEAEEGVK.D	[88-99]
	FALSE	High	[K].IFDIDEAEEGVKDLK.[I]		FALSE	0.00242905	0.00017015	1	1	1	P20042	P20042 [88-102]		1	1720.86	High	High	0.0001955	0.00127	2.05	K.IFDIDEAEEGVKDLK.I	[88-102]
	FALSE	High	[R].LYFLQCETCHSR.[C]	2xCarbamidomethyl [C6; C9]	FALSE	4.09145e-06	0.00017015	1	1	3	P20042	P20042 [297-308]		0	1613.72	High	High	0.0001955	1.337e-06	3.74	R.LYFLQCETCHSR.C	[297-308]
	FALSE	High	[R].SPDTILQK.[D]		FALSE	0.009965	0.000568075	1	1	2	P20042	P20042 [286-293]		0	901.499	High	High	0.0004794	0.005823	3.15	R.SPDTILQK.D	[286-293]
	FALSE	High	[K].TGFQAVTGK.[R]		FALSE	0.00139754	0.00017015	1	1	2	P20042	P20042 [316-324]		0	908.484	High	High	0.0001955	0.0007044	2.85	K.TGFQAVTGK.R	[316-324]
	FALSE	High	[R].VFNIMR.[E]		FALSE	0.0596151	0.00251689	1	1	1	P20042	P20042 [183-188]		0	779.423	High	High	0.002197	0.04014	1.77	R.VFNIMR.E	[183-188]
	FALSE	High	[R].VFNIMR.[E]	1xOxidation [M5]	FALSE	0.169222	0.00827959	1	1	1	P20042	P20042 [183-188]		0	795.418	High	High	0.006515	0.1259	1.43	R.VFNIMR.E	[183-188]
FALSE	High	Master Protein	P36578	Large ribosomal subunit protein uL4 OS=Homo sapiens OX=9606 GN=RPL4 PE=1 SV=5	0	FALSE	193.86	42	25	62	25	427	47.7	11.06	200.24	25	High	1
	Checked	Confidence	Annotated Sequence	Modifications	Contaminant	Qvality PEP	Qvality q-value	# Protein Groups	# Proteins	# PSMs	Master Protein Accessions	Positions in Master Proteins	Modifications in Master Proteins	# Missed Cleavages	Theo. MH+ [Da]	Found in Sample: [S1] F1: Sample	Confidence (by Search Engine): A3 Sequest HT	Percolator q-Value (by Search Engine): A3 Sequest HT	Percolator PEP (by Search Engine): A3 Sequest HT	XCorr (by Search Engine): A3 Sequest HT	Sequence in Protein	Positions in Proteins
	FALSE	High	[K].AAAAAAALQAK.[S]		FALSE	6.1996e-05	0.00017015	1	1	5	P36578	P36578 [354-364]		0	956.552	High	High	0.0001955	2.471e-05	3.73	K.AAAAAAALQAK.S	[354-364]
	FALSE	High	[K].APIRPDIVNFVHTNLR.[K]		FALSE	4.68893e-11	0.00017015	1	1	3	P36578	P36578 [30-45]		0	1862.04	High	High	0.0001955	6.639e-12	5.97	K.APIRPDIVNFVHTNLR.K	[30-45]
	FALSE	High	[K].APIRPDIVNFVHTNLRK.[N]		FALSE	8.17001e-07	0.00017015	1	1	2	P36578	P36578 [30-46]		1	1990.13	High	High	0.0001955	2.378e-07	5.67	K.APIRPDIVNFVHTNLRK.N	[30-46]
	FALSE	High	[K].EAVLLLK.[K]		FALSE	0.024842	0.000948719	1	1	4	P36578	P36578 [166-172]		0	785.513	High	High	0.0007616	0.01556	1.41	K.EAVLLLK.K	[166-172]
	FALSE	High	[R].FCIWTESAFR.[K]	1xCarbamidomethyl [C2]	FALSE	0.0042452	0.00017015	1	1	1	P36578	P36578 [249-258]		0	1316.61	High	High	0.0001955	0.002327	2.73	R.FCIWTESAFR.K	[249-258]
	FALSE	High	[R].GPCIIYNEDNGIIK.[A]	1xCarbamidomethyl [C3]	FALSE	0.000252829	0.00017015	1	1	2	P36578	P36578 [206-219]		0	1605.79	High	High	0.0001955	0.000112	2.84	R.GPCIIYNEDNGIIK.A	[206-219]
	FALSE	High	[R].KLDELYGTWR.[K]		FALSE	0.000119866	0.00017015	1	1	3	P36578	P36578 [259-268]		1	1280.66	High	High	0.0001955	5.023e-05	3.91	R.KLDELYGTWR.K	[259-268]
	FALSE	High	[K].LAPGGHVGR.[F]		FALSE	0.0176492	0.000568075	1	1	1	P36578	P36578 [240-248]		0	863.485	High	High	0.0004794	0.01078	2.1	K.LAPGGHVGR.F	[240-248]
	FALSE	High	[K].LDELYGTWR.[K]		FALSE	0.00301839	0.00017015	1	1	1	P36578	P36578 [260-268]		0	1152.57	High	High	0.0001955	0.001606	2.9	K.LDELYGTWR.K	[260-268]
	FALSE	High	[R].IEEVPELPLVVEDK.[V]		FALSE	2.36406e-05	0.00017015	1	1	1	P36578	P36578 [144-157]		0	1608.87	High	High	0.0001955	8.821e-06	5.03	R.IEEVPELPLVVEDK.V	[144-157]
	FALSE	High	[R].IEEVPELPLVVEDKVEGYK.[K]		FALSE	5.07806e-10	0.00017015	1	1	4	P36578	P36578 [144-162]		1	2185.16	High	High	0.0001955	8.54e-11	6.04	R.IEEVPELPLVVEDKVEGYK.K	[144-162]
	FALSE	High	[R].IEEVPELPLVVEDKVEGYKK.[T]		FALSE	1.10376e-08	0.00017015	1	1	2	P36578	P36578 [144-163]		2	2313.26	High	High	0.0001955	2.327e-09	5.53	R.IEEVPELPLVVEDKVEGYKK.T	[144-163]
	FALSE	High	[K].LNILKLAPGGHVGR.[F]		FALSE	1.68488e-08	0.00017015	1	1	1	P36578	P36578 [235-248]		1	1444.87	High	High	0.0001955	3.685e-09	4.64	K.LNILKLAPGGHVGR.F	[235-248]
	FALSE	High	[K].MINTDLSR.[I]		FALSE	0.0205648	0.000948719	1	1	1	P36578	P36578 [284-291]		0	949.477	High	High	0.0007616	0.01265	2.41	K.MINTDLSR.I	[284-291]
	FALSE	High	[K].MINTDLSR.[I]	1xOxidation [M1]	FALSE	0.00793077	0.000386391	1	1	8	P36578	P36578 [284-291]		0	965.472	High	High	0.0003503	0.004534	1.88	K.MINTDLSR.I	[284-291]
	FALSE	High	[R].NIPGITLLNVSK.[L]		FALSE	0.000100083	0.00017015	1	1	2	P36578	P36578 [223-234]		0	1268.76	High	High	0.0001955	4.159e-05	3.05	R.NIPGITLLNVSK.L	[223-234]
	FALSE	High	[R].NIPGITLLNVSKLNILK.[L]		FALSE	4.73685e-09	0.00017015	1	1	1	P36578	P36578 [223-239]		1	1850.15	High	High	0.0001955	9.406e-10	5.18	R.NIPGITLLNVSKLNILK.L	[223-239]
	FALSE	High	[K].NVTLPAVFK.[A]		FALSE	0.00399006	0.00017015	1	1	3	P36578	P36578 [21-29]		0	988.583	High	High	0.0001955	0.002172	2.2	K.NVTLPAVFK.A	[21-29]
	FALSE	High	[K].NVTLPAVFKAPIRPDIVNFVHTNLR.[K]		FALSE	0.000275829	0.00017015	1	1	2	P36578	P36578 [21-45]		1	2831.6	High	High	0.0001955	0.0001232	3.38	K.NVTLPAVFKAPIRPDIVNFVHTNLR.K	[21-45]
	FALSE	High	[R].QPYAVSELAGHQTSAESWGTGR.[A]		FALSE	8.83324e-10	0.00017015	1	1	4	P36578	P36578 [50-71]		0	2332.1	High	High	0.0001955	1.548e-10	6.44	R.QPYAVSELAGHQTSAESWGTGR.A	[50-71]
	FALSE	High	[R].RGPCIIYNEDNGIIK.[A]	1xCarbamidomethyl [C4]	FALSE	1.7021e-06	0.00017015	1	1	1	P36578	P36578 [205-219]		1	1761.9	High	High	0.0001955	5.235e-07	4.63	R.RGPCIIYNEDNGIIK.A	[205-219]
	FALSE	High	[R].SGQGAFGNMCR.[G]	1xCarbamidomethyl [C10]	FALSE	0.000198375	0.00017015	1	1	1	P36578	P36578 [87-97]		0	1184.49	High	High	0.0001955	8.653e-05	2.26	R.SGQGAFGNMCR.G	[87-97]
	FALSE	High	[R].SGQGAFGNMCR.[G]	1xCarbamidomethyl [C10]; 1xOxidation [M9]	FALSE	0.000194708	0.00017015	1	1	2	P36578	P36578 [87-97]		0	1200.49	High	High	0.0001955	8.45e-05	3.18	R.SGQGAFGNMCR.G	[87-97]
	FALSE	High	[K].SNYNLPMHK.[M]		FALSE	0.00204142	0.00017015	1	1	1	P36578	P36578 [275-283]		0	1103.53	High	High	0.0001955	0.001055	2.58	K.SNYNLPMHK.M	[275-283]
	FALSE	High	[K].SNYNLPMHK.[M]	1xOxidation [M7]	FALSE	0.0181978	0.000568075	1	1	1	P36578	P36578 [275-283]		0	1119.53	High	High	0.0004794	0.01111	2.7	K.SNYNLPMHK.M	[275-283]
	FALSE	High	[K].SNYNLPMHKMINTDLSR.[I]	2xOxidation [M7; M10]	FALSE	4.71527e-05	0.00017015	1	1	2	P36578	P36578 [275-291]		1	2065.98	High	High	0.0001955	1.844e-05	2.32	K.SNYNLPMHKMINTDLSR.I	[275-291]
	FALSE	High	[K].TKEAVLLLK.[K]		FALSE	0.0014964	0.00017015	1	1	1	P36578	P36578 [164-172]		1	1014.66	High	High	0.0001955	0.000759	3.38	K.TKEAVLLLK.K	[164-172]
	FALSE	High	[R].VDKAAAAAAALQAK.[S]		FALSE	4.24703e-06	0.00017015	1	1	2	P36578	P36578 [351-364]		1	1298.74	High	High	0.0001955	1.391e-06	6.14	R.VDKAAAAAAALQAK.S	[351-364]
FALSE	High	Master Protein	Q16181	Septin-7 OS=Homo sapiens OX=9606 GN=SEPTIN7 PE=1 SV=2	0	FALSE	189.132	66	27	49	25	437	50.6	8.63	200.35	27	High	1
	Checked	Confidence	Annotated Sequence	Modifications	Contaminant	Qvality PEP	Qvality q-value	# Protein Groups	# Proteins	# PSMs	Master Protein Accessions	Positions in Master Proteins	Modifications in Master Proteins	# Missed Cleavages	Theo. MH+ [Da]	Found in Sample: [S1] F1: Sample	Confidence (by Search Engine): A3 Sequest HT	Percolator q-Value (by Search Engine): A3 Sequest HT	Percolator PEP (by Search Engine): A3 Sequest HT	XCorr (by Search Engine): A3 Sequest HT	Sequence in Protein	Positions in Proteins
	FALSE	High	[K].ADTLTPEECQQFKK.[Q]	1xCarbamidomethyl [C9]	FALSE	3.15079e-06	0.00017015	1	1	2	Q16181	Q16181 [196-209]		1	1694.81	High	High	0.0001955	1.009e-06	5.03	K.ADTLTPEECQQFKK.Q	[196-209]
	FALSE	High	[K].ANWEAQQR.[I]		FALSE	0.00960306	0.000386391	1	1	2	Q16181	Q16181 [409-416]		0	1002.48	High	High	0.0003503	0.005591	2.51	K.ANWEAQQR.I	[409-416]
	FALSE	High	[K].DSEAELQR.[R]		FALSE	0.00406496	0.00017015	1	1	1	Q16181	Q16181 [374-381]		0	947.443	High	High	0.0001955	0.002222	2.74	K.DSEAELQR.R	[374-381]
	FALSE	High	[K].DVTNNVHYENYR.[S]		FALSE	0.000148093	0.00017015	1	1	2	Q16181	Q16181 [299-310]		0	1523.69	High	High	0.0001955	6.334e-05	3.68	K.DVTNNVHYENYR.S	[299-310]
	FALSE	High	[K].FEDYLNAESR.[V]		FALSE	0.000898926	0.00017015	1	1	1	Q16181	Q16181 [138-147]		0	1243.56	High	High	0.0001955	0.0004375	3.07	K.FEDYLNAESR.V	[138-147]
	FALSE	High	[KR].GFEFTLMVVGESGLGK.[S]	1xOxidation [M7]	FALSE	8.74858e-07	0.00017015	2	2	1	Q15019; Q16181	Q15019 [35-50]; Q16181 [48-63]		0	1686.84	High	High	0.0001955	2.552e-07	4.49	R.GFEFTLMVVGESGLGK.S	[48-63]
	FALSE	High	[R].KLAAVTYNGVDNNK.[N]		FALSE	7.65962e-05	0.00017015	1	1	1	Q16181	Q16181 [313-326]		1	1506.79	High	High	0.0001955	3.11e-05	4.36	R.KLAAVTYNGVDNNK.N	[313-326]
	FALSE	High	[K].KMEMEMEQVFEMK.[V]	3xOxidation [M2; M4; M6]	FALSE	0.00116707	0.00017015	1	1	1	Q16181	Q16181 [352-364]		1	1737.72	High	High	0.0001955	0.0005815	2.37	K.KMEMEMEQVFEMK.V	[352-364]
	FALSE	High	[K].LAAVTYNGVDNNK.[N]		FALSE	0.000413231	0.00017015	1	1	1	Q16181	Q16181 [314-326]		0	1378.7	High	High	0.0001955	0.0001899	3.44	K.LAAVTYNGVDNNK.N	[314-326]
	FALSE	High	[K].IKDRLPLAVVGSNTIIEVNGK.[R]		FALSE	1.06212e-07	0.00017015	1	1	1	Q16181	Q16181 [240-260]		2	2236.3	High	High	0.0001955	2.661e-08	3.76	K.IKDRLPLAVVGSNTIIEVNGK.R	[240-260]
	FALSE	High	[K].LKDSEAELQR.[R]		FALSE	0.000741359	0.00017015	1	1	4	Q16181	Q16181 [372-381]		1	1188.62	High	High	0.0001955	0.0003558	3.23	K.LKDSEAELQR.R	[372-381]
	FALSE	High	[R].ILEQQNSSR.[T]		FALSE	0.00335411	0.00017015	1	1	1	Q16181	Q16181 [417-425]		0	1074.55	High	High	0.0001955	0.001802	2.82	R.ILEQQNSSR.T	[417-425]
	FALSE	High	[R].LPLAVVGSNTIIEVNGK.[R]		FALSE	5.71804e-05	0.00017015	1	1	1	Q16181	Q16181 [244-260]		0	1724	High	High	0.0001955	2.27e-05	5.21	R.LPLAVVGSNTIIEVNGK.R	[244-260]
	FALSE	High	[R].LPLAVVGSNTIIEVNGKR.[V]		FALSE	1.28947e-08	0.00017015	1	1	1	Q16181	Q16181 [244-261]		1	1880.1	High	High	0.0001955	2.752e-09	5.44	R.LPLAVVGSNTIIEVNGKR.V	[244-261]
	FALSE	High	[K].IYEFPETDDEEENKLVK.[K]		FALSE	1.37765e-06	0.00017015	1	1	2	Q16181	Q16181 [222-238]		1	2097.99	High	High	0.0001955	4.166e-07	5	K.IYEFPETDDEEENKLVK.K	[222-238]
	FALSE	High	[K].NLEAQHKELEEK.[R]		FALSE	0.00984288	0.000386391	1	1	1	Q16181	Q16181 [389-400]		1	1467.74	High	High	0.0003503	0.005748	2.43	K.NLEAQHKELEEK.R	[389-400]
	FALSE	High	[K].NLEGYVGFANLPNQVYR.[K]		FALSE	1.96835e-08	0.00017015	1	1	5	Q16181	Q16181 [26-42]		0	1953.98	High	High	0.0001955	4.355e-09	4.53	K.NLEGYVGFANLPNQVYR.K	[26-42]
	FALSE	High	[R].QFEDEKANWEAQQR.[I]		FALSE	1.61762e-05	0.00017015	1	1	1	Q16181	Q16181 [403-416]		1	1778.81	High	High	0.0001955	5.861e-06	4.96	R.QFEDEKANWEAQQR.I	[403-416]
	FALSE	High	[R].QYPWGVAEVENGEHCDFTILR.[N]	1xCarbamidomethyl [C15]	FALSE	1.32345e-09	0.00017015	1	1	1	Q16181	Q16181 [266-286]		0	2520.16	High	High	0.0001955	2.396e-10	6.67	R.QYPWGVAEVENGEHCDFTILR.N	[266-286]
	FALSE	High	[K].RGFEFTLMVVGESGLGK.[S]	1xOxidation [M8]	FALSE	1.29309e-05	0.00017015	1	1	2	Q16181	Q16181 [47-63]		1	1842.94	High	High	0.0001955	4.61e-06	5.72	K.RGFEFTLMVVGESGLGK.S	[47-63]
	FALSE	High	[K].SPLAQMEEERR.[E]		FALSE	9.4746e-06	0.00017015	1	1	1	Q16181	Q16181 [334-344]		1	1345.65	High	High	0.0001955	3.303e-06	3.75	K.SPLAQMEEERR.E	[334-344]
	FALSE	High	[K].SPLAQMEEERR.[E]	1xOxidation [M6]	FALSE	0.000390739	0.00017015	1	1	3	Q16181	Q16181 [334-344]		1	1361.65	High	High	0.0001955	0.0001791	2.9	K.SPLAQMEEERR.E	[334-344]
	FALSE	High	[K].STLINSLFLTDLYSPEYPGPSHR.[I]		FALSE	9.8073e-09	0.00017015	1	1	5	Q16181	Q16181 [64-86]		0	2607.31	High	High	0.0001955	2.059e-09	7.44	K.STLINSLFLTDLYSPEYPGPSHR.I	[64-86]
	FALSE	High	[R].THMQDLKDVTNNVHYENYR.[S]	1xOxidation [M3]	FALSE	4.5994e-05	0.00017015	1	1	2	Q16181	Q16181 [292-310]		1	2393.09	High	High	0.0001955	1.793e-05	3.89	R.THMQDLKDVTNNVHYENYR.S	[292-310]
	FALSE	High	[K].TVQVEQSKVLIK.[E]		FALSE	0.000574541	0.00017015	1	1	1	Q16181	Q16181 [90-101]		1	1371.82	High	High	0.0001955	0.0002712	2.2	K.TVQVEQSKVLIK.E	[90-101]
	FALSE	High	[K].VNIIPIIAK.[A]		FALSE	0.00156291	0.00017015	4	5	2	Q92599; Q14141; Q16181; Q9NVA2	Q92599 [179-187]; Q14141 [177-185]; Q16181 [187-195]; Q9NVA2 [176-184]		0	980.65	High	High	0.0001955	0.0007923	2.54	K.VNIIPLIAK.A	[187-195]
	FALSE	High	[R].VQCCLYFIAPSGHGLKPLDIEFMK.[R]	2xCarbamidomethyl [C3; C4]	FALSE	3.44138e-07	0.00017015	1	1	1	Q16181	Q16181 [158-181]		0	2823.4	High	High	0.0001955	9.351e-08	5.8	R.VQCCLYFIAPSGHGLKPLDIEFMK.R	[158-181]
	FALSE	High	[R].VQCCLYFIAPSGHGLKPLDIEFMK.[R]	2xCarbamidomethyl [C3; C4]; 1xOxidation [M23]	FALSE	4.58658e-08	0.00017015	1	1	2	Q16181	Q16181 [158-181]		0	2839.4	High	High	0.0001955	1.079e-08	7.67	R.VQCCLYFIAPSGHGLKPLDIEFMK.R	[158-181]
	FALSE	High	[R].VQCCLYFIAPSGHGLKPLDIEFMKR.[L]	2xCarbamidomethyl [C3; C4]; 1xOxidation [M23]	FALSE	5.18827e-07	0.00017015	1	1	1	Q16181	Q16181 [158-182]		1	2995.5	High	High	0.0001955	1.453e-07	6.34	R.VQCCLYFIAPSGHGLKPLDIEFMKR.L	[158-182]
FALSE	High	Master Protein	Q2TAY7	WD40 repeat-containing protein SMU1 OS=Homo sapiens OX=9606 GN=SMU1 PE=1 SV=2	0	FALSE	187.275	57	23	52	23	513	57.5	7.18	185.36	23	High	1
	Checked	Confidence	Annotated Sequence	Modifications	Contaminant	Qvality PEP	Qvality q-value	# Protein Groups	# Proteins	# PSMs	Master Protein Accessions	Positions in Master Proteins	Modifications in Master Proteins	# Missed Cleavages	Theo. MH+ [Da]	Found in Sample: [S1] F1: Sample	Confidence (by Search Engine): A3 Sequest HT	Percolator q-Value (by Search Engine): A3 Sequest HT	Percolator PEP (by Search Engine): A3 Sequest HT	XCorr (by Search Engine): A3 Sequest HT	Sequence in Protein	Positions in Proteins
	FALSE	High	[R].AAIAQALAGEVSVVPPSR.[L]		FALSE	1.17193e-06	0.00017015	1	1	1	Q2TAY7	Q2TAY7 [143-160]		0	1735.97	High	High	0.0001955	3.502e-07	6.14	R.AAIAQALAGEVSVVPPSR.L	[143-160]
	FALSE	High	[K].AAVKDVEEEKFPTQLSR.[H]		FALSE	4.73147e-08	0.00017015	1	1	2	Q2TAY7	Q2TAY7 [191-207]		2	1947.02	High	High	0.0001955	1.11e-08	4.42	K.AAVKDVEEEKFPTQLSR.H	[191-207]
	FALSE	High	[K].DSSQILSASFDQTIR.[I]		FALSE	7.62102e-06	0.00017015	1	1	2	Q2TAY7	Q2TAY7 [318-332]		0	1667.82	High	High	0.0001955	2.61e-06	4.28	K.DSSQILSASFDQTIR.I	[318-332]
	FALSE	High	[R].DTEMLATGAQDGK.[I]	1xOxidation [M4]	FALSE	0.0179764	0.000568075	1	1	1	Q2TAY7	Q2TAY7 [275-287]		0	1352.6	High	High	0.0004794	0.01095	1.5	R.DTEMLATGAQDGK.I	[275-287]
	FALSE	High	[K].DVEEEKFPTQLSR.[H]		FALSE	7.5268e-06	0.00017015	1	1	2	Q2TAY7	Q2TAY7 [195-207]		1	1577.78	High	High	0.0001955	2.581e-06	3.92	K.DVEEEKFPTQLSR.H	[195-207]
	FALSE	High	[K].DVIGIAHHPHQNLIATYSEDGLLK.[L]		FALSE	3.40087e-13	0.00017015	1	1	4	Q2TAY7	Q2TAY7 [486-509]		0	2641.37	High	High	0.0001955	3.343e-14	9.34	K.DVIGIAHHPHQNLIATYSEDGLLK.L	[486-509]
	FALSE	High	[R].EGGDFVCCALSPR.[G]	2xCarbamidomethyl [C7; C8]	FALSE	5.30678e-05	0.00017015	1	1	2	Q2TAY7	Q2TAY7 [441-453]		0	1467.64	High	High	0.0001955	2.102e-05	2.61	R.EGGDFVCCALSPR.G	[441-453]
	FALSE	High	[K].FPTQLSR.[H]		FALSE	0.0221273	0.000948719	1	1	2	Q2TAY7	Q2TAY7 [201-207]		0	848.462	High	High	0.0007616	0.01371	2.32	K.FPTQLSR.H	[201-207]
	FALSE	High	[R].FSPDGQYLVTGSVDGFIEVWNFTTGK.[I]		FALSE	0.156315	0.00766418	1	1	1	Q2TAY7	Q2TAY7 [222-247]		0	2864.38	High	High	0.00607	0.1154	0.73	R.FSPDGQYLVTGSVDGFIEVWNFTTGK.I	[222-247]
	FALSE	High	[R].GHSSFVNEATFTQDGHYIISASSDGTVK.[I]		FALSE	3.15268e-12	0.00017015	1	1	3	Q2TAY7	Q2TAY7 [347-374]		0	2955.38	High	High	0.0001955	3.65e-13	8.03	R.GHSSFVNEATFTQDGHYIISASSDGTVK.I	[347-374]
	FALSE	High	[K].GVTCLSFSK.[D]	1xCarbamidomethyl [C4]	FALSE	0.0197038	0.00077279	1	1	2	Q2TAY7	Q2TAY7 [309-317]		0	998.498	High	High	0.000632	0.01209	2.1	K.GVTCLSFSK.D	[309-317]
	FALSE	High	[R].LIMQYLK.[E]		FALSE	0.0104044	0.000568075	1	1	1	Q2TAY7	Q2TAY7 [13-19]		0	908.527	High	High	0.0004794	0.006096	2.2	R.LIMQYLK.E	[13-19]
	FALSE	High	[R].LIMQYLK.[E]	1xOxidation [M3]	FALSE	0.021332	0.000948719	1	1	1	Q2TAY7	Q2TAY7 [13-19]		0	924.522	High	High	0.0007616	0.01319	2.1	R.LIMQYLK.E	[13-19]
	FALSE	High	[R].LMALLGQALK.[W]		FALSE	0.00121897	0.00017015	1	1	1	Q2TAY7	Q2TAY7 [161-170]		0	1057.64	High	High	0.0001955	0.000606	2.7	R.LMALLGQALK.W	[161-170]
	FALSE	High	[R].LMALLGQALK.[W]	1xOxidation [M2]	FALSE	0.000142669	0.00017015	1	1	1	Q2TAY7	Q2TAY7 [161-170]		0	1073.64	High	High	0.0001955	6.083e-05	2.57	R.LMALLGQALK.W	[161-170]
	FALSE	High	[K].IQSGQCLR.[R]	1xCarbamidomethyl [C6]	FALSE	0.0496362	0.00238762	1	1	1	Q2TAY7	Q2TAY7 [293-300]		0	961.488	High	High	0.001968	0.03301	2.68	K.IQSGQCLR.R	[293-300]
	FALSE	High	[K].NPEHFVVCNR.[S]	1xCarbamidomethyl [C8]	FALSE	0.00032023	0.00017015	1	1	2	Q2TAY7	Q2TAY7 [409-418]		0	1271.59	High	High	0.0001955	0.0001445	3.37	K.NPEHFVVCNR.S	[409-418]
	FALSE	High	[R].QTDPMIMLK.[Q]	1xOxidation [M7]	FALSE	0.00783341	0.000386391	1	1	1	Q2TAY7	Q2TAY7 [99-107]		0	1092.54	High	High	0.0003503	0.004497	2.1	R.QTDPMIMLK.Q	[99-107]
	FALSE	High	[R].QTDPMIMLK.[Q]	2xOxidation [M5; M7]	FALSE	0.00514396	0.000386391	1	1	1	Q2TAY7	Q2TAY7 [99-107]		0	1108.54	High	High	0.0003503	0.00285	2.02	R.QTDPMIMLK.Q	[99-107]
	FALSE	High	[K].SLGSTAGTDITVNSVILLPK.[N]		FALSE	7.16143e-06	0.00017015	1	1	2	Q2TAY7	Q2TAY7 [389-408]		0	1986.11	High	High	0.0001955	2.448e-06	5.53	K.SLGSTAGTDITVNSVILLPK.N	[389-408]
	FALSE	High	[R].SNTVVIMNMQGQIVR.[S]		FALSE	0.0320466	0.00110682	1	1	1	Q2TAY7	Q2TAY7 [419-433]		0	1689.88	High	High	0.0008763	0.02055	1	R.SNTVVIMNMQGQIVR.S	[419-433]
	FALSE	High	[R].SNTVVIMNMQGQIVR.[S]	1xOxidation [M]	FALSE	2.14012e-05	0.00017015	1	1	3	Q2TAY7	Q2TAY7 [419-433]		0	1705.87	High	High	0.0001955	7.902e-06	3.74	R.SNTVVIMNMQGQIVR.S	[419-433]
	FALSE	High	[R].SNTVVIMNMQGQIVR.[S]	2xOxidation [M7; M9]	FALSE	9.4746e-06	0.00017015	1	1	2	Q2TAY7	Q2TAY7 [419-433]		0	1721.87	High	High	0.0001955	3.307e-06	4.24	R.SNTVVIMNMQGQIVR.S	[419-433]
	FALSE	High	[R].SYFDPR.[E]		FALSE	0.078847	0.00335657	1	1	1	Q2TAY7	Q2TAY7 [124-129]		0	784.362	High	High	0.002809	0.05445	1.2	R.SYFDPR.E	[124-129]
	FALSE	High	[R].TLTVHEKDVIGIAHHPHQNLIATYSEDGLLK.[L]		FALSE	4.25924e-14	0.00017015	1	1	2	Q2TAY7	Q2TAY7 [479-509]		1	3449.82	High	High	0.0001955	3.596e-15	8.87	R.TLTVHEKDVIGIAHHPHQNLIATYSEDGLLK.L	[479-509]
	FALSE	High	[K].TTECSNTFK.[S]	1xCarbamidomethyl [C4]	FALSE	0.00354665	0.00017015	1	1	1	Q2TAY7	Q2TAY7 [380-388]		0	1087.47	High	High	0.0001955	0.001917	2.48	K.TTECSNTFK.S	[380-388]
	FALSE	High	[K].WQQHQGLLPPGMTIDLFR.[G]		FALSE	7.90157e-05	0.00017015	1	1	1	Q2TAY7	Q2TAY7 [171-188]		0	2137.1	High	High	0.0001955	3.217e-05	3.5	K.WQQHQGLLPPGMTIDLFR.G	[171-188]
	FALSE	High	[K].WQQHQGLLPPGMTIDLFR.[G]	1xOxidation [M12]	FALSE	1.43895e-06	0.00017015	1	1	6	Q2TAY7	Q2TAY7 [171-188]		0	2153.1	High	High	0.0001955	4.36e-07	4.97	K.WQQHQGLLPPGMTIDLFR.G	[171-188]
	FALSE	High	[R].YIHLENLLAR.[S]		FALSE	7.75549e-05	0.00017015	1	1	2	Q2TAY7	Q2TAY7 [114-123]		0	1241.7	High	High	0.0001955	3.159e-05	2.94	R.YIHLENLLAR.S	[114-123]
FALSE	High	Master Protein	P55795	Heterogeneous nuclear ribonucleoprotein H2 OS=Homo sapiens OX=9606 GN=HNRNPH2 PE=1 SV=1	0	FALSE	184.65	59	22	62	11	449	49.2	6.3	195.41	22	High	1	Met-loss+Acetyl [N-Term]; Acetyl [N-Term]
	Checked	Confidence	Annotated Sequence	Modifications	Contaminant	Qvality PEP	Qvality q-value	# Protein Groups	# Proteins	# PSMs	Master Protein Accessions	Positions in Master Proteins	Modifications in Master Proteins	# Missed Cleavages	Theo. MH+ [Da]	Found in Sample: [S1] F1: Sample	Confidence (by Search Engine): A3 Sequest HT	Percolator q-Value (by Search Engine): A3 Sequest HT	Percolator PEP (by Search Engine): A3 Sequest HT	XCorr (by Search Engine): A3 Sequest HT	Sequence in Protein	Positions in Proteins
	FALSE	High	[R].ATENDIYNFFSPLNPMR.[V]		FALSE	0.00696564	0.000386391	1	1	2	P55795	P55795 [300-316]		0	2028.95	High	High	0.0003503	0.003941	2.33	R.ATENDIYNFFSPLNPMR.V	[300-316]
	FALSE	High	[R].ATENDIYNFFSPLNPMR.[V]	1xOxidation [M16]	FALSE	3.30774e-05	0.00017015	1	1	4	P55795	P55795 [300-316]		0	2044.94	High	High	0.0001955	1.26e-05	4.62	R.ATENDIYNFFSPLNPMR.V	[300-316]
	FALSE	High	[R].DLNYCFSGMSDHR.[Y]	1xCarbamidomethyl [C5]	FALSE	3.48446e-07	0.00017015	2	2	1	P31943; P55795	P31943 [263-275]; P55795 [263-275]		0	1601.65	High	High	0.0001955	9.499e-08	3.99	R.DLNYCFSGMSDHR.Y	[263-275]
	FALSE	High	[R].DLNYCFSGMSDHR.[Y]	1xCarbamidomethyl [C5]; 1xOxidation [M9]	FALSE	1.32718e-06	0.00017015	2	2	2	P31943; P55795	P31943 [263-275]; P55795 [263-275]		0	1617.64	High	High	0.0001955	3.99e-07	4	R.DLNYCFSGMSDHR.Y	[263-275]
	FALSE	High	[K].EEIVQFFSGLEIVPNGMTLPVDFQGR.[S]	1xOxidation [M17]	FALSE	1.71272e-06	0.00017015	1	1	2	P55795	P55795 [125-150]		0	2938.47	High	High	0.0001955	5.266e-07	4.67	K.EEIVQFFSGLEIVPNGMTLPVDFQGR.S	[125-150]
	FALSE	High	[R].EGRPSGEAFVELESEEEVK.[L]		FALSE	3.99999e-08	0.00017015	1	1	3	P55795	P55795 [50-68]		0	2121	High	High	0.0001955	9.321e-09	6.72	R.EGRPSGEAFVELESEEEVK.L	[50-68]
	FALSE	High	[R].FFSDCK.[I]	1xCarbamidomethyl [C5]	FALSE	0.0249936	0.000948719	2	2	4	P31943; P55795	P31943 [30-35]; P55795 [30-35]		0	803.339	High	High	0.0007616	0.01565	1.39	R.FFSDCK.I	[30-35]
	FALSE	High	[R].GAYGGGYGGYDDYGGYNDGYGFGSDR.[F]		FALSE	1.57524e-09	0.00017015	1	1	3	P55795	P55795 [234-259]		0	2660.02	High	High	0.0001955	2.883e-10	4.95	R.GAYGGGYGGYDDYGGYNDGYGFGSDR.F	[234-259]
	FALSE	High	[R].GLPFGCSK.[E]	1xCarbamidomethyl [C6]	FALSE	0.0678114	0.00285127	3	3	3	P31943; P31942; P55795	P31943 [117-124]; P31942 [22-29]; P55795 [117-124]		0	865.424	High	High	0.00244	0.04611	1.87	R.GLPFGCSK.E	[117-124]
	FALSE	High	[R].GLPWSCSADEVMR.[F]	1xCarbamidomethyl [C6]	FALSE	4.65698e-05	0.00017015	1	1	1	P55795	P55795 [17-29]		0	1507.67	High	High	0.0001955	1.82e-05	2.52	R.GLPWSCSADEVMR.F	[17-29]
	FALSE	High	[R].GLPWSCSADEVMR.[F]	1xCarbamidomethyl [C6]; 1xOxidation [M12]	FALSE	6.55655e-05	0.00017015	1	1	3	P55795	P55795 [17-29]		0	1523.66	High	High	0.0001955	2.631e-05	2.46	R.GLPWSCSADEVMR.F	[17-29]
	FALSE	High	[K].HTGPNSPDTANDGFVR.[L]		FALSE	1.27063e-06	0.00017015	2	2	6	P31943; P55795	P31943 [99-114]; P55795 [99-114]		0	1684.77	High	High	0.0001955	3.801e-07	4.61	K.HTGPNSPDTANDGFVR.L	[99-114]
	FALSE	High	[K].IQNGTSGIR.[F]		FALSE	0.00745566	0.000386391	1	1	2	P55795	P55795 [36-44]		0	945.511	High	High	0.0003503	0.004257	2.46	K.IQNGTSGIR.F	[36-44]
	FALSE	High	[-].MMLSTEGR.[E]	1xOxidation [M2]; 1xMet-loss+Acetyl [N-Term]	FALSE	0.0350819	0.00110682	1	1	1	P55795	P55795 [1-8]	P55795 1xMet-loss+Acetyl [N-Term]	0	851.393	High	High	0.0008763	0.02259	2.07	-.MMLSTEGR.E	[1-8]
	FALSE	High	[-].MMLSTEGR.[E]	1xAcetyl [N-Term]; 1xOxidation [M2]	FALSE	0.001737	0.00017015	1	1	1	P55795	P55795 [1-8]	P55795 1xAcetyl [N-Term]	0	982.433	High	High	0.0001955	0.0008891	2.47	-.MMLSTEGR.E	[1-8]
	FALSE	High	[R].RGAYGGGYGGYDDYGGYNDGYGFGSDR.[F]		FALSE	2.69252e-10	0.00017015	1	1	1	P55795	P55795 [233-259]		1	2816.12	High	High	0.0001955	4.325e-11	7.1	R.RGAYGGGYGGYDDYGGYNDGYGFGSDR.F	[233-259]
	FALSE	High	[K].SNSVEMDWVLK.[H]		FALSE	0.00235481	0.00017015	1	1	1	P55795	P55795 [88-98]		0	1307.63	High	High	0.0001955	0.001233	3.23	K.SNSVEMDWVLK.H	[88-98]
	FALSE	High	[K].SNSVEMDWVLK.[H]	1xOxidation [M6]	FALSE	0.00023031	0.00017015	1	1	2	P55795	P55795 [88-98]		0	1323.62	High	High	0.0001955	0.0001015	3.03	K.SNSVEMDWVLK.H	[88-98]
	FALSE	High	[R].STGEAFVQFASQEIAEK.[A]		FALSE	9.73542e-08	0.00017015	2	2	4	P31943; P55795	P31943 [151-167]; P55795 [151-167]		0	1841.89	High	High	0.0001955	2.411e-08	4.47	R.STGEAFVQFASQEIAEK.A	[151-167]
	FALSE	High	[R].STGEAFVQFASQEIAEKALK.[K]		FALSE	7.17774e-08	0.00017015	2	2	1	P31943; P55795	P31943 [151-170]; P55795 [151-170]		1	2154.11	High	High	0.0001955	1.743e-08	6.79	R.STGEAFVQFASQEIAEKALK.K	[151-170]
	FALSE	High	[R].THYDPPR.[K]		FALSE	0.012827	0.000568075	2	2	1	P31943; P55795	P31943 [193-199]; P55795 [193-199]		0	885.421	High	High	0.0004794	0.007608	2.58	R.THYDPPR.K	[193-199]
	FALSE	High	[R].THYDPPRK.[L]		FALSE	0.0170124	0.000568075	2	2	1	P31943; P55795	P31943 [193-200]; P55795 [193-200]		1	1013.52	High	High	0.0004794	0.01036	1.88	R.THYDPPRK.L	[193-200]
	FALSE	High	[R].VHIEIGPDGR.[V]		FALSE	0.000243569	0.00017015	3	3	4	P31943; P52597; P55795	P31943 [317-326]; P52597 [317-326]; P55795 [317-326]		0	1092.58	High	High	0.0001955	0.000108	2.9	R.VHIEIGPDGR.V	[317-326]
	FALSE	High	[R].VTGEADVEFATHEDAVAAMAK.[D]		FALSE	1.24364e-09	0.00017015	1	1	1	P55795	P55795 [327-347]		0	2162.01	High	High	0.0001955	2.233e-10	6.9	R.VTGEADVEFATHEDAVAAMAK.D	[327-347]
	FALSE	High	[R].VTGEADVEFATHEDAVAAMAK.[D]	1xOxidation [M19]	FALSE	7.46763e-10	0.00017015	1	1	2	P55795	P55795 [327-347]		0	2178	High	High	0.0001955	1.292e-10	7.74	R.VTGEADVEFATHEDAVAAMAK.D	[327-347]
	FALSE	High	[R].YGDGGSSFQSTTGHCVHMR.[G]	1xCarbamidomethyl [C15]	FALSE	3.33979e-08	0.00017015	1	1	1	P55795	P55795 [276-294]		0	2083.87	High	High	0.0001955	7.676e-09	4.86	R.YGDGGSSFQSTTGHCVHMR.G	[276-294]
	FALSE	High	[R].YGDGGSSFQSTTGHCVHMR.[G]	1xCarbamidomethyl [C15]; 1xOxidation [M18]	FALSE	5.29803e-09	0.00017015	1	1	2	P55795	P55795 [276-294]		0	2099.87	High	High	0.0001955	1.059e-09	7.33	R.YGDGGSSFQSTTGHCVHMR.G	[276-294]
	FALSE	High	[R].YIEIFK.[S]		FALSE	0.174626	0.00827959	2	2	1	P31943; P55795	P31943 [180-185]; P55795 [180-185]		0	812.455	High	High	0.006515	0.1308	1.56	R.YIEIFK.S	[180-185]
	FALSE	High	[R].YVEVFK.[SN]		FALSE	0.0632184	0.00251689	2	3	2	P31943; P55795	P31943 [82-87]; P55795 [82-87]		0	784.424	High	High	0.002197	0.04274	1.29	R.YVEVFK.S	[82-87]
FALSE	High	Master Protein	P52597	Heterogeneous nuclear ribonucleoprotein F OS=Homo sapiens OX=9606 GN=HNRNPF PE=1 SV=3	0	FALSE	182.126	73	21	48	18	415	45.6	5.58	170.94	21	High	1	Met-loss [N-Term]; Met-loss+Acetyl [N-Term]
	Checked	Confidence	Annotated Sequence	Modifications	Contaminant	Qvality PEP	Qvality q-value	# Protein Groups	# Proteins	# PSMs	Master Protein Accessions	Positions in Master Proteins	Modifications in Master Proteins	# Missed Cleavages	Theo. MH+ [Da]	Found in Sample: [S1] F1: Sample	Confidence (by Search Engine): A3 Sequest HT	Percolator q-Value (by Search Engine): A3 Sequest HT	Percolator PEP (by Search Engine): A3 Sequest HT	XCorr (by Search Engine): A3 Sequest HT	Sequence in Protein	Positions in Proteins
	FALSE	High	[RK].ATENDIYNFFSPLNPVR.[V]		FALSE	8.02809e-08	0.00017015	2	2	4	P31943; P52597	P31943 [300-316]; P52597 [300-316]		0	1996.98	High	High	0.0001955	1.968e-08	4.9	K.ATENDIYNFFSPLNPVR.V	[300-316]
	FALSE	High	[RK].ATENDIYNFFSPLNPVRVHIEIGPDGR.[V]		FALSE	3.79281e-05	0.00017015	2	2	1	P31943; P52597	P31943 [300-326]; P52597 [300-326]		1	3070.54	High	High	0.0001955	1.461e-05	4.92	K.ATENDIYNFFSPLNPVRVHIEIGPDGR.V	[300-326]
	FALSE	High	[R].DLSYCLSGMYDHR.[Y]	1xCarbamidomethyl [C5]	FALSE	6.72955e-06	0.00017015	1	1	1	P52597	P52597 [263-275]		0	1616.68	High	High	0.0001955	2.279e-06	4.07	R.DLSYCLSGMYDHR.Y	[263-275]
	FALSE	High	[R].DLSYCLSGMYDHR.[Y]	1xCarbamidomethyl [C5]; 1xOxidation [M9]	FALSE	1.09318e-05	0.00017015	1	1	2	P52597	P52597 [263-275]		0	1632.68	High	High	0.0001955	3.857e-06	3.29	R.DLSYCLSGMYDHR.Y	[263-275]
	FALSE	High	[K].EEIVQFFSGLEIVPNGITLPVDPEGK.[I]		FALSE	2.80596e-08	0.00017015	1	1	1	P52597	P52597 [125-150]		0	2827.48	High	High	0.0001955	6.363e-09	5.19	K.EEIVQFFSGLEIVPNGITLPVDPEGK.I	[125-150]
	FALSE	High	[K].FMSVQRPGPYDRPGTAR.[R]		FALSE	0.00140625	0.00017015	1	1	2	P52597	P52597 [201-217]		0	1934.97	High	High	0.0001955	0.000706	2.79	K.FMSVQRPGPYDRPGTAR.R	[201-217]
	FALSE	High	[K].FMSVQRPGPYDRPGTAR.[R]	1xOxidation [M2]	FALSE	0.000112638	0.00017015	1	1	2	P52597	P52597 [201-217]		0	1950.96	High	High	0.0001955	4.702e-05	2.88	K.FMSVQRPGPYDRPGTAR.R	[201-217]
	FALSE	High	[R].GLPWSCSVEDVQNFLSDCTIHDGAAGVHFIYTR.[E]	2xCarbamidomethyl [C6; C18]	FALSE	0.00290808	0.00017015	1	1	1	P52597	P52597 [17-49]		0	3751.73	High	High	0.0001955	0.001544	2.3	R.GLPWSCSVEDVQNFLSDCTIHDGAAGVHFIYTR.E	[17-49]
	FALSE	High	[R].GLPYKATENDIYNFFSPLNPVR.[V]		FALSE	0.00543872	0.000386391	1	1	2	P52597	P52597 [295-316]		1	2555.29	High	High	0.0003503	0.003038	2.36	R.GLPYKATENDIYNFFSPLNPVR.V	[295-316]
	FALSE	High	[K].HSGPNSADSANDGFVR.[L]		FALSE	4.35898e-07	0.00017015	1	1	3	P52597	P52597 [99-114]		0	1630.72	High	High	0.0001955	1.21e-07	6	K.HSGPNSADSANDGFVR.L	[99-114]
	FALSE	High	[K].ITGEAFVQFASQELAEK.[A]		FALSE	7.91983e-07	0.00017015	1	1	4	P52597	P52597 [151-167]		0	1867.94	High	High	0.0001955	2.29e-07	5.64	K.ITGEAFVQFASQELAEK.A	[151-167]
	FALSE	High	[K].ITGEAFVQFASQELAEKALGK.[H]		FALSE	6.0373e-09	0.00017015	1	1	1	P52597	P52597 [151-171]		1	2237.18	High	High	0.0001955	1.222e-09	6.98	K.ITGEAFVQFASQELAEKALGK.H	[151-171]
	FALSE	High	[-].MMLGPEGGEGFVVK.[L]	1xOxidation [M2]; 1xMet-loss [N-Term]	FALSE	0.000513704	0.00017015	1	1	1	P52597	P52597 [1-14]	P52597 1xMet-loss [N-Term]	0	1335.66	High	High	0.0001955	0.0002408	2.45	-.MMLGPEGGEGFVVK.L	[1-14]
	FALSE	High	[-].MMLGPEGGEGFVVK.[L]	1xOxidation [M2]; 1xMet-loss+Acetyl [N-Term]	FALSE	1.20009e-05	0.00017015	1	1	1	P52597	P52597 [1-14]	P52597 1xMet-loss+Acetyl [N-Term]	0	1377.67	High	High	0.0001955	4.257e-06	3.87	-.MMLGPEGGEGFVVK.L	[1-14]
	FALSE	High	[R].MRPGAYSTGYGGYEEYSGLSDGYGFTTDLFGR.[D]	1xOxidation [M1]	FALSE	2.28786e-09	0.00017015	1	1	2	P52597	P52597 [231-262]		0	3490.52	High	High	0.0001955	4.301e-10	7.9	R.MRPGAYSTGYGGYEEYSGLSDGYGFTTDLFGR.D	[231-262]
	FALSE	High	[R].QSGEAFVELGSEDDVK.[M]		FALSE	9.94625e-05	0.00017015	1	1	1	P52597	P52597 [53-68]		0	1709.79	High	High	0.0001955	4.11e-05	4.87	R.QSGEAFVELGSEDDVK.M	[53-68]
	FALSE	High	[R].RYIGIVK.[Q]		FALSE	0.0379356	0.00129707	1	1	1	P52597	P52597 [218-224]		1	848.535	High	High	0.001018	0.02467	2.22	R.RYIGIVK.Q	[218-224]
	FALSE	High	[R].SYSDPPLK.[F]		FALSE	0.0102769	0.000568075	1	1	1	P52597	P52597 [193-200]		0	906.457	High	High	0.0004794	0.006007	1.63	R.SYSDPPLK.F	[193-200]
	FALSE	High	[R].TEMDWVLK.[H]		FALSE	0.00465867	0.000386391	1	1	1	P52597	P52597 [91-98]		0	1021.5	High	High	0.0003503	0.002559	2.77	R.TEMDWVLK.H	[91-98]
	FALSE	High	[R].TEMDWVLK.[H]	1xOxidation [M3]	FALSE	0.0029444	0.00017015	1	1	1	P52597	P52597 [91-98]		0	1037.5	High	High	0.0001955	0.001569	2.77	R.TEMDWVLK.H	[91-98]
	FALSE	High	[R].VHIEIGPDGR.[V]		FALSE	0.000243569	0.00017015	3	3	4	P31943; P52597; P55795	P31943 [317-326]; P52597 [317-326]; P55795 [317-326]		0	1092.58	High	High	0.0001955	0.000108	2.9	R.VHIEIGPDGR.V	[317-326]
	FALSE	High	[R].VTGEADVEFATHEEAVAAMSK.[D]	1xOxidation [M19]	FALSE	3.5361e-09	0.00017015	1	1	3	P52597	P52597 [327-347]		0	2208.01	High	High	0.0001955	6.867e-10	6.14	R.VTGEADVEFATHEEAVAAMSK.D	[327-347]
	FALSE	High	[R].YGDSEFTVQSTTGHCVHMR.[G]	1xCarbamidomethyl [C15]	FALSE	6.16501e-11	0.00017015	1	1	2	P52597	P52597 [276-294]		0	2211.95	High	High	0.0001955	8.9e-12	6.92	R.YGDSEFTVQSTTGHCVHMR.G	[276-294]
	FALSE	High	[R].YGDSEFTVQSTTGHCVHMR.[G]	1xCarbamidomethyl [C15]; 1xOxidation [M18]	FALSE	2.60118e-07	0.00017015	1	1	3	P52597	P52597 [276-294]		0	2227.95	High	High	0.0001955	6.928e-08	6.67	R.YGDSEFTVQSTTGHCVHMR.G	[276-294]
	FALSE	High	[R].YIEVFK.[S]		FALSE	0.0985134	0.00490498	1	1	2	P52597	P52597 [82-87]; [180-185]		0	798.44	High	High	0.003945	0.06959	1.62	R.YIEVFK.S; R.YIEVFK.S	[82-87]; [180-185]
	FALSE	High	[R].YIGIVKQAGLER.[M]		FALSE	0.00504929	0.000386391	1	1	1	P52597	P52597 [219-230]		1	1346.78	High	High	0.0003503	0.002796	2.13	R.YIGIVKQAGLER.M	[219-230]
FALSE	High	Master Protein	P23526	Adenosylhomocysteinase OS=Homo sapiens OX=9606 GN=AHCY PE=1 SV=4	0	FALSE	174.999	60	28	65	26	432	47.7	6.34	201.69	28	High	1	Met-loss+Acetyl [N-Term]
	Checked	Confidence	Annotated Sequence	Modifications	Contaminant	Qvality PEP	Qvality q-value	# Protein Groups	# Proteins	# PSMs	Master Protein Accessions	Positions in Master Proteins	Modifications in Master Proteins	# Missed Cleavages	Theo. MH+ [Da]	Found in Sample: [S1] F1: Sample	Confidence (by Search Engine): A3 Sequest HT	Percolator q-Value (by Search Engine): A3 Sequest HT	Percolator PEP (by Search Engine): A3 Sequest HT	XCorr (by Search Engine): A3 Sequest HT	Sequence in Protein	Positions in Proteins
	FALSE	High	[K].AGIPVYAWK.[G]		FALSE	0.00696564	0.000386391	1	1	2	P23526	P23526 [95-103]		0	1004.56	High	High	0.0003503	0.003959	2.4	K.AGIPVYAWK.G	[95-103]
	FALSE	High	[K].ALDIAENEMPGLMR.[M]	2xOxidation [M9; M13]	FALSE	9.25231e-07	0.00017015	1	1	2	P23526	P23526 [21-34]		0	1591.75	High	High	0.0001955	2.718e-07	3.55	K.ALDIAENEMPGLMR.M	[21-34]
	FALSE	High	[R].ATDVMIAGK.[V]		FALSE	0.00164255	0.00017015	1	1	3	P23526	P23526 [206-214]		0	905.476	High	High	0.0001955	0.0008348	3.06	R.ATDVMIAGK.V	[206-214]
	FALSE	High	[R].ATDVMIAGK.[V]	1xOxidation [M5]	FALSE	0.00359091	0.00017015	1	1	4	P23526	P23526 [206-214]		0	921.471	High	High	0.0001955	0.00194	2.15	R.ATDVMIAGK.V	[206-214]
	FALSE	High	[K].DDAIVCNIGHFDVEIDVK.[W]	1xCarbamidomethyl [C6]	FALSE	5.73119e-07	0.00017015	1	1	3	P23526	P23526 [292-309]		0	2058.98	High	High	0.0001955	1.619e-07	4.91	K.DDAIVCNIGHFDVEIDVK.W	[292-309]
	FALSE	High	[K].DGPLNMILDDGGDLTNLIHTK.[Y]		FALSE	1.72536e-07	0.00017015	1	1	2	P23526	P23526 [122-142]		0	2252.12	High	High	0.0001955	4.469e-08	4.01	K.DGPLNMILDDGGDLTNLIHTK.Y	[122-142]
	FALSE	High	[K].DGPLNMILDDGGDLTNLIHTK.[Y]	1xOxidation [M6]	FALSE	3.98876e-11	0.00017015	1	1	5	P23526	P23526 [122-142]		0	2268.12	High	High	0.0001955	5.575e-12	6.51	K.DGPLNMILDDGGDLTNLIHTK.Y	[122-142]
	FALSE	High	[R].ESILDGLK.[R]		FALSE	0.0346617	0.00110682	2	3	2	O43865; P23526	O43865 [295-302]; P23526 [197-204]		0	874.488	High	High	0.0008763	0.02236	1.85	R.ESLIDGIK.R	[197-204]
	FALSE	High	[R].ESILDGLKR.[TA]		FALSE	0.00483507	0.000386391	2	3	2	O43865; P23526	O43865 [295-303]; P23526 [197-205]		1	1030.59	High	High	0.0003503	0.002676	2.82	R.ESLIDGIKR.A	[197-205]
	FALSE	High	[K].FDNLYGCR.[E]	1xCarbamidomethyl [C7]	FALSE	0.010151	0.000568075	1	1	1	P23526	P23526 [189-196]		0	1044.46	High	High	0.0004794	0.005917	2.66	K.FDNLYGCR.E	[189-196]
	FALSE	High	[K].GETDEEYLWCIEQTLYFK.[D]	1xCarbamidomethyl [C10]	FALSE	8.3663e-06	0.00017015	1	1	1	P23526	P23526 [104-121]		0	2324.04	High	High	0.0001955	2.885e-06	4.36	K.GETDEEYLWCIEQTLYFK.D	[104-121]
	FALSE	High	[R].GISEETTTGVHNLYK.[M]		FALSE	7.48865e-07	0.00017015	1	1	3	P23526	P23526 [152-166]		0	1648.82	High	High	0.0001955	2.156e-07	4.37	R.GISEETTTGVHNLYK.M	[152-166]
	FALSE	High	[R].HFEQMKDDAIVCNIGHFDVEIDVK.[W]	1xCarbamidomethyl [C12]; 1xOxidation [M5]	FALSE	2.40056e-13	0.00017015	1	1	2	P23526	P23526 [286-309]		1	2875.34	High	High	0.0001955	2.292e-14	10.27	R.HFEQMKDDAIVCNIGHFDVEIDVK.W	[286-309]
	FALSE	High	[R].KALDIAENEMPGLMR.[M]	1xOxidation [M14]	FALSE	0.00292619	0.00017015	1	1	2	P23526	P23526 [20-34]		1	1703.85	High	High	0.0001955	0.001554	3.76	R.KALDIAENEMPGLMR.M	[20-34]
	FALSE	High	[R].KALDIAENEMPGLMR.[M]	2xOxidation [M10; M14]	FALSE	2.36406e-05	0.00017015	1	1	2	P23526	P23526 [20-34]		1	1719.84	High	High	0.0001955	8.818e-06	4.5	R.KALDIAENEMPGLMR.M	[20-34]
	FALSE	High	[K].KLDEAVAEAHLGK.[L]		FALSE	2.71385e-06	0.00017015	1	1	1	P23526	P23526 [389-401]		1	1380.75	High	High	0.0001955	8.61e-07	6.14	K.KLDEAVAEAHLGK.L	[389-401]
	FALSE	High	[K].LDEAVAEAHLGK.[L]		FALSE	0.000312362	0.00017015	1	1	1	P23526	P23526 [390-401]		0	1252.65	High	High	0.0001955	0.000141	2.98	K.LDEAVAEAHLGK.L	[390-401]
	FALSE	High	[R].IILLAEGR.[L]		FALSE	0.00498714	0.000386391	1	1	4	P23526	P23526 [336-343]		0	884.556	High	High	0.0003503	0.002764	2.28	R.IILLAEGR.L	[336-343]
	FALSE	High	[K].MMANGILK.[V]	2xOxidation [M1; M2]	FALSE	0.0229516	0.000948719	1	1	1	P23526	P23526 [167-174]		0	909.453	High	High	0.0007616	0.01426	2.95	K.MMANGILK.V	[167-174]
	FALSE	High	[-].MSDKLPYK.[V]	1xMet-loss+Acetyl [N-Term]	FALSE	0.0256089	0.000948719	1	1	2	P23526	P23526 [1-8]	P23526 1xMet-loss+Acetyl [N-Term]	1	892.477	High	High	0.0007616	0.01608	3.02	-.MSDKLPYK.V	[1-8]
	FALSE	High	[K].QAQYLGMSCDGPFKPDHYR.[Y]	1xCarbamidomethyl [C9]; 1xOxidation [M7]	FALSE	5.88894e-09	0.00017015	1	1	3	P23526	P23526 [413-431]		0	2286.01	High	High	0.0001955	1.187e-09	6.15	K.QAQYLGMSCDGPFKPDHYR.Y	[413-431]
	FALSE	High	[K].QAQYLGMSCDGPFKPDHYRY.[-]	1xCarbamidomethyl [C9]; 1xOxidation [M7]	FALSE	5.88225e-08	0.00017015	1	1	1	P23526	P23526 [413-432]		1	2449.07	High	High	0.0001955	1.411e-08	6.8	K.QAQYLGMSCDGPFKPDHYRY.-	[413-432]
	FALSE	High	[R].RIILLAEGR.[L]		FALSE	0.000288102	0.00017015	1	1	4	P23526	P23526 [335-343]		1	1040.66	High	High	0.0001955	0.0001287	3.64	R.RIILLAEGR.L	[335-343]
	FALSE	High	[K].SKFDNLYGCR.[E]	1xCarbamidomethyl [C9]	FALSE	0.00138888	0.00017015	1	1	1	P23526	P23526 [187-196]		1	1259.58	High	High	0.0001955	0.0007002	3.02	K.SKFDNLYGCR.E	[187-196]
	FALSE	High	[K].VADIGLAAWGR.[K]		FALSE	8.4611e-05	0.00017015	1	1	1	P23526	P23526 [9-19]		0	1128.62	High	High	0.0001955	3.456e-05	3.42	K.VADIGLAAWGR.K	[9-19]
	FALSE	High	[K].VAVVAGYGDVGK.[G]		FALSE	0.000132408	0.00017015	1	1	1	P23526	P23526 [215-226]		0	1134.62	High	High	0.0001955	5.605e-05	2.78	K.VAVVAGYGDVGK.G	[215-226]
	FALSE	High	[K].VNIKPQVDR.[Y]		FALSE	0.00142384	0.00017015	1	1	1	P23526	P23526 [319-327]		0	1068.62	High	High	0.0001955	0.0007176	2.67	K.VNIKPQVDR.Y	[319-327]
	FALSE	High	[K].VPAINVNDSVTK.[S]		FALSE	9.29944e-06	0.00017015	1	1	1	P23526	P23526 [175-186]		0	1256.68	High	High	0.0001955	3.234e-06	4	K.VPAINVNDSVTK.S	[175-186]
	FALSE	High	[K].YPQLLPGIR.[G]		FALSE	0.00183687	0.00017015	1	1	6	P23526	P23526 [143-151]		0	1056.62	High	High	0.0001955	0.0009424	2.12	K.YPQLLPGIR.G	[143-151]
	FALSE	High	[K].YPVGVHFLPK.[K]		FALSE	0.000603842	0.00017015	1	1	2	P23526	P23526 [379-388]		0	1156.65	High	High	0.0001955	0.0002851	2.72	K.YPVGVHFLPK.K	[379-388]
	FALSE	High	[R].YSASKPLK.[G]		FALSE	0.0448594	0.0020338	1	1	1	P23526	P23526 [39-46]		0	893.509	High	High	0.001568	0.02947	1.58	R.YSASKPLK.G	[39-46]
FALSE	High	Master Protein	Q96F63	Coiled-coil domain-containing protein 97 OS=Homo sapiens OX=9606 GN=CCDC97 PE=1 SV=1	0	FALSE	173.951	75	19	34	19	343	38.9	4.59	169.9	19	High	1
	Checked	Confidence	Annotated Sequence	Modifications	Contaminant	Qvality PEP	Qvality q-value	# Protein Groups	# Proteins	# PSMs	Master Protein Accessions	Positions in Master Proteins	Modifications in Master Proteins	# Missed Cleavages	Theo. MH+ [Da]	Found in Sample: [S1] F1: Sample	Confidence (by Search Engine): A3 Sequest HT	Percolator q-Value (by Search Engine): A3 Sequest HT	Percolator PEP (by Search Engine): A3 Sequest HT	XCorr (by Search Engine): A3 Sequest HT	Sequence in Protein	Positions in Proteins
	FALSE	High	[R].ADFYCAEVAR.[Q]	1xCarbamidomethyl [C5]	FALSE	0.00107649	0.00017015	1	1	1	Q96F63	Q96F63 [132-141]		0	1201.53	High	High	0.0001955	0.0005327	2.58	R.ADFYCAEVAR.Q	[132-141]
	FALSE	High	[R].APLLYEQYIGQYLTQEELSAR.[T]		FALSE	3.04228e-08	0.00017015	1	1	4	Q96F63	Q96F63 [181-201]		0	2485.26	High	High	0.0001955	6.937e-09	5.16	R.APLLYEQYIGQYLTQEELSAR.T	[181-201]
	FALSE	High	[R].DEEERYFDEEEPEDAPSPELDGD.[-]		FALSE	5.87557e-07	0.00017015	1	1	1	Q96F63	Q96F63 [321-343]		1	2712.06	High	High	0.0001955	1.662e-07	4.52	R.DEEERYFDEEEPEDAPSPELDGD.-	[321-343]
	FALSE	High	[K].DGDFDYSTVDDNPDFDNLDIVAR.[D]		FALSE	7.04504e-08	0.00017015	1	1	3	Q96F63	Q96F63 [298-320]		0	2618.12	High	High	0.0001955	1.709e-08	5.53	K.DGDFDYSTVDDNPDFDNLDIVAR.D	[298-320]
	FALSE	High	[K].DGDFDYSTVDDNPDFDNLDIVARDEEER.[Y]		FALSE	2.37756e-10	0.00017015	1	1	1	Q96F63	Q96F63 [298-325]		1	3276.37	High	High	0.0001955	3.781e-11	6.49	K.DGDFDYSTVDDNPDFDNLDIVARDEEER.Y	[298-325]
	FALSE	High	[K].DSEAWVPDSEER.[L]		FALSE	0.000383517	0.00017015	1	1	1	Q96F63	Q96F63 [267-278]		0	1419.6	High	High	0.0001955	0.0001756	3.63	K.DSEAWVPDSEER.L	[267-278]
	FALSE	High	[R].EEHLACFGHVR.[G]	1xCarbamidomethyl [C6]	FALSE	5.54937e-06	0.00017015	1	1	1	Q96F63	Q96F63 [117-127]		0	1354.63	High	High	0.0001955	1.857e-06	3.6	R.EEHLACFGHVR.G	[117-127]
	FALSE	High	[R].ELIQGGEYFSDEQMR.[F]	1xOxidation [M14]	FALSE	2.3521e-06	0.00017015	1	1	2	Q96F63	Q96F63 [164-178]		0	1817.8	High	High	0.0001955	7.403e-07	4.4	R.ELIQGGEYFSDEQMR.F	[164-178]
	FALSE	High	[K].EPDKGCIEPGPGHWGELSR.[T]	1xCarbamidomethyl [C6]	FALSE	1.40519e-07	0.00017015	1	1	1	Q96F63	Q96F63 [12-30]		1	2120.98	High	High	0.0001955	3.596e-08	5.64	K.EPDKGCIEPGPGHWGELSR.T	[12-30]
	FALSE	High	[R].FLDGKDGDFDYSTVDDNPDFDNLDIVAR.[D]		FALSE	4.36889e-09	0.00017015	1	1	1	Q96F63	Q96F63 [293-320]		1	3178.41	High	High	0.0001955	8.644e-10	7.35	R.FLDGKDGDFDYSTVDDNPDFDNLDIVAR.D	[293-320]
	FALSE	High	[K].GCIEPGPGHWGELSR.[T]	1xCarbamidomethyl [C2]	FALSE	7.6297e-07	0.00017015	1	1	1	Q96F63	Q96F63 [16-30]		0	1651.76	High	High	0.0001955	2.212e-07	4.58	K.GCIEPGPGHWGELSR.T	[16-30]
	FALSE	High	[R].LPVCSQQQGEPDLTEHEK.[V]	1xCarbamidomethyl [C4]	FALSE	9.15871e-09	0.00017015	1	1	1	Q96F63	Q96F63 [75-92]		0	2094.98	High	High	0.0001955	1.91e-09	6.35	R.LPVCSQQQGEPDLTEHEK.V	[75-92]
	FALSE	High	[R].SGKDSEAWVPDSEER.[L]		FALSE	0.000328296	0.00017015	1	1	2	Q96F63	Q96F63 [264-278]		1	1691.75	High	High	0.0001955	0.0001488	3.35	R.SGKDSEAWVPDSEER.L	[264-278]
	FALSE	High	[R].TGLREEHLACFGHVR.[G]	1xCarbamidomethyl [C10]	FALSE	4.8016e-10	0.00017015	1	1	3	Q96F63	Q96F63 [113-127]		1	1781.89	High	High	0.0001955	8.075e-11	5.18	R.TGLREEHLACFGHVR.G	[113-127]
	FALSE	High	[R].TPTHQPPKPGSPGRPACPLSNLLLQSYEER.[E]	1xCarbamidomethyl [C17]	FALSE	1.3446e-12	0.00017015	1	1	2	Q96F63	Q96F63 [202-231]		0	3327.69	High	High	0.0001955	1.464e-13	9.01	R.TPTHQPPKPGSPGRPACPLSNLLLQSYEER.E	[202-231]
	FALSE	High	[R].TPVPSKPQDK.[V]		FALSE	0.000431616	0.00017015	1	1	1	Q96F63	Q96F63 [31-40]		0	1096.6	High	High	0.0001955	0.0001988	2.9	R.TPVPSKPQDK.V	[31-40]
	FALSE	High	[R].TPVPSKPQDKVEAAEATPVALDSDTSGAENAAVSAMLHAVAASR.[L]	1xOxidation [M36]	FALSE	3.67892e-11	0.00017015	1	1	1	Q96F63	Q96F63 [31-74]		1	4376.17	High	High	0.0001955	5.106e-12	11.34	R.TPVPSKPQDKVEAAEATPVALDSDTSGAENAAVSAMLHAVAASR.L	[31-74]
	FALSE	High	[K].VAILAQLYHEKPLVFLER.[F]		FALSE	3.67474e-10	0.00017015	1	1	6	Q96F63	Q96F63 [93-110]		0	2139.23	High	High	0.0001955	6.044e-11	7.74	K.VAILAQLYHEKPLVFLER.F	[93-110]
	FALSE	High	[K].VEAAEATPVALDSDTSGAENAAVSAMLHAVAASR.[L]	1xOxidation [M26]	FALSE	2.01228e-11	0.00017015	1	1	1	Q96F63	Q96F63 [41-74]		0	3298.59	High	High	0.0001955	2.663e-12	10.15	K.VEAAEATPVALDSDTSGAENAAVSAMLHAVAASR.L	[41-74]
FALSE	High	Master Protein	Q14240	Eukaryotic initiation factor 4A-II OS=Homo sapiens OX=9606 GN=EIF4A2 PE=1 SV=2	0	FALSE	173.432	77	29	66	15	407	46.4	5.48	198.07	29	High	1
	Checked	Confidence	Annotated Sequence	Modifications	Contaminant	Qvality PEP	Qvality q-value	# Protein Groups	# Proteins	# PSMs	Master Protein Accessions	Positions in Master Proteins	Modifications in Master Proteins	# Missed Cleavages	Theo. MH+ [Da]	Found in Sample: [S1] F1: Sample	Confidence (by Search Engine): A3 Sequest HT	Percolator q-Value (by Search Engine): A3 Sequest HT	Percolator PEP (by Search Engine): A3 Sequest HT	XCorr (by Search Engine): A3 Sequest HT	Sequence in Protein	Positions in Proteins
	FALSE	High	[R].AIIPCIK.[G]	1xCarbamidomethyl [C5]	FALSE	0.0499318	0.00238762	2	2	2	P60842; Q14240	P60842 [62-68]; Q14240 [63-69]		0	814.486	High	High	0.001968	0.03314	1.67	R.AIIPCIK.G	[63-69]
	FALSE	High	[R].DFTVSALHGDMDQK.[E]		FALSE	5.31293e-06	0.00017015	1	1	1	Q14240	Q14240 [297-310]		0	1563.71	High	High	0.0001955	1.774e-06	3.73	R.DFTVSALHGDMDQK.E	[297-310]
	FALSE	High	[R].DFTVSALHGDMDQK.[E]	1xOxidation [M11]	FALSE	3.72269e-05	0.00017015	1	1	1	Q14240	Q14240 [297-310]		0	1579.71	High	High	0.0001955	1.436e-05	4.32	R.DFTVSALHGDMDQK.E	[297-310]
	FALSE	High	[R].DFTVSALHGDMDQKER.[D]	1xOxidation [M11]	FALSE	6.94213e-06	0.00017015	1	1	2	Q14240	Q14240 [297-312]		1	1864.85	High	High	0.0001955	2.363e-06	4.41	R.DFTVSALHGDMDQKER.D	[297-312]
	FALSE	High	[R].DIETFYNTTVEEMPMNVADLI.[-]	2xOxidation [M13; M15]	FALSE	0.025765	0.000948719	1	1	2	Q14240	Q14240 [387-407]		0	2477.11	High	High	0.0007616	0.01615	2.15	R.DIETFYNTTVEEMPMNVADLI.-	[387-407]
	FALSE	High	[K].DQIYEIFQK.[L]		FALSE	0.0046299	0.000386391	1	1	2	Q14240	Q14240 [195-203]		0	1183.6	High	High	0.0003503	0.002548	2.37	K.DQIYEIFQK.L	[195-203]
	FALSE	High	[K].EELTLEGIK.[Q]		FALSE	0.00468762	0.000386391	1	1	2	Q14240	Q14240 [240-248]		0	1031.56	High	High	0.0003503	0.002574	2.83	K.EELTLEGIK.Q	[240-248]
	FALSE	High	[R].EHGGPEGMDPDGVIESNWNEIVDNFDDMNLK.[E]	2xOxidation [M8; M28]	FALSE	6.14403e-08	0.00017015	1	1	1	Q14240	Q14240 [11-41]		0	3505.48	High	High	0.0001955	1.478e-08	5.16	R.EHGGPEGMDPDGVIESNWNEIVDNFDDMNLK.E	[11-41]
	FALSE	High	[R].ELAQQIQK.[V]		FALSE	0.00401487	0.00017015	2	2	4	P60842; Q14240	P60842 [111-118]; Q14240 [112-119]		0	957.536	High	High	0.0001955	0.00219	2.68	R.ELAQQIQK.V	[112-119]
	FALSE	High	[R].ENYIHR.[I]		FALSE	0.10481	0.0053892	2	2	1	P60842; Q14240	P60842 [354-359]; Q14240 [355-360]		0	831.411	High	High	0.0043	0.07427	1.66	R.ENYIHR.I	[355-360]
	FALSE	High	[K].ETQALVLAPTR.[E]		FALSE	6.04726e-05	0.00017015	1	1	2	Q14240	Q14240 [101-111]		0	1198.68	High	High	0.0001955	2.413e-05	3.52	K.ETQALVLAPTR.E	[101-111]
	FALSE	High	[R].GFKDQIYEIFQK.[L]		FALSE	9.78503e-07	0.00017015	1	1	2	Q14240	Q14240 [192-203]		1	1515.78	High	High	0.0001955	2.876e-07	3.9	R.GFKDQIYEIFQK.L	[192-203]
	FALSE	High	[R].GIDVQQVSLVINYDLPTNR.[E]		FALSE	7.22252e-08	0.00017015	2	2	1	P60842; Q14240	P60842 [335-353]; Q14240 [336-354]		0	2144.13	High	High	0.0001955	1.752e-08	5.53	R.GIDVQQVSLVINYDLPTNR.E	[336-354]
	FALSE	High	[R].GIYAYGFEKPSAIQQR.[A]		FALSE	7.69478e-09	0.00017015	3	3	6	P60842; P38919; Q14240	P60842 [46-61]; P38919 [52-67]; Q14240 [47-62]		0	1827.94	High	High	0.0001955	1.586e-09	4.17	R.GIYAYGFEKPSAIQQR.A	[47-62]
	FALSE	High	[K].GVAINFVTEEDKR.[I]		FALSE	0.000467956	0.00017015	1	1	1	Q14240	Q14240 [371-383]		1	1477.76	High	High	0.0001955	0.0002166	1.32	K.GVAINFVTEEDKR.I	[371-383]
	FALSE	High	[K].GYDVIAQAQSGTGK.[T]		FALSE	8.79315e-06	0.00017015	2	2	2	P60842; Q14240	P60842 [69-82]; Q14240 [70-83]		0	1394.69	High	High	0.0001955	3.047e-06	4.1	K.GYDVIAQAQSGTGK.T	[70-83]
	FALSE	High	[K].KEELTLEGIK.[Q]		FALSE	0.000125981	0.00017015	1	1	2	Q14240	Q14240 [239-248]		1	1159.66	High	High	0.0001955	5.302e-05	3.98	K.KEELTLEGIK.Q	[239-248]
	FALSE	High	[R].KGVAINFVTEEDKR.[I]		FALSE	6.12678e-11	0.00017015	1	1	1	Q14240	Q14240 [370-383]		2	1605.86	High	High	0.0001955	8.809e-12	6.53	R.KGVAINFVTEEDKR.I	[370-383]
	FALSE	High	[R].KVDWLTEK.[M]		FALSE	0.00514396	0.000386391	3	3	4	P60842; P38919; Q14240	P60842 [284-291]; P38919 [289-296]; Q14240 [285-292]		1	1018.56	High	High	0.0003503	0.002854	2.27	R.KVDWLTEK.M	[285-292]
	FALSE	High	[K].LNTSIQVVLLSATMPTDVLEVTKK.[F]	1xOxidation [M14]	FALSE	0.000626794	0.00017015	1	1	1	Q14240	Q14240 [204-227]		1	2616.45	High	High	0.0001955	0.0002979	2.16	K.LNTSIQVVLLSATMPTDVLEVTKK.F	[204-227]
	FALSE	High	[K].LQAEAPHIVVGTPGR.[V]		FALSE	1.66027e-06	0.00017015	1	1	2	Q14240	Q14240 [148-162]		0	1544.85	High	High	0.0001955	5.083e-07	4.48	K.LQAEAPHIVVGTPGR.V	[148-162]
	FALSE	High	[K].MFVLDEADEMLSR.[G]	1xOxidation [M]	FALSE	5.83914e-07	0.00017015	2	2	3	P60842; Q14240	P60842 [178-190]; Q14240 [179-191]		0	1571.71	High	High	0.0001955	1.655e-07	3.74	K.MFVLDEADEMLSR.G	[179-191]
	FALSE	High	[K].MFVLDEADEMLSR.[G]	2xOxidation [M1; M10]	FALSE	9.36813e-07	0.00017015	2	2	5	P60842; Q14240	P60842 [178-190]; Q14240 [179-191]		0	1587.7	High	High	0.0001955	2.757e-07	3.26	K.MFVLDEADEMLSR.G	[179-191]
	FALSE	High	[RK].QFYINVER.[E]		FALSE	0.0041929	0.00017015	2	2	3	P60842; Q14240	P60842 [248-255]; Q14240 [249-256]		0	1068.55	High	High	0.0001955	0.002288	2.09	K.QFYINVER.E	[249-256]
	FALSE	High	[RK].QFYINVEREEWK.[L]		FALSE	0.00109675	0.00017015	2	2	1	P60842; Q14240	P60842 [248-259]; Q14240 [249-260]		1	1640.81	High	High	0.0001955	0.0005422	3.74	K.QFYINVEREEWK.L	[249-260]
	FALSE	High	[RK].RKVDWLTEK.[M]		FALSE	0.000705388	0.00017015	3	3	3	P60842; P38919; Q14240	P60842 [283-291]; P38919 [288-296]; Q14240 [284-292]		2	1174.66	High	High	0.0001955	0.0003376	4.35	R.RKVDWLTEK.M	[284-292]
	FALSE	High	[K].TATFAISILQQLEIEFK.[E]		FALSE	0.000516909	0.00017015	1	1	1	Q14240	Q14240 [84-100]		0	1952.07	High	High	0.0001955	0.0002411	2.23	K.TATFAISILQQLEIEFK.E	[84-100]
	FALSE	High	[K].VDWLTEK.[M]		FALSE	0.0670249	0.00268286	3	3	1	P60842; P38919; Q14240	P60842 [285-291]; P38919 [290-296]; Q14240 [286-292]		0	890.462	High	High	0.002318	0.04569	2.2	K.VDWLTEK.M	[286-292]
	FALSE	High	[R].VFDMLNR.[R]		FALSE	0.0678114	0.00285127	2	2	1	P60842; Q14240	P60842 [162-168]; Q14240 [163-169]		0	894.45	High	High	0.00244	0.04629	2.39	R.VFDMLNR.R	[163-169]
	FALSE	High	[R].VFDMLNR.[R]	1xOxidation [M4]	FALSE	0.0710442	0.00302619	2	2	2	P60842; Q14240	P60842 [162-168]; Q14240 [163-169]		0	910.445	High	High	0.00244	0.04855	2.22	R.VFDMLNR.R	[163-169]
	FALSE	High	[K].VILALGDYMGATCHACIGGTNVR.[N]	2xCarbamidomethyl [C13; C16]; 1xOxidation [M9]	FALSE	2.28526e-08	0.00017015	1	1	2	Q14240	Q14240 [120-142]		0	2465.17	High	High	0.0001955	5.089e-09	6.59	K.VILALGDYMGATCHACIGGTNVR.N	[120-142]
	FALSE	High	[R].VLITTDLLAR.[G]		FALSE	0.000692354	0.00017015	2	2	3	P60842; Q14240	P60842 [325-334]; Q14240 [326-335]		0	1114.68	High	High	0.0001955	0.0003302	2.75	R.VLITTDLLAR.G	[326-335]
FALSE	High	Master Protein	O14733	Dual specificity mitogen-activated protein kinase kinase 7 OS=Homo sapiens OX=9606 GN=MAP2K7 PE=1 SV=2	0	FALSE	173.005	63	25	65	25	419	47.5	9.16	201.47	25	High	1	Met-loss+Acetyl [N-Term]
	Checked	Confidence	Annotated Sequence	Modifications	Contaminant	Qvality PEP	Qvality q-value	# Protein Groups	# Proteins	# PSMs	Master Protein Accessions	Positions in Master Proteins	Modifications in Master Proteins	# Missed Cleavages	Theo. MH+ [Da]	Found in Sample: [S1] F1: Sample	Confidence (by Search Engine): A3 Sequest HT	Percolator q-Value (by Search Engine): A3 Sequest HT	Percolator PEP (by Search Engine): A3 Sequest HT	XCorr (by Search Engine): A3 Sequest HT	Sequence in Protein	Positions in Proteins
	FALSE	High	[R].ADVWSLGISLVELATGQFPYK.[N]		FALSE	1.09318e-05	0.00017015	1	1	1	O14733	O14733 [303-323]		0	2294.21	High	High	0.0001955	3.856e-06	3.46	R.ADVWSLGISLVELATGQFPYK.N	[303-323]
	FALSE	High	[K].ALYYLK.[E]		FALSE	0.171906	0.00827959	1	2	1	O14733	O14733 [229-234]		0	770.445	High	High	0.006515	0.1288	1.59	K.ALYYLK.E	[229-234]
	FALSE	High	[R].DVKPSNILLDER.[G]		FALSE	9.18447e-06	0.00017015	1	1	3	O14733	O14733 [243-254]		0	1398.76	High	High	0.0001955	3.18e-06	2.99	R.DVKPSNILLDER.G	[243-254]
	FALSE	High	[R].HMLGLPSTLFTPR.[S]		FALSE	0.000410669	0.00017015	1	1	1	O14733	O14733 [73-85]		0	1469.79	High	High	0.0001955	0.0001887	4.23	R.HMLGLPSTLFTPR.S	[73-85]
	FALSE	High	[R].HMLGLPSTLFTPR.[S]	1xOxidation [M2]	FALSE	2.11366e-05	0.00017015	1	1	3	O14733	O14733 [73-85]		0	1485.79	High	High	0.0001955	7.792e-06	3.42	R.HMLGLPSTLFTPR.S	[73-85]
	FALSE	High	[R].KTGHVIAVK.[Q]		FALSE	0.000369471	0.00017015	1	1	1	O14733	O14733 [141-149]		1	952.594	High	High	0.0001955	0.0001691	3.09	R.KTGHVIAVK.Q	[141-149]
	FALSE	High	[K].LCDFGISGR.[L]	1xCarbamidomethyl [C2]	FALSE	0.00335411	0.00017015	1	1	2	O14733	O14733 [259-267]		0	1024.49	High	High	0.0001955	0.001797	2.88	K.LCDFGISGR.L	[259-267]
	FALSE	High	[R].IDLNLDISPQRPRPTLQLPLANDGGSR.[S]		FALSE	1.194e-06	0.00017015	1	1	5	O14733	O14733 [28-54]		0	2956.6	High	High	0.0001955	3.559e-07	6.24	R.IDLNLDISPQRPRPTLQLPLANDGGSR.S	[28-54]
	FALSE	High	[R].IDPPDPTKPDYDIR.[A]		FALSE	5.68917e-06	0.00017015	1	1	4	O14733	O14733 [289-302]		0	1641.81	High	High	0.0001955	1.905e-06	4.19	R.IDPPDPTKPDYDIR.A	[289-302]
	FALSE	High	[K].LLEHSFIK.[R]		FALSE	0.0161983	0.000568075	1	1	1	O14733	O14733 [374-381]		0	986.567	High	High	0.0004794	0.009814	2.77	K.LLEHSFIK.R	[374-381]
	FALSE	High	[K].LLEHSFIKR.[Y]		FALSE	0.00511221	0.000386391	1	1	1	O14733	O14733 [374-382]		1	1142.67	High	High	0.0003503	0.002832	2.75	K.LLEHSFIKR.Y	[374-382]
	FALSE	High	[R].ILMDLDVVLK.[S]		FALSE	0.000270731	0.00017015	1	1	2	O14733	O14733 [163-172]		0	1158.68	High	High	0.0001955	0.0001207	2.94	R.ILMDLDVVLK.S	[163-172]
	FALSE	High	[R].ILMDLDVVLK.[S]	1xOxidation [M3]	FALSE	0.00016771	0.00017015	1	1	4	O14733	O14733 [163-172]		0	1174.68	High	High	0.0001955	7.237e-05	3.6	R.ILMDLDVVLK.S	[163-172]
	FALSE	High	[-].MAASSLEQK.[L]	1xMet-loss+Acetyl [N-Term]	FALSE	0.0478975	0.00221111	1	1	1	O14733	O14733 [1-9]	O14733 1xMet-loss+Acetyl [N-Term]	0	875.447	High	High	0.001838	0.03168	3.03	-.MAASSLEQK.L	[1-9]
	FALSE	High	[R].MQGPIPER.[I]		FALSE	0.0168052	0.000568075	1	1	1	O14733	O14733 [210-217]		0	927.472	High	High	0.0004794	0.01024	2.39	R.MQGPIPER.I	[210-217]
	FALSE	High	[R].MQGPIPER.[I]	1xOxidation [M1]	FALSE	0.00492575	0.000386391	1	1	3	O14733	O14733 [210-217]		0	943.467	High	High	0.0003503	0.002723	2.65	R.MQGPIPER.I	[210-217]
	FALSE	High	[K].MTVAIVK.[A]		FALSE	0.0603199	0.00251689	1	1	1	O14733	O14733 [222-228]		0	761.459	High	High	0.002197	0.04065	2.21	K.MTVAIVK.A	[222-228]
	FALSE	High	[K].MTVAIVK.[A]	1xOxidation [M1]	FALSE	0.0478975	0.00221111	1	1	3	O14733	O14733 [222-228]		0	777.454	High	High	0.001838	0.03165	2.34	K.MTVAIVK.A	[222-228]
	FALSE	High	[K].QTGYLTIGGQR.[Y]		FALSE	6.35578e-05	0.00017015	1	1	1	O14733	O14733 [102-112]		0	1193.63	High	High	0.0001955	2.548e-05	3.23	K.QTGYLTIGGQR.Y	[102-112]
	FALSE	High	[R].RIDLNLDISPQRPRPTLQLPLANDGGSR.[S]		FALSE	6.24553e-06	0.00017015	1	1	3	O14733	O14733 [27-54]		1	3112.7	High	High	0.0001955	2.104e-06	4.71	R.RIDLNLDISPQRPRPTLQLPLANDGGSR.S	[27-54]
	FALSE	High	[K].RMQGPIPER.[I]	1xOxidation [M2]	FALSE	0.0639631	0.00268286	1	1	1	O14733	O14733 [209-217]		1	1099.57	High	High	0.002318	0.04346	1.81	K.RMQGPIPER.I	[209-217]
	FALSE	High	[R].SAGCAAYMAPER.[I]	1xCarbamidomethyl [C4]	FALSE	0.000413231	0.00017015	1	1	1	O14733	O14733 [277-288]		0	1283.55	High	High	0.0001955	0.0001897	2.93	R.SAGCAAYMAPER.I	[277-288]
	FALSE	High	[R].SAGCAAYMAPER.[I]	1xCarbamidomethyl [C4]; 1xOxidation [M8]	FALSE	1.0864e-05	0.00017015	1	1	3	O14733	O14733 [277-288]		0	1299.55	High	High	0.0001955	3.817e-06	4	R.SAGCAAYMAPER.I	[277-288]
	FALSE	High	[R].SMESIEIDQK.[L]	1xOxidation [M2]	FALSE	0.000986774	0.00017015	1	1	1	O14733	O14733 [86-95]		0	1195.55	High	High	0.0001955	0.0004827	3.48	R.SMESIEIDQK.L	[86-95]
	FALSE	High	[R].SPSSESSPQHPTPPARPR.[H]		FALSE	9.99203e-09	0.00017015	1	1	3	O14733	O14733 [55-72]		0	1914.94	High	High	0.0001955	2.09e-09	5.44	R.SPSSESSPQHPTPPARPR.H	[55-72]
	FALSE	High	[K].TDFEVLTK.[V]		FALSE	0.00589439	0.000386391	1	1	3	O14733	O14733 [327-334]		0	952.499	High	High	0.0003503	0.003313	1.67	K.TDFEVLTK.V	[327-334]
	FALSE	High	[K].TGHVIAVK.[Q]		FALSE	0.011841	0.000568075	1	1	1	O14733	O14733 [142-149]		0	824.499	High	High	0.0004794	0.006992	3.35	K.TGHVIAVK.Q	[142-149]
	FALSE	High	[R].TSGVLSQPHLPFFR.[-]		FALSE	3.29101e-06	0.00017015	1	1	3	O14733	O14733 [406-419]		0	1585.85	High	High	0.0001955	1.06e-06	4.84	R.TSGVLSQPHLPFFR.-	[406-419]
	FALSE	High	[K].VLQEEPPLLPGHMGFSGDFQSFVK.[D]		FALSE	6.30598e-09	0.00017015	1	1	2	O14733	O14733 [335-358]		0	2659.32	High	High	0.0001955	1.275e-09	5.4	K.VLQEEPPLLPGHMGFSGDFQSFVK.D	[335-358]
	FALSE	High	[K].VLQEEPPLLPGHMGFSGDFQSFVK.[D]	1xOxidation [M13]	FALSE	2.25701e-08	0.00017015	1	1	4	O14733	O14733 [335-358]		0	2675.32	High	High	0.0001955	5.023e-09	7.03	K.VLQEEPPLLPGHMGFSGDFQSFVK.D	[335-358]
	FALSE	High	[R].YETLEVDVASWFK.[D]		FALSE	0.000638595	0.00017015	1	1	1	O14733	O14733 [383-395]		0	1586.77	High	High	0.0001955	0.000304	3.59	R.YETLEVDVASWFK.D	[383-395]
FALSE	High	Master Protein	Q13838	Spliceosome RNA helicase DDX39B OS=Homo sapiens OX=9606 GN=DDX39B PE=1 SV=1	0	FALSE	165.853	61	27	55	14	428	49	5.67	172.84	27	High	1	Met-loss+Acetyl [N-Term]
	Checked	Confidence	Annotated Sequence	Modifications	Contaminant	Qvality PEP	Qvality q-value	# Protein Groups	# Proteins	# PSMs	Master Protein Accessions	Positions in Master Proteins	Modifications in Master Proteins	# Missed Cleavages	Theo. MH+ [Da]	Found in Sample: [S1] F1: Sample	Confidence (by Search Engine): A3 Sequest HT	Percolator q-Value (by Search Engine): A3 Sequest HT	Percolator PEP (by Search Engine): A3 Sequest HT	XCorr (by Search Engine): A3 Sequest HT	Sequence in Protein	Positions in Proteins
	FALSE	High	[R].CIALAQLLVEQNFPAIAIHR.[G]	1xCarbamidomethyl [C1]	FALSE	1.57524e-09	0.00017015	1	1	3	Q13838	Q13838 [300-319]		0	2277.25	High	High	0.0001955	2.894e-10	6.21	R.CIALAQLLVEQNFPAIAIHR.G	[300-319]
	FALSE	High	[K].DEEVLKK.[N]		FALSE	0.177381	0.00843396	2	2	1	O00148; Q13838	O00148 [156-162]; Q13838 [157-163]		1	860.472	High	High	0.006623	0.1329	2.25	K.DEEVLKK.N	[157-163]
	FALSE	High	[R].DFLLKPELLR.[A]		FALSE	9.11679e-05	0.00017015	2	2	4	O00148; Q13838	O00148 [48-57]; Q13838 [49-58]		0	1243.74	High	High	0.0001955	3.751e-05	2.85	R.DFLLKPELLR.A	[49-58]
	FALSE	High	[R].DVQEIFR.[LM]		FALSE	0.0398015	0.00167618	2	2	2	O00148; Q13838	O00148 [209-215]; Q13838 [210-216]		0	906.468	High	High	0.001299	0.02594	1.78	R.DVQEIFR.M	[210-216]
	FALSE	High	[R].ELAFQISK.[E]		FALSE	0.0226735	0.000948719	2	2	1	O00148; Q13838	O00148 [123-130]; Q13838 [124-131]		0	935.52	High	High	0.0007616	0.0141	2.28	R.ELAFQISK.E	[124-131]
	FALSE	High	[R].ELAFQISKEYER.[F]		FALSE	0.00350293	0.00017015	2	2	1	O00148; Q13838	O00148 [123-134]; Q13838 [124-135]		1	1512.77	High	High	0.0001955	0.001893	2.24	R.ELAFQISKEYER.F	[124-135]
	FALSE	High	[K].FMQDPMEIFVDDETK.[L]	2xOxidation [M2; M6]	FALSE	1.90374e-06	0.00017015	1	1	2	Q13838	Q13838 [242-256]		0	1876.8	High	High	0.0001955	5.892e-07	3.87	K.FMQDPMEIFVDDETK.L	[242-256]
	FALSE	High	[K].GLAITFVSDENDAK.[I]		FALSE	0.00011765	0.00017015	2	2	1	O00148; Q13838	O00148 [384-397]; Q13838 [385-398]		0	1479.73	High	High	0.0001955	4.929e-05	2.82	K.GLAITFVSDENDAK.I	[385-398]
	FALSE	High	[K].GSYVSIHSSGFR.[D]		FALSE	1.70015e-05	0.00017015	2	2	4	O00148; Q13838	O00148 [36-47]; Q13838 [37-48]		0	1296.63	High	High	0.0001955	6.163e-06	3.04	K.GSYVSIHSSGFR.D	[37-48]
	FALSE	High	[K].HFILDECDK.[M]	1xCarbamidomethyl [C7]	FALSE	8.00048e-05	0.00017015	1	1	1	Q13838	Q13838 [192-200]		0	1176.54	High	High	0.0001955	3.269e-05	3.48	K.HFILDECDK.M	[192-200]
	FALSE	High	[K].HFILDECDKMLEQLDMR.[R]	1xCarbamidomethyl [C7]; 2xOxidation [M10; M16]	FALSE	2.98943e-09	0.00017015	1	1	5	Q13838	Q13838 [192-208]		1	2225	High	High	0.0001955	5.754e-10	5.1	K.HFILDECDKMLEQLDMR.R	[192-208]
	FALSE	High	[K].HFILDECDKMLEQLDMRR.[D]	1xCarbamidomethyl [C7]; 2xOxidation [M10; M16]	FALSE	5.16783e-09	0.00017015	1	1	1	Q13838	Q13838 [192-209]		2	2381.1	High	High	0.0001955	1.032e-09	5.11	K.HFILDECDKMLEQLDMRR.D	[192-209]
	FALSE	High	[R].KFMQDPMEIFVDDETK.[L]	2xOxidation [M3; M7]	FALSE	3.39497e-06	0.00017015	1	1	4	Q13838	Q13838 [241-256]		1	2004.89	High	High	0.0001955	1.096e-06	5.93	R.KFMQDPMEIFVDDETK.L	[241-256]
	FALSE	High	[K].KNCPHIVVGTPGR.[I]	1xCarbamidomethyl [C3]	FALSE	5.40674e-05	0.00017015	1	1	2	Q13838	Q13838 [163-175]		1	1434.76	High	High	0.0001955	2.146e-05	4	K.KNCPHIVVGTPGR.I	[163-175]
	FALSE	High	[K].ILNDVQDR.[F]		FALSE	0.0129061	0.000568075	2	2	3	O00148; Q13838	O00148 [398-405]; Q13838 [399-406]		0	972.511	High	High	0.0004794	0.007678	2.4	K.ILNDVQDR.F	[399-406]
	FALSE	High	[K].ILNDVQDRFEVNISELPDEIDISSYIEQTR.[-]		FALSE	5.32503e-08	0.00017015	1	1	1	Q13838	Q13838 [399-428]		1	3550.75	High	High	0.0001955	1.262e-08	5.04	K.ILNDVQDRFEVNISELPDEIDISSYIEQTR.-	[399-428]
	FALSE	High	[R].ILVATNLFGR.[G]		FALSE	0.00072766	0.00017015	2	2	2	O00148; Q13838	O00148 [339-348]; Q13838 [340-349]		0	1103.66	High	High	0.0001955	0.0003487	1.49	R.ILVATNLFGR.G	[340-349]
	FALSE	High	[K].LTLHGLQQYYVK.[L]		FALSE	8.73862e-06	0.00017015	2	2	2	O00148; Q13838	O00148 [256-267]; Q13838 [257-268]		0	1462.81	High	High	0.0001955	3.033e-06	4.66	K.LTLHGLQQYYVK.L	[257-268]
	FALSE	High	[-].MAENDVDNELLDYEDDEVETAAGGDGAEAPAKK.[D]	1xMet-loss+Acetyl [N-Term]	FALSE	1.30709e-09	0.00017015	1	1	1	Q13838	Q13838 [1-33]	Q13838 1xMet-loss+Acetyl [N-Term]	1	3392.48	High	High	0.0001955	2.362e-10	7.61	-.MAENDVDNELLDYEDDEVETAAGGDGAEAPAKK.D	[1-33]
	FALSE	High	[K].MLEQLDMR.[R]	2xOxidation [M1; M7]	FALSE	0.00255273	0.00017015	2	2	1	O00148; Q13838	O00148 [200-207]; Q13838 [201-208]		0	1067.49	High	High	0.0001955	0.001348	1.5	K.MLEQLDMR.R	[201-208]
	FALSE	High	[K].MLEQLDMRR.[D]	2xOxidation [M1; M7]	FALSE	0.0874306	0.00387186	2	2	1	O00148; Q13838	O00148 [200-208]; Q13838 [201-209]		1	1223.59	High	High	0.003184	0.06109	1.52	K.MLEQLDMRR.D	[201-209]
	FALSE	High	[K].NCPHIVVGTPGR.[I]	1xCarbamidomethyl [C2]	FALSE	2.11366e-05	0.00017015	1	1	1	Q13838	Q13838 [164-175]		0	1306.67	High	High	0.0001955	7.816e-06	3.9	K.NCPHIVVGTPGR.I	[164-175]
	FALSE	High	[K].QVMMFSATLSK.[E]	1xOxidation [M4]	FALSE	0.000465056	0.00017015	1	1	2	Q13838	Q13838 [223-233]		0	1258.62	High	High	0.0001955	0.0002159	3.11	K.QVMMFSATLSK.E	[223-233]
	FALSE	High	[K].QVMMFSATLSK.[E]	2xOxidation [M3; M4]	FALSE	0.000626794	0.00017015	1	1	2	Q13838	Q13838 [223-233]		0	1274.61	High	High	0.0001955	0.0002975	3.47	K.QVMMFSATLSK.E	[223-233]
	FALSE	High	[R].RILVATNLFGR.[G]		FALSE	0.0214626	0.000948719	2	2	1	O00148; Q13838	O00148 [338-348]; Q13838 [339-349]		1	1259.76	High	High	0.0007616	0.01328	3.65	R.RILVATNLFGR.G	[339-349]
	FALSE	High	[K].VAVFFGGLSIK.[K]		FALSE	8.72837e-05	0.00017015	1	1	2	Q13838	Q13838 [145-155]		0	1137.67	High	High	0.0001955	3.584e-05	3.26	K.VAVFFGGLSIK.K	[145-155]
	FALSE	High	[R].VNIAFNYDMPEDSDTYLHR.[V]		FALSE	0.0361541	0.00110682	1	1	1	Q13838	Q13838 [356-374]		0	2300.03	High	High	0.0008763	0.02333	1.92	R.VNIAFNYDMPEDSDTYLHR.V	[356-374]
	FALSE	High	[R].VNIAFNYDMPEDSDTYLHR.[V]	1xOxidation [M9]	FALSE	9.49618e-08	0.00017015	1	1	2	Q13838	Q13838 [356-374]		0	2316.02	High	High	0.0001955	2.36e-08	5.55	R.VNIAFNYDMPEDSDTYLHR.V	[356-374]
	FALSE	High	[K].YMPNVK.[V]	1xOxidation [M2]	FALSE	0.162232	0.00815942	1	1	1	Q13838	Q13838 [139-144]		0	767.376	High	High	0.006434	0.1207	1.38	K.YMPNVK.V	[139-144]
FALSE	High	Master Protein	P38919	Eukaryotic initiation factor 4A-III OS=Homo sapiens OX=9606 GN=EIF4A3 PE=1 SV=4	0	FALSE	163.252	77	33	59	29	411	46.8	6.73	178.77	33	High	1
	Checked	Confidence	Annotated Sequence	Modifications	Contaminant	Qvality PEP	Qvality q-value	# Protein Groups	# Proteins	# PSMs	Master Protein Accessions	Positions in Master Proteins	Modifications in Master Proteins	# Missed Cleavages	Theo. MH+ [Da]	Found in Sample: [S1] F1: Sample	Confidence (by Search Engine): A3 Sequest HT	Percolator q-Value (by Search Engine): A3 Sequest HT	Percolator PEP (by Search Engine): A3 Sequest HT	XCorr (by Search Engine): A3 Sequest HT	Sequence in Protein	Positions in Proteins
	FALSE	High	[R].DELTLEGIK.[Q]		FALSE	0.00468762	0.000386391	1	1	1	P38919	P38919 [244-252]		0	1017.55	High	High	0.0003503	0.002577	2.84	R.DELTLEGIK.Q	[244-252]
	FALSE	High	[R].DIEQYYSTQIDEMPMNVADLI.[-]	1xOxidation [M]	FALSE	0.0694103	0.00285127	1	1	2	P38919	P38919 [391-411]		0	2504.12	High	High	0.00244	0.04749	1.01	R.DIEQYYSTQIDEMPMNVADLI.-	[391-411]
	FALSE	High	[R].DIEQYYSTQIDEMPMNVADLI.[-]	2xOxidation [M13; M15]	FALSE	0.0305334	0.00110682	1	1	1	P38919	P38919 [391-411]		0	2520.12	High	High	0.0008763	0.01942	3.17	R.DIEQYYSTQIDEMPMNVADLI.-	[391-411]
	FALSE	High	[R].DVIAQSQSGTGK.[T]		FALSE	0.0001383	0.00017015	1	1	2	P38919	P38919 [77-88]		0	1190.6	High	High	0.0001955	5.857e-05	2.74	R.DVIAQSQSGTGK.T	[77-88]
	FALSE	High	[R].EANFTVSSMHGDMPQK.[E]	1xOxidation [M13]	FALSE	4.69145e-06	0.00017015	1	1	1	P38919	P38919 [299-314]		0	1794.78	High	High	0.0001955	1.548e-06	3.1	R.EANFTVSSMHGDMPQK.E	[299-314]
	FALSE	High	[R].EANFTVSSMHGDMPQK.[E]	2xOxidation [M9; M13]	FALSE	3.08899e-05	0.00017015	1	1	1	P38919	P38919 [299-314]		0	1810.77	High	High	0.0001955	1.174e-05	4.38	R.EANFTVSSMHGDMPQK.E	[299-314]
	FALSE	High	[K].EEDMTKVEFETSEEVDVTPTFDTMGLR.[E]	2xOxidation [M4; M24]	FALSE	0.000204641	0.00017015	1	1	1	P38919	P38919 [20-46]		1	3167.39	High	High	0.0001955	8.95e-05	3.93	K.EEDMTKVEFETSEEVDVTPTFDTMGLR.E	[20-46]
	FALSE	High	[R].ELAVQIQK.[G]		FALSE	0.0105985	0.000568075	1	1	2	P38919	P38919 [117-124]		0	928.546	High	High	0.0004794	0.006206	2.54	R.ELAVQIQK.G	[117-124]
	FALSE	High	[K].EQIYDVYR.[Y]		FALSE	0.00477554	0.000386391	1	1	1	P38919	P38919 [199-206]		0	1085.53	High	High	0.0003503	0.002637	2.53	K.EQIYDVYR.Y	[199-206]
	FALSE	High	[R].ETQALILAPTR.[E]		FALSE	7.15308e-05	0.00017015	1	1	1	P38919	P38919 [106-116]		0	1212.69	High	High	0.0001955	2.896e-05	3.34	R.ETQALILAPTR.E	[106-116]
	FALSE	High	[K].FDTLCDLYDTLTITQAVIFCNTK.[R]	2xCarbamidomethyl [C5; C20]	FALSE	0.0113415	0.000568075	1	1	1	P38919	P38919 [265-287]		0	2752.32	High	High	0.0004794	0.00668	1.51	K.FDTLCDLYDTLTITQAVIFCNTK.R	[265-287]
	FALSE	High	[K].FMTDPIR.[I]		FALSE	0.0209449	0.000948719	1	1	1	P38919	P38919 [232-238]		0	879.439	High	High	0.0007616	0.01294	1.67	K.FMTDPIR.I	[232-238]
	FALSE	High	[K].FMTDPIR.[I]	1xOxidation [M2]	FALSE	0.0456692	0.00221111	1	1	1	P38919	P38919 [232-238]		0	895.434	High	High	0.001838	0.0301	1.94	K.FMTDPIR.I	[232-238]
	FALSE	High	[K].GFKEQIYDVYR.[Y]		FALSE	0.000462173	0.00017015	1	1	1	P38919	P38919 [196-206]		1	1417.71	High	High	0.0001955	0.0002144	3.52	K.GFKEQIYDVYR.Y	[196-206]
	FALSE	High	[R].GLDVPQVSLIINYDLPNNR.[E]		FALSE	4.30509e-07	0.00017015	1	1	1	P38919	P38919 [340-358]		0	2140.14	High	High	0.0001955	1.19e-07	4.84	R.GLDVPQVSLIINYDLPNNR.E	[340-358]
	FALSE	High	[K].GLLALGDYMNVQCHACIGGTNVGEDIR.[K]	2xCarbamidomethyl [C13; C16]; 1xOxidation [M9]	FALSE	1.22827e-09	0.00017015	1	1	1	P38919	P38919 [125-151]		0	2949.37	High	High	0.0001955	2.214e-10	7.03	K.GLLALGDYMNVQCHACIGGTNVGEDIR.K	[125-151]
	FALSE	High	[K].GLLALGDYMNVQCHACIGGTNVGEDIRK.[L]	2xCarbamidomethyl [C13; C16]; 1xOxidation [M9]	FALSE	4.22802e-13	0.00017015	1	1	1	P38919	P38919 [125-152]		1	3077.46	High	High	0.0001955	4.212e-14	9.37	K.GLLALGDYMNVQCHACIGGTNVGEDIRK.L	[125-152]
	FALSE	High	[R].GIYAYGFEKPSAIQQR.[A]		FALSE	7.69478e-09	0.00017015	3	3	6	P60842; P38919; Q14240	P60842 [46-61]; P38919 [52-67]; Q14240 [47-62]		0	1827.94	High	High	0.0001955	1.586e-09	4.17	R.GIYAYGFEKPSAIQQR.A	[52-67]
	FALSE	High	[K].GRDVIAQSQSGTGK.[T]		FALSE	0.00138888	0.00017015	1	1	2	P38919	P38919 [75-88]		1	1403.72	High	High	0.0001955	0.0006983	4.61	K.GRDVIAQSQSGTGK.T	[75-88]
	FALSE	High	[K].GVAINFVK.[N]		FALSE	0.0884352	0.00387186	1	1	1	P38919	P38919 [375-382]		0	847.504	High	High	0.003184	0.0617	2.25	K.GVAINFVK.N	[375-382]
	FALSE	High	[R].KGVAINFVK.[N]		FALSE	0.00010717	0.00017015	1	1	4	P38919	P38919 [374-382]		1	975.599	High	High	0.0001955	4.461e-05	4.28	R.KGVAINFVK.N	[374-382]
	FALSE	High	[R].KLDYGQHVVAGTPGR.[V]		FALSE	3.92604e-08	0.00017015	1	1	3	P38919	P38919 [152-166]		1	1597.84	High	High	0.0001955	9.123e-09	5.5	R.KLDYGQHVVAGTPGR.V	[152-166]
	FALSE	High	[R].KVDWLTEK.[M]		FALSE	0.00514396	0.000386391	3	3	4	P60842; P38919; Q14240	P60842 [284-291]; P38919 [289-296]; Q14240 [285-292]		1	1018.56	High	High	0.0003503	0.002854	2.27	R.KVDWLTEK.M	[289-296]
	FALSE	High	[K].LDYGQHVVAGTPGR.[V]		FALSE	2.02592e-06	0.00017015	1	1	1	P38919	P38919 [153-166]		0	1469.75	High	High	0.0001955	6.296e-07	4.23	K.LDYGQHVVAGTPGR.V	[153-166]
	FALSE	High	[R].LLKEEDMTKVEFETSEEVDVTPTFDTMGLR.[E]	2xOxidation [M7; M27]	FALSE	2.86531e-10	0.00017015	1	1	1	P38919	P38919 [17-46]		2	3521.65	High	High	0.0001955	4.64e-11	7.49	R.LLKEEDMTKVEFETSEEVDVTPTFDTMGLR.E	[17-46]
	FALSE	High	[K].MREANFTVSSMHGDMPQK.[E]	3xOxidation [M1; M11; M15]	FALSE	0.000342903	0.00017015	1	1	2	P38919	P38919 [297-314]		1	2113.91	High	High	0.0001955	0.0001556	2.33	K.MREANFTVSSMHGDMPQK.E	[297-314]
	FALSE	High	[K].QFFVAVER.[E]		FALSE	0.00299972	0.00017015	1	1	2	P38919	P38919 [253-260]		0	995.531	High	High	0.0001955	0.001596	2.36	K.QFFVAVER.E	[253-260]
	FALSE	High	[K].QFFVAVEREEWK.[F]		FALSE	0.000630704	0.00017015	1	1	1	P38919	P38919 [253-264]		1	1567.79	High	High	0.0001955	0.0003	3.42	K.QFFVAVEREEWK.F	[253-264]
	FALSE	High	[K].RDELTLEGIK.[Q]		FALSE	6.80586e-05	0.00017015	1	1	2	P38919	P38919 [243-252]		1	1173.65	High	High	0.0001955	2.734e-05	3.54	K.RDELTLEGIK.Q	[243-252]
	FALSE	High	[RK].RKVDWLTEK.[M]		FALSE	0.000705388	0.00017015	3	3	3	P60842; P38919; Q14240	P60842 [283-291]; P38919 [288-296]; Q14240 [284-292]		2	1174.66	High	High	0.0001955	0.0003376	4.35	K.RKVDWLTEK.M	[288-296]
	FALSE	High	[K].TATFSISVLQCLDIQVR.[E]	1xCarbamidomethyl [C11]	FALSE	0.00083431	0.00017015	1	1	1	P38919	P38919 [89-105]		0	1951.03	High	High	0.0001955	0.000404	2.29	K.TATFSISVLQCLDIQVR.E	[89-105]
	FALSE	High	[K].VDWLTEK.[M]		FALSE	0.0670249	0.00268286	3	3	1	P60842; P38919; Q14240	P60842 [285-291]; P38919 [290-296]; Q14240 [286-292]		0	890.462	High	High	0.002318	0.04569	2.2	K.VDWLTEK.M	[290-296]
	FALSE	High	[K].VEFETSEEVDVTPTFDTMGLR.[E]	1xOxidation [M18]	FALSE	0.000109189	0.00017015	1	1	1	P38919	P38919 [26-46]		0	2418.1	High	High	0.0001955	4.558e-05	2.71	K.VEFETSEEVDVTPTFDTMGLR.E	[26-46]
	FALSE	High	[R].VFDMIR.[R]	1xOxidation [M4]	FALSE	0.188755	0.00907785	1	1	1	P38919	P38919 [167-172]		0	796.402	High	High	0.007219	0.1425	1.53	R.VFDMIR.R	[167-172]
	FALSE	High	[R].VLISTDVWAR.[G]		FALSE	0.000445247	0.00017015	1	1	2	P38919	P38919 [330-339]		0	1159.65	High	High	0.0001955	0.0002057	2.34	R.VLISTDVWAR.G	[330-339]
	FALSE	High	[R].YLPPATQVVLISATLPHEILEMTNK.[F]	1xOxidation [M22]	FALSE	0.0613919	0.00251689	1	1	1	P38919	P38919 [207-231]		0	2794.51	High	High	0.002197	0.04152	1.07	R.YLPPATQVVLISATLPHEILEMTNK.F	[207-231]
FALSE	High	Master Protein	P07437	Tubulin beta chain OS=Homo sapiens OX=9606 GN=TUBB PE=1 SV=2	0	FALSE	162.491	67	24	54	4	444	49.6	4.89	185.28	24	High	1
	Checked	Confidence	Annotated Sequence	Modifications	Contaminant	Qvality PEP	Qvality q-value	# Protein Groups	# Proteins	# PSMs	Master Protein Accessions	Positions in Master Proteins	Modifications in Master Proteins	# Missed Cleavages	Theo. MH+ [Da]	Found in Sample: [S1] F1: Sample	Confidence (by Search Engine): A3 Sequest HT	Percolator q-Value (by Search Engine): A3 Sequest HT	Percolator PEP (by Search Engine): A3 Sequest HT	XCorr (by Search Engine): A3 Sequest HT	Sequence in Protein	Positions in Proteins
	FALSE	High	[R].AILVDLEPGTMDSVR.[S]	1xOxidation [M11]	FALSE	1.26131e-05	0.00017015	3	4	2	Q13885; Q13509; P07437	Q13885 [63-77]; Q13509 [63-77]; P07437 [63-77]		0	1631.83	High	High	0.0001955	4.481e-06	3.96	R.AILVDLEPGTMDSVR.S	[63-77]
	FALSE	High	[R].ALTVPELTQQVFDAK.[N]		FALSE	4.69145e-06	0.00017015	1	1	5	P07437	P07437 [283-297]		0	1659.9	High	High	0.0001955	1.555e-06	3.82	R.ALTVPELTQQVFDAK.N	[283-297]
	FALSE	High	[R].EIVHIQAGQCGNQIGAK.[F]	1xCarbamidomethyl [C10]	FALSE	6.06118e-07	0.00017015	4	6	2	Q13885; Q13509; P07437; P68371	Q13885 [3-19]; Q13509 [3-19]; P07437 [3-19]; P68371 [3-19]		0	1822.92	High	High	0.0001955	1.717e-07	6.86	R.EIVHIQAGQCGNQIGAK.F	[3-19]
	FALSE	High	[K].EVDEQMLNVQNK.[N]	1xOxidation [M6]	FALSE	0.00205414	0.00017015	3	4	1	Q13885; P07437; P68371	Q13885 [325-336]; P07437 [325-336]; P68371 [325-336]		0	1462.68	High	High	0.0001955	0.001066	3.34	K.EVDEQMLNVQNK.N	[325-336]
	FALSE	High	[R].FPGQLNADLRK.[L]		TRUE	6.06118e-07	0.00017015	5	11	4	Q13885; Q13509; Q9BUF5; P07437; P68371	Q13885 [242-252]; Q13509 [242-252]; Q9BUF5 [242-252]; P07437 [242-252]; P68371 [242-252]		1	1258.69	High	High	0.0001955	1.725e-07	3.66	R.FPGQLNADLRK.L	[242-252]
	FALSE	High	[K].FWEVISDEHGIDPTGTYHGDSDLQLDR.[I]		FALSE	2.22032e-10	0.00017015	1	1	4	P07437	P07437 [20-46]		0	3102.41	High	High	0.0001955	3.517e-11	6.42	K.FWEVISDEHGIDPTGTYHGDSDLQLDR.I	[20-46]
	FALSE	High	[K].GHYTEGAELVDSVLDVVR.[K]		FALSE	5.40395e-10	0.00017015	4	5	2	Q13885; Q13509; P07437; P68371	Q13885 [104-121]; Q13509 [104-121]; P07437 [104-121]; P68371 [104-121]		0	1958.98	High	High	0.0001955	9.149e-11	6.26	K.GHYTEGAELVDSVLDVVR.K	[104-121]
	FALSE	High	[R].KLAVNMVPFPR.[L]	1xOxidation [M6]	TRUE	0.000111939	0.00017015	5	11	3	Q13885; Q13509; Q9BUF5; P07437; P68371	Q13885 [252-262]; Q13509 [252-262]; Q9BUF5 [252-262]; P07437 [252-262]; P68371 [252-262]		1	1287.72	High	High	0.0001955	4.682e-05	2.97	R.KLAVNMVPFPR.L	[252-262]
	FALSE	High	[K].LAVNMVPFPR.[L]		TRUE	0.000260815	0.00017015	5	11	1	Q13885; Q13509; Q9BUF5; P07437; P68371	Q13885 [253-262]; Q13509 [253-262]; Q9BUF5 [253-262]; P07437 [253-262]; P68371 [253-262]		0	1143.63	High	High	0.0001955	0.0001159	3.1	K.LAVNMVPFPR.L	[253-262]
	FALSE	High	[K].LAVNMVPFPR.[L]	1xOxidation [M5]	TRUE	0.000390739	0.00017015	5	11	3	Q13885; Q13509; Q9BUF5; P07437; P68371	Q13885 [253-262]; Q13509 [253-262]; Q9BUF5 [253-262]; P07437 [253-262]; P68371 [253-262]		0	1159.63	High	High	0.0001955	0.0001792	2.59	K.LAVNMVPFPR.L	[253-262]
	FALSE	High	[R].LHFFMPGFAPLTSR.[G]		FALSE	4.57088e-05	0.00017015	4	8	1	Q13885; Q9BUF5; P07437; P68371	Q13885 [263-276]; Q9BUF5 [263-276]; P07437 [263-276]; P68371 [263-276]		0	1620.84	High	High	0.0001955	1.788e-05	4.12	R.LHFFMPGFAPLTSR.G	[263-276]
	FALSE	High	[R].LHFFMPGFAPLTSR.[G]	1xOxidation [M5]	FALSE	2.12928e-06	0.00017015	4	8	3	Q13885; Q9BUF5; P07437; P68371	Q13885 [263-276]; Q9BUF5 [263-276]; P07437 [263-276]; P68371 [263-276]		0	1636.83	High	High	0.0001955	6.617e-07	3.38	R.LHFFMPGFAPLTSR.G	[263-276]
	FALSE	High	[R].IMNTFSVVPSPK.[V]	1xOxidation [M2]	FALSE	9.94625e-05	0.00017015	3	4	3	Q13509; P07437; P68371	Q13509 [163-174]; P07437 [163-174]; P68371 [163-174]		0	1335.7	High	High	0.0001955	4.131e-05	3.38	R.IMNTFSVVPSPK.V	[163-174]
	FALSE	High	[K].IREEYPDR.[I]		TRUE	0.0131464	0.000568075	3	8	1	Q13885; P07437; P68371	Q13885 [155-162]; P07437 [155-162]; P68371 [155-162]		1	1077.53	High	High	0.0004794	0.007812	2.45	K.IREEYPDR.I	[155-162]
	FALSE	High	[R].ISEQFTAMFR.[R]		FALSE	0.000485745	0.00017015	4	6	1	Q13885; Q13509; P07437; P68371	Q13885 [381-390]; Q13509 [381-390]; P07437 [381-390]; P68371 [381-390]		0	1229.6	High	High	0.0001955	0.0002258	3.51	R.ISEQFTAMFR.R	[381-390]
	FALSE	High	[R].ISEQFTAMFR.[R]	1xOxidation [M8]	FALSE	0.00156291	0.00017015	4	6	1	Q13885; Q13509; P07437; P68371	Q13885 [381-390]; Q13509 [381-390]; P07437 [381-390]; P68371 [381-390]		0	1245.59	High	High	0.0001955	0.0007948	3.09	R.ISEQFTAMFR.R	[381-390]
	FALSE	High	[R].ISVYYNEATGGK.[Y]		FALSE	0.000254406	0.00017015	1	1	1	P07437	P07437 [47-58]		0	1301.64	High	High	0.0001955	0.0001131	3.41	R.ISVYYNEATGGK.Y	[47-58]
	FALSE	High	[K].LTTPTYGDLNHLVSATMSGVTTCLR.[F]	1xCarbamidomethyl [C23]; 1xOxidation [M17]	FALSE	5.68917e-06	0.00017015	3	5	2	Q13885; P07437; P68371	Q13885 [217-241]; P07437 [217-241]; P68371 [217-241]		0	2724.33	High	High	0.0001955	1.901e-06	5.44	K.LTTPTYGDLNHLVSATMSGVTTCLR.F	[217-241]
	FALSE	High	[K].MAVTFIGNSTAIQELFK.[R]		FALSE	5.05502e-06	0.00017015	1	1	1	P07437	P07437 [363-379]		0	1869.98	High	High	0.0001955	1.675e-06	4.1	K.MAVTFIGNSTAIQELFK.R	[363-379]
	FALSE	High	[K].MAVTFIGNSTAIQELFK.[R]	1xOxidation [M1]	FALSE	4.54254e-05	0.00017015	1	1	1	P07437	P07437 [363-379]		0	1885.97	High	High	0.0001955	1.781e-05	4.02	K.MAVTFIGNSTAIQELFK.R	[363-379]
	FALSE	High	[-].MREIVHIQAGQCGNQIGAK.[F]	1xCarbamidomethyl [C12]; 1xOxidation [M1]	FALSE	3.83392e-09	0.00017015	4	6	2	Q13885; Q13509; P07437; P68371	Q13885 [1-19]; Q13509 [1-19]; P07437 [1-19]; P68371 [1-19]		1	2126.06	High	High	0.0001955	7.475e-10	6.35	-.MREIVHIQAGQCGNQIGAK.F	[1-19]
	FALSE	High	[R].MSMKEVDEQMLNVQNK.[N]	3xOxidation [M1; M3; M10]	FALSE	2.42916e-07	0.00017015	3	4	1	Q13885; P07437; P68371	Q13885 [321-336]; P07437 [321-336]; P68371 [321-336]		1	1971.88	High	High	0.0001955	6.443e-08	3.95	R.MSMKEVDEQMLNVQNK.N	[321-336]
	FALSE	High	[KR].NMMAACDPR.[H]	1xCarbamidomethyl [C6]; 1xOxidation [M2]	FALSE	0.150581	0.0073449	5	9	1	Q13885; Q13509; Q9BUF5; P07437; P68371	Q13885 [298-306]; Q13509 [298-306]; Q9BUF5 [298-306]; P07437 [298-306]; P68371 [298-306]		0	1081.42	High	High	0.005843	0.1106	1.31	K.NMMAACDPR.H	[298-306]
	FALSE	High	[K].NSSYFVEWIPNNVK.[TV]		FALSE	0.0129061	0.000568075	5	7	1	Q13885; Q13509; Q9BUF5; P07437; P68371	Q13885 [337-350]; Q13509 [337-350]; Q9BUF5 [337-350]; P07437 [337-350]; P68371 [337-350]		0	1696.83	High	High	0.0004794	0.007683	1.85	K.NSSYFVEWIPNNVK.T	[337-350]
	FALSE	High	[K].RISEQFTAMFR.[R]	1xOxidation [M9]	FALSE	0.0172221	0.000568075	4	6	2	Q13885; Q13509; P07437; P68371	Q13885 [380-390]; Q13509 [380-390]; P07437 [380-390]; P68371 [380-390]		1	1401.69	High	High	0.0004794	0.01051	2.33	K.RISEQFTAMFR.R	[380-390]
	FALSE	High	[R].SGPFGQIFRPDNFVFGQSGAGNNWAK.[G]		FALSE	9.93007e-09	0.00017015	3	5	2	Q13885; P07437; P68371	Q13885 [78-103]; P07437 [78-103]; P68371 [78-103]		0	2798.34	High	High	0.0001955	2.086e-09	9.34	R.SGPFGQIFRPDNFVFGQSGAGNNWAK.G	[78-103]
	FALSE	High	[K].TAVCDIPPR.[G]	1xCarbamidomethyl [C4]	FALSE	0.00185984	0.00017015	3	7	3	Q13885; P07437; P68371	Q13885 [351-359]; P07437 [351-359]; P68371 [351-359]		0	1028.52	High	High	0.0001955	0.0009563	2.31	K.TAVCDIPPR.G	[351-359]
	FALSE	High	[R].YLTVAAVFR.[G]		FALSE	0.00299972	0.00017015	2	3	2	P07437; P68371	P07437 [310-318]; P68371 [310-318]		0	1039.59	High	High	0.0001955	0.001598	2.13	R.YLTVAAVFR.G	[310-318]
FALSE	High	Master Protein	Q9Y230	RuvB-like 2 OS=Homo sapiens OX=9606 GN=RUVBL2 PE=1 SV=3	0	FALSE	161.981	71	28	49	28	463	51.1	5.64	163.42	28	High	1	Met-loss+Acetyl [N-Term]
	Checked	Confidence	Annotated Sequence	Modifications	Contaminant	Qvality PEP	Qvality q-value	# Protein Groups	# Proteins	# PSMs	Master Protein Accessions	Positions in Master Proteins	Modifications in Master Proteins	# Missed Cleavages	Theo. MH+ [Da]	Found in Sample: [S1] F1: Sample	Confidence (by Search Engine): A3 Sequest HT	Percolator q-Value (by Search Engine): A3 Sequest HT	Percolator PEP (by Search Engine): A3 Sequest HT	XCorr (by Search Engine): A3 Sequest HT	Sequence in Protein	Positions in Proteins
	FALSE	High	[R].AAGVVLEMIR.[E]	1xOxidation [M8]	FALSE	0.000536558	0.00017015	1	1	1	Q9Y230	Q9Y230 [55-64]		0	1074.6	High	High	0.0001955	0.000252	2.17	R.AAGVVLEMIR.E	[55-64]
	FALSE	High	[R].ALESDMAPVLIMATNR.[G]	2xOxidation [M6; M12]	FALSE	3.27432e-07	0.00017015	1	1	3	Q9Y230	Q9Y230 [315-330]		0	1763.87	High	High	0.0001955	8.917e-08	5	R.ALESDMAPVLIMATNR.G	[315-330]
	FALSE	High	[R].AVLIAGQPGTGK.[T]		FALSE	0.000603842	0.00017015	1	1	1	Q9Y230	Q9Y230 [72-83]		0	1111.65	High	High	0.0001955	0.000285	3.33	R.AVLIAGQPGTGK.T	[72-83]
	FALSE	High	[K].DKVQAGDVITIDK.[A]		FALSE	3.79717e-06	0.00017015	1	1	3	Q9Y230	Q9Y230 [185-197]		1	1401.76	High	High	0.0001955	1.234e-06	4.63	K.DKVQAGDVITIDK.A	[185-197]
	FALSE	High	[K].EVVHTVSLHEIDVINSR.[T]		FALSE	3.36828e-10	0.00017015	1	1	2	Q9Y230	Q9Y230 [237-253]		0	1947.03	High	High	0.0001955	5.487e-11	6.64	K.EVVHTVSLHEIDVINSR.T	[237-253]
	FALSE	High	[K].EYQDAFLFNELKGETMDTS.[-]	1xOxidation [M16]	FALSE	0.0109976	0.000568075	1	1	1	Q9Y230	Q9Y230 [445-463]		1	2253.99	High	High	0.0004794	0.006451	3.42	K.EYQDAFLFNELKGETMDTS.-	[445-463]
	FALSE	High	[K].FVQCPDGELQKR.[K]	1xCarbamidomethyl [C4]	FALSE	0.000111245	0.00017015	1	1	1	Q9Y230	Q9Y230 [224-235]		1	1476.73	High	High	0.0001955	4.653e-05	2.99	K.FVQCPDGELQKR.K	[224-235]
	FALSE	High	[K].GTEVQVDDIKR.[V]		FALSE	1.60759e-05	0.00017015	1	1	2	Q9Y230	Q9Y230 [418-428]		1	1259.66	High	High	0.0001955	5.806e-06	3.9	K.GTEVQVDDIKR.V	[418-428]
	FALSE	High	[R].GTSYQSPHGIPIDLLDR.[L]		FALSE	3.4027e-08	0.00017015	1	1	2	Q9Y230	Q9Y230 [337-353]		0	1868.95	High	High	0.0001955	7.827e-09	5.32	R.GTSYQSPHGIPIDLLDR.L	[337-353]
	FALSE	High	[R].KEVVHTVSLHEIDVINSR.[T]		FALSE	0.000115475	0.00017015	1	1	1	Q9Y230	Q9Y230 [236-253]		1	2075.12	High	High	0.0001955	4.834e-05	3.69	R.KEVVHTVSLHEIDVINSR.T	[236-253]
	FALSE	High	[R].KGTEVQVDDIK.[R]		FALSE	0.114608	0.00570765	1	1	1	Q9Y230	Q9Y230 [417-427]		1	1231.65	High	High	0.00453	0.08186	2.08	R.KGTEVQVDDIK.R	[417-427]
	FALSE	High	[R].KGTEVQVDDIKR.[V]		FALSE	6.2845e-06	0.00017015	1	1	1	Q9Y230	Q9Y230 [417-428]		2	1387.75	High	High	0.0001955	2.116e-06	5.98	R.KGTEVQVDDIKR.V	[417-428]
	FALSE	High	[R].IGAHSHIR.[G]		FALSE	0.0718745	0.00302619	1	1	2	Q9Y230	Q9Y230 [22-29]		0	890.496	High	High	0.002568	0.04933	1.69	R.IGAHSHIR.G	[22-29]
	FALSE	High	[R].IGLETSLR.[Y]		FALSE	0.0259221	0.000948719	1	1	1	Q9Y230	Q9Y230 [393-400]		0	888.515	High	High	0.0007616	0.01629	2.43	R.IGLETSLR.Y	[393-400]
	FALSE	High	[R].IKEETEIIEGEVVEIQIDRPATGTGSK.[V]		FALSE	2.90118e-10	0.00017015	1	1	1	Q9Y230	Q9Y230 [131-157]		1	2941.54	High	High	0.0001955	4.68e-11	8.47	R.IKEETEIIEGEVVEIQIDRPATGTGSK.V	[131-157]
	FALSE	High	[R].LLIVSTTPYSEKDTK.[Q]		FALSE	4.06608e-06	0.00017015	1	1	2	Q9Y230	Q9Y230 [354-368]		1	1694.92	High	High	0.0001955	1.332e-06	4.85	R.LLIVSTTPYSEKDTK.Q	[354-368]
	FALSE	High	[R].IRCEEEDVEMSEDAYTVLTR.[I]	1xCarbamidomethyl [C3]; 1xOxidation [M10]	FALSE	1.05553e-07	0.00017015	1	1	1	Q9Y230	Q9Y230 [373-392]		1	2461.09	High	High	0.0001955	2.631e-08	7	R.IRCEEEDVEMSEDAYTVLTR.I	[373-392]
	FALSE	High	[-].MATVTATTK.[V]	1xMet-loss+Acetyl [N-Term]	FALSE	0.0122864	0.000568075	1	1	2	Q9Y230	Q9Y230 [1-9]	Q9Y230 1xMet-loss+Acetyl [N-Term]	0	834.457	High	High	0.0004794	0.007267	2.73	-.MATVTATTK.V	[1-9]
	FALSE	High	[K].MIESLTK.[D]		FALSE	0.0555462	0.00251689	1	1	1	Q9Y230	Q9Y230 [178-184]		0	821.444	High	High	0.00208	0.03719	1.68	K.MIESLTK.D	[178-184]
	FALSE	High	[K].MIESLTK.[D]	1xOxidation [M1]	FALSE	0.0526681	0.00251689	1	1	2	Q9Y230	Q9Y230 [178-184]		0	837.439	High	High	0.00208	0.03509	1.93	K.MIESLTK.D	[178-184]
	FALSE	High	[R].QASQGMVGQLAAR.[R]	1xOxidation [M6]	FALSE	2.56317e-05	0.00017015	1	1	4	Q9Y230	Q9Y230 [41-53]		0	1332.67	High	High	0.0001955	9.626e-06	3.94	R.QASQGMVGQLAAR.R	[41-53]
	FALSE	High	[R].RAAGVVLEMIR.[E]	1xOxidation [M9]	FALSE	0.0352939	0.00110682	1	1	3	Q9Y230	Q9Y230 [54-64]		1	1230.7	High	High	0.0008763	0.02272	1.68	R.RAAGVVLEMIR.E	[54-64]
	FALSE	High	[K].TAIAMGMAQALGPDTPFTAIAGSEIFSLEMSK.[T]	2xOxidation [M5; M7]	FALSE	3.37004e-05	0.00017015	1	1	1	Q9Y230	Q9Y230 [84-115]		0	3288.58	High	High	0.0001955	1.292e-05	2.9	K.TAIAMGMAQALGPDTPFTAIAGSEIFSLEMSK.T	[84-115]
	FALSE	High	[K].TAIAMGMAQALGPDTPFTAIAGSEIFSLEMSK.[T]	3xOxidation [M5; M7; M30]	FALSE	5.50574e-10	0.00017015	1	1	1	Q9Y230	Q9Y230 [84-115]		0	3304.58	High	High	0.0001955	9.35e-11	6.91	K.TAIAMGMAQALGPDTPFTAIAGSEIFSLEMSK.T	[84-115]
	FALSE	High	[K].TEALTQAFR.[R]		FALSE	0.00174783	0.00017015	1	1	2	Q9Y230	Q9Y230 [116-124]		0	1036.54	High	High	0.0001955	0.0008925	3.28	K.TEALTQAFR.R	[116-124]
	FALSE	High	[R].TQGFLALFSGDTGEIK.[S]		FALSE	3.67666e-05	0.00017015	1	1	3	Q9Y230	Q9Y230 [254-269]		0	1683.86	High	High	0.0001955	1.417e-05	3.37	R.TQGFLALFSGDTGEIK.S	[254-269]
	FALSE	High	[K].TTEMETIYDLGTK.[M]	1xOxidation [M4]	FALSE	0.000103889	0.00017015	1	1	1	Q9Y230	Q9Y230 [165-177]		0	1517.7	High	High	0.0001955	4.303e-05	3.59	K.TTEMETIYDLGTK.M	[165-177]
	FALSE	High	[K].VQAGDVITIDK.[A]		FALSE	0.000696672	0.00017015	1	1	1	Q9Y230	Q9Y230 [187-197]		0	1158.64	High	High	0.0001955	0.0003324	3.25	K.VQAGDVITIDK.A	[187-197]
	FALSE	High	[R].VYSLFLDESR.[S]		FALSE	0.00101792	0.00017015	1	1	1	Q9Y230	Q9Y230 [429-438]		0	1228.62	High	High	0.0001955	0.0005018	3.34	R.VYSLFLDESR.S	[429-438]
	FALSE	High	[R].YAIQLITAASLVCR.[K]	1xCarbamidomethyl [C13]	FALSE	8.00984e-06	0.00017015	1	1	1	Q9Y230	Q9Y230 [401-414]		0	1578.87	High	High	0.0001955	2.745e-06	4.96	R.YAIQLITAASLVCR.K	[401-414]
FALSE	High	Master Protein	Q05639	Elongation factor 1-alpha 2 OS=Homo sapiens OX=9606 GN=EEF1A2 PE=1 SV=1	0	FALSE	155.249	49	21	109	7	463	50.4	9.03	401.66	21	High	1
	Checked	Confidence	Annotated Sequence	Modifications	Contaminant	Qvality PEP	Qvality q-value	# Protein Groups	# Proteins	# PSMs	Master Protein Accessions	Positions in Master Proteins	Modifications in Master Proteins	# Missed Cleavages	Theo. MH+ [Da]	Found in Sample: [S1] F1: Sample	Confidence (by Search Engine): A3 Sequest HT	Percolator q-Value (by Search Engine): A3 Sequest HT	Percolator PEP (by Search Engine): A3 Sequest HT	XCorr (by Search Engine): A3 Sequest HT	Sequence in Protein	Positions in Proteins
	FALSE	High	[K].EGNASGVSLLEALDTILPPTRPTDKPLR.[L]		FALSE	1.14573e-08	0.00017015	1	1	3	Q05639	Q05639 [220-247]		0	2960.61	High	High	0.0001955	2.433e-09	6.13	K.EGNASGVSLLEALDTILPPTRPTDKPLR.L	[220-247]
	FALSE	High	[R].EHALLAYTLGVK.[Q]		FALSE	1.00201e-05	0.00017015	2	3	6	Q05639; P68104	Q05639 [135-146]; P68104 [135-146]		0	1314.74	High	High	0.0001955	3.506e-06	4.4	R.EHALLAYTLGVK.Q	[135-146]
	FALSE	High	[R].EHALLAYTLGVKQLIVGVNK.[M]		FALSE	2.14142e-11	0.00017015	2	3	1	Q05639; P68104	Q05639 [135-154]; P68104 [135-154]		1	2166.26	High	High	0.0001955	2.86e-12	7.92	R.EHALLAYTLGVKQLIVGVNK.M	[135-154]
	FALSE	High	[K].EVSAYIK.[K]		FALSE	0.0575467	0.00251689	1	1	1	Q05639	Q05639 [173-179]		0	809.44	High	High	0.002197	0.03863	1.92	K.EVSAYIK.K	[173-179]
	FALSE	High	[R].KEGNASGVSLLEALDTILPPTRPTDKPLR.[L]		FALSE	1.75094e-09	0.00017015	1	1	3	Q05639	Q05639 [219-247]		1	3088.7	High	High	0.0001955	3.237e-10	6.9	R.KEGNASGVSLLEALDTILPPTRPTDKPLR.L	[219-247]
	FALSE	High	[K].IGGIGTVPVGR.[V]		FALSE	0.000523377	0.00017015	2	3	1	Q05639; P68104	Q05639 [256-266]; P68104 [256-266]		0	1025.61	High	High	0.0001955	0.0002451	3.28	K.IGGIGTVPVGR.V	[256-266]
	FALSE	High	[R].LPLQDVYK.[I]		FALSE	0.00253693	0.00017015	2	3	3	Q05639; P68104	Q05639 [248-255]; P68104 [248-255]		0	975.551	High	High	0.0001955	0.001331	2.46	R.LPLQDVYK.I	[248-255]
	FALSE	High	[R].LPLQDVYKIGGIGTVPVGR.[V]		FALSE	6.29881e-08	0.00017015	2	3	1	Q05639; P68104	Q05639 [248-266]; P68104 [248-266]		1	1982.14	High	High	0.0001955	1.518e-08	4.38	R.LPLQDVYKIGGIGTVPVGR.V	[248-266]
	FALSE	High	[K].NMITGTSQADCAVLIVAAGVGEFEAGISK.[N]	1xCarbamidomethyl [C11]	FALSE	0.0270479	0.00110682	2	3	1	Q05639; P68104	Q05639 [101-129]; P68104 [101-129]		0	2909.44	High	High	0.0008763	0.01708	2.06	K.NMITGTSQADCAVLIVAAGVGEFEAGISK.N	[101-129]
	FALSE	High	[K].NMITGTSQADCAVLIVAAGVGEFEAGISK.[N]	1xCarbamidomethyl [C11]; 1xOxidation [M2]	FALSE	6.56066e-11	0.00017015	2	3	2	Q05639; P68104	Q05639 [101-129]; P68104 [101-129]		0	2925.43	High	High	0.0001955	9.476e-12	7.41	K.NMITGTSQADCAVLIVAAGVGEFEAGISK.N	[101-129]
	FALSE	High	[K].QLIVGVNK.[M]		FALSE	0.0149566	0.000568075	2	3	5	Q05639; P68104	Q05639 [147-154]; P68104 [147-154]		0	870.541	High	High	0.0004794	0.009007	2.62	K.QLIVGVNK.M	[147-154]
	FALSE	High	[R].QTVAVGVIK.[NA]		FALSE	0.00611731	0.000386391	2	3	3	Q05639; P68104	Q05639 [431-439]; P68104 [431-439]		0	914.567	High	High	0.0003503	0.003428	2.22	R.QTVAVGVIK.N	[431-439]
	FALSE	High	[R].QTVAVGVIKNVEK.[K]		FALSE	0.00155323	0.00017015	1	1	1	Q05639	Q05639 [431-443]		1	1384.82	High	High	0.0001955	0.0007871	3.48	R.QTVAVGVIKNVEK.K	[431-443]
	FALSE	High	[K].STTTGHLIYK.[C]		FALSE	0.000369471	0.00017015	2	3	3	Q05639; P68104	Q05639 [21-30]; P68104 [21-30]		0	1120.6	High	High	0.0001955	0.0001681	3.78	K.STTTGHLIYK.C	[21-30]
	FALSE	High	[K].SVEMHHEALSEALPGDNVGFNVK.[N]	1xOxidation [M4]	FALSE	1.2514e-09	0.00017015	2	2	2	Q05639; P68104	Q05639 [291-313]; P68104 [291-313]		0	2496.18	High	High	0.0001955	2.251e-10	6.59	K.SVEMHHEALSEALPGDNVGFNVK.N	[291-313]
	FALSE	High	[K].THINIVVIGHVDSGK.[S]		FALSE	2.51445e-10	0.00017015	2	3	65	Q05639; P68104	Q05639 [6-20]; P68104 [6-20]		0	1588.88	High	High	0.0001955	4.031e-11	5.77	K.THINIVVIGHVDSGK.S	[6-20]
	FALSE	High	[R].TIEKFEK.[E]		FALSE	0.118486	0.00586192	2	3	2	Q05639; P68104	Q05639 [38-44]; P68104 [38-44]		1	894.493	High	High	0.004638	0.08511	2.63	R.TIEKFEK.E	[38-44]
	FALSE	High	[R].TIEKFEKEAAEMGK.[G]	1xOxidation [M12]	FALSE	9.66406e-07	0.00017015	2	3	1	Q05639; P68104	Q05639 [38-51]; P68104 [38-51]		2	1626.8	High	High	0.0001955	2.846e-07	2.74	R.TIEKFEKEAAEMGK.G	[38-51]
	FALSE	High	[R].VETGILRPGMVVTFAPVNITTEVK.[S]		FALSE	4.71283e-10	0.00017015	1	1	1	Q05639	Q05639 [267-290]		0	2571.42	High	High	0.0001955	7.874e-11	7.83	R.VETGILRPGMVVTFAPVNITTEVK.S	[267-290]
	FALSE	High	[R].VETGILRPGMVVTFAPVNITTEVK.[S]	1xOxidation [M10]	FALSE	4.53503e-09	0.00017015	1	1	1	Q05639	Q05639 [267-290]		0	2587.42	High	High	0.0001955	8.973e-10	7.97	R.VETGILRPGMVVTFAPVNITTEVK.S	[267-290]
	FALSE	High	[K].YAWVLDK.[L]		FALSE	0.0361541	0.00110682	2	3	1	Q05639; P68104	Q05639 [56-62]; P68104 [56-62]		0	894.472	High	High	0.0008763	0.02335	2.23	K.YAWVLDK.L	[56-62]
	FALSE	High	[R].YDEIVK.[E]		FALSE	0.189729	0.00941142	1	1	1	Q05639	Q05639 [167-172]		0	766.398	High	High	0.00734	0.1435	1.86	R.YDEIVK.E	[167-172]
	FALSE	High	[K].YYITIIDAPGHR.[D]		FALSE	5.94236e-06	0.00017015	1	1	1	Q05639	Q05639 [85-96]		0	1418.74	High	High	0.0001955	1.998e-06	3.87	K.YYITIIDAPGHR.D	[85-96]
FALSE	High	Master Protein	P26641	Elongation factor 1-gamma OS=Homo sapiens OX=9606 GN=EEF1G PE=1 SV=3	0	FALSE	151.286	69	26	46	26	437	50.1	6.67	145.16	26	High	1
	Checked	Confidence	Annotated Sequence	Modifications	Contaminant	Qvality PEP	Qvality q-value	# Protein Groups	# Proteins	# PSMs	Master Protein Accessions	Positions in Master Proteins	Modifications in Master Proteins	# Missed Cleavages	Theo. MH+ [Da]	Found in Sample: [S1] F1: Sample	Confidence (by Search Engine): A3 Sequest HT	Percolator q-Value (by Search Engine): A3 Sequest HT	Percolator PEP (by Search Engine): A3 Sequest HT	XCorr (by Search Engine): A3 Sequest HT	Sequence in Protein	Positions in Proteins
	FALSE	High	[K].AAAPAPEEEMDECEQALAAEPK.[A]	1xCarbamidomethyl [C13]; 1xOxidation [M10]	FALSE	2.29952e-08	0.00017015	1	1	1	P26641	P26641 [254-275]		0	2373.02	High	High	0.0001955	5.138e-09	7.18	K.AAAPAPEEEMDECEQALAAEPK.A	[254-275]
	FALSE	High	[K].ALIAAQYSGAQVR.[V]		FALSE	9.72436e-07	0.00017015	1	1	3	P26641	P26641 [18-30]		0	1347.74	High	High	0.0001955	2.859e-07	4.24	K.ALIAAQYSGAQVR.V	[18-30]
	FALSE	High	[R].EYFSWEGAFQHVGK.[A]		FALSE	2.90604e-06	0.00017015	1	1	3	P26641	P26641 [415-428]		0	1684.78	High	High	0.0001955	9.299e-07	3.96	R.EYFSWEGAFQHVGK.A	[415-428]
	FALSE	High	[K].FAETQPK.[K]		FALSE	0.0462168	0.00221111	1	1	2	P26641	P26641 [221-227]		0	820.42	High	High	0.001838	0.03041	1.71	K.FAETQPK.K	[221-227]
	FALSE	High	[R].FPEELTQTFMSCNLITGMFQR.[L]	1xCarbamidomethyl [C12]; 1xOxidation [M18]	FALSE	3.93703e-05	0.00017015	1	1	1	P26641	P26641 [328-348]		0	2566.18	High	High	0.0001955	1.527e-05	3.5	R.FPEELTQTFMSCNLITGMFQR.L	[328-348]
	FALSE	High	[R].FPEELTQTFMSCNLITGMFQR.[L]	1xCarbamidomethyl [C12]; 2xOxidation [M10; M18]	FALSE	3.80582e-08	0.00017015	1	1	3	P26641	P26641 [328-348]		0	2582.17	High	High	0.0001955	8.815e-09	6.2	R.FPEELTQTFMSCNLITGMFQR.L	[328-348]
	FALSE	High	[R].GQELAFPLSPDWQVDYESYTWR.[K]		FALSE	3.66223e-07	0.00017015	1	1	1	P26641	P26641 [379-400]		0	2687.24	High	High	0.0001955	1.005e-07	5.73	R.GQELAFPLSPDWQVDYESYTWR.K	[379-400]
	FALSE	High	[K].KAAAPAPEEEMDECEQALAAEPK.[A]	1xCarbamidomethyl [C14]; 1xOxidation [M11]	FALSE	3.43172e-10	0.00017015	1	1	2	P26641	P26641 [253-275]		1	2501.12	High	High	0.0001955	5.617e-11	8.8	K.KAAAPAPEEEMDECEQALAAEPK.A	[253-275]
	FALSE	High	[K].KFAETQPK.[K]		FALSE	0.00401487	0.00017015	1	1	1	P26641	P26641 [220-227]		1	948.515	High	High	0.0001955	0.002188	3.31	K.KFAETQPK.K	[220-227]
	FALSE	High	[R].KLDPGSEETQTLVR.[E]		FALSE	7.00135e-08	0.00017015	1	1	2	P26641	P26641 [401-414]		1	1572.82	High	High	0.0001955	1.696e-08	4.24	R.KLDPGSEETQTLVR.E	[401-414]
	FALSE	High	[R].KNAFASVILFGTNNSSSISGVWVFR.[G]		FALSE	0.0757231	0.00318183	1	1	1	P26641	P26641 [354-378]		1	2701.41	High	High	0.00268	0.05211	1.75	R.KNAFASVILFGTNNSSSISGVWVFR.G	[354-378]
	FALSE	High	[R].KYSNEDTLSVALPYFWEHFDK.[D]		FALSE	1.34379e-06	0.00017015	1	1	1	P26641	P26641 [296-316]		1	2589.23	High	High	0.0001955	4.05e-07	4.51	R.KYSNEDTLSVALPYFWEHFDK.D	[296-316]
	FALSE	High	[K].LDPGSEETQTLVR.[E]		FALSE	0.000578124	0.00017015	1	1	2	P26641	P26641 [402-414]		0	1444.73	High	High	0.0001955	0.0002725	2.27	K.LDPGSEETQTLVR.E	[402-414]
	FALSE	High	[R].ILGLLDAYLK.[T]		FALSE	0.000306588	0.00017015	1	1	1	P26641	P26641 [138-147]		0	1118.68	High	High	0.0001955	0.0001378	3.13	R.ILGLLDAYLK.T	[138-147]
	FALSE	High	[K].MAQFDAK.[K]		FALSE	0.0706324	0.00285127	1	1	1	P26641	P26641 [213-219]		0	810.381	High	High	0.00244	0.04847	2.06	K.MAQFDAK.K	[213-219]
	FALSE	High	[K].MAQFDAK.[K]	1xOxidation [M1]	FALSE	0.0536114	0.00251689	1	1	1	P26641	P26641 [213-219]		0	826.376	High	High	0.00208	0.03574	1.95	K.MAQFDAK.K	[213-219]
	FALSE	High	[R].QAFPNTNR.[W]		FALSE	0.00391655	0.00017015	1	1	3	P26641	P26641 [182-189]		0	947.469	High	High	0.0001955	0.00213	2.25	R.QAFPNTNR.W	[182-189]
	FALSE	High	[K].QATENAKEEVR.[R]		FALSE	0.00176968	0.00017015	1	1	1	P26641	P26641 [126-136]		1	1274.63	High	High	0.0001955	0.0009052	2.18	K.QATENAKEEVR.R	[126-136]
	FALSE	High	[K].QVLEPSFR.[Q]		FALSE	0.0303492	0.00110682	1	1	1	P26641	P26641 [174-181]		0	975.526	High	High	0.0008763	0.01931	2.45	K.QVLEPSFR.Q	[174-181]
	FALSE	High	[R].RILGLLDAYLK.[T]		FALSE	1.50128e-05	0.00017015	1	1	2	P26641	P26641 [137-147]		1	1274.78	High	High	0.0001955	5.42e-06	3.42	R.RILGLLDAYLK.T	[137-147]
	FALSE	High	[K].STFVLDEFK.[R]		FALSE	0.0027331	0.00017015	1	1	1	P26641	P26641 [286-294]		0	1085.55	High	High	0.0001955	0.001447	2.96	K.STFVLDEFK.R	[286-294]
	FALSE	High	[K].STFVLDEFKR.[K]		FALSE	0.000255994	0.00017015	1	1	2	P26641	P26641 [286-295]		1	1241.65	High	High	0.0001955	0.0001139	3.7	K.STFVLDEFKR.K	[286-295]
	FALSE	High	[R].TFLVGER.[V]		FALSE	0.026239	0.000948719	1	1	2	P26641	P26641 [150-156]		0	821.452	High	High	0.0007616	0.01652	2.01	R.TFLVGER.V	[150-156]
	FALSE	High	[R].TPEFLR.[K]		FALSE	0.198677	0.00972986	1	1	1	P26641	P26641 [46-51]		0	762.414	High	High	0.007937	0.1512	2.04	R.TPEFLR.K	[46-51]
	FALSE	High	[R].VLSAPPHFHFGQTNR.[T]		FALSE	9.72436e-07	0.00017015	1	1	3	P26641	P26641 [31-45]		0	1707.87	High	High	0.0001955	2.865e-07	4.13	R.VLSAPPHFHFGQTNR.T	[31-45]
	FALSE	High	[K].VPAFEGDDGFCVFESNAIAYYVSNEELR.[G]	1xCarbamidomethyl [C11]	FALSE	0.000556953	0.00017015	1	1	1	P26641	P26641 [58-85]		0	3198.44	High	High	0.0001955	0.0002625	3.12	K.VPAFEGDDGFCVFESNAIAYYVSNEELR.G	[58-85]
	FALSE	High	[R].VTLADITVVCTLLWLYK.[Q]	1xCarbamidomethyl [C10]	FALSE	0.000204641	0.00017015	1	1	1	P26641	P26641 [157-173]		0	2008.12	High	High	0.0001955	8.914e-05	2.56	R.VTLADITVVCTLLWLYK.Q	[157-173]
	FALSE	High	[R].WFLTCINQPQFR.[A]	1xCarbamidomethyl [C5]	FALSE	1.06632e-05	0.00017015	1	1	2	P26641	P26641 [190-201]		0	1609.79	High	High	0.0001955	3.754e-06	2.9	R.WFLTCINQPQFR.A	[190-201]
FALSE	High	Master Protein	P41091	Eukaryotic translation initiation factor 2 subunit 3 OS=Homo sapiens OX=9606 GN=EIF2S3 PE=1 SV=3	0	FALSE	150.734	58	23	49	23	472	51.1	8.4	166.97	23	High	1	Met-loss [N-Term]
	Checked	Confidence	Annotated Sequence	Modifications	Contaminant	Qvality PEP	Qvality q-value	# Protein Groups	# Proteins	# PSMs	Master Protein Accessions	Positions in Master Proteins	Modifications in Master Proteins	# Missed Cleavages	Theo. MH+ [Da]	Found in Sample: [S1] F1: Sample	Confidence (by Search Engine): A3 Sequest HT	Percolator q-Value (by Search Engine): A3 Sequest HT	Percolator PEP (by Search Engine): A3 Sequest HT	XCorr (by Search Engine): A3 Sequest HT	Sequence in Protein	Positions in Proteins
	FALSE	High	[K].AISGVHTVR.[F]		FALSE	0.00163238	0.00017015	1	2	1	P41091	P41091 [60-68]		0	939.537	High	High	0.0001955	0.0008339	2.81	K.AISGVHTVR.F	[60-68]
	FALSE	High	[R].DFTSEPR.[L]		FALSE	0.0363723	0.00110682	1	2	2	P41091	P41091 [249-255]		0	851.389	High	High	0.0008763	0.02343	1.83	R.DFTSEPR.L	[249-255]
	FALSE	High	[K].EQYEQILAFVQGTVAEGAPIIPISAQLK.[Y]		FALSE	0.035507	0.00110682	1	2	1	P41091	P41091 [202-229]		0	3013.62	High	High	0.0008763	0.02298	2.25	K.EQYEQILAFVQGTVAEGAPIIPISAQLK.Y	[202-229]
	FALSE	High	[R].FKNELER.[N]		FALSE	0.154658	0.00750286	1	2	1	P41091	P41091 [69-75]		1	935.495	High	High	0.005958	0.1145	2.27	R.FKNELER.N	[69-75]
	FALSE	High	[R].GVTIKPTVDDD.[-]		FALSE	0.000324238	0.00017015	1	2	1	P41091	P41091 [462-472]		0	1159.58	High	High	0.0001955	0.0001466	3.26	R.GVTIKPTVDDD.-	[462-472]
	FALSE	High	[K].HILILQNK.[I]		FALSE	0.001737	0.00017015	1	2	5	P41091	P41091 [184-191]		0	978.609	High	High	0.0001955	0.0008895	3.4	K.HILILQNK.I	[184-191]
	FALSE	High	[K].KIPVPPR.[D]		FALSE	0.0476134	0.00221111	1	2	5	P41091	P41091 [242-248]		1	806.525	High	High	0.001838	0.03149	2.36	K.KIPVPPR.D	[242-248]
	FALSE	High	[K].LDDPSCPRPECYR.[S]	2xCarbamidomethyl [C6; C11]	FALSE	0.000494892	0.00017015	1	1	1	P41091	P41091 [91-103]		0	1664.72	High	High	0.0001955	0.0002303	2.85	K.LDDPSCPRPECYR.S	[91-103]
	FALSE	High	[R].LIGWGQIR.[R]		FALSE	0.00692271	0.000386391	1	2	1	P41091	P41091 [453-460]		0	942.552	High	High	0.0003503	0.003925	2.37	R.LIGWGQIR.R	[453-460]
	FALSE	High	[K].LMCKPIFSK.[I]	1xCarbamidomethyl [C3]; 1xOxidation [M2]	FALSE	0.000650619	0.00017015	1	1	3	P41091	P41091 [309-317]		0	1139.6	High	High	0.0001955	0.000309	3.06	K.LMCKPIFSK.I	[309-317]
	FALSE	High	[K].LSKNEVLMVNIGSLSTGGR.[V]	1xOxidation [M8]	FALSE	1.60943e-06	0.00017015	1	2	1	P41091	P41091 [398-416]		1	1991.06	High	High	0.0001955	4.922e-07	5.07	K.LSKNEVLMVNIGSLSTGGR.V	[398-416]
	FALSE	High	[K].LTPLSHEVISR.[Q]		FALSE	0.00027755	0.00017015	1	2	3	P41091	P41091 [28-38]		0	1251.71	High	High	0.0001955	0.0001238	3.85	K.LTPLSHEVISR.Q	[28-38]
	FALSE	High	[K].IVSLFAEHNDLQYAAPGGLIGVGTK.[I]		FALSE	1.34991e-10	0.00017015	1	2	3	P41091	P41091 [318-342]		0	2570.36	High	High	0.0001955	2.067e-11	5.63	K.IVSLFAEHNDLQYAAPGGLIGVGTK.I	[318-342]
	FALSE	High	[-].MAGGEAGVTLGQPHLSR.[Q]	1xMet-loss [N-Term]	FALSE	7.63838e-08	0.00017015	1	2	1	P41091	P41091 [1-17]	P41091 1xMet-loss [N-Term]	0	1549.81	High	High	0.0001955	1.863e-08	5.22	-.MAGGEAGVTLGQPHLSR.Q	[1-17]
	FALSE	High	[K].NEVLMVNIGSLSTGGR.[V]	1xOxidation [M5]	FALSE	5.1183e-06	0.00017015	1	2	4	P41091	P41091 [401-416]		0	1662.85	High	High	0.0001955	1.702e-06	5.64	K.NEVLMVNIGSLSTGGR.V	[401-416]
	FALSE	High	[R].QATINIGTIGHVAHGK.[S]		FALSE	4.178e-08	0.00017015	1	2	3	P41091	P41091 [39-54]		0	1616.89	High	High	0.0001955	9.714e-09	6.66	R.QATINIGTIGHVAHGK.S	[39-54]
	FALSE	High	[R].QDLTTLDVTK.[L]		FALSE	0.00278446	0.00017015	1	2	1	P41091	P41091 [18-27]		0	1133.6	High	High	0.0001955	0.001477	3.45	R.QDLTTLDVTK.L	[18-27]
	FALSE	High	[R].QDLTTLDVTKLTPLSHEVISR.[Q]		FALSE	3.23017e-06	0.00017015	1	2	1	P41091	P41091 [18-38]		1	2366.29	High	High	0.0001955	1.037e-06	4.25	R.QDLTTLDVTKLTPLSHEVISR.Q	[18-38]
	FALSE	High	[R].RGVTIKPTVDDD.[-]		FALSE	1.4284e-05	0.00017015	1	2	2	P41091	P41091 [461-472]		1	1315.69	High	High	0.0001955	5.135e-06	3.32	R.RGVTIKPTVDDD.-	[461-472]
	FALSE	High	[R].SCGSSTPDEFPTDIPGTK.[G]	1xCarbamidomethyl [C2]	FALSE	7.07289e-06	0.00017015	1	1	1	P41091	P41091 [104-121]		0	1895.83	High	High	0.0001955	2.416e-06	3.17	R.SCGSSTPDEFPTDIPGTK.G	[104-121]
	FALSE	High	[R].SFDVNKPGCEVDDLKGGVAGGSILK.[G]	1xCarbamidomethyl [C9]	FALSE	7.86649e-12	0.00017015	1	2	4	P41091	P41091 [261-285]		1	2562.29	High	High	0.0001955	9.725e-13	9.51	R.SFDVNKPGCEVDDLKGGVAGGSILK.G	[261-285]
	FALSE	High	[K].VGQEIEVRPGIVSK.[D]		FALSE	6.52348e-06	0.00017015	1	1	3	P41091	P41091 [290-303]		0	1510.86	High	High	0.0001955	2.21e-06	4.98	K.VGQEIEVRPGIVSK.D	[290-303]
	FALSE	High	[K].YNIEVVCEYIVK.[K]	1xCarbamidomethyl [C7]	FALSE	0.00864683	0.000386391	1	2	1	P41091	P41091 [230-241]		0	1528.77	High	High	0.0003503	0.004992	1.56	K.YNIEVVCEYIVK.K	[230-241]
FALSE	High	Master Protein	Q9P258	Protein RCC2 OS=Homo sapiens OX=9606 GN=RCC2 PE=1 SV=2	0	FALSE	149.048	53	24	40	24	522	56	8.78	141.1	24	High	1
	Checked	Confidence	Annotated Sequence	Modifications	Contaminant	Qvality PEP	Qvality q-value	# Protein Groups	# Proteins	# PSMs	Master Protein Accessions	Positions in Master Proteins	Modifications in Master Proteins	# Missed Cleavages	Theo. MH+ [Da]	Found in Sample: [S1] F1: Sample	Confidence (by Search Engine): A3 Sequest HT	Percolator q-Value (by Search Engine): A3 Sequest HT	Percolator PEP (by Search Engine): A3 Sequest HT	XCorr (by Search Engine): A3 Sequest HT	Sequence in Protein	Positions in Proteins
	FALSE	High	[K].AVQDLCGWR.[I]	1xCarbamidomethyl [C6]	FALSE	0.00219936	0.00017015	1	1	1	Q9P258	Q9P258 [423-431]		0	1104.53	High	High	0.0001955	0.001146	3.13	K.AVQDLCGWR.I	[423-431]
	FALSE	High	[K].CKGQLLIFGATNWDLIGR.[K]	1xCarbamidomethyl [C1]	FALSE	0.00128909	0.00017015	1	1	1	Q9P258	Q9P258 [102-119]		1	2062.09	High	High	0.0001955	0.0006438	2.86	K.CKGQLLIFGATNWDLIGR.K	[102-119]
	FALSE	High	[K].DGQILPVPNVVVR.[D]		FALSE	0.00011765	0.00017015	1	1	4	Q9P258	Q9P258 [321-333]		0	1405.82	High	High	0.0001955	4.928e-05	3.15	K.DGQILPVPNVVVR.D	[321-333]
	FALSE	High	[R].DVACGANHTLVLDSQK.[R]	1xCarbamidomethyl [C4]	FALSE	8.22099e-07	0.00017015	1	1	2	Q9P258	Q9P258 [334-349]		0	1727.84	High	High	0.0001955	2.394e-07	4.76	R.DVACGANHTLVLDSQK.R	[334-349]
	FALSE	High	[R].DVACGANHTLVLDSQKR.[V]	1xCarbamidomethyl [C4]	FALSE	0.000445247	0.00017015	1	1	1	Q9P258	Q9P258 [334-350]		1	1883.94	High	High	0.0001955	0.0002064	4.42	R.DVACGANHTLVLDSQKR.V	[334-350]
	FALSE	High	[R].ESTMYPK.[A]		FALSE	0.0303492	0.00110682	1	1	1	Q9P258	Q9P258 [416-422]		0	855.392	High	High	0.0008763	0.01928	1.07	R.ESTMYPK.A	[416-422]
	FALSE	High	[K].GNLYSFGCPEYGQLGHNSDGK.[F]	1xCarbamidomethyl [C8]	FALSE	2.49319e-08	0.00017015	1	1	1	Q9P258	Q9P258 [273-293]		0	2300	High	High	0.0001955	5.58e-09	6.06	K.GNLYSFGCPEYGQLGHNSDGK.F	[273-293]
	FALSE	High	[K].GQLLIFGATNWDLIGR.[K]		FALSE	2.97583e-05	0.00017015	1	1	2	Q9P258	Q9P258 [104-119]		0	1773.96	High	High	0.0001955	1.124e-05	4.06	K.GQLLIFGATNWDLIGR.K	[104-119]
	FALSE	High	[K].KLPEYNPR.[T]		FALSE	0.0239513	0.000948719	1	1	2	Q9P258	Q9P258 [513-520]		1	1016.55	High	High	0.0007616	0.01491	2.3	K.KLPEYNPR.T	[513-520]
	FALSE	High	[R].IEYDCELVPR.[R]	1xCarbamidomethyl [C5]	FALSE	0.000200858	0.00017015	1	1	1	Q9P258	Q9P258 [301-310]		0	1293.61	High	High	0.0001955	8.78e-05	3.01	R.IEYDCELVPR.R	[301-310]
	FALSE	High	[K].LFDFPGR.[G]		FALSE	0.0342463	0.00110682	1	1	2	Q9P258	Q9P258 [378-384]		0	851.441	High	High	0.0008763	0.02199	2.05	K.LFDFPGR.G	[378-384]
	FALSE	High	[R].LGHAEQKDEMVPR.[L]		FALSE	0.000322227	0.00017015	1	1	1	Q9P258	Q9P258 [362-374]		1	1509.75	High	High	0.0001955	0.0001458	2.42	R.LGHAEQKDEMVPR.L	[362-374]
	FALSE	High	[R].LGHAEQKDEMVPR.[L]	1xOxidation [M10]	FALSE	1.7021e-06	0.00017015	1	1	2	Q9P258	Q9P258 [362-374]		1	1525.74	High	High	0.0001955	5.232e-07	5.86	R.LGHAEQKDEMVPR.L	[362-374]
	FALSE	High	[R].LIEGLSHEVIVSAACGR.[N]	1xCarbamidomethyl [C15]	FALSE	7.79996e-10	0.00017015	1	1	1	Q9P258	Q9P258 [195-211]		0	1810.95	High	High	0.0001955	1.353e-10	6.29	R.LIEGLSHEVIVSAACGR.N	[195-211]
	FALSE	High	[K].LPEYNPR.[T]		FALSE	0.0405237	0.00184582	1	1	2	Q9P258	Q9P258 [514-520]		0	888.457	High	High	0.001435	0.02649	1.77	K.LPEYNPR.T	[514-520]
	FALSE	High	[K].LWSWGR.[N]		FALSE	0.198677	0.00972986	1	1	1	Q9P258	Q9P258 [171-176]		0	804.415	High	High	0.007937	0.1508	1.7	K.LWSWGR.N	[171-176]
	FALSE	High	[K].MACGAEFSMIMDCK.[G]	2xCarbamidomethyl [C3; C13]; 3xOxidation [M1; M9; M11]	FALSE	2.34941e-05	0.00017015	1	1	2	Q9P258	Q9P258 [259-272]		0	1698.63	High	High	0.0001955	8.741e-06	3.03	K.MACGAEFSMIMDCK.G	[259-272]
	FALSE	High	[R].NHTLALTETGSVFAFGENK.[M]		FALSE	7.19407e-10	0.00017015	1	1	2	Q9P258	Q9P258 [212-230]		0	2036.01	High	High	0.0001955	1.243e-10	5.61	R.NHTLALTETGSVFAFGENK.M	[212-230]
	FALSE	High	[R].NLGQNLWGPHR.[Y]		FALSE	9.82329e-05	0.00017015	1	1	2	Q9P258	Q9P258 [131-141]		0	1291.67	High	High	0.0001955	4.075e-05	3.45	R.NLGQNLWGPHR.Y	[131-141]
	FALSE	High	[K].SSIIVAADESTISWGPSPTFGELGYGDHKPK.[S]		FALSE	9.62599e-09	0.00017015	1	1	1	Q9P258	Q9P258 [440-470]		0	3246.6	High	High	0.0001955	2.018e-09	7.81	K.SSIIVAADESTISWGPSPTFGELGYGDHKPK.S	[440-470]
	FALSE	High	[K].TKDGQILPVPNVVVR.[D]		FALSE	1.86642e-05	0.00017015	1	1	1	Q9P258	Q9P258 [319-333]		1	1634.96	High	High	0.0001955	6.834e-06	4.7	K.TKDGQILPVPNVVVR.D	[319-333]
	FALSE	High	[K].TLDGIFSEQVAMGYSHSLVIAR.[D]	1xOxidation [M12]	FALSE	1.31525e-09	0.00017015	1	1	3	Q9P258	Q9P258 [480-501]		0	2410.21	High	High	0.0001955	2.375e-10	5.73	K.TLDGIFSEQVAMGYSHSLVIAR.D	[480-501]
	FALSE	High	[R].TVVSGSCAAHSLLITTEGK.[L]	1xCarbamidomethyl [C7]	FALSE	5.78007e-09	0.00017015	1	1	1	Q9P258	Q9P258 [152-170]		0	1930.99	High	High	0.0001955	1.166e-09	5.1	R.TVVSGSCAAHSLLITTEGK.L	[152-170]
	FALSE	High	[R].VAIFIEK.[T]		FALSE	0.0239513	0.000948719	1	1	2	Q9P258	Q9P258 [312-318]		0	819.497	High	High	0.0007616	0.01501	2.15	R.VAIFIEK.T	[312-318]
	FALSE	High	[R].YGCLAGVR.[V]	1xCarbamidomethyl [C3]	FALSE	0.0125925	0.000568075	1	1	1	Q9P258	Q9P258 [142-149]		0	895.445	High	High	0.0004794	0.007479	2.14	R.YGCLAGVR.V	[142-149]
FALSE	High	Master Protein	P51659	Peroxisomal multifunctional enzyme type 2 OS=Homo sapiens OX=9606 GN=HSD17B4 PE=1 SV=3	0	FALSE	148.252	37	24	36	24	736	79.6	8.84	133.78	24	High	1
	Checked	Confidence	Annotated Sequence	Modifications	Contaminant	Qvality PEP	Qvality q-value	# Protein Groups	# Proteins	# PSMs	Master Protein Accessions	Positions in Master Proteins	Modifications in Master Proteins	# Missed Cleavages	Theo. MH+ [Da]	Found in Sample: [S1] F1: Sample	Confidence (by Search Engine): A3 Sequest HT	Percolator q-Value (by Search Engine): A3 Sequest HT	Percolator PEP (by Search Engine): A3 Sequest HT	XCorr (by Search Engine): A3 Sequest HT	Sequence in Protein	Positions in Proteins
	FALSE	High	[R].ATSTATSGFAGAIGQK.[L]		FALSE	8.21163e-06	0.00017015	1	1	1	P51659	P51659 [316-331]		0	1467.74	High	High	0.0001955	2.833e-06	4.57	R.ATSTATSGFAGAIGQK.L	[316-331]
	FALSE	High	[K].AVANYDSVEEGEK.[V]		FALSE	0.000208495	0.00017015	1	1	1	P51659	P51659 [69-81]		0	1410.64	High	High	0.0001955	9.117e-05	2.41	K.AVANYDSVEEGEK.V	[69-81]
	FALSE	High	[K].CEAVVADVLDK.[G]	1xCarbamidomethyl [C1]	FALSE	2.83138e-05	0.00017015	1	1	2	P51659	P51659 [425-435]		0	1218.6	High	High	0.0001955	1.068e-05	3.76	K.CEAVVADVLDK.G	[425-435]
	FALSE	High	[K].DIGPEVVK.[K]		FALSE	0.00891783	0.000386391	1	1	2	P51659	P51659 [637-644]		0	856.477	High	High	0.0003503	0.005154	2.11	K.DIGPEVVK.K	[637-644]
	FALSE	High	[K].DIGPEVVKK.[V]		FALSE	0.00363573	0.00017015	1	1	1	P51659	P51659 [637-645]		1	984.572	High	High	0.0001955	0.001968	2.47	K.DIGPEVVKK.V	[637-645]
	FALSE	High	[R].FAKPVYPGQTLQTEMWK.[E]		FALSE	6.95004e-07	0.00017015	1	1	1	P51659	P51659 [563-579]		0	2024.03	High	High	0.0001955	1.994e-07	5.48	R.FAKPVYPGQTLQTEMWK.E	[563-579]
	FALSE	High	[R].FAKPVYPGQTLQTEMWK.[E]	1xOxidation [M15]	FALSE	2.14501e-07	0.00017015	1	1	2	P51659	P51659 [563-579]		0	2040.03	High	High	0.0001955	5.651e-08	5.54	R.FAKPVYPGQTLQTEMWK.E	[563-579]
	FALSE	High	[K].GAADTTIILSDEDFMEVVLGK.[L]		FALSE	3.9909e-06	0.00017015	1	1	1	P51659	P51659 [682-702]		0	2224.11	High	High	0.0001955	1.304e-06	3.17	K.GAADTTIILSDEDFMEVVLGK.L	[682-702]
	FALSE	High	[K].GAADTTIILSDEDFMEVVLGK.[L]	1xOxidation [M15]	FALSE	3.19023e-06	0.00017015	1	1	1	P51659	P51659 [682-702]		0	2240.1	High	High	0.0001955	1.024e-06	4.66	K.GAADTTIILSDEDFMEVVLGK.L	[682-702]
	FALSE	High	[R].GNIMLSQK.[L]	1xOxidation [M4]	FALSE	0.0526681	0.00251689	1	1	1	P51659	P51659 [718-725]		0	906.471	High	High	0.00208	0.03505	2.59	R.GNIMLSQK.L	[718-725]
	FALSE	High	[K].GSGVVIIMDVYSYSEK.[E]	1xOxidation [M8]	FALSE	1.52956e-05	0.00017015	1	1	1	P51659	P51659 [436-451]		0	1762.86	High	High	0.0001955	5.499e-06	4.12	K.GSGVVIIMDVYSYSEK.E	[436-451]
	FALSE	High	[K].KVNAVFEWHITK.[G]		FALSE	3.82521e-07	0.00017015	1	1	2	P51659	P51659 [645-656]		1	1471.81	High	High	0.0001955	1.052e-07	5.79	K.KVNAVFEWHITK.G	[645-656]
	FALSE	High	[R].IDVVVNNAGILR.[D]		FALSE	1.88978e-05	0.00017015	1	1	1	P51659	P51659 [93-104]		0	1282.75	High	High	0.0001955	6.928e-06	3.72	R.IDVVVNNAGILR.D	[93-104]
	FALSE	High	[K].LGLLGLANSLAIEGR.[K]		FALSE	3.52407e-06	0.00017015	1	1	2	P51659	P51659 [169-183]		0	1496.88	High	High	0.0001955	1.137e-06	3.91	K.LGLLGLANSLAIEGR.K	[169-183]
	FALSE	High	[K].LKCEAVVADVLDK.[G]	1xCarbamidomethyl [C3]	FALSE	2.04894e-05	0.00017015	1	1	1	P51659	P51659 [423-435]		1	1459.78	High	High	0.0001955	7.525e-06	4.4	K.LKCEAVVADVLDK.G	[423-435]
	FALSE	High	[R].LKDIGPEVVK.[K]		FALSE	0.00197901	0.00017015	1	1	1	P51659	P51659 [635-644]		1	1097.66	High	High	0.0001955	0.001023	2.52	R.LKDIGPEVVK.K	[635-644]
	FALSE	High	[R].LKDIGPEVVKK.[V]		FALSE	0.000351539	0.00017015	1	1	2	P51659	P51659 [635-645]		2	1225.75	High	High	0.0001955	0.0001595	4.37	R.LKDIGPEVVKK.V	[635-645]
	FALSE	High	[K].LQSTFVFEEIGR.[R]		FALSE	0.00157265	0.00017015	1	1	1	P51659	P51659 [622-633]		0	1425.74	High	High	0.0001955	0.0007965	1.84	K.LQSTFVFEEIGR.R	[622-633]
	FALSE	High	[K].LQSTFVFEEIGRR.[L]		FALSE	9.89624e-06	0.00017015	1	1	1	P51659	P51659 [622-634]		1	1581.84	High	High	0.0001955	3.45e-06	3.85	K.LQSTFVFEEIGRR.L	[622-634]
	FALSE	High	[R].RVLQQFADNDVSR.[F]		FALSE	0.000101968	0.00017015	1	1	1	P51659	P51659 [543-555]		1	1547.79	High	High	0.0001955	4.219e-05	4.6	R.RVLQQFADNDVSR.F	[543-555]
	FALSE	High	[K].SMMGGGLAEIPGLSINFAK.[V]	2xOxidation [M2; M3]	FALSE	1.40359e-06	0.00017015	1	1	1	P51659	P51659 [385-403]		0	1924.95	High	High	0.0001955	4.242e-07	4.97	K.SMMGGGLAEIPGLSINFAK.V	[385-403]
	FALSE	High	[K].TALDAFGR.[I]		FALSE	0.00671198	0.000386391	1	1	1	P51659	P51659 [85-92]		0	850.442	High	High	0.0003503	0.003806	2.02	K.TALDAFGR.I	[85-92]
	FALSE	High	[K].VAVAIPNRPPDAVLTDTTSLNQAALYR.[L]		FALSE	2.40459e-09	0.00017015	1	1	4	P51659	P51659 [480-506]		0	2866.54	High	High	0.0001955	4.546e-10	6.65	K.VAVAIPNRPPDAVLTDTTSLNQAALYR.L	[480-506]
	FALSE	High	[K].VLHGEQYLELYKPLPR.[A]		FALSE	6.16501e-11	0.00017015	1	1	2	P51659	P51659 [404-419]		0	1955.07	High	High	0.0001955	8.86e-12	6.84	K.VLHGEQYLELYKPLPR.A	[404-419]
	FALSE	High	[K].VNAVFEWHITK.[G]		FALSE	0.000128354	0.00017015	1	1	1	P51659	P51659 [646-656]		0	1343.71	High	High	0.0001955	5.432e-05	3.73	K.VNAVFEWHITK.G	[646-656]
	FALSE	High	[K].VQETGDIVISNAYVDLAPTSGTSAK.[T]		FALSE	8.50965e-10	0.00017015	1	1	1	P51659	P51659 [590-614]		0	2536.28	High	High	0.0001955	1.486e-10	7.76	K.VQETGDIVISNAYVDLAPTSGTSAK.T	[590-614]
FALSE	High	Master Protein	Q9UQ80	Proliferation-associated protein 2G4 OS=Homo sapiens OX=9606 GN=PA2G4 PE=1 SV=3	0	FALSE	146.403	67	23	44	23	394	43.8	6.55	151.37	23	High	1
	Checked	Confidence	Annotated Sequence	Modifications	Contaminant	Qvality PEP	Qvality q-value	# Protein Groups	# Proteins	# PSMs	Master Protein Accessions	Positions in Master Proteins	Modifications in Master Proteins	# Missed Cleavages	Theo. MH+ [Da]	Found in Sample: [S1] F1: Sample	Confidence (by Search Engine): A3 Sequest HT	Percolator q-Value (by Search Engine): A3 Sequest HT	Percolator PEP (by Search Engine): A3 Sequest HT	XCorr (by Search Engine): A3 Sequest HT	Sequence in Protein	Positions in Proteins
	FALSE	High	[K].AAHLCAEAALR.[L]	1xCarbamidomethyl [C5]	FALSE	1.01456e-05	0.00017015	1	1	2	Q9UQ80	Q9UQ80 [145-155]		0	1182.6	High	High	0.0001955	3.542e-06	3.62	K.AAHLCAEAALR.L	[145-155]
	FALSE	High	[R].AFFSEVER.[R]		FALSE	0.00575028	0.000386391	1	1	2	Q9UQ80	Q9UQ80 [264-271]		0	984.479	High	High	0.0003503	0.00321	2.32	R.AFFSEVER.R	[264-271]
	FALSE	High	[K].ALLQSSASR.[K]		FALSE	0.00421897	0.00017015	1	1	4	Q9UQ80	Q9UQ80 [356-364]		0	932.516	High	High	0.0001955	0.002307	2.68	K.ALLQSSASR.K	[356-364]
	FALSE	High	[K].EGEFVAQFK.[F]		FALSE	0.000974583	0.00017015	1	1	1	Q9UQ80	Q9UQ80 [312-320]		0	1054.52	High	High	0.0001955	0.0004768	2.79	K.EGEFVAQFK.F	[312-320]
	FALSE	High	[R].FDAMPFTLR.[A]	1xOxidation [M4]	FALSE	0.0030751	0.00017015	1	1	2	Q9UQ80	Q9UQ80 [273-281]		0	1113.54	High	High	0.0001955	0.00164	1.97	R.FDAMPFTLR.A	[273-281]
	FALSE	High	[K].FTVLLMPNGPMR.[I]	1xOxidation [M11]	FALSE	0.0155176	0.000568075	1	1	1	Q9UQ80	Q9UQ80 [321-332]		0	1391.72	High	High	0.0004794	0.009386	3.21	K.FTVLLMPNGPMR.I	[321-332]
	FALSE	High	[K].GDAMIMEETGK.[I]	1xOxidation [M6]	FALSE	0.000999118	0.00017015	1	1	1	Q9UQ80	Q9UQ80 [52-62]		0	1197.51	High	High	0.0001955	0.000492	2.49	K.GDAMIMEETGK.I	[52-62]
	FALSE	High	[K].GDAMIMEETGK.[I]	2xOxidation [M4; M6]	FALSE	0.000110555	0.00017015	1	1	3	Q9UQ80	Q9UQ80 [52-62]		0	1213.51	High	High	0.0001955	4.614e-05	2.96	K.GDAMIMEETGK.I	[52-62]
	FALSE	High	[K].GIAFPTSISVNNCVCHFSPLK.[S]	2xCarbamidomethyl [C13; C15]	FALSE	1.554e-08	0.00017015	1	1	3	Q9UQ80	Q9UQ80 [73-93]		0	2348.15	High	High	0.0001955	3.372e-09	6.18	K.GIAFPTSISVNNCVCHFSPLK.S	[73-93]
	FALSE	High	[K].HELLQPFNVLYEK.[E]		FALSE	2.76497e-06	0.00017015	1	1	3	Q9UQ80	Q9UQ80 [299-311]		0	1629.86	High	High	0.0001955	8.8e-07	4.34	K.HELLQPFNVLYEK.E	[299-311]
	FALSE	High	[K].KGIAFPTSISVNNCVCHFSPLK.[S]	2xCarbamidomethyl [C14; C16]	FALSE	6.95004e-07	0.00017015	1	1	1	Q9UQ80	Q9UQ80 [72-93]		1	2476.25	High	High	0.0001955	2e-07	5.85	K.KGIAFPTSISVNNCVCHFSPLK.S	[72-93]
	FALSE	High	[K].IDLGVHVDGFIANVAHTFVVDVAQGTQVTGR.[K]		FALSE	3.50221e-06	0.00017015	1	1	3	Q9UQ80	Q9UQ80 [108-138]		0	3235.69	High	High	0.0001955	1.133e-06	4.17	K.IDLGVHVDGFIANVAHTFVVDVAQGTQVTGR.K	[108-138]
	FALSE	High	[R].ITSGPFEPDLYK.[S]		FALSE	0.000259198	0.00017015	1	1	2	Q9UQ80	Q9UQ80 [333-344]		0	1366.69	High	High	0.0001955	0.0001153	3.41	R.ITSGPFEPDLYK.S	[333-344]
	FALSE	High	[R].ITSGPFEPDLYKSEMEVQDAELK.[A]		FALSE	3.63953e-07	0.00017015	1	1	1	Q9UQ80	Q9UQ80 [333-355]		1	2626.26	High	High	0.0001955	9.93e-08	4.33	R.ITSGPFEPDLYKSEMEVQDAELK.A	[333-355]
	FALSE	High	[R].ITSGPFEPDLYKSEMEVQDAELK.[A]	1xOxidation [M15]	FALSE	1.51581e-08	0.00017015	1	1	1	Q9UQ80	Q9UQ80 [333-355]		1	2642.25	High	High	0.0001955	3.284e-09	6.6	R.ITSGPFEPDLYKSEMEVQDAELK.A	[333-355]
	FALSE	High	[R].LVKPGNQNTQVTEAWNK.[V]		FALSE	4.67297e-08	0.00017015	1	1	2	Q9UQ80	Q9UQ80 [156-172]		0	1927	High	High	0.0001955	1.098e-08	6.17	R.LVKPGNQNTQVTEAWNK.V	[156-172]
	FALSE	High	[K].MGGDIANR.[V]		FALSE	0.021332	0.000948719	1	1	1	Q9UQ80	Q9UQ80 [23-30]		0	833.393	High	High	0.0007616	0.01322	1.95	K.MGGDIANR.V	[23-30]
	FALSE	High	[R].MGVVECAK.[H]	1xCarbamidomethyl [C6]; 1xOxidation [M1]	FALSE	0.0212022	0.000948719	1	1	1	Q9UQ80	Q9UQ80 [291-298]		0	909.417	High	High	0.0007616	0.01309	2.61	R.MGVVECAK.H	[291-298]
	FALSE	High	[K].QHVIDGEK.[T]		FALSE	0.00768957	0.000386391	1	1	1	Q9UQ80	Q9UQ80 [192-199]		0	925.474	High	High	0.0003503	0.004399	2.13	K.QHVIDGEK.T	[192-199]
	FALSE	High	[R].RFDAMPFTLR.[A]	1xOxidation [M5]	FALSE	0.00471674	0.000386391	1	1	1	Q9UQ80	Q9UQ80 [272-281]		1	1269.64	High	High	0.0003503	0.002597	2.59	R.RFDAMPFTLR.A	[272-281]
	FALSE	High	[K].SDQDYILK.[E]		FALSE	0.00671198	0.000386391	1	1	1	Q9UQ80	Q9UQ80 [94-101]		0	981.489	High	High	0.0003503	0.003803	3.4	K.SDQDYILK.E	[94-101]
	FALSE	High	[K].SEMEVQDAELK.[A]	1xOxidation [M3]	FALSE	0.000224651	0.00017015	1	1	2	Q9UQ80	Q9UQ80 [345-355]		0	1294.58	High	High	0.0001955	9.85e-05	3.3	K.SEMEVQDAELK.A	[345-355]
	FALSE	High	[R].SLVEASSSGVSVLSLCEK.[G]	1xCarbamidomethyl [C16]	FALSE	1.74498e-06	0.00017015	1	1	1	Q9UQ80	Q9UQ80 [34-51]		0	1851.94	High	High	0.0001955	5.363e-07	5.16	R.SLVEASSSGVSVLSLCEK.G	[34-51]
	FALSE	High	[K].TAENATSGETLEENEAGD.[-]		FALSE	3.65387e-05	0.00017015	1	1	2	Q9UQ80	Q9UQ80 [377-394]		0	1837.76	High	High	0.0001955	1.408e-05	4.07	K.TAENATSGETLEENEAGD.-	[377-394]
	FALSE	High	[K].VAHSFNCTPIEGMLSHQLK.[Q]	1xCarbamidomethyl [C7]	FALSE	4.31488e-09	0.00017015	1	1	1	Q9UQ80	Q9UQ80 [173-191]		0	2169.06	High	High	0.0001955	8.503e-10	6.94	K.VAHSFNCTPIEGMLSHQLK.Q	[173-191]
	FALSE	High	[K].VAHSFNCTPIEGMLSHQLK.[Q]	1xCarbamidomethyl [C7]; 1xOxidation [M13]	FALSE	3.56626e-11	0.00017015	1	1	1	Q9UQ80	Q9UQ80 [173-191]		0	2185.05	High	High	0.0001955	4.927e-12	6.81	K.VAHSFNCTPIEGMLSHQLK.Q	[173-191]
FALSE	High	Master Protein	Q96I25	Splicing factor 45 OS=Homo sapiens OX=9606 GN=RBM17 PE=1 SV=1	0	FALSE	143.623	65	26	42	26	401	44.9	5.97	141.57	26	High	1
	Checked	Confidence	Annotated Sequence	Modifications	Contaminant	Qvality PEP	Qvality q-value	# Protein Groups	# Proteins	# PSMs	Master Protein Accessions	Positions in Master Proteins	Modifications in Master Proteins	# Missed Cleavages	Theo. MH+ [Da]	Found in Sample: [S1] F1: Sample	Confidence (by Search Engine): A3 Sequest HT	Percolator q-Value (by Search Engine): A3 Sequest HT	Percolator PEP (by Search Engine): A3 Sequest HT	XCorr (by Search Engine): A3 Sequest HT	Sequence in Protein	Positions in Proteins
	FALSE	High	[K].ACFYNLDK.[F]	1xCarbamidomethyl [C2]	FALSE	0.00396541	0.00017015	1	1	1	Q96I25	Q96I25 [384-391]		0	1030.47	High	High	0.0001955	0.002153	2.38	K.ACFYNLDK.F	[384-391]
	FALSE	High	[K].ACFYNLDKFR.[V]	1xCarbamidomethyl [C2]	FALSE	0.000408124	0.00017015	1	1	1	Q96I25	Q96I25 [384-393]		1	1333.64	High	High	0.0001955	0.0001871	3.7	K.ACFYNLDKFR.V	[384-393]
	FALSE	High	[K].AVVDLNGR.[Y]		FALSE	0.0141525	0.000568075	1	1	2	Q96I25	Q96I25 [368-375]		0	843.468	High	High	0.0004794	0.008478	2.19	K.AVVDLNGR.Y	[368-375]
	FALSE	High	[K].CVIFEIPGAPDDEAVR.[I]	1xCarbamidomethyl [C1]	FALSE	1.06632e-05	0.00017015	1	1	3	Q96I25	Q96I25 [339-354]		0	1787.86	High	High	0.0001955	3.74e-06	3.71	K.CVIFEIPGAPDDEAVR.I	[339-354]
	FALSE	High	[R].DFPYEEDSRPR.[S]		FALSE	0.000175172	0.00017015	1	1	2	Q96I25	Q96I25 [191-201]		0	1410.63	High	High	0.0001955	7.551e-05	2.91	R.DFPYEEDSRPR.S	[191-201]
	FALSE	High	[K].DPVPSGFSAGEVLIPLADEYDPMFPNDYEK.[V]	1xOxidation [M23]	FALSE	0.0017807	0.00017015	1	1	1	Q96I25	Q96I25 [81-110]		0	3328.52	High	High	0.0001955	0.0009141	3.55	K.DPVPSGFSAGEVLIPLADEYDPMFPNDYEK.V	[81-110]
	FALSE	High	[K].DRHEASGFAR.[R]		FALSE	0.0018142	0.00017015	1	1	2	Q96I25	Q96I25 [140-149]		1	1145.54	High	High	0.0001955	0.0009324	3.41	K.DRHEASGFAR.R	[140-149]
	FALSE	High	[R].EGQGLGKHEQGLSTALSVEK.[T]		FALSE	0.0694103	0.00285127	1	1	1	Q96I25	Q96I25 [250-269]		1	2068.07	High	High	0.00244	0.04743	1.89	R.EGQGLGKHEQGLSTALSVEK.T	[250-269]
	FALSE	High	[K].HEQGLSTALSVEK.[T]		FALSE	1.75786e-07	0.00017015	1	1	3	Q96I25	Q96I25 [257-269]		0	1398.72	High	High	0.0001955	4.568e-08	5.17	K.HEQGLSTALSVEK.T	[257-269]
	FALSE	High	[K].KSDSNPLTEILK.[C]		FALSE	7.29632e-06	0.00017015	1	1	2	Q96I25	Q96I25 [290-301]		1	1344.74	High	High	0.0001955	2.483e-06	4.9	K.KSDSNPLTEILK.C	[290-301]
	FALSE	High	[R].IFLEFER.[KV]		FALSE	0.0238059	0.000948719	1	2	6	Q96I25	Q96I25 [355-361]		0	953.509	High	High	0.0007616	0.01487	1.87	R.IFLEFER.V	[355-361]
	FALSE	High	[K].LLQSQLQVK.[K]		FALSE	0.0010566	0.00017015	1	1	3	Q96I25	Q96I25 [25-33]		0	1056.64	High	High	0.0001955	0.0005213	2.86	K.LLQSQLQVK.K	[25-33]
	FALSE	High	[K].IIVGDATEK.[D]		FALSE	0.0067955	0.000386391	1	1	4	Q96I25	Q96I25 [277-285]		0	945.525	High	High	0.0003503	0.003861	2.37	K.IIVGDATEK.D	[277-285]
	FALSE	High	[K].IIVGDATEKDASK.[K]		FALSE	5.37321e-05	0.00017015	1	1	1	Q96I25	Q96I25 [277-289]		1	1346.72	High	High	0.0001955	2.12e-05	4.41	K.IIVGDATEKDASK.K	[277-289]
	FALSE	High	[R].NMVGAGEVDEDLEVETK.[E]	1xOxidation [M2]	FALSE	1.0864e-05	0.00017015	1	1	1	Q96I25	Q96I25 [311-327]		0	1850.83	High	High	0.0001955	3.826e-06	4.27	R.NMVGAGEVDEDLEVETK.E	[311-327]
	FALSE	High	[R].NMVGAGEVDEDLEVETKEECEK.[Y]	1xCarbamidomethyl [C20]; 1xOxidation [M2]	FALSE	9.68605e-09	0.00017015	1	1	1	Q96I25	Q96I25 [311-332]		1	2526.09	High	High	0.0001955	2.03e-09	6.81	R.NMVGAGEVDEDLEVETKEECEK.Y	[311-332]
	FALSE	High	[R].NMVGAGEVDEDLEVETKEECEKYGK.[V]	1xCarbamidomethyl [C20]; 1xOxidation [M2]	FALSE	3.71229e-08	0.00017015	1	1	1	Q96I25	Q96I25 [311-335]		2	2874.27	High	High	0.0001955	8.583e-09	8.56	R.NMVGAGEVDEDLEVETKEECEKYGK.V	[311-335]
	FALSE	High	[R].QIVDTPPHVAAGLK.[D]		FALSE	8.84801e-06	0.00017015	1	1	2	Q96I25	Q96I25 [67-80]		0	1445.81	High	High	0.0001955	3.061e-06	4.31	R.QIVDTPPHVAAGLK.D	[67-80]
	FALSE	High	[K].QSTVLAPVIDLK.[R]		FALSE	7.28781e-05	0.00017015	1	1	1	Q96I25	Q96I25 [47-58]		0	1283.76	High	High	0.0001955	2.946e-05	4.02	K.QSTVLAPVIDLK.R	[47-58]
	FALSE	High	[K].QSTVLAPVIDLKR.[G]		FALSE	7.58239e-07	0.00017015	1	1	1	Q96I25	Q96I25 [47-59]		1	1439.86	High	High	0.0001955	2.192e-07	4.4	K.QSTVLAPVIDLKR.G	[47-59]
	FALSE	High	[R].RPDPDSDEDEDYER.[E]		FALSE	2.24046e-07	0.00017015	1	1	1	Q96I25	Q96I25 [150-163]		0	1737.68	High	High	0.0001955	5.917e-08	5.28	R.RPDPDSDEDEDYER.E	[150-163]
	FALSE	High	[R].RPDPDSDEDEDYERER.[R]		FALSE	4.85618e-09	0.00017015	1	1	1	Q96I25	Q96I25 [150-165]		1	2022.83	High	High	0.0001955	9.686e-10	4.83	R.RPDPDSDEDEDYERER.R	[150-165]
	FALSE	High	[K].SDSNPLTEILK.[C]		FALSE	3.22646e-05	0.00017015	1	1	1	Q96I25	Q96I25 [291-301]		0	1216.64	High	High	0.0001955	1.232e-05	3.57	K.SDSNPLTEILK.C	[291-301]
	FALSE	High	[R].SMGGAAIAPPTSLVEKDKELPR.[D]		FALSE	6.81379e-06	0.00017015	1	1	1	Q96I25	Q96I25 [169-190]		2	2267.21	High	High	0.0001955	2.318e-06	5.76	R.SMGGAAIAPPTSLVEKDKELPR.D	[169-190]
	FALSE	High	[R].SPTGPSNSFLANMGGTVAHK.[I]	1xOxidation [M13]	FALSE	3.74396e-10	0.00017015	1	1	1	Q96I25	Q96I25 [222-241]		0	1988.95	High	High	0.0001955	6.171e-11	7.97	R.SPTGPSNSFLANMGGTVAHK.I	[222-241]
	FALSE	High	[K].VGKCVIFEIPGAPDDEAVR.[I]	1xCarbamidomethyl [C4]	FALSE	4.40344e-05	0.00017015	1	1	1	Q96I25	Q96I25 [336-354]		1	2072.05	High	High	0.0001955	1.718e-05	2.8	K.VGKCVIFEIPGAPDDEAVR.I	[336-354]
FALSE	High	Master Protein	Q05048	Cleavage stimulation factor subunit 1 OS=Homo sapiens OX=9606 GN=CSTF1 PE=1 SV=1	0	FALSE	138.815	64	19	33	19	431	48.3	6.58	124.28	19	High	1
	Checked	Confidence	Annotated Sequence	Modifications	Contaminant	Qvality PEP	Qvality q-value	# Protein Groups	# Proteins	# PSMs	Master Protein Accessions	Positions in Master Proteins	Modifications in Master Proteins	# Missed Cleavages	Theo. MH+ [Da]	Found in Sample: [S1] F1: Sample	Confidence (by Search Engine): A3 Sequest HT	Percolator q-Value (by Search Engine): A3 Sequest HT	Percolator PEP (by Search Engine): A3 Sequest HT	XCorr (by Search Engine): A3 Sequest HT	Sequence in Protein	Positions in Proteins
	FALSE	High	[K].AHDGAEVCSAIFSK.[N]	1xCarbamidomethyl [C8]	FALSE	9.06026e-05	0.00017015	1	1	1	Q05048	Q05048 [303-316]		0	1491.69	High	High	0.0001955	3.718e-05	5.08	K.AHDGAEVCSAIFSK.N	[303-316]
	FALSE	High	[R].CITTFEK.[A]	1xCarbamidomethyl [C1]	FALSE	0.11334	0.00570765	1	1	1	Q05048	Q05048 [296-302]		0	898.434	High	High	0.00453	0.08119	2.31	R.CITTFEK.A	[296-302]
	FALSE	High	[R].CIVHSPTNPGFMTCSDDFR.[A]	2xCarbamidomethyl [C1; C14]; 1xOxidation [M12]	FALSE	2.03284e-09	0.00017015	1	1	2	Q05048	Q05048 [402-420]		0	2256.95	High	High	0.0001955	3.782e-10	6.14	R.CIVHSPTNPGFMTCSDDFR.A	[402-420]
	FALSE	High	[R].DGQLIATGSADASIK.[I]		FALSE	0.000195923	0.00017015	1	1	1	Q05048	Q05048 [119-133]		0	1446.74	High	High	0.0001955	8.552e-05	3.4	R.DGQLIATGSADASIK.I	[119-133]
	FALSE	High	[K].LFDYSKPSAK.[R]		FALSE	0.000209796	0.00017015	1	1	2	Q05048	Q05048 [199-208]		0	1155.6	High	High	0.0001955	9.148e-05	2.56	K.LFDYSKPSAK.R	[199-208]
	FALSE	High	[K].LGMENDDTAVQYAIGR.[S]	1xOxidation [M3]	FALSE	2.15594e-06	0.00017015	1	1	2	Q05048	Q05048 [56-71]		0	1768.82	High	High	0.0001955	6.733e-07	5.17	K.LGMENDDTAVQYAIGR.S	[56-71]
	FALSE	High	[K].LWDGVSNR.[C]		FALSE	0.0268842	0.00110682	1	1	1	Q05048	Q05048 [288-295]		0	946.474	High	High	0.0008763	0.01699	2.42	K.LWDGVSNR.C	[288-295]
	FALSE	High	[K].LWEISTGR.[T]		FALSE	0.0142397	0.000568075	1	1	2	Q05048	Q05048 [332-339]		0	961.51	High	High	0.0004794	0.008535	2.17	K.LWEISTGR.T	[332-339]
	FALSE	High	[R].LYDINTFQCFVSCNPQDQHTDAICSVNYNSSANMYVTGSK.[D]	3xCarbamidomethyl [C9; C13; C24]; 1xOxidation [M34]	FALSE	0.000284541	0.00017015	1	1	1	Q05048	Q05048 [243-282]		0	4665.01	High	High	0.0001955	0.0001272	3.52	R.LYDINTFQCFVSCNPQDQHTDAICSVNYNSSANMYVTGSK.D	[243-282]
	FALSE	High	[R].NLLSLGHNNIVR.[C]		FALSE	4.89457e-05	0.00017015	1	1	3	Q05048	Q05048 [390-401]		0	1349.76	High	High	0.0001955	1.923e-05	3.62	R.NLLSLGHNNIVR.C	[390-401]
	FALSE	High	[R].RNLLSLGHNNIVR.[C]		FALSE	2.80277e-07	0.00017015	1	1	2	Q05048	Q05048 [389-401]		1	1505.87	High	High	0.0001955	7.527e-08	5.57	R.RNLLSLGHNNIVR.C	[389-401]
	FALSE	High	[K].SAMPIEVMMNETAQQNMENHPVIR.[T]	3xOxidation [M8; M9; M17]	FALSE	0.000101336	0.00017015	1	1	1	Q05048	Q05048 [144-167]		0	2818.26	High	High	0.0001955	4.213e-05	2.45	K.SAMPIEVMMNETAQQNMENHPVIR.T	[144-167]
	FALSE	High	[R].SISFHPSGDFILVGTQHPTLR.[L]		FALSE	3.35501e-12	0.00017015	1	1	2	Q05048	Q05048 [222-242]		0	2309.2	High	High	0.0001955	3.895e-13	7.54	R.SISFHPSGDFILVGTQHPTLR.L	[222-242]
	FALSE	High	[R].TISLCCWDSR.[T]	2xCarbamidomethyl [C5; C6]	FALSE	0.00127316	0.00017015	1	1	1	Q05048	Q05048 [375-384]		0	1297.57	High	High	0.0001955	0.0006356	2.43	R.TISLCCWDSR.T	[375-384]
	FALSE	High	[R].TLYDHVDEVTCLAFHPTEQILASGSR.[D]	1xCarbamidomethyl [C11]	FALSE	2.04908e-16	0.00017015	1	1	2	Q05048	Q05048 [168-193]		0	2959.43	High	High	0.0001955	1.167e-17	9	R.TLYDHVDEVTCLAFHPTEQILASGSR.D	[168-193]
	FALSE	High	[R].TQAVFNHTEDYVLLPDER.[T]		FALSE	4.39615e-09	0.00017015	1	1	4	Q05048	Q05048 [357-374]		0	2147.04	High	High	0.0001955	8.656e-10	5.37	R.TQAVFNHTEDYVLLPDER.T	[357-374]
	FALSE	High	[K].YILSSGK.[D]		FALSE	0.0766038	0.00318183	1	1	1	Q05048	Q05048 [320-326]		0	767.43	High	High	0.00268	0.05292	1.58	K.YILSSGK.D	[320-326]
	FALSE	High	[K].YIQEAEMLR.[S]		FALSE	0.00239908	0.00017015	1	1	1	Q05048	Q05048 [213-221]		0	1152.57	High	High	0.0001955	0.001261	2.29	K.YIQEAEMLR.S	[213-221]
	FALSE	High	[K].YIQEAEMLR.[S]	1xOxidation [M7]	FALSE	0.00474605	0.000386391	1	1	1	Q05048	Q05048 [213-221]		0	1168.57	High	High	0.0003503	0.002621	2.49	K.YIQEAEMLR.S	[213-221]
	FALSE	High	[R].YTGAGLSGR.[Q]		FALSE	0.0119141	0.000568075	1	1	2	Q05048	Q05048 [344-352]		0	881.448	High	High	0.0004794	0.007039	2.52	R.YTGAGLSGR.Q	[344-352]
FALSE	High	Master Protein	P26196	Probable ATP-dependent RNA helicase DDX6 OS=Homo sapiens OX=9606 GN=DDX6 PE=1 SV=2	0	FALSE	138.043	55	22	35	22	483	54.4	8.66	126.1	22	High	1
	Checked	Confidence	Annotated Sequence	Modifications	Contaminant	Qvality PEP	Qvality q-value	# Protein Groups	# Proteins	# PSMs	Master Protein Accessions	Positions in Master Proteins	Modifications in Master Proteins	# Missed Cleavages	Theo. MH+ [Da]	Found in Sample: [S1] F1: Sample	Confidence (by Search Engine): A3 Sequest HT	Percolator q-Value (by Search Engine): A3 Sequest HT	Percolator PEP (by Search Engine): A3 Sequest HT	XCorr (by Search Engine): A3 Sequest HT	Sequence in Protein	Positions in Proteins
	FALSE	High	[K].DNIQAMVIVPTR.[E]	1xOxidation [M6]	FALSE	4.11223e-05	0.00017015	1	1	2	P26196	P26196 [163-174]		0	1372.73	High	High	0.0001955	1.591e-05	3.75	K.DNIQAMVIVPTR.E	[163-174]
	FALSE	High	[R].ELALQVSQICIQVSK.[H]	1xCarbamidomethyl [C10]	FALSE	6.81379e-06	0.00017015	1	1	1	P26196	P26196 [175-189]		0	1715.94	High	High	0.0001955	2.311e-06	4.58	R.ELALQVSQICIQVSK.H	[175-189]
	FALSE	High	[R].FGHLGLAINLITYDDR.[F]		FALSE	9.65306e-06	0.00017015	1	1	2	P26196	P26196 [428-443]		0	1817.95	High	High	0.0001955	3.355e-06	4.83	R.FGHLGLAINLITYDDR.F	[428-443]
	FALSE	High	[R].FGHLGLAINLITYDDRFNLK.[S]		FALSE	1.16997e-10	0.00017015	1	1	3	P26196	P26196 [428-447]		1	2320.24	High	High	0.0001955	1.77e-11	7.02	R.FGHLGLAINLITYDDRFNLK.S	[428-447]
	FALSE	High	[K].FMNSHLQKPYEINLMEELTLK.[G]	2xOxidation [M2; M15]	FALSE	1.06333e-08	0.00017015	1	1	2	P26196	P26196 [287-307]		0	2610.29	High	High	0.0001955	2.24e-09	4.47	K.FMNSHLQKPYEINLMEELTLK.G	[287-307]
	FALSE	High	[R].GIDIQAVNVVINFDFPK.[L]		FALSE	1.98619e-05	0.00017015	1	1	1	P26196	P26196 [397-413]		0	1889.02	High	High	0.0001955	7.298e-06	3.53	R.GIDIQAVNVVINFDFPK.L	[397-413]
	FALSE	High	[K].GNEFEDYCLKR.[E]	1xCarbamidomethyl [C8]	FALSE	0.000369471	0.00017015	1	1	1	P26196	P26196 [95-105]		1	1430.64	High	High	0.0001955	0.0001685	3.89	K.GNEFEDYCLKR.E	[95-105]
	FALSE	High	[R].GPVKPTGGPGGGGTQTQQQMNQLK.[N]	1xOxidation [M20]	FALSE	6.68424e-11	0.00017015	1	1	1	P26196	P26196 [23-46]		0	2382.18	High	High	0.0001955	9.72e-12	9.41	R.GPVKPTGGPGGGGTQTQQQMNQLK.N	[23-46]
	FALSE	High	[K].KDNIQAMVIVPTR.[E]	1xOxidation [M7]	FALSE	0.000193501	0.00017015	1	1	1	P26196	P26196 [162-174]		1	1500.82	High	High	0.0001955	8.429e-05	4.54	K.KDNIQAMVIVPTR.E	[162-174]
	FALSE	High	[K].KISQLGYSCFYIHAK.[M]	1xCarbamidomethyl [C9]	FALSE	4.14738e-07	0.00017015	1	1	1	P26196	P26196 [353-367]		1	1814.93	High	High	0.0001955	1.149e-07	5	K.KISQLGYSCFYIHAK.M	[353-367]
	FALSE	High	[R].LDDTVHVVIATPGR.[I]		FALSE	1.45862e-07	0.00017015	1	1	2	P26196	P26196 [212-225]		0	1492.81	High	High	0.0001955	3.736e-08	5.28	R.LDDTVHVVIATPGR.I	[212-225]
	FALSE	High	[R].LQINQSIIFCNSSQR.[V]	1xCarbamidomethyl [C10]	FALSE	0.000110555	0.00017015	1	1	1	P26196	P26196 [332-346]		0	1807.91	High	High	0.0001955	4.62e-05	4.34	R.LQINQSIIFCNSSQR.V	[332-346]
	FALSE	High	[K].ISQLGYSCFYIHAK.[M]	1xCarbamidomethyl [C8]	FALSE	1.93739e-05	0.00017015	1	1	2	P26196	P26196 [354-367]		0	1686.83	High	High	0.0001955	7.099e-06	3.78	K.ISQLGYSCFYIHAK.M	[354-367]
	FALSE	High	[R].NLVCTDLFTR.[G]	1xCarbamidomethyl [C4]	FALSE	0.00122657	0.00017015	1	1	2	P26196	P26196 [387-396]		0	1238.62	High	High	0.0001955	0.0006121	2.91	R.NLVCTDLFTR.G	[387-396]
	FALSE	High	[K].SGAYLIPLLER.[L]		FALSE	0.000102604	0.00017015	1	1	1	P26196	P26196 [147-157]		0	1231.7	High	High	0.0001955	4.244e-05	2.71	K.SGAYLIPLLER.L	[147-157]
	FALSE	High	[K].SIEEQLGTEIKPIPSNIDK.[S]		FALSE	6.54577e-09	0.00017015	1	1	2	P26196	P26196 [448-466]		0	2111.12	High	High	0.0001955	1.336e-09	5.32	K.SIEEQLGTEIKPIPSNIDK.S	[448-466]
	FALSE	High	[K].SLYVAEYHSEPVEDEKP.[-]		FALSE	2.50305e-06	0.00017015	1	1	2	P26196	P26196 [467-483]		0	1991.92	High	High	0.0001955	7.916e-07	4.32	K.SLYVAEYHSEPVEDEKP.-	[467-483]
	FALSE	High	[K].VDHVQMIVLDEADK.[L]		FALSE	0.0131464	0.000568075	1	1	1	P26196	P26196 [237-250]		0	1611.8	High	High	0.0004794	0.007826	0.93	K.VDHVQMIVLDEADK.L	[237-250]
	FALSE	High	[K].VDHVQMIVLDEADK.[L]	1xOxidation [M6]	FALSE	1.44628e-05	0.00017015	1	1	1	P26196	P26196 [237-250]		0	1627.8	High	High	0.0001955	5.184e-06	4.44	K.VDHVQMIVLDEADK.L	[237-250]
	FALSE	High	[R].VFHDFR.[N]		FALSE	0.0849645	0.00387186	1	1	2	P26196	P26196 [376-381]		0	820.41	High	High	0.003184	0.05931	1.93	R.VFHDFR.N	[376-381]
	FALSE	High	[K].VHCLNTLFSR.[L]	1xCarbamidomethyl [C3]	FALSE	0.100763	0.00507511	1	1	1	P26196	P26196 [322-331]		0	1246.64	High	High	0.004071	0.07115	1.16	K.VHCLNTLFSR.L	[322-331]
	FALSE	High	[K].VMATTGGTNLR.[D]	1xOxidation [M2]	FALSE	0.000992927	0.00017015	1	1	2	P26196	P26196 [196-206]		0	1136.57	High	High	0.0001955	0.000486	3.09	K.VMATTGGTNLR.D	[196-206]
	FALSE	High	[K].VMATTGGTNLRDDIMR.[L]	1xOxidation [M2]	FALSE	0.018535	0.00077279	1	1	1	P26196	P26196 [196-211]		1	1766.85	High	High	0.000632	0.01138	2.03	K.VMATTGGTNLRDDIMR.L	[196-211]
FALSE	High	Master Protein	Q15084	Protein disulfide-isomerase A6 OS=Homo sapiens OX=9606 GN=PDIA6 PE=1 SV=1	0	FALSE	137.523	51	20	38	20	440	48.1	5.08	135.9	20	High	1
	Checked	Confidence	Annotated Sequence	Modifications	Contaminant	Qvality PEP	Qvality q-value	# Protein Groups	# Proteins	# PSMs	Master Protein Accessions	Positions in Master Proteins	Modifications in Master Proteins	# Missed Cleavages	Theo. MH+ [Da]	Found in Sample: [S1] F1: Sample	Confidence (by Search Engine): A3 Sequest HT	Percolator q-Value (by Search Engine): A3 Sequest HT	Percolator PEP (by Search Engine): A3 Sequest HT	XCorr (by Search Engine): A3 Sequest HT	Sequence in Protein	Positions in Proteins
	FALSE	High	[K].AATALKDVVK.[V]		FALSE	0.00812913	0.000386391	1	1	1	Q15084	Q15084 [68-77]		1	1015.61	High	High	0.0003503	0.004654	0.88	K.AATALKDVVK.V	[68-77]
	FALSE	High	[R].ALDLFSDNAPPPELLEIINEDIAK.[R]		FALSE	1.67253e-07	0.00017015	1	1	2	Q15084	Q15084 [265-288]		0	2637.37	High	High	0.0001955	4.335e-08	4.53	R.ALDLFSDNAPPPELLEIINEDIAK.R	[265-288]
	FALSE	High	[R].ALDLFSDNAPPPELLEIINEDIAKR.[T]		FALSE	0.00692271	0.000386391	1	1	1	Q15084	Q15084 [265-289]		1	2793.47	High	High	0.0003503	0.003925	1.41	R.ALDLFSDNAPPPELLEIINEDIAKR.T	[265-289]
	FALSE	High	[K].DVIELTDDSFDK.[N]		FALSE	0.000171934	0.00017015	1	1	1	Q15084	Q15084 [161-172]		0	1396.65	High	High	0.0001955	7.42e-05	3.4	K.DVIELTDDSFDK.N	[161-172]
	FALSE	High	[R].EPWDGR.[D]		FALSE	0.112085	0.00555521	1	1	1	Q15084	Q15084 [410-415]		0	759.342	High	High	0.00442	0.08007	1.49	R.EPWDGR.D	[410-415]
	FALSE	High	[K].FALLKGSFSEQGINEFLR.[E]		FALSE	0.000709788	0.00017015	1	1	1	Q15084	Q15084 [369-386]		1	2056.09	High	High	0.0001955	0.00034	2.75	K.FALLKGSFSEQGINEFLR.E	[369-386]
	FALSE	High	[K].GESPVDYDGGR.[T]		FALSE	0.000709788	0.00017015	1	1	1	Q15084	Q15084 [246-256]		0	1151.5	High	High	0.0001955	0.0003395	2.77	K.GESPVDYDGGR.T	[246-256]
	FALSE	High	[K].GSFSEQGINEFLR.[E]		FALSE	4.86422e-05	0.00017015	1	1	2	Q15084	Q15084 [374-386]		0	1483.72	High	High	0.0001955	1.911e-05	4.09	K.GSFSEQGINEFLR.E	[374-386]
	FALSE	High	[R].GSTAPVGGGAFPTIVEREPWDGR.[D]		FALSE	5.54937e-06	0.00017015	1	1	2	Q15084	Q15084 [393-415]		1	2356.17	High	High	0.0001955	1.861e-06	4.25	R.GSTAPVGGGAFPTIVEREPWDGR.D	[393-415]
	FALSE	High	[K].KDVIELTDDSFDK.[N]		FALSE	1.14443e-07	0.00017015	1	1	2	Q15084	Q15084 [160-172]		1	1524.74	High	High	0.0001955	2.874e-08	4.77	K.KDVIELTDDSFDK.N	[160-172]
	FALSE	High	[K].LAAVDATVNQVLASR.[Y]		FALSE	1.21788e-07	0.00017015	1	1	3	Q15084	Q15084 [217-231]		0	1527.85	High	High	0.0001955	3.07e-08	4.48	K.LAAVDATVNQVLASR.Y	[217-231]
	FALSE	High	[K].NLEPEWAAAASEVK.[E]		FALSE	6.16832e-06	0.00017015	1	1	2	Q15084	Q15084 [195-208]		0	1514.75	High	High	0.0001955	2.082e-06	4.66	K.NLEPEWAAAASEVK.E	[195-208]
	FALSE	High	[K].NLEPEWAAAASEVKEQTK.[G]		FALSE	7.11702e-06	0.00017015	1	1	1	Q15084	Q15084 [195-212]		1	2000.99	High	High	0.0001955	2.418e-06	3.91	K.NLEPEWAAAASEVKEQTK.G	[195-212]
	FALSE	High	[K].NRPEDYQGGR.[T]		FALSE	0.00083431	0.00017015	1	1	2	Q15084	Q15084 [109-118]		0	1191.55	High	High	0.0001955	0.0004046	2.92	K.NRPEDYQGGR.T	[109-118]
	FALSE	High	[R].NSYLEVLLK.[L]		FALSE	0.00252123	0.00017015	1	1	2	Q15084	Q15084 [314-322]		0	1078.61	High	High	0.0001955	0.001329	3.05	R.NSYLEVLLK.L	[314-322]
	FALSE	High	[K].RTCEEHQLCVVAVLPHILDTGAAGR.[N]	2xCarbamidomethyl [C3; C9]	FALSE	0.00113137	0.00017015	1	1	1	Q15084	Q15084 [289-313]		1	2802.41	High	High	0.0001955	0.0005615	5.02	K.RTCEEHQLCVVAVLPHILDTGAAGR.N	[289-313]
	FALSE	High	[R].TCEEHQLCVVAVLPHILDTGAAGR.[N]	2xCarbamidomethyl [C2; C8]	FALSE	1.16864e-09	0.00017015	1	1	5	Q15084	Q15084 [290-313]		0	2646.31	High	High	0.0001955	2.095e-10	5.56	R.TCEEHQLCVVAVLPHILDTGAAGR.N	[290-313]
	FALSE	High	[R].TGEAIVDAALSALR.[Q]		FALSE	7.67731e-07	0.00017015	1	1	3	Q15084	Q15084 [119-132]		0	1386.76	High	High	0.0001955	2.214e-07	4.69	R.TGEAIVDAALSALR.Q	[119-132]
	FALSE	High	[R].TRSDIVSR.[A]		FALSE	0.0263989	0.00110682	1	1	1	Q15084	Q15084 [257-264]		1	933.511	High	High	0.0007616	0.0166	1.77	R.TRSDIVSR.A	[257-264]
	FALSE	High	[K].VGAVDADKHHSLGGQYGVQGFPTIK.[I]		FALSE	1.16536e-12	0.00017015	1	1	4	Q15084	Q15084 [78-102]		1	2581.32	High	High	0.0001955	1.258e-13	9.83	K.VGAVDADKHHSLGGQYGVQGFPTIK.I	[78-102]
FALSE	High	Master Protein	P02533	Keratin, type I cytoskeletal 14 OS=Homo sapiens OX=9606 GN=KRT14 PE=1 SV=4	0	TRUE	133.94	58	27	48	9	472	51.5	5.16	127.99	27	High	1
	Checked	Confidence	Annotated Sequence	Modifications	Contaminant	Qvality PEP	Qvality q-value	# Protein Groups	# Proteins	# PSMs	Master Protein Accessions	Positions in Master Proteins	Modifications in Master Proteins	# Missed Cleavages	Theo. MH+ [Da]	Found in Sample: [S1] F1: Sample	Confidence (by Search Engine): A3 Sequest HT	Percolator q-Value (by Search Engine): A3 Sequest HT	Percolator PEP (by Search Engine): A3 Sequest HT	XCorr (by Search Engine): A3 Sequest HT	Sequence in Protein	Positions in Proteins
	FALSE	High	[R].ADLEMQIESLKEELAYLK.[K]		TRUE	4.36393e-08	0.00017015	1	2	1	P02533	P02533 [233-250]		1	2123.09	High	High	0.0001955	1.024e-08	6.13	R.ADLEMQIESLKEELAYLK.K	[233-250]
	FALSE	High	[R].ADLEMQIESLKEELAYLK.[K]	1xOxidation [M5]	TRUE	7.12513e-07	0.00017015	1	2	2	P02533	P02533 [233-250]		1	2139.09	High	High	0.0001955	2.048e-07	5.55	R.ADLEMQIESLKEELAYLK.K	[233-250]
	FALSE	High	[R].ALEEANADLEVK.[I]		TRUE	4.46371e-06	0.00017015	2	9	1	P02533; P08779	P02533 [135-146]; P08779 [137-148]		0	1301.66	High	High	0.0001955	1.472e-06	3.65	R.ALEEANADLEVK.I	[135-146]
	FALSE	High	[R].APSTYGGGLSVSSSR.[F]		TRUE	1.61947e-06	0.00017015	1	2	1	P02533	P02533 [42-56]		0	1425.7	High	High	0.0001955	4.944e-07	4.22	R.APSTYGGGLSVSSSR.F	[42-56]
	FALSE	High	[K].ASLENSLEETK.[G]		TRUE	0.00067956	0.00017015	2	5	2	P02533; P08779	P02533 [353-363]; P08779 [355-365]		0	1220.6	High	High	0.0001955	0.0003244	3.28	K.ASLENSLEETK.G	[353-363]
	FALSE	High	[K].DAEEWFFTK.[T]		TRUE	0.000546661	0.00017015	1	3	1	P02533	P02533 [301-309]		0	1172.53	High	High	0.0001955	0.0002565	2.87	K.DAEEWFFTK.T	[301-309]
	FALSE	High	[KR].DYSPYFK.[T]		TRUE	0.0443272	0.00184582	2	6	1	P02533; P08779	P02533 [161-167]; P08779 [163-169]		0	919.42	High	High	0.001568	0.02904	1.5	K.DYSPYFK.T	[161-167]
	FALSE	High	[K].EELAYLK.[K]		TRUE	0.0361541	0.00110682	2	7	1	P02533; Q04695	P02533 [244-250]; Q04695 [213-219]		0	865.467	High	High	0.0008763	0.02334	0.85	K.EELAYLK.K	[244-250]
	FALSE	High	[R].GQVGGDVNVEMDAAPGVDLSR.[I]	1xOxidation [M11]	TRUE	1.68296e-07	0.00017015	1	3	1	P02533	P02533 [262-282]		0	2101.98	High	High	0.0001955	4.363e-08	4.37	R.GQVGGDVNVEMDAAPGVDLSR.I	[262-282]
	FALSE	High	[KR].LAADDFR.[ATILV]		TRUE	0.114608	0.00570765	5	42	1	P02533; P13645; P05783; Q04695; P08779	P02533 [195-201]; P13645 [229-235]; P05783 [159-165]; Q04695 [164-170]; P08779 [197-203]		0	807.4	High	High	0.00453	0.08183	2.3	R.LAADDFR.T	[195-201]
	FALSE	High	[R].LASYLDK.[V]		TRUE	0.0141525	0.000568075	5	18	4	P02533; P13645; Q04695; P35527; P08779	P02533 [126-132]; P13645 [157-163]; Q04695 [95-101]; P35527 [164-170]; P08779 [128-134]		0	809.44	High	High	0.0004794	0.008483	2.08	R.LASYLDK.V	[126-132]
	FALSE	High	[R].LLEGEDAHLSSSQFSSGSQSSR.[D]		TRUE	1.52527e-08	0.00017015	1	3	1	P02533	P02533 [418-439]		0	2309.06	High	High	0.0001955	3.298e-09	4.66	R.LLEGEDAHLSSSQFSSGSQSSR.D	[418-439]
	FALSE	High	[R].ILNEMRDQYEK.[M]		TRUE	0.00124965	0.00017015	2	4	1	P02533; Q04695	P02533 [283-293]; Q04695 [252-262]		1	1438.7	High	High	0.0001955	0.0006259	2.43	R.ILNEMRDQYEK.M	[283-293]
	FALSE	High	[R].ILNEMRDQYEK.[M]	1xOxidation [M5]	TRUE	0.00298117	0.00017015	2	4	1	P02533; Q04695	P02533 [283-293]; Q04695 [252-262]		1	1454.69	High	High	0.0001955	0.00159	2.59	R.ILNEMRDQYEK.M	[283-293]
	FALSE	High	[K].ILTATVDNANVLLQIDNAR.[L]		TRUE	1.13157e-08	0.00017015	1	2	1	P02533	P02533 [176-194]		0	2054.12	High	High	0.0001955	2.4e-09	6.31	K.ILTATVDNANVLLQIDNAR.L	[176-194]
	FALSE	High	[K].IRDWYQR.[Q]		TRUE	0.170113	0.00827959	3	6	1	P02533; Q04695; P08779	P02533 [147-153]; Q04695 [116-122]; P08779 [149-155]		1	1036.53	High	High	0.006515	0.1272	2.22	K.IRDWYQR.Q	[147-153]
	FALSE	High	[R].ISSVLAGGSCR.[A]	1xCarbamidomethyl [C10]	TRUE	0.000306588	0.00017015	2	3	1	P02533; P08779	P02533 [31-41]; P08779 [31-41]		0	1106.56	High	High	0.0001955	0.0001383	3.64	R.ISSVLAGGSCR.A	[31-41]
	FALSE	High	[R].MSVEADINGLR.[R]		TRUE	0.00486511	0.000386391	1	6	1	P02533	P02533 [212-222]		0	1204.6	High	High	0.0003503	0.002681	2.24	R.MSVEADINGLR.R	[212-222]
	FALSE	High	[K].NHEEEMNALR.[G]	1xOxidation [M6]	TRUE	0.0338358	0.00110682	2	5	1	P02533; Q04695	P02533 [252-261]; Q04695 [221-230]		0	1258.55	High	High	0.0008763	0.02178	2.1	K.NHEEEMNALR.G	[252-261]
	FALSE	High	[R].QFTSSSSMK.[G]		TRUE	0.0053718	0.000386391	2	5	1	P02533; P08779	P02533 [7-15]; P08779 [7-15]		0	1002.46	High	High	0.0003503	0.003	2.05	R.QFTSSSSMK.G	[7-15]
	FALSE	High	[R].RVLDELTLAR.[AT]		TRUE	0.188755	0.00907785	3	12	1	P02533; Q04695; P08779	P02533 [223-232]; Q04695 [192-201]; P08779 [225-234]		1	1185.69	High	High	0.007219	0.1425	1.67	R.RVLDELTLAR.A	[223-232]
	FALSE	High	[K].SEISELR.[R]		TRUE	0.0346617	0.00110682	2	4	1	P02533; Q04695	P02533 [329-335]; Q04695 [298-304]		0	833.436	High	High	0.0008763	0.02236	1.7	K.SEISELR.R	[329-335]
	FALSE	High	[R].TKYETELNLR.[M]		TRUE	0.00132153	0.00017015	1	3	2	P02533	P02533 [202-211]		1	1266.67	High	High	0.0001955	0.0006646	2.77	R.TKYETELNLR.M	[202-211]
	FALSE	High	[R].TMQNLEIELQSQLSMK.[A]	2xOxidation [M2; M15]	TRUE	0.000152771	0.00017015	1	2	1	P02533	P02533 [337-352]		0	1924.94	High	High	0.0001955	6.516e-05	3.14	R.TMQNLEIELQSQLSMK.A	[337-352]
	FALSE	High	[K].TRLEQEIATYR.[RSN]		TRUE	0.000153724	0.00017015	4	18	2	P02533; Q04695; P08779; P35900	P02533 [406-416]; Q04695 [375-385]; P08779 [408-418]; P35900 [361-371]		1	1379.73	High	High	0.0001955	6.585e-05	4.02	K.TRLEQEIATYR.R	[406-416]
	FALSE	High	[R].VLDELTLAR.[AT]		TRUE	0.00156291	0.00017015	3	12	2	P02533; Q04695; P08779	P02533 [224-232]; Q04695 [193-201]; P08779 [226-234]		0	1029.59	High	High	0.0001955	0.0007933	2.84	R.VLDELTLAR.A	[224-232]
	FALSE	High	[KR].VTMQNLNDR.[L]		TRUE	0.00403984	0.00017015	3	16	4	P02533; P13645; P08779	P02533 [117-125]; P13645 [148-156]; P08779 [119-127]		0	1090.53	High	High	0.0001955	0.002202	1.98	K.VTMQNLNDR.L	[117-125]
	FALSE	High	[KR].VTMQNLNDR.[L]	1xOxidation [M3]	TRUE	0.0180868	0.000568075	3	16	5	P02533; P13645; P08779	P02533 [117-125]; P13645 [148-156]; P08779 [119-127]		0	1106.53	High	High	0.0004794	0.01102	3.11	K.VTMQNLNDR.L	[117-125]
	FALSE	High	[K].VTMQNLNDRLASYLDK.[V]		TRUE	0.00311349	0.00017015	3	6	1	P02533; P13645; P08779	P02533 [117-132]; P13645 [148-163]; P08779 [119-134]		1	1880.95	High	High	0.0001955	0.001668	1.99	K.VTMQNLNDRLASYLDK.V	[117-132]
	FALSE	High	[K].VTMQNLNDRLASYLDK.[V]	1xOxidation [M3]	TRUE	0.006548	0.000386391	3	6	1	P02533; P13645; P08779	P02533 [117-132]; P13645 [148-163]; P08779 [119-134]		1	1896.95	High	High	0.0003503	0.003705	2.64	K.VTMQNLNDRLASYLDK.V	[117-132]
	FALSE	High	[K].VTMQNLNDRLASYLDKVR.[A]		TRUE	2.32566e-07	0.00017015	3	6	1	P02533; P13645; P08779	P02533 [117-134]; P13645 [148-165]; P08779 [119-136]		2	2136.12	High	High	0.0001955	6.144e-08	4.51	K.VTMQNLNDRLASYLDKVR.A	[117-134]
	FALSE	High	[K].VTMQNLNDRLASYLDKVR.[A]	1xOxidation [M3]	TRUE	4.46879e-07	0.00017015	3	6	2	P02533; P13645; P08779	P02533 [117-134]; P13645 [148-165]; P08779 [119-136]		2	2152.12	High	High	0.0001955	1.24e-07	6.15	K.VTMQNLNDRLASYLDKVR.A	[117-134]
FALSE	High	Master Protein	Q96CW1	AP-2 complex subunit mu OS=Homo sapiens OX=9606 GN=AP2M1 PE=1 SV=2	0	FALSE	131.086	56	23	36	23	435	49.6	9.54	129.87	23	High	1
	Checked	Confidence	Annotated Sequence	Modifications	Contaminant	Qvality PEP	Qvality q-value	# Protein Groups	# Proteins	# PSMs	Master Protein Accessions	Positions in Master Proteins	Modifications in Master Proteins	# Missed Cleavages	Theo. MH+ [Da]	Found in Sample: [S1] F1: Sample	Confidence (by Search Engine): A3 Sequest HT	Percolator q-Value (by Search Engine): A3 Sequest HT	Percolator PEP (by Search Engine): A3 Sequest HT	XCorr (by Search Engine): A3 Sequest HT	Sequence in Protein	Positions in Proteins
	FALSE	High	[K].ASENAIVWK.[I]		FALSE	0.00162227	0.00017015	1	1	1	Q96CW1	Q96CW1 [346-354]		0	1017.54	High	High	0.0001955	0.0008242	3.5	K.ASENAIVWK.I	[346-354]
	FALSE	High	[K].DIILPFR.[V]		FALSE	0.0599665	0.00251689	1	1	1	Q96CW1	Q96CW1 [282-288]		0	873.519	High	High	0.002197	0.04046	1.9	K.DIILPFR.V	[282-288]
	FALSE	High	[K].EEQSQITSQVTGQIGWR.[R]		FALSE	6.89908e-06	0.00017015	1	1	1	Q96CW1	Q96CW1 [146-162]		0	1946.96	High	High	0.0001955	2.352e-06	5.09	K.EEQSQITSQVTGQIGWR.R	[146-162]
	FALSE	High	[K].ESQISAEIELLPTNDKK.[K]		FALSE	1.81339e-07	0.00017015	1	1	1	Q96CW1	Q96CW1 [363-379]		1	1915	High	High	0.0001955	4.726e-08	5.11	K.ESQISAEIELLPTNDKK.K	[363-379]
	FALSE	High	[K].KWARPPISMNFEVPFAPSGLK.[V]	1xOxidation [M9]	FALSE	9.90752e-07	0.00017015	1	1	1	Q96CW1	Q96CW1 [380-400]		1	2388.25	High	High	0.0001955	2.923e-07	4.83	K.KWARPPISMNFEVPFAPSGLK.V	[380-400]
	FALSE	High	[K].LNYSDHDVIK.[W]		FALSE	0.000388317	0.00017015	1	1	2	Q96CW1	Q96CW1 [411-420]		0	1203.6	High	High	0.0001955	0.0001782	4.01	K.LNYSDHDVIK.W	[411-420]
	FALSE	High	[R].IPTPLNTSGVQVICMK.[G]	1xCarbamidomethyl [C14]	FALSE	0.00132977	0.00017015	1	1	1	Q96CW1	Q96CW1 [324-339]		0	1757.93	High	High	0.0001955	0.0006689	3.33	R.IPTPLNTSGVQVICMK.G	[324-339]
	FALSE	High	[R].IPTPLNTSGVQVICMK.[G]	1xCarbamidomethyl [C14]; 1xOxidation [M15]	FALSE	6.97731e-05	0.00017015	1	1	1	Q96CW1	Q96CW1 [324-339]		0	1773.92	High	High	0.0001955	2.817e-05	4.71	R.IPTPLNTSGVQVICMK.G	[324-339]
	FALSE	High	[K].ISEENIK.[N]		FALSE	0.100763	0.00507511	1	1	1	Q96CW1	Q96CW1 [96-102]		0	832.441	High	High	0.004071	0.0711	2.3	K.ISEENIK.N	[96-102]
	FALSE	High	[K].MCDVMAAYFGK.[I]	1xCarbamidomethyl [C2]; 1xOxidation [M1]	FALSE	0.000199613	0.00017015	1	1	1	Q96CW1	Q96CW1 [85-95]		0	1308.54	High	High	0.0001955	8.677e-05	2.73	K.MCDVMAAYFGK.I	[85-95]
	FALSE	High	[K].MCDVMAAYFGK.[I]	1xCarbamidomethyl [C2]; 2xOxidation [M1; M5]	FALSE	2.04894e-05	0.00017015	1	1	1	Q96CW1	Q96CW1 [85-95]		0	1324.54	High	High	0.0001955	7.575e-06	3.82	K.MCDVMAAYFGK.I	[85-95]
	FALSE	High	[-].MIGGLFIYNHK.[G]	1xOxidation [M1]	FALSE	0.000188747	0.00017015	1	1	1	Q96CW1	Q96CW1 [1-11]		0	1308.68	High	High	0.0001955	8.206e-05	3.15	-.MIGGLFIYNHK.G	[1-11]
	FALSE	High	[R].NAVDAFR.[V]		FALSE	0.0407672	0.00184582	1	1	1	Q96CW1	Q96CW1 [27-33]		0	792.4	High	High	0.001435	0.02657	2.38	R.NAVDAFR.V	[27-33]
	FALSE	High	[R].NELFLDVLESVNLLMSPQGQVLSAHVSGR.[V]	1xOxidation [M15]	FALSE	3.74592e-05	0.00017015	1	1	2	Q96CW1	Q96CW1 [171-199]		0	3168.64	High	High	0.0001955	1.446e-05	4.66	R.NELFLDVLESVNLLMSPQGQVLSAHVSGR.V	[171-199]
	FALSE	High	[K].QNVNAAMVFEFLYK.[M]	1xOxidation [M7]	FALSE	1.42116e-06	0.00017015	1	1	3	Q96CW1	Q96CW1 [71-84]		0	1689.83	High	High	0.0001955	4.292e-07	5.39	K.QNVNAAMVFEFLYK.M	[71-84]
	FALSE	High	[K].QSIAIDDCTFHQCVR.[L]	2xCarbamidomethyl [C8; C13]	FALSE	3.51019e-08	0.00017015	1	1	1	Q96CW1	Q96CW1 [239-253]		0	1849.83	High	High	0.0001955	8.096e-09	6.44	K.QSIAIDDCTFHQCVR.L	[239-253]
	FALSE	High	[R].RNELFLDVLESVNLLMSPQGQVLSAHVSGR.[V]	1xOxidation [M16]	FALSE	5.07806e-10	0.00017015	1	1	2	Q96CW1	Q96CW1 [170-199]		1	3324.74	High	High	0.0001955	8.568e-11	7.1	R.RNELFLDVLESVNLLMSPQGQVLSAHVSGR.V	[170-199]
	FALSE	High	[K].RSNIWLAAVTK.[Q]		FALSE	0.0230919	0.000948719	1	1	1	Q96CW1	Q96CW1 [60-70]		1	1258.73	High	High	0.0007616	0.01435	2.85	K.RSNIWLAAVTK.Q	[60-70]
	FALSE	High	[R].SGIYETR.[C]		FALSE	0.00696564	0.000386391	1	1	2	Q96CW1	Q96CW1 [428-434]		0	825.41	High	High	0.0003503	0.003941	1.96	R.SGIYETR.C	[428-434]
	FALSE	High	[K].SNFKPSLLAQK.[I]		FALSE	5.9725e-05	0.00017015	1	1	2	Q96CW1	Q96CW1 [309-319]		0	1232.7	High	High	0.0001955	2.387e-05	3.74	K.SNFKPSLLAQK.I	[309-319]
	FALSE	High	[R].SNIWLAAVTK.[Q]		FALSE	0.000131587	0.00017015	1	1	2	Q96CW1	Q96CW1 [61-70]		0	1102.63	High	High	0.0001955	5.578e-05	3.18	R.SNIWLAAVTK.Q	[61-70]
	FALSE	High	[K].SQHQTKEEQSQITSQVTGQIGWR.[R]		FALSE	0.000658759	0.00017015	1	1	1	Q96CW1	Q96CW1 [140-162]		1	2656.31	High	High	0.0001955	0.0003137	3.33	K.SQHQTKEEQSQITSQVTGQIGWR.R	[140-162]
	FALSE	High	[K].TFITQQGIK.[S]		FALSE	0.00377353	0.00017015	1	1	1	Q96CW1	Q96CW1 [131-139]		0	1035.58	High	High	0.0001955	0.002045	2.56	K.TFITQQGIK.S	[131-139]
	FALSE	High	[R].VNVIHAR.[Q]		FALSE	0.0361541	0.00110682	1	1	1	Q96CW1	Q96CW1 [34-40]		0	808.479	High	High	0.0008763	0.02328	2.19	R.VNVIHAR.Q	[34-40]
	FALSE	High	[K].WARPPISMNFEVPFAPSGLK.[V]		FALSE	6.48303e-06	0.00017015	1	1	2	Q96CW1	Q96CW1 [381-400]		0	2244.16	High	High	0.0001955	2.192e-06	4.62	K.WARPPISMNFEVPFAPSGLK.V	[381-400]
	FALSE	High	[K].WARPPISMNFEVPFAPSGLK.[V]	1xOxidation [M8]	FALSE	2.04088e-07	0.00017015	1	1	2	Q96CW1	Q96CW1 [381-400]		0	2260.16	High	High	0.0001955	5.363e-08	6.76	K.WARPPISMNFEVPFAPSGLK.V	[381-400]
FALSE	High	Master Protein	P68371	Tubulin beta-4B chain OS=Homo sapiens OX=9606 GN=TUBB4B PE=1 SV=1	0	FALSE	130.987	53	21	43	2	445	49.8	4.89	136.24	21	High	1
	Checked	Confidence	Annotated Sequence	Modifications	Contaminant	Qvality PEP	Qvality q-value	# Protein Groups	# Proteins	# PSMs	Master Protein Accessions	Positions in Master Proteins	Modifications in Master Proteins	# Missed Cleavages	Theo. MH+ [Da]	Found in Sample: [S1] F1: Sample	Confidence (by Search Engine): A3 Sequest HT	Percolator q-Value (by Search Engine): A3 Sequest HT	Percolator PEP (by Search Engine): A3 Sequest HT	XCorr (by Search Engine): A3 Sequest HT	Sequence in Protein	Positions in Proteins
	FALSE	High	[R].AVLVDLEPGTMDSVR.[S]	1xOxidation [M11]	FALSE	8.30469e-05	0.00017015	1	3	2	P68371	P68371 [63-77]		0	1617.82	High	High	0.0001955	3.393e-05	3.19	R.AVLVDLEPGTMDSVR.S	[63-77]
	FALSE	High	[R].EIVHIQAGQCGNQIGAK.[F]	1xCarbamidomethyl [C10]	FALSE	6.06118e-07	0.00017015	4	6	2	Q13885; Q13509; P07437; P68371	Q13885 [3-19]; Q13509 [3-19]; P07437 [3-19]; P68371 [3-19]		0	1822.92	High	High	0.0001955	1.717e-07	6.86	R.EIVHLQAGQCGNQIGAK.F	[3-19]
	FALSE	High	[K].EVDEQMLNVQNK.[N]	1xOxidation [M6]	FALSE	0.00205414	0.00017015	3	4	1	Q13885; P07437; P68371	Q13885 [325-336]; P07437 [325-336]; P68371 [325-336]		0	1462.68	High	High	0.0001955	0.001066	3.34	K.EVDEQMLNVQNK.N	[325-336]
	FALSE	High	[R].FPGQLNADLRK.[L]		TRUE	6.06118e-07	0.00017015	5	11	4	Q13885; Q13509; Q9BUF5; P07437; P68371	Q13885 [242-252]; Q13509 [242-252]; Q9BUF5 [242-252]; P07437 [242-252]; P68371 [242-252]		1	1258.69	High	High	0.0001955	1.725e-07	3.66	R.FPGQLNADLRK.L	[242-252]
	FALSE	High	[K].GHYTEGAELVDSVLDVVR.[K]		FALSE	5.40395e-10	0.00017015	4	5	2	Q13885; Q13509; P07437; P68371	Q13885 [104-121]; Q13509 [104-121]; P07437 [104-121]; P68371 [104-121]		0	1958.98	High	High	0.0001955	9.149e-11	6.26	K.GHYTEGAELVDSVLDVVR.K	[104-121]
	FALSE	High	[R].KLAVNMVPFPR.[L]	1xOxidation [M6]	TRUE	0.000111939	0.00017015	5	11	3	Q13885; Q13509; Q9BUF5; P07437; P68371	Q13885 [252-262]; Q13509 [252-262]; Q9BUF5 [252-262]; P07437 [252-262]; P68371 [252-262]		1	1287.72	High	High	0.0001955	4.682e-05	2.97	R.KLAVNMVPFPR.L	[252-262]
	FALSE	High	[K].LAVNMVPFPR.[L]		TRUE	0.000260815	0.00017015	5	11	1	Q13885; Q13509; Q9BUF5; P07437; P68371	Q13885 [253-262]; Q13509 [253-262]; Q9BUF5 [253-262]; P07437 [253-262]; P68371 [253-262]		0	1143.63	High	High	0.0001955	0.0001159	3.1	K.LAVNMVPFPR.L	[253-262]
	FALSE	High	[K].LAVNMVPFPR.[L]	1xOxidation [M5]	TRUE	0.000390739	0.00017015	5	11	3	Q13885; Q13509; Q9BUF5; P07437; P68371	Q13885 [253-262]; Q13509 [253-262]; Q9BUF5 [253-262]; P07437 [253-262]; P68371 [253-262]		0	1159.63	High	High	0.0001955	0.0001792	2.59	K.LAVNMVPFPR.L	[253-262]
	FALSE	High	[R].LHFFMPGFAPLTSR.[G]		FALSE	4.57088e-05	0.00017015	4	8	1	Q13885; Q9BUF5; P07437; P68371	Q13885 [263-276]; Q9BUF5 [263-276]; P07437 [263-276]; P68371 [263-276]		0	1620.84	High	High	0.0001955	1.788e-05	4.12	R.LHFFMPGFAPLTSR.G	[263-276]
	FALSE	High	[R].LHFFMPGFAPLTSR.[G]	1xOxidation [M5]	FALSE	2.12928e-06	0.00017015	4	8	3	Q13885; Q9BUF5; P07437; P68371	Q13885 [263-276]; Q9BUF5 [263-276]; P07437 [263-276]; P68371 [263-276]		0	1636.83	High	High	0.0001955	6.617e-07	3.38	R.LHFFMPGFAPLTSR.G	[263-276]
	FALSE	High	[R].IMNTFSVVPSPK.[V]	1xOxidation [M2]	FALSE	9.94625e-05	0.00017015	3	4	3	Q13509; P07437; P68371	Q13509 [163-174]; P07437 [163-174]; P68371 [163-174]		0	1335.7	High	High	0.0001955	4.131e-05	3.38	R.IMNTFSVVPSPK.V	[163-174]
	FALSE	High	[R].INVYYNEATGGK.[Y]		FALSE	0.000215081	0.00017015	1	1	1	P68371	P68371 [47-58]		0	1328.65	High	High	0.0001955	9.409e-05	3.53	R.INVYYNEATGGK.Y	[47-58]
	FALSE	High	[K].IREEYPDR.[I]		TRUE	0.0131464	0.000568075	3	8	1	Q13885; P07437; P68371	Q13885 [155-162]; P07437 [155-162]; P68371 [155-162]		1	1077.53	High	High	0.0004794	0.007812	2.45	K.IREEYPDR.I	[155-162]
	FALSE	High	[R].ISEQFTAMFR.[R]		FALSE	0.000485745	0.00017015	4	6	1	Q13885; Q13509; P07437; P68371	Q13885 [381-390]; Q13509 [381-390]; P07437 [381-390]; P68371 [381-390]		0	1229.6	High	High	0.0001955	0.0002258	3.51	R.ISEQFTAMFR.R	[381-390]
	FALSE	High	[R].ISEQFTAMFR.[R]	1xOxidation [M8]	FALSE	0.00156291	0.00017015	4	6	1	Q13885; Q13509; P07437; P68371	Q13885 [381-390]; Q13509 [381-390]; P07437 [381-390]; P68371 [381-390]		0	1245.59	High	High	0.0001955	0.0007948	3.09	R.ISEQFTAMFR.R	[381-390]
	FALSE	High	[K].LTTPTYGDLNHLVSATMSGVTTCLR.[F]	1xCarbamidomethyl [C23]; 1xOxidation [M17]	FALSE	5.68917e-06	0.00017015	3	5	2	Q13885; P07437; P68371	Q13885 [217-241]; P07437 [217-241]; P68371 [217-241]		0	2724.33	High	High	0.0001955	1.901e-06	5.44	K.LTTPTYGDLNHLVSATMSGVTTCLR.F	[217-241]
	FALSE	High	[-].MREIVHIQAGQCGNQIGAK.[F]	1xCarbamidomethyl [C12]; 1xOxidation [M1]	FALSE	3.83392e-09	0.00017015	4	6	2	Q13885; Q13509; P07437; P68371	Q13885 [1-19]; Q13509 [1-19]; P07437 [1-19]; P68371 [1-19]		1	2126.06	High	High	0.0001955	7.475e-10	6.35	-.MREIVHLQAGQCGNQIGAK.F	[1-19]
	FALSE	High	[R].MSMKEVDEQMLNVQNK.[N]	3xOxidation [M1; M3; M10]	FALSE	2.42916e-07	0.00017015	3	4	1	Q13885; P07437; P68371	Q13885 [321-336]; P07437 [321-336]; P68371 [321-336]		1	1971.88	High	High	0.0001955	6.443e-08	3.95	R.MSMKEVDEQMLNVQNK.N	[321-336]
	FALSE	High	[KR].NMMAACDPR.[H]	1xCarbamidomethyl [C6]; 1xOxidation [M2]	FALSE	0.150581	0.0073449	5	9	1	Q13885; Q13509; Q9BUF5; P07437; P68371	Q13885 [298-306]; Q13509 [298-306]; Q9BUF5 [298-306]; P07437 [298-306]; P68371 [298-306]		0	1081.42	High	High	0.005843	0.1106	1.31	K.NMMAACDPR.H	[298-306]
	FALSE	High	[K].NSSYFVEWIPNNVK.[TV]		FALSE	0.0129061	0.000568075	5	7	1	Q13885; Q13509; Q9BUF5; P07437; P68371	Q13885 [337-350]; Q13509 [337-350]; Q9BUF5 [337-350]; P07437 [337-350]; P68371 [337-350]		0	1696.83	High	High	0.0004794	0.007683	1.85	K.NSSYFVEWIPNNVK.T	[337-350]
	FALSE	High	[K].RISEQFTAMFR.[R]	1xOxidation [M9]	FALSE	0.0172221	0.000568075	4	6	2	Q13885; Q13509; P07437; P68371	Q13885 [380-390]; Q13509 [380-390]; P07437 [380-390]; P68371 [380-390]		1	1401.69	High	High	0.0004794	0.01051	2.33	K.RISEQFTAMFR.R	[380-390]
	FALSE	High	[R].SGPFGQIFRPDNFVFGQSGAGNNWAK.[G]		FALSE	9.93007e-09	0.00017015	3	5	2	Q13885; P07437; P68371	Q13885 [78-103]; P07437 [78-103]; P68371 [78-103]		0	2798.34	High	High	0.0001955	2.086e-09	9.34	R.SGPFGQIFRPDNFVFGQSGAGNNWAK.G	[78-103]
	FALSE	High	[K].TAVCDIPPR.[G]	1xCarbamidomethyl [C4]	FALSE	0.00185984	0.00017015	3	7	3	Q13885; P07437; P68371	Q13885 [351-359]; P07437 [351-359]; P68371 [351-359]		0	1028.52	High	High	0.0001955	0.0009563	2.31	K.TAVCDIPPR.G	[351-359]
	FALSE	High	[R].YLTVAAVFR.[G]		FALSE	0.00299972	0.00017015	2	3	2	P07437; P68371	P07437 [310-318]; P68371 [310-318]		0	1039.59	High	High	0.0001955	0.001598	2.13	R.YLTVAAVFR.G	[310-318]
FALSE	High	Master Protein	Q14498	RNA-binding protein 39 OS=Homo sapiens OX=9606 GN=RBM39 PE=1 SV=2	0	FALSE	130.978	43	17	35	15	530	59.3	10.1	117.04	17	High	1
	Checked	Confidence	Annotated Sequence	Modifications	Contaminant	Qvality PEP	Qvality q-value	# Protein Groups	# Proteins	# PSMs	Master Protein Accessions	Positions in Master Proteins	Modifications in Master Proteins	# Missed Cleavages	Theo. MH+ [Da]	Found in Sample: [S1] F1: Sample	Confidence (by Search Engine): A3 Sequest HT	Percolator q-Value (by Search Engine): A3 Sequest HT	Percolator PEP (by Search Engine): A3 Sequest HT	XCorr (by Search Engine): A3 Sequest HT	Sequence in Protein	Positions in Proteins
	FALSE	High	[R].AAAMANNLQK.[G]		FALSE	0.00231136	0.00017015	1	1	1	Q14498	Q14498 [235-244]		0	1031.53	High	High	0.0001955	0.001206	3.38	R.AAAMANNLQK.G	[235-244]
	FALSE	High	[K].ALEQLNGFELAGRPMK.[V]	1xOxidation [M15]	FALSE	8.11935e-07	0.00017015	1	1	1	Q14498	Q14498 [307-322]		0	1789.93	High	High	0.0001955	2.354e-07	6.03	K.ALEQLNGFELAGRPMK.V	[307-322]
	FALSE	High	[K].CPSIAAAIAAVNALHGR.[W]	1xCarbamidomethyl [C1]	FALSE	1.01117e-13	0.00017015	1	1	1	Q14498	Q14498 [478-494]		0	1691.9	High	High	0.0001955	9.086e-15	8.5	K.CPSIAAAIAAVNALHGR.W	[478-494]
	FALSE	High	[R].DLEEFFSTVGK.[V]		FALSE	0.000139163	0.00017015	1	1	1	Q14498	Q14498 [168-178]		0	1271.62	High	High	0.0001955	5.909e-05	3.31	R.DLEEFFSTVGK.V	[168-178]
	FALSE	High	[R].EPIDNLTPEER.[D]		FALSE	0.00072766	0.00017015	1	1	1	Q14498	Q14498 [140-150]		0	1312.64	High	High	0.0001955	0.0003493	3.38	R.EPIDNLTPEER.D	[140-150]
	FALSE	High	[K].GIAYVEFVDVSSVPLAIGLTGQR.[V]		FALSE	0.000448024	0.00017015	1	1	3	Q14498	Q14498 [195-217]		0	2391.29	High	High	0.0001955	0.0002072	3.43	K.GIAYVEFVDVSSVPLAIGLTGQR.V	[195-217]
	FALSE	High	[R].GIFEPFGR.[I]		FALSE	0.0336323	0.00110682	1	1	2	Q14498	Q14498 [268-275]		0	922.478	High	High	0.0008763	0.02166	2.23	R.GIFEPFGR.I	[268-275]
	FALSE	High	[K].HGGVIHIYVDK.[N]		FALSE	5.14428e-05	0.00017015	1	1	1	Q14498	Q14498 [457-467]		0	1237.67	High	High	0.0001955	2.035e-05	4.04	K.HGGVIHIYVDK.N	[457-467]
	FALSE	High	[K].KALEQLNGFELAGRPMK.[V]	1xOxidation [M16]	FALSE	1.65938e-11	0.00017015	1	1	2	Q14498	Q14498 [306-322]		1	1918.02	High	High	0.0001955	2.177e-12	7.34	K.KALEQLNGFELAGRPMK.V	[306-322]
	FALSE	High	[R].IESIQLMMDSETGR.[S]	1xOxidation [M7]	FALSE	3.03537e-06	0.00017015	1	1	1	Q14498	Q14498 [276-289]		0	1625.75	High	High	0.0001955	9.695e-07	3.74	R.IESIQLMMDSETGR.S	[276-289]
	FALSE	High	[R].IESIQLMMDSETGR.[S]	2xOxidation [M7; M8]	FALSE	8.05982e-06	0.00017015	1	1	1	Q14498	Q14498 [276-289]		0	1641.75	High	High	0.0001955	2.764e-06	4.22	R.IESIQLMMDSETGR.S	[276-289]
	FALSE	High	[R].LYVGSLHFNITEDMLR.[G]		FALSE	2.38425e-07	0.00017015	2	2	1	Q86U06; Q14498	Q86U06 [265-280]; Q14498 [252-267]		0	1907.97	High	High	0.0001955	6.345e-08	4.26	R.LYVGSLHFNITEDMLR.G	[252-267]
	FALSE	High	[R].LYVGSLHFNITEDMLR.[G]	1xOxidation [M14]	FALSE	2.62039e-08	0.00017015	2	2	5	Q86U06; Q14498	Q86U06 [265-280]; Q14498 [252-267]		0	1923.96	High	High	0.0001955	5.894e-09	4.38	R.LYVGSLHFNITEDMLR.G	[252-267]
	FALSE	High	[K].MITAAYVPLPTYHNLFPDSMTATQLLVPSR.[R]	1xOxidation [M20]	FALSE	8.67425e-05	0.00017015	1	1	1	Q14498	Q14498 [500-529]		0	3363.71	High	High	0.0001955	3.552e-05	3.39	K.MITAAYVPLPTYHNLFPDSMTATQLLVPSR.R	[500-529]
	FALSE	High	[K].MITAAYVPLPTYHNLFPDSMTATQLLVPSR.[R]	2xOxidation [M1; M20]	FALSE	0.00136323	0.00017015	1	1	1	Q14498	Q14498 [500-529]		0	3379.71	High	High	0.0001955	0.0006832	2.89	K.MITAAYVPLPTYHNLFPDSMTATQLLVPSR.R	[500-529]
	FALSE	High	[K].NSAQGNVYVK.[C]		FALSE	0.000774335	0.00017015	1	1	1	Q14498	Q14498 [468-477]		0	1079.55	High	High	0.0001955	0.0003733	3.44	K.NSAQGNVYVK.C	[468-477]
	FALSE	High	[R].TDASSASSFLDSDELER.[T]		FALSE	2.79958e-06	0.00017015	1	1	2	Q14498	Q14498 [330-346]		0	1829.8	High	High	0.0001955	8.894e-07	4.93	R.TDASSASSFLDSDELER.T	[330-346]
	FALSE	High	[R].TGIDLGTTGR.[L]		FALSE	0.000145356	0.00017015	1	1	4	Q14498	Q14498 [347-356]		0	990.521	High	High	0.0001955	6.203e-05	2.65	R.TGIDLGTTGR.L	[347-356]
	FALSE	High	[R].TVFCMQLAAR.[I]	1xCarbamidomethyl [C4]	FALSE	0.000774335	0.00017015	2	2	1	Q86U06; Q14498	Q86U06 [167-176]; Q14498 [154-163]		0	1196.59	High	High	0.0001955	0.0003736	2.57	R.TVFCMQLAAR.I	[154-163]
	FALSE	High	[R].TVFCMQLAAR.[I]	1xCarbamidomethyl [C4]; 1xOxidation [M5]	FALSE	0.00104355	0.00017015	2	2	2	Q86U06; Q14498	Q86U06 [167-176]; Q14498 [154-163]		0	1212.59	High	High	0.0001955	0.0005145	2.53	R.TVFCMQLAAR.I	[154-163]
	FALSE	High	[R].VLGVPIIVQASQAEK.[N]		FALSE	4.77981e-06	0.00017015	1	1	2	Q14498	Q14498 [218-232]		0	1551.91	High	High	0.0001955	1.585e-06	5.06	R.VLGVPIIVQASQAEK.N	[218-232]
FALSE	High	Master Protein	P20073	Annexin A7 OS=Homo sapiens OX=9606 GN=ANXA7 PE=1 SV=3	0	FALSE	130.332	38	20	46	20	488	52.7	5.68	142.36	20	High	1
	Checked	Confidence	Annotated Sequence	Modifications	Contaminant	Qvality PEP	Qvality q-value	# Protein Groups	# Proteins	# PSMs	Master Protein Accessions	Positions in Master Proteins	Modifications in Master Proteins	# Missed Cleavages	Theo. MH+ [Da]	Found in Sample: [S1] F1: Sample	Confidence (by Search Engine): A3 Sequest HT	Percolator q-Value (by Search Engine): A3 Sequest HT	Percolator PEP (by Search Engine): A3 Sequest HT	XCorr (by Search Engine): A3 Sequest HT	Sequence in Protein	Positions in Proteins
	FALSE	High	[K].AMKGFGTDEQAIVDVVANR.[S]	1xOxidation [M2]	FALSE	1.79804e-05	0.00017015	1	1	1	P20073	P20073 [197-215]		1	2037.01	High	High	0.0001955	6.578e-06	3.95	K.AMKGFGTDEQAIVDVVANR.S	[197-215]
	FALSE	High	[R].ATMEAYSR.[M]		FALSE	0.00736409	0.000386391	1	1	1	P20073	P20073 [378-385]		0	928.419	High	High	0.0003503	0.004194	2.55	R.ATMEAYSR.M	[378-385]
	FALSE	High	[R].CYQSEFGR.[D]	1xCarbamidomethyl [C1]	FALSE	0.0195838	0.00077279	1	1	2	P20073	P20073 [298-305]		0	1046.44	High	High	0.000632	0.01201	2.65	R.CYQSEFGR.D	[298-305]
	FALSE	High	[R].DENQSINHQMAQEDAQR.[L]		FALSE	3.78652e-09	0.00017015	1	1	1	P20073	P20073 [332-348]		0	2013.87	High	High	0.0001955	7.419e-10	7.06	R.DENQSINHQMAQEDAQR.L	[332-348]
	FALSE	High	[R].DENQSINHQMAQEDAQR.[L]	1xOxidation [M10]	FALSE	1.13604e-06	0.00017015	1	1	1	P20073	P20073 [332-348]		0	2029.86	High	High	0.0001955	3.381e-07	4.97	R.DENQSINHQMAQEDAQR.L	[332-348]
	FALSE	High	[R].DLEKDIR.[S]		FALSE	0.158829	0.00800054	1	1	1	P20073	P20073 [306-312]		1	888.479	High	High	0.006315	0.1179	2.14	R.DLEKDIR.S	[306-312]
	FALSE	High	[R].DLLSSVSR.[E]		FALSE	0.00508065	0.000386391	1	1	4	P20073	P20073 [390-397]		0	876.479	High	High	0.0003503	0.002811	2.09	R.DLLSSVSR.E	[390-397]
	FALSE	High	[R].EFSGYVESGLK.[T]		FALSE	0.00200374	0.00017015	1	1	1	P20073	P20073 [398-408]		0	1215.59	High	High	0.0001955	0.001033	2.82	R.EFSGYVESGLK.T	[398-408]
	FALSE	High	[K].GFGTDEQAIVDVVANR.[S]		FALSE	4.85067e-08	0.00017015	1	1	2	P20073	P20073 [200-215]		0	1690.84	High	High	0.0001955	1.14e-08	4.76	K.GFGTDEQAIVDVVANR.S	[200-215]
	FALSE	High	[R].LGTDESCFNMILATR.[S]	1xCarbamidomethyl [C7]	FALSE	0.000186413	0.00017015	1	1	1	P20073	P20073 [357-371]		0	1727.81	High	High	0.0001955	8.064e-05	3.8	R.LGTDESCFNMILATR.S	[357-371]
	FALSE	High	[R].LGTDESCFNMILATR.[S]	1xCarbamidomethyl [C7]; 1xOxidation [M10]	FALSE	4.09145e-06	0.00017015	1	1	2	P20073	P20073 [357-371]		0	1743.8	High	High	0.0001955	1.337e-06	4.61	R.LGTDESCFNMILATR.S	[357-371]
	FALSE	High	[R].LLVSMCQGNR.[D]	1xCarbamidomethyl [C6]	FALSE	0.00399006	0.00017015	1	1	1	P20073	P20073 [322-331]		0	1177.58	High	High	0.0001955	0.00217	2.91	R.LLVSMCQGNR.D	[322-331]
	FALSE	High	[R].LLVSMCQGNR.[D]	1xCarbamidomethyl [C6]; 1xOxidation [M5]	FALSE	0.00116707	0.00017015	1	1	2	P20073	P20073 [322-331]		0	1193.58	High	High	0.0001955	0.0005783	2.87	R.LLVSMCQGNR.D	[322-331]
	FALSE	High	[R].LLVSMCQGNRDENQSINHQMAQEDAQR.[L]	1xCarbamidomethyl [C6]; 1xOxidation [M]	FALSE	4.44613e-08	0.00017015	1	1	3	P20073	P20073 [322-348]		1	3188.43	High	High	0.0001955	1.042e-08	6.87	R.LLVSMCQGNRDENQSINHQMAQEDAQR.L	[322-348]
	FALSE	High	[R].LLVSMCQGNRDENQSINHQMAQEDAQR.[L]	1xCarbamidomethyl [C6]; 2xOxidation [M5; M20]	FALSE	2.61144e-05	0.00017015	1	1	1	P20073	P20073 [322-348]		1	3204.42	High	High	0.0001955	9.771e-06	6.72	R.LLVSMCQGNRDENQSINHQMAQEDAQR.L	[322-348]
	FALSE	High	[R].LYQAGEGR.[L]		FALSE	0.0552192	0.00251689	1	1	1	P20073	P20073 [349-356]		0	893.448	High	High	0.00208	0.03706	2.21	R.LYQAGEGR.L	[349-356]
	FALSE	High	[R].LYYAMK.[G]		FALSE	0.128688	0.00619405	1	3	1	P20073	P20073 [425-430]		0	788.401	High	High	0.004761	0.09319	1.76	R.LYYAMK.G	[425-430]
	FALSE	High	[K].QMFAQMYQK.[T]		FALSE	0.176458	0.00843396	1	1	1	P20073	P20073 [456-464]		0	1174.54	High	High	0.006515	0.1319	1.98	K.QMFAQMYQK.T	[456-464]
	FALSE	High	[K].QMFAQMYQK.[T]	1xOxidation [M]	FALSE	0.00100535	0.00017015	1	1	2	P20073	P20073 [456-464]		0	1190.53	High	High	0.0001955	0.0004943	3.12	K.QMFAQMYQK.T	[456-464]
	FALSE	High	[K].QMFAQMYQK.[T]	2xOxidation [M2; M6]	FALSE	0.00241402	0.00017015	1	1	1	P20073	P20073 [456-464]		0	1206.53	High	High	0.0001955	0.001264	2.59	K.QMFAQMYQK.T	[456-464]
	FALSE	High	[R].SDTSGHFER.[L]		FALSE	0.001737	0.00017015	1	1	1	P20073	P20073 [313-321]		0	1035.45	High	High	0.0001955	0.0008877	2.45	R.SDTSGHFER.L	[313-321]
	FALSE	High	[R].SEIDLVQIK.[Q]		FALSE	0.000915847	0.00017015	1	1	1	P20073	P20073 [447-455]		0	1044.59	High	High	0.0001955	0.0004463	2.93	R.SEIDLVQIK.Q	[447-455]
	FALSE	High	[K].TLGTMIAGDTSGDYR.[R]	1xOxidation [M5]	FALSE	3.15079e-06	0.00017015	1	1	6	P20073	P20073 [465-479]		0	1573.72	High	High	0.0001955	1.012e-06	3.72	K.TLGTMIAGDTSGDYR.R	[465-479]
	FALSE	High	[K].TLGTMIAGDTSGDYRR.[L]		FALSE	4.13789e-05	0.00017015	1	1	1	P20073	P20073 [465-480]		1	1713.82	High	High	0.0001955	1.602e-05	2.99	K.TLGTMIAGDTSGDYRR.L	[465-480]
	FALSE	High	[K].TLGTMIAGDTSGDYRR.[L]	1xOxidation [M5]	FALSE	1.00201e-05	0.00017015	1	1	3	P20073	P20073 [465-480]		1	1729.82	High	High	0.0001955	3.511e-06	3.93	K.TLGTMIAGDTSGDYRR.L	[465-480]
	FALSE	High	[K].TILQCALNRPAFFAER.[L]	1xCarbamidomethyl [C5]	FALSE	2.34941e-05	0.00017015	1	1	3	P20073	P20073 [409-424]		0	1907	High	High	0.0001955	8.747e-06	3.6	K.TILQCALNRPAFFAER.L	[409-424]
	FALSE	High	[R].VLIEILCTR.[T]	1xCarbamidomethyl [C7]	FALSE	0.00158246	0.00017015	1	1	1	P20073	P20073 [279-287]		0	1116.64	High	High	0.0001955	0.0008041	2.49	R.VLIEILCTR.T	[279-287]
FALSE	High	Master Protein	Q13885	Tubulin beta-2A chain OS=Homo sapiens OX=9606 GN=TUBB2A PE=1 SV=1	0	FALSE	127.151	48	19	38	1	445	49.9	4.89	128.97	19	High	1
	Checked	Confidence	Annotated Sequence	Modifications	Contaminant	Qvality PEP	Qvality q-value	# Protein Groups	# Proteins	# PSMs	Master Protein Accessions	Positions in Master Proteins	Modifications in Master Proteins	# Missed Cleavages	Theo. MH+ [Da]	Found in Sample: [S1] F1: Sample	Confidence (by Search Engine): A3 Sequest HT	Percolator q-Value (by Search Engine): A3 Sequest HT	Percolator PEP (by Search Engine): A3 Sequest HT	XCorr (by Search Engine): A3 Sequest HT	Sequence in Protein	Positions in Proteins
	FALSE	High	[R].AILVDLEPGTMDSVR.[S]	1xOxidation [M11]	FALSE	1.26131e-05	0.00017015	3	4	2	Q13885; Q13509; P07437	Q13885 [63-77]; Q13509 [63-77]; P07437 [63-77]		0	1631.83	High	High	0.0001955	4.481e-06	3.96	R.AILVDLEPGTMDSVR.S	[63-77]
	FALSE	High	[R].EIVHIQAGQCGNQIGAK.[F]	1xCarbamidomethyl [C10]	FALSE	6.06118e-07	0.00017015	4	6	2	Q13885; Q13509; P07437; P68371	Q13885 [3-19]; Q13509 [3-19]; P07437 [3-19]; P68371 [3-19]		0	1822.92	High	High	0.0001955	1.717e-07	6.86	R.EIVHIQAGQCGNQIGAK.F	[3-19]
	FALSE	High	[K].EVDEQMLNVQNK.[N]	1xOxidation [M6]	FALSE	0.00205414	0.00017015	3	4	1	Q13885; P07437; P68371	Q13885 [325-336]; P07437 [325-336]; P68371 [325-336]		0	1462.68	High	High	0.0001955	0.001066	3.34	K.EVDEQMLNVQNK.N	[325-336]
	FALSE	High	[R].FPGQLNADLRK.[L]		TRUE	6.06118e-07	0.00017015	5	11	4	Q13885; Q13509; Q9BUF5; P07437; P68371	Q13885 [242-252]; Q13509 [242-252]; Q9BUF5 [242-252]; P07437 [242-252]; P68371 [242-252]		1	1258.69	High	High	0.0001955	1.725e-07	3.66	R.FPGQLNADLRK.L	[242-252]
	FALSE	High	[K].GHYTEGAELVDSVLDVVR.[K]		FALSE	5.40395e-10	0.00017015	4	5	2	Q13885; Q13509; P07437; P68371	Q13885 [104-121]; Q13509 [104-121]; P07437 [104-121]; P68371 [104-121]		0	1958.98	High	High	0.0001955	9.149e-11	6.26	K.GHYTEGAELVDSVLDVVR.K	[104-121]
	FALSE	High	[R].KLAVNMVPFPR.[L]	1xOxidation [M6]	TRUE	0.000111939	0.00017015	5	11	3	Q13885; Q13509; Q9BUF5; P07437; P68371	Q13885 [252-262]; Q13509 [252-262]; Q9BUF5 [252-262]; P07437 [252-262]; P68371 [252-262]		1	1287.72	High	High	0.0001955	4.682e-05	2.97	R.KLAVNMVPFPR.L	[252-262]
	FALSE	High	[K].LAVNMVPFPR.[L]		TRUE	0.000260815	0.00017015	5	11	1	Q13885; Q13509; Q9BUF5; P07437; P68371	Q13885 [253-262]; Q13509 [253-262]; Q9BUF5 [253-262]; P07437 [253-262]; P68371 [253-262]		0	1143.63	High	High	0.0001955	0.0001159	3.1	K.LAVNMVPFPR.L	[253-262]
	FALSE	High	[K].LAVNMVPFPR.[L]	1xOxidation [M5]	TRUE	0.000390739	0.00017015	5	11	3	Q13885; Q13509; Q9BUF5; P07437; P68371	Q13885 [253-262]; Q13509 [253-262]; Q9BUF5 [253-262]; P07437 [253-262]; P68371 [253-262]		0	1159.63	High	High	0.0001955	0.0001792	2.59	K.LAVNMVPFPR.L	[253-262]
	FALSE	High	[R].LHFFMPGFAPLTSR.[G]		FALSE	4.57088e-05	0.00017015	4	8	1	Q13885; Q9BUF5; P07437; P68371	Q13885 [263-276]; Q9BUF5 [263-276]; P07437 [263-276]; P68371 [263-276]		0	1620.84	High	High	0.0001955	1.788e-05	4.12	R.LHFFMPGFAPLTSR.G	[263-276]
	FALSE	High	[R].LHFFMPGFAPLTSR.[G]	1xOxidation [M5]	FALSE	2.12928e-06	0.00017015	4	8	3	Q13885; Q9BUF5; P07437; P68371	Q13885 [263-276]; Q9BUF5 [263-276]; P07437 [263-276]; P68371 [263-276]		0	1636.83	High	High	0.0001955	6.617e-07	3.38	R.LHFFMPGFAPLTSR.G	[263-276]
	FALSE	High	[K].IREEYPDR.[I]		TRUE	0.0131464	0.000568075	3	8	1	Q13885; P07437; P68371	Q13885 [155-162]; P07437 [155-162]; P68371 [155-162]		1	1077.53	High	High	0.0004794	0.007812	2.45	K.IREEYPDR.I	[155-162]
	FALSE	High	[R].ISEQFTAMFR.[R]		FALSE	0.000485745	0.00017015	4	6	1	Q13885; Q13509; P07437; P68371	Q13885 [381-390]; Q13509 [381-390]; P07437 [381-390]; P68371 [381-390]		0	1229.6	High	High	0.0001955	0.0002258	3.51	R.ISEQFTAMFR.R	[381-390]
	FALSE	High	[R].ISEQFTAMFR.[R]	1xOxidation [M8]	FALSE	0.00156291	0.00017015	4	6	1	Q13885; Q13509; P07437; P68371	Q13885 [381-390]; Q13509 [381-390]; P07437 [381-390]; P68371 [381-390]		0	1245.59	High	High	0.0001955	0.0007948	3.09	R.ISEQFTAMFR.R	[381-390]
	FALSE	High	[K].LTTPTYGDLNHLVSATMSGVTTCLR.[F]	1xCarbamidomethyl [C23]; 1xOxidation [M17]	FALSE	5.68917e-06	0.00017015	3	5	2	Q13885; P07437; P68371	Q13885 [217-241]; P07437 [217-241]; P68371 [217-241]		0	2724.33	High	High	0.0001955	1.901e-06	5.44	K.LTTPTYGDLNHLVSATMSGVTTCLR.F	[217-241]
	FALSE	High	[-].MREIVHIQAGQCGNQIGAK.[F]	1xCarbamidomethyl [C12]; 1xOxidation [M1]	FALSE	3.83392e-09	0.00017015	4	6	2	Q13885; Q13509; P07437; P68371	Q13885 [1-19]; Q13509 [1-19]; P07437 [1-19]; P68371 [1-19]		1	2126.06	High	High	0.0001955	7.475e-10	6.35	-.MREIVHIQAGQCGNQIGAK.F	[1-19]
	FALSE	High	[R].MSMKEVDEQMLNVQNK.[N]	3xOxidation [M1; M3; M10]	FALSE	2.42916e-07	0.00017015	3	4	1	Q13885; P07437; P68371	Q13885 [321-336]; P07437 [321-336]; P68371 [321-336]		1	1971.88	High	High	0.0001955	6.443e-08	3.95	R.MSMKEVDEQMLNVQNK.N	[321-336]
	FALSE	High	[KR].NMMAACDPR.[H]	1xCarbamidomethyl [C6]; 1xOxidation [M2]	FALSE	0.150581	0.0073449	5	9	1	Q13885; Q13509; Q9BUF5; P07437; P68371	Q13885 [298-306]; Q13509 [298-306]; Q9BUF5 [298-306]; P07437 [298-306]; P68371 [298-306]		0	1081.42	High	High	0.005843	0.1106	1.31	K.NMMAACDPR.H	[298-306]
	FALSE	High	[K].NSSYFVEWIPNNVK.[TV]		FALSE	0.0129061	0.000568075	5	7	1	Q13885; Q13509; Q9BUF5; P07437; P68371	Q13885 [337-350]; Q13509 [337-350]; Q9BUF5 [337-350]; P07437 [337-350]; P68371 [337-350]		0	1696.83	High	High	0.0004794	0.007683	1.85	K.NSSYFVEWIPNNVK.T	[337-350]
	FALSE	High	[K].RISEQFTAMFR.[R]	1xOxidation [M9]	FALSE	0.0172221	0.000568075	4	6	2	Q13885; Q13509; P07437; P68371	Q13885 [380-390]; Q13509 [380-390]; P07437 [380-390]; P68371 [380-390]		1	1401.69	High	High	0.0004794	0.01051	2.33	K.RISEQFTAMFR.R	[380-390]
	FALSE	High	[R].SGPFGQIFRPDNFVFGQSGAGNNWAK.[G]		FALSE	9.93007e-09	0.00017015	3	5	2	Q13885; P07437; P68371	Q13885 [78-103]; P07437 [78-103]; P68371 [78-103]		0	2798.34	High	High	0.0001955	2.086e-09	9.34	R.SGPFGQIFRPDNFVFGQSGAGNNWAK.G	[78-103]
	FALSE	High	[K].TAVCDIPPR.[G]	1xCarbamidomethyl [C4]	FALSE	0.00185984	0.00017015	3	7	3	Q13885; P07437; P68371	Q13885 [351-359]; P07437 [351-359]; P68371 [351-359]		0	1028.52	High	High	0.0001955	0.0009563	2.31	K.TAVCDIPPR.G	[351-359]
	FALSE	High	[R].YLTVAAIFR.[G]		FALSE	0.00480521	0.000386391	1	2	1	Q13885	Q13885 [310-318]		0	1053.61	High	High	0.0003503	0.002661	2.93	R.YLTVAAIFR.G	[310-318]
FALSE	High	Master Protein	O96019	Actin-like protein 6A OS=Homo sapiens OX=9606 GN=ACTL6A PE=1 SV=1	0	FALSE	125.394	47	19	33	19	429	47.4	5.6	121.38	19	High	1
	Checked	Confidence	Annotated Sequence	Modifications	Contaminant	Qvality PEP	Qvality q-value	# Protein Groups	# Proteins	# PSMs	Master Protein Accessions	Positions in Master Proteins	Modifications in Master Proteins	# Missed Cleavages	Theo. MH+ [Da]	Found in Sample: [S1] F1: Sample	Confidence (by Search Engine): A3 Sequest HT	Percolator q-Value (by Search Engine): A3 Sequest HT	Percolator PEP (by Search Engine): A3 Sequest HT	XCorr (by Search Engine): A3 Sequest HT	Sequence in Protein	Positions in Proteins
	FALSE	High	[R].AGYAGEDCPK.[VA]	1xCarbamidomethyl [C8]	FALSE	0.000390739	0.00017015	1	2	1	O96019	O96019 [25-34]		0	1067.45	High	High	0.0001955	0.0001794	1.35	R.AGYAGEDCPK.V	[25-34]
	FALSE	High	[R].DDGSTLMEIDGDKGK.[Q]	1xOxidation [M7]	FALSE	4.38617e-07	0.00017015	1	1	4	O96019	O96019 [48-62]		1	1596.71	High	High	0.0001955	1.214e-07	3.26	R.DDGSTLMEIDGDKGK.Q	[48-62]
	FALSE	High	[R].EGSPANWK.[R]		FALSE	0.00966247	0.000386391	1	1	2	O96019	O96019 [231-238]		0	888.421	High	High	0.0003503	0.005635	2.64	R.EGSPANWK.R	[231-238]
	FALSE	High	[K].EKLPQVTR.[S]		FALSE	0.0278811	0.00110682	1	1	2	O96019	O96019 [241-248]		1	970.568	High	High	0.0008763	0.01761	1.59	K.EKLPQVTR.S	[241-248]
	FALSE	High	[R].EKLTELMFEHYNIPAFFLCK.[T]	1xCarbamidomethyl [C19]	FALSE	0.0001383	0.00017015	1	1	1	O96019	O96019 [134-153]		1	2530.25	High	High	0.0001955	5.851e-05	3.65	R.EKLTELMFEHYNIPAFFLCK.T	[134-153]
	FALSE	High	[R].EKLTELMFEHYNIPAFFLCK.[T]	1xCarbamidomethyl [C19]; 1xOxidation [M7]	FALSE	7.56111e-10	0.00017015	1	1	2	O96019	O96019 [134-153]		1	2546.25	High	High	0.0001955	1.312e-10	7.78	R.EKLTELMFEHYNIPAFFLCK.T	[134-153]
	FALSE	High	[R].ELFQEMNIELVPPYMIASK.[E]	2xOxidation [M6; M15]	FALSE	3.60869e-05	0.00017015	1	1	1	O96019	O96019 [208-226]		0	2284.12	High	High	0.0001955	1.384e-05	4.32	R.ELFQEMNIELVPPYMIASK.E	[208-226]
	FALSE	High	[R].ENMEAISPLK.[N]		FALSE	0.0012811	0.00017015	1	1	1	O96019	O96019 [80-89]		0	1131.57	High	High	0.0001955	0.000642	2.85	R.ENMEAISPLK.N	[80-89]
	FALSE	High	[R].ENMEAISPLK.[N]	1xOxidation [M3]	FALSE	0.00201623	0.00017015	1	1	2	O96019	O96019 [80-89]		0	1147.57	High	High	0.0001955	0.001046	3.17	R.ENMEAISPLK.N	[80-89]
	FALSE	High	[R].LKIPEGLFDPSNVK.[G]		FALSE	3.56408e-05	0.00017015	1	1	1	O96019	O96019 [302-315]		1	1556.87	High	High	0.0001955	1.368e-05	5.19	R.LKIPEGLFDPSNVK.G	[302-315]
	FALSE	High	[K].LIANNTTVER.[R]		FALSE	0.00056744	0.00017015	1	1	1	O96019	O96019 [380-389]		0	1130.62	High	High	0.0001955	0.0002681	2.19	K.LIANNTTVER.R	[380-389]
	FALSE	High	[KR].IPEGLFDPSNVK.[G]		FALSE	6.47549e-05	0.00017015	1	2	2	O96019	O96019 [304-315]		0	1315.69	High	High	0.0001955	2.6e-05	3.72	K.IPEGLFDPSNVK.G	[304-315]
	FALSE	High	[K].LTELMFEHYNIPAFFLCK.[T]	1xCarbamidomethyl [C17]; 1xOxidation [M5]	FALSE	5.78007e-09	0.00017015	1	1	3	O96019	O96019 [136-153]		0	2289.11	High	High	0.0001955	1.165e-09	5.77	K.LTELMFEHYNIPAFFLCK.T	[136-153]
	FALSE	High	[K].NGMVEDWDSFQAILDHTYK.[M]	1xOxidation [M3]	FALSE	2.59388e-10	0.00017015	1	1	1	O96019	O96019 [90-108]		0	2285.02	High	High	0.0001955	4.17e-11	6.02	K.NGMVEDWDSFQAILDHTYK.M	[90-108]
	FALSE	High	[K].QGGPTYYIDTNALR.[V]		FALSE	3.25402e-07	0.00017015	1	1	1	O96019	O96019 [63-76]		0	1568.77	High	High	0.0001955	8.818e-08	4.08	K.QGGPTYYIDTNALR.V	[63-76]
	FALSE	High	[K].SEASLHPVLMSEAPWNTR.[A]		FALSE	6.57913e-08	0.00017015	1	1	1	O96019	O96019 [113-130]		0	2024.99	High	High	0.0001955	1.592e-08	6.19	K.SEASLHPVLMSEAPWNTR.A	[113-130]
	FALSE	High	[K].SEASLHPVLMSEAPWNTR.[A]	1xOxidation [M10]	FALSE	3.97971e-09	0.00017015	1	1	2	O96019	O96019 [113-130]		0	2040.98	High	High	0.0001955	7.809e-10	6.24	K.SEASLHPVLMSEAPWNTR.A	[113-130]
	FALSE	High	[K].SPLAGDFITMQCR.[E]	1xCarbamidomethyl [C12]; 1xOxidation [M10]	FALSE	0.000603842	0.00017015	1	1	1	O96019	O96019 [195-207]		0	1511.7	High	High	0.0001955	0.0002855	3.37	K.SPLAGDFITMQCR.E	[195-207]
	FALSE	High	[K].TAVLTAFANGR.[S]		FALSE	0.000180706	0.00017015	1	2	1	O96019	O96019 [154-164]		0	1120.61	High	High	0.0001955	7.815e-05	3.62	K.TAVLTAFANGR.S	[154-164]
	FALSE	High	[K].VDFPTAIGMVVER.[D]	1xOxidation [M9]	FALSE	3.20645e-05	0.00017015	1	1	1	O96019	O96019 [35-47]		0	1449.74	High	High	0.0001955	1.224e-05	3.89	K.VDFPTAIGMVVER.D	[35-47]
	FALSE	High	[K].VDFPTAIGMVVERDDGSTLMEIDGDK.[G]	2xOxidation [M9; M20]	FALSE	0.000159569	0.00017015	1	1	1	O96019	O96019 [35-60]		1	2842.31	High	High	0.0001955	6.855e-05	3.09	K.VDFPTAIGMVVERDDGSTLMEIDGDK.G	[35-60]
	FALSE	High	[K].VDFPTAIGMVVERDDGSTLMEIDGDKGK.[Q]	2xOxidation [M9; M20]	FALSE	0.000634637	0.00017015	1	1	1	O96019	O96019 [35-62]		2	3027.43	High	High	0.0001955	0.0003012	6.02	K.VDFPTAIGMVVERDDGSTLMEIDGDKGK.Q	[35-62]
FALSE	High	Master Protein	Q8NFW8	N-acylneuraminate cytidylyltransferase OS=Homo sapiens OX=9606 GN=CMAS PE=1 SV=2	0	FALSE	122.178	60	23	34	23	434	48.3	7.93	102.31	23	High	1
	Checked	Confidence	Annotated Sequence	Modifications	Contaminant	Qvality PEP	Qvality q-value	# Protein Groups	# Proteins	# PSMs	Master Protein Accessions	Positions in Master Proteins	Modifications in Master Proteins	# Missed Cleavages	Theo. MH+ [Da]	Found in Sample: [S1] F1: Sample	Confidence (by Search Engine): A3 Sequest HT	Percolator q-Value (by Search Engine): A3 Sequest HT	Percolator PEP (by Search Engine): A3 Sequest HT	XCorr (by Search Engine): A3 Sequest HT	Sequence in Protein	Positions in Proteins
	FALSE	High	[R].AALDSGAFQSVWVSTDHDEIENVAK.[Q]		FALSE	4.83705e-11	0.00017015	1	1	1	Q8NFW8	Q8NFW8 [78-102]		0	2689.27	High	High	0.0001955	6.834e-12	9.58	R.AALDSGAFQSVWVSTDHDEIENVAK.Q	[78-102]
	FALSE	High	[R].AEHSVDIDVDIDWPIAEQR.[V]		FALSE	6.55655e-05	0.00017015	1	1	1	Q8NFW8	Q8NFW8 [242-260]		0	2208.06	High	High	0.0001955	2.625e-05	4.28	R.AEHSVDIDVDIDWPIAEQR.V	[242-260]
	FALSE	High	[K].AVGYICK.[C]	1xCarbamidomethyl [C6]	FALSE	0.043801	0.00184582	1	1	1	Q8NFW8	Q8NFW8 [400-406]		0	810.418	High	High	0.001568	0.02873	2.03	K.AVGYICK.C	[400-406]
	FALSE	High	[K].DAIGISLLK.[K]		FALSE	0.00278446	0.00017015	1	1	1	Q8NFW8	Q8NFW8 [307-315]		0	929.567	High	High	0.0001955	0.001475	2.45	K.DAIGISLLK.K	[307-315]
	FALSE	High	[R].EEGYDSVFSVVR.[R]		FALSE	0.000130771	0.00017015	1	1	1	Q8NFW8	Q8NFW8 [163-174]		0	1386.65	High	High	0.0001955	5.542e-05	3.48	R.EEGYDSVFSVVR.R	[163-174]
	FALSE	High	[R].EFAEHICLLMEK.[V]	1xCarbamidomethyl [C7]; 1xOxidation [M10]	FALSE	0.000423639	0.00017015	1	1	2	Q8NFW8	Q8NFW8 [416-427]		0	1535.72	High	High	0.0001955	0.0001949	2.61	R.EFAEHICLLMEK.V	[416-427]
	FALSE	High	[K].EIISYDVK.[D]		FALSE	0.0290897	0.00110682	1	1	1	Q8NFW8	Q8NFW8 [299-306]		0	966.514	High	High	0.0008763	0.0185	1.87	K.EIISYDVK.D	[299-306]
	FALSE	High	[K].EMGLCWK.[E]	1xCarbamidomethyl [C5]; 1xOxidation [M2]	FALSE	0.0122864	0.000568075	1	1	2	Q8NFW8	Q8NFW8 [360-366]		0	939.406	High	High	0.0004794	0.007263	1.76	K.EMGLCWK.E	[360-366]
	FALSE	High	[K].EVAYLGNEVSDEECLKR.[V]	1xCarbamidomethyl [C14]	FALSE	3.5361e-09	0.00017015	1	1	1	Q8NFW8	Q8NFW8 [367-383]		1	2010.94	High	High	0.0001955	6.854e-10	5.52	K.EVAYLGNEVSDEECLKR.V	[367-383]
	FALSE	High	[R].EVTEPLNLNPAK.[R]		FALSE	2.27746e-05	0.00017015	1	1	1	Q8NFW8	Q8NFW8 [189-200]		0	1324.71	High	High	0.0001955	8.458e-06	2.9	R.EVTEPLNLNPAK.R	[189-200]
	FALSE	High	[K].GAATSVSNPR.[G]		FALSE	0.00437879	0.00017015	1	1	1	Q8NFW8	Q8NFW8 [7-16]		0	959.49	High	High	0.0001955	0.002398	3.17	K.GAATSVSNPR.G	[7-16]
	FALSE	High	[R].GVEKPPHLAALILAR.[G]		FALSE	1.66594e-09	0.00017015	1	1	2	Q8NFW8	Q8NFW8 [38-52]		0	1584.96	High	High	0.0001955	3.061e-10	5.15	R.GVEKPPHLAALILAR.G	[38-52]
	FALSE	High	[K].HLAGVPLIGWVLR.[A]		FALSE	1.79804e-05	0.00017015	1	1	1	Q8NFW8	Q8NFW8 [65-77]		0	1430.86	High	High	0.0001955	6.546e-06	3.8	K.HLAGVPLIGWVLR.A	[65-77]
	FALSE	High	[R].HLIEMGYLQGGK.[M]		FALSE	0.0245416	0.000948719	1	1	1	Q8NFW8	Q8NFW8 [223-234]		0	1345.69	High	High	0.0007616	0.01533	1.86	R.HLIEMGYLQGGK.M	[223-234]
	FALSE	High	[R].HLIEMGYLQGGK.[M]	1xOxidation [M5]	FALSE	1.52181e-06	0.00017015	1	1	3	Q8NFW8	Q8NFW8 [223-234]		0	1361.69	High	High	0.0001955	4.634e-07	3.98	R.HLIEMGYLQGGK.M	[223-234]
	FALSE	High	[K].LAVVDEWR.[K]		FALSE	0.0145938	0.000568075	1	1	2	Q8NFW8	Q8NFW8 [351-358]		0	987.526	High	High	0.0004794	0.008791	2.73	K.LAVVDEWR.K	[351-358]
	FALSE	High	[K].LLVCNIDGCLTNGHIYVSGDQK.[E]	2xCarbamidomethyl [C4; C9]	FALSE	9.8073e-09	0.00017015	1	1	1	Q8NFW8	Q8NFW8 [277-298]		0	2476.2	High	High	0.0001955	2.055e-09	7.01	K.LLVCNIDGCLTNGHIYVSGDQK.E	[277-298]
	FALSE	High	[K].MAYYEMR.[A]	1xOxidation [M]	FALSE	0.0222626	0.000948719	1	1	2	Q8NFW8	Q8NFW8 [235-241]		0	979.401	High	High	0.0007616	0.01379	1.26	K.MAYYEMR.A	[235-241]
	FALSE	High	[K].MAYYEMR.[A]	2xOxidation [M1; M6]	FALSE	0.010151	0.000568075	1	1	1	Q8NFW8	Q8NFW8 [235-241]		0	995.396	High	High	0.0004794	0.005947	2.31	K.MAYYEMR.A	[235-241]
	FALSE	High	[K].MEVSVSDK.[L]		FALSE	0.0113415	0.000568075	1	1	1	Q8NFW8	Q8NFW8 [343-350]		0	894.424	High	High	0.0004794	0.00669	2.15	K.MEVSVSDK.L	[343-350]
	FALSE	High	[K].MEVSVSDK.[L]	1xOxidation [M1]	FALSE	0.00886296	0.000386391	1	1	1	Q8NFW8	Q8NFW8 [343-350]		0	910.419	High	High	0.0003503	0.005115	2.46	K.MEVSVSDK.L	[343-350]
	FALSE	High	[K].QFGAQVHR.[R]		FALSE	0.0292665	0.00110682	1	1	1	Q8NFW8	Q8NFW8 [103-110]		0	942.49	High	High	0.0008763	0.01855	2.65	K.QFGAQVHR.R	[103-110]
	FALSE	High	[K].QTLSSLK.[L]		FALSE	0.0635897	0.00268286	1	1	1	Q8NFW8	Q8NFW8 [332-338]		0	776.451	High	High	0.002318	0.04324	2.36	K.QTLSSLK.L	[332-338]
	FALSE	High	[K].RHLIEMGYLQGGK.[M]	1xOxidation [M6]	FALSE	3.39497e-06	0.00017015	1	1	1	Q8NFW8	Q8NFW8 [222-234]		1	1517.79	High	High	0.0001955	1.095e-06	4.17	K.RHLIEMGYLQGGK.M	[222-234]
	FALSE	High	[K].VAEMIREEGYDSVFSVVR.[R]	1xOxidation [M4]	FALSE	8.8232e-09	0.00017015	1	1	1	Q8NFW8	Q8NFW8 [157-174]		1	2102.02	High	High	0.0001955	1.836e-09	6.6	K.VAEMIREEGYDSVFSVVR.R	[157-174]
	FALSE	High	[R].VGLSGAPADACSTAQK.[A]	1xCarbamidomethyl [C11]	FALSE	1.06753e-06	0.00017015	1	1	2	Q8NFW8	Q8NFW8 [384-399]		0	1532.74	High	High	0.0001955	3.164e-07	5.32	R.VGLSGAPADACSTAQK.A	[384-399]
FALSE	High	Master Protein	O15379	Histone deacetylase 3 OS=Homo sapiens OX=9606 GN=HDAC3 PE=1 SV=2	0	FALSE	118.346	54	18	27	17	428	48.8	5.16	111.53	18	High	1
	Checked	Confidence	Annotated Sequence	Modifications	Contaminant	Qvality PEP	Qvality q-value	# Protein Groups	# Proteins	# PSMs	Master Protein Accessions	Positions in Master Proteins	Modifications in Master Proteins	# Missed Cleavages	Theo. MH+ [Da]	Found in Sample: [S1] F1: Sample	Confidence (by Search Engine): A3 Sequest HT	Percolator q-Value (by Search Engine): A3 Sequest HT	Percolator PEP (by Search Engine): A3 Sequest HT	XCorr (by Search Engine): A3 Sequest HT	Sequence in Protein	Positions in Proteins
	FALSE	High	[R].DGIDDQSYK.[H]		FALSE	0.0052404	0.000386391	1	1	1	O15379	O15379 [225-233]		0	1040.45	High	High	0.0003503	0.002912	3.17	R.DGIDDQSYK.H	[225-233]
	FALSE	High	[R].FHSEDYIDFLQR.[V]		FALSE	2.64413e-05	0.00017015	1	1	3	O15379	O15379 [61-72]		0	1569.73	High	High	0.0001955	9.912e-06	2.77	R.FHSEDYIDFLQR.V	[61-72]
	FALSE	High	[R].GHGECVEYVK.[S]	1xCarbamidomethyl [C5]	FALSE	0.011841	0.000568075	1	1	2	O15379	O15379 [275-284]		0	1177.53	High	High	0.0004794	0.007011	3.02	R.GHGECVEYVK.S	[275-284]
	FALSE	High	[R].LALTHSLVLHYGLYK.[K]		FALSE	4.42358e-09	0.00017015	1	1	1	O15379	O15379 [29-43]		0	1727.98	High	High	0.0001955	8.733e-10	7.3	R.LALTHSLVLHYGLYK.K	[29-43]
	FALSE	High	[K].ICDIAINWAGGLHHAK.[K]	1xCarbamidomethyl [C2]	FALSE	1.74008e-09	0.00017015	1	1	2	O15379	O15379 [122-137]		0	1775.9	High	High	0.0001955	3.212e-10	5.18	K.ICDIAINWAGGLHHAK.K	[122-137]
	FALSE	High	[R].LGCFNLSIR.[G]	1xCarbamidomethyl [C3]	FALSE	0.00260071	0.00017015	1	1	1	O15379	O15379 [266-274]		0	1079.57	High	High	0.0001955	0.001367	2.58	R.LGCFNLSIR.G	[266-274]
	FALSE	High	[K].MLNHAPSVQIHDVPADLLTYDR.[T]	1xOxidation [M1]	FALSE	5.581e-11	0.00017015	1	1	2	O15379	O15379 [368-389]		0	2521.25	High	High	0.0001955	7.975e-12	7.49	K.MLNHAPSVQIHDVPADLLTYDR.T	[368-389]
	FALSE	High	[K].MLNHAPSVQIHDVPADLLTYDRTDEADAEER.[G]	1xOxidation [M1]	FALSE	1.83609e-07	0.00017015	1	1	1	O15379	O15379 [368-398]		1	3537.66	High	High	0.0001955	4.781e-08	8.23	K.MLNHAPSVQIHDVPADLLTYDRTDEADAEER.G	[368-398]
	FALSE	High	[K].MIVFKPYQASQHDMCR.[F]	1xCarbamidomethyl [C15]; 2xOxidation [M1; M14]	FALSE	7.29632e-06	0.00017015	1	1	2	O15379	O15379 [45-60]		0	2042.92	High	High	0.0001955	2.488e-06	3.58	K.MIVFKPYQASQHDMCR.F	[45-60]
	FALSE	High	[R].QTIFENLK.[M]		FALSE	0.018535	0.00077279	1	1	1	O15379	O15379 [360-367]		0	992.541	High	High	0.000632	0.01138	2.77	R.QTIFENLK.M	[360-367]
	FALSE	High	[R].QYLDQIR.[Q]		FALSE	0.0445925	0.00184582	1	1	2	O15379	O15379 [353-359]		0	935.495	High	High	0.001568	0.0293	2.4	R.QYLDQIR.Q	[353-359]
	FALSE	High	[K].SLNAFNVGDDCPVFPGLFEFCSR.[Y]	2xCarbamidomethyl [C11; C21]	FALSE	4.54779e-06	0.00017015	1	1	1	O15379	O15379 [84-106]		0	2648.19	High	High	0.0001955	1.504e-06	4.87	K.SLNAFNVGDDCPVFPGLFEFCSR.Y	[84-106]
	FALSE	High	[K].TVAYFYDPDVGNFHYGAGHPMKPHR.[L]	1xOxidation [M21]	FALSE	3.64366e-08	0.00017015	1	1	2	O15379	O15379 [4-28]		0	2892.33	High	High	0.0001955	8.408e-09	6.57	K.TVAYFYDPDVGNFHYGAGHPMKPHR.L	[4-28]
	FALSE	High	[R].VMTVSFHK.[Y]	1xOxidation [M2]	FALSE	0.0104687	0.000568075	3	3	1	Q13547; Q92769; O15379	Q13547 [193-200]; Q92769 [194-201]; O15379 [187-194]		0	964.492	High	High	0.0004794	0.006145	2.37	R.VMTVSFHK.Y	[187-194]
	FALSE	High	[R].VSPTNMQGFTK.[S]	1xOxidation [M6]	FALSE	0.00101162	0.00017015	1	1	1	O15379	O15379 [73-83]		0	1225.59	High	High	0.0001955	0.0004957	2.83	R.VSPTNMQGFTK.S	[73-83]
	FALSE	High	[K].YGNYFFPGTGDMYEVGAESGR.[Y]	1xOxidation [M12]	FALSE	4.15209e-08	0.00017015	1	1	2	O15379	O15379 [195-215]		0	2332.98	High	High	0.0001955	9.697e-09	5.46	K.YGNYFFPGTGDMYEVGAESGR.Y	[195-215]
	FALSE	High	[R].YYCLNVPLR.[D]	1xCarbamidomethyl [C3]	FALSE	0.0012811	0.00017015	1	1	1	O15379	O15379 [216-224]		0	1197.61	High	High	0.0001955	0.0006399	3.01	R.YYCLNVPLR.D	[216-224]
	FALSE	High	[R].YYCLNVPLRDGIDDQSYK.[H]	1xCarbamidomethyl [C3]	FALSE	0.000295359	0.00017015	1	1	1	O15379	O15379 [216-233]		1	2219.04	High	High	0.0001955	0.0001327	2.47	R.YYCLNVPLRDGIDDQSYK.H	[216-233]
FALSE	High	Master Protein	P13647	SWISS-PROT:P13647 Tax_Id=9606 Gene_Symbol=KRT5 Keratin, type II cytoskeletal 5	0	TRUE	117.683	43	32	42	17	590	62.3	7.74	109.66	32	High	1
	Checked	Confidence	Annotated Sequence	Modifications	Contaminant	Qvality PEP	Qvality q-value	# Protein Groups	# Proteins	# PSMs	Master Protein Accessions	Positions in Master Proteins	Modifications in Master Proteins	# Missed Cleavages	Theo. MH+ [Da]	Found in Sample: [S1] F1: Sample	Confidence (by Search Engine): A3 Sequest HT	Percolator q-Value (by Search Engine): A3 Sequest HT	Percolator PEP (by Search Engine): A3 Sequest HT	XCorr (by Search Engine): A3 Sequest HT	Sequence in Protein	Positions in Proteins
	FALSE	High	[K].AQYEEIANR.[S]		TRUE	0.0100266	0.000568075	1	1	1	P13647	P13647 [344-352]		0	1093.53	High	High	0.0004794	0.00587	2.41	K.AQYEEIANR.S	[344-352]
	FALSE	High	[K].DVDAAYMNK.[V]		TRUE	0.00174783	0.00017015	3	12	1	P04259; P02538; P13647	P04259 [273-281]; P02538 [273-281]; P13647 [278-286]		0	1026.46	High	High	0.0001955	0.0008942	2.48	K.DVDAAYMNK.V	[278-286]
	FALSE	High	[K].DVDAAYMNK.[V]	1xOxidation [M7]	TRUE	0.00848818	0.000386391	3	12	1	P04259; P02538; P13647	P04259 [273-281]; P02538 [273-281]; P13647 [278-286]		0	1042.45	High	High	0.0003503	0.004906	2.75	K.DVDAAYMNK.V	[278-286]
	FALSE	High	[K].DVDAAYMNKVELEAK.[V]	1xOxidation [M7]	TRUE	0.000140031	0.00017015	1	4	2	P13647	P13647 [278-292]		1	1711.82	High	High	0.0001955	5.965e-05	2.92	K.DVDAAYMNKVELEAK.V	[278-292]
	FALSE	High	[R].EYQELMNTK.[L]	1xOxidation [M6]	TRUE	0.00960306	0.000386391	1	3	1	P13647	P13647 [452-460]		0	1171.53	High	High	0.0003503	0.005603	2.15	R.EYQELMNTK.L	[452-460]
	FALSE	High	[K].FASFIDK.[V]		TRUE	0.0172221	0.000568075	7	42	1	Q7Z794; Q3TTY5; P35908; P04259; P02538; P19013; P13647	Q7Z794 [175-181]; Q3TTY5 [210-216]; P35908 [189-195]; P04259 [174-180]; P02538 [174-180]; P19013 [222-228]; P13647 [179-185]		0	827.43	High	High	0.0004794	0.01047	2.07	K.FASFIDK.V	[179-185]
	FALSE	High	[R].FLEQQNK.[VLAIM]		TRUE	0.106588	0.0053892	5	37	1	P08670; P04259; P02538; Q8N1N4; P13647	P08670 [123-129]; P04259 [183-189]; P02538 [183-189]; Q8N1N4 [131-137]; P13647 [188-194]		0	906.468	High	High	0.0043	0.07565	1.88	R.FLEQQNK.V	[188-194]
	FALSE	High	[R].GRLDSELR.[NG]		TRUE	0.153016	0.00750286	3	10	1	P04259; P02538; P13647	P04259 [233-240]; P02538 [233-240]; P13647 [238-245]		1	945.511	High	High	0.005958	0.1128	2.68	R.GRLDSELR.N	[238-245]
	FALSE	High	[K].HEISEMNR.[M]		TRUE	0.160523	0.00815942	1	3	2	P13647	P13647 [384-391]		0	1015.46	High	High	0.006315	0.119	1.64	K.HEISEMNR.M	[384-391]
	FALSE	High	[K].LAELEEALQK.[A]		TRUE	0.000151824	0.00017015	1	1	1	P13647	P13647 [432-441]		0	1143.63	High	High	0.0001955	6.491e-05	3.8	K.LAELEEALQK.A	[432-441]
	FALSE	High	[K].LALDVEIATYR.[KT]		TRUE	5.82574e-05	0.00017015	4	22	1	P35908; P04259; P02538; P13647	P35908 [471-481]; P04259 [456-466]; P02538 [456-466]; P13647 [461-471]		0	1263.69	High	High	0.0001955	2.318e-05	3.43	K.LALDVEIATYR.K	[461-471]
	FALSE	High	[KR].LLEGEECR.[MLI]	1xCarbamidomethyl [C7]	TRUE	0.0180868	0.000568075	6	23	2	Q3TTY5; P35908; P04259; P02538; Q8N1N4; P13647	Q3TTY5 [504-511]; P35908 [483-490]; P04259 [468-475]; P02538 [468-475]; Q8N1N4 [416-423]; P13647 [473-480]		0	1005.47	High	High	0.0004794	0.01104	2.54	K.LLEGEECR.L	[473-480]
	FALSE	High	[R].ISISTSGGSFR.[N]		TRUE	0.000539904	0.00017015	1	1	1	P13647	P13647 [74-84]		0	1111.57	High	High	0.0001955	0.0002525	2.96	R.ISISTSGGSFR.N	[74-84]
	FALSE	High	[KR].NKYEDEINK.[HR]		TRUE	0.0193458	0.00077279	4	17	2	P04264; P04259; P02538; P13647	P04264 [268-276]; P04259 [251-259]; P02538 [251-259]; P13647 [256-264]		1	1152.55	High	High	0.000632	0.01187	1.36	K.NKYEDEINK.R	[256-264]
	FALSE	High	[KR].NKYEDEINKR.[T]		TRUE	0.000336565	0.00017015	4	13	2	P04264; P04259; P02538; P13647	P04264 [268-277]; P04259 [251-260]; P02538 [251-260]; P13647 [256-265]		2	1308.65	High	High	0.0001955	0.0001528	3.78	K.NKYEDEINKR.T	[256-265]
	FALSE	High	[R].NLDLDSIIAEVK.[A]		TRUE	1.59762e-05	0.00017015	4	12	2	P35908; P04259; P02538; P13647	P35908 [342-353]; P04259 [327-338]; P02538 [327-338]; P13647 [332-343]		0	1329.73	High	High	0.0001955	5.774e-06	3.62	R.NLDLDSIIAEVK.A	[332-343]
	FALSE	High	[R].NMQDLVEDFK.[N]	1xOxidation [M2]	TRUE	0.000465056	0.00017015	1	2	1	P13647	P13647 [246-255]		0	1254.57	High	High	0.0001955	0.0002156	2.86	R.NMQDLVEDFK.N	[246-255]
	FALSE	High	[R].QLDSIVGER.[G]		TRUE	0.0034171	0.00017015	2	4	2	P02538; P13647	P02538 [224-232]; P13647 [229-237]		0	1016.54	High	High	0.0001955	0.001835	2.69	R.QLDSIVGER.G	[229-237]
	FALSE	High	[R].QNLEPLFEQYINNLR.[R]		TRUE	3.01655e-06	0.00017015	3	5	1	P04259; P02538; P13647	P04259 [208-222]; P02538 [208-222]; P13647 [213-227]		0	1890.97	High	High	0.0001955	9.65e-07	4.35	R.QNLEPLFEQYINNLR.R	[213-227]
	FALSE	High	[R].QSSVSFR.[S]		TRUE	0.0268842	0.00110682	1	2	1	P13647	P13647 [4-10]		0	810.41	High	High	0.0008763	0.01692	1.3	R.QSSVSFR.S	[4-10]
	FALSE	High	[R].SFSTASAITPSVSR.[T]		TRUE	0.00058173	0.00017015	1	2	1	P13647	P13647 [16-29]		0	1410.72	High	High	0.0001955	0.0002746	2.96	R.SFSTASAITPSVSR.T	[16-29]
	FALSE	High	[R].SLYNLGGSK.[R]		TRUE	0.0752863	0.00318183	1	2	1	P13647	P13647 [64-72]		0	938.494	High	High	0.00268	0.05197	1.47	R.SLYNLGGSK.R	[64-72]
	FALSE	High	[R].SLYNLGGSKR.[I]		TRUE	0.10248	0.0053892	1	2	1	P13647	P13647 [64-73]		1	1094.6	High	High	0.0043	0.07254	2.35	R.SLYNLGGSKR.I	[64-73]
	FALSE	High	[R].SRTEAESWYQTK.[Y]		TRUE	0.0056445	0.000386391	1	3	2	P13647	P13647 [353-364]		1	1485.7	High	High	0.0003503	0.003147	3.62	R.SRTEAESWYQTK.Y	[353-364]
	FALSE	High	[R].TEAESWYQTK.[Y]		TRUE	0.000176265	0.00017015	1	3	1	P13647	P13647 [355-364]		0	1242.56	High	High	0.0001955	7.627e-05	3.14	R.TEAESWYQTK.Y	[355-364]
	FALSE	High	[R].TEAESWYQTKYEELQQTAGR.[H]		TRUE	3.51418e-09	0.00017015	1	3	1	P13647	P13647 [355-374]		1	2418.12	High	High	0.0001955	6.82e-10	5.01	R.TEAESWYQTKYEELQQTAGR.H	[355-374]
	FALSE	High	[K].TLNNKFASFIDKVR.[F]		TRUE	1.31226e-07	0.00017015	5	29	1	Q3TTY5; P35908; P04259; P02538; P13647	Q3TTY5 [205-218]; P35908 [184-197]; P04259 [169-182]; P02538 [169-182]; P13647 [174-187]		2	1652.91	High	High	0.0001955	3.336e-08	5.32	K.TLNNKFASFIDKVR.F	[174-187]
	FALSE	High	[R].TSFTSVSR.[S]		TRUE	0.0116243	0.000568075	1	2	1	P13647	P13647 [30-37]		0	884.447	High	High	0.0004794	0.006884	2.54	R.TSFTSVSR.S	[30-37]
	FALSE	High	[R].TTAENEFVMLKK.[D]	1xOxidation [M9]	TRUE	4.77981e-06	0.00017015	1	3	1	P13647	P13647 [266-277]		1	1426.72	High	High	0.0001955	1.58e-06	4.28	R.TTAENEFVMLKK.D	[266-277]
	FALSE	High	[K].VLDTKWTLLQEQGTK.[T]		TRUE	2.12685e-05	0.00017015	2	4	1	P04259; P13647	P04259 [190-204]; P13647 [195-209]		1	1759.96	High	High	0.0001955	7.88e-06	3.55	K.VLDTKWTLLQEQGTK.T	[195-209]
	FALSE	High	[K].WTLLQEQGTK.[T]		TRUE	0.000611398	0.00017015	3	5	1	P04259; P02538; P13647	P04259 [195-204]; P02538 [195-204]; P13647 [200-209]		0	1203.64	High	High	0.0001955	0.0002903	3.43	K.WTLLQEQGTK.T	[200-209]
	FALSE	High	[KR].YEDEINKR.[TA]		TRUE	0.0448594	0.0020338	7	27	1	Q7Z794; Q3TTY5; P35908; P04264; P04259; P02538; P13647	Q7Z794 [254-261]; Q3TTY5 [289-296]; P35908 [268-275]; P04264 [270-277]; P04259 [253-260]; P02538 [253-260]; P13647 [258-265]		1	1066.52	High	High	0.001568	0.02947	1.86	K.YEDEINKR.T	[258-265]
	FALSE	High	[K].YEELQQTAGR.[H]		TRUE	0.000240558	0.00017015	1	3	2	P13647	P13647 [365-374]		0	1194.57	High	High	0.0001955	0.0001065	3.2	K.YEELQQTAGR.H	[365-374]
FALSE	High	Master Protein	Q9BY77	Polymerase delta-interacting protein 3 OS=Homo sapiens OX=9606 GN=POLDIP3 PE=1 SV=2	0	FALSE	117.142	57	21	28	21	421	46.1	9.99	97.91	21	High	1
	Checked	Confidence	Annotated Sequence	Modifications	Contaminant	Qvality PEP	Qvality q-value	# Protein Groups	# Proteins	# PSMs	Master Protein Accessions	Positions in Master Proteins	Modifications in Master Proteins	# Missed Cleavages	Theo. MH+ [Da]	Found in Sample: [S1] F1: Sample	Confidence (by Search Engine): A3 Sequest HT	Percolator q-Value (by Search Engine): A3 Sequest HT	Percolator PEP (by Search Engine): A3 Sequest HT	XCorr (by Search Engine): A3 Sequest HT	Sequence in Protein	Positions in Proteins
	FALSE	High	[K].ALTNMSR.[T]		FALSE	0.0402816	0.00184582	1	1	1	Q9BY77	Q9BY77 [249-255]		0	792.403	High	High	0.001299	0.0262	1.38	K.ALTNMSR.T	[249-255]
	FALSE	High	[K].AMAPLHPHPAGMR.[I]	2xOxidation [M2; M12]	FALSE	0.0001252	0.00017015	1	1	1	Q9BY77	Q9BY77 [156-168]		0	1417.68	High	High	0.0001955	5.271e-05	3.47	K.AMAPLHPHPAGMR.I	[156-168]
	FALSE	High	[K].CNLHMNGNVITSDQPILLR.[L]	1xCarbamidomethyl [C1]	FALSE	0.00045646	0.00017015	1	1	1	Q9BY77	Q9BY77 [346-364]		0	2195.11	High	High	0.0001955	0.0002115	2.95	K.CNLHMNGNVITSDQPILLR.L	[346-364]
	FALSE	High	[K].CNLHMNGNVITSDQPILLR.[L]	1xCarbamidomethyl [C1]; 1xOxidation [M5]	FALSE	9.4373e-08	0.00017015	1	1	1	Q9BY77	Q9BY77 [346-364]		0	2211.1	High	High	0.0001955	2.34e-08	5.85	K.CNLHMNGNVITSDQPILLR.L	[346-364]
	FALSE	High	[K].DDAITAYK.[K]		FALSE	0.018535	0.00077279	1	1	1	Q9BY77	Q9BY77 [325-332]		0	896.436	High	High	0.000632	0.01136	2.17	K.DDAITAYK.K	[325-332]
	FALSE	High	[K].DDAITAYKK.[Y]		FALSE	0.182996	0.00876768	1	1	1	Q9BY77	Q9BY77 [325-333]		1	1024.53	High	High	0.006869	0.1381	1.55	K.DDAITAYKK.Y	[325-333]
	FALSE	High	[K].EEPPKELPAAEPVLSPLEGTK.[M]		FALSE	6.33092e-07	0.00017015	1	1	2	Q9BY77	Q9BY77 [261-281]		1	2231.18	High	High	0.0001955	1.808e-07	5.95	K.EEPPKELPAAEPVLSPLEGTK.M	[261-281]
	FALSE	High	[K].FAASGGFLHHMAGLSSSK.[L]	1xOxidation [M11]	FALSE	1.26275e-06	0.00017015	1	1	1	Q9BY77	Q9BY77 [201-218]		0	1820.87	High	High	0.0001955	3.783e-07	4.62	K.FAASGGFLHHMAGLSSSK.L	[201-218]
	FALSE	High	[K].KDDAITAYK.[K]		FALSE	0.00298117	0.00017015	1	1	1	Q9BY77	Q9BY77 [324-332]		1	1024.53	High	High	0.0001955	0.001592	3.86	K.KDDAITAYK.K	[324-332]
	FALSE	High	[R].KQQTTVPQKPR.[Q]		FALSE	0.00167345	0.00017015	1	1	1	Q9BY77	Q9BY77 [102-112]		1	1310.75	High	High	0.0001955	0.0008542	2.9	R.KQQTTVPQKPR.Q	[102-112]
	FALSE	High	[R].INVVNNHQAK.[Q]		FALSE	0.0145938	0.000568075	1	1	1	Q9BY77	Q9BY77 [169-178]		0	1136.62	High	High	0.0004794	0.008745	1.91	R.INVVNNHQAK.Q	[169-178]
	FALSE	High	[R].LSDSPSMK.[K]		FALSE	0.0727138	0.00302619	1	1	1	Q9BY77	Q9BY77 [365-372]		0	864.413	High	High	0.002568	0.05	1.21	R.LSDSPSMK.K	[365-372]
	FALSE	High	[R].LVHPGVAEVVFVK.[K]		FALSE	9.02495e-07	0.00017015	1	1	2	Q9BY77	Q9BY77 [311-323]		0	1393.82	High	High	0.0001955	2.64e-07	4.45	R.LVHPGVAEVVFVK.K	[311-323]
	FALSE	High	[K].QNLYDLDEDDDGIASVPTK.[Q]		FALSE	2.08753e-05	0.00017015	1	1	2	Q9BY77	Q9BY77 [179-197]		0	2107.97	High	High	0.0001955	7.727e-06	4.97	K.QNLYDLDEDDDGIASVPTK.Q	[179-197]
	FALSE	High	[K].RSSPAAFINPPIGTVTPALK.[L]		FALSE	0.00012996	0.00017015	1	1	1	Q9BY77	Q9BY77 [125-144]		1	2037.15	High	High	0.0001955	5.474e-05	3.35	K.RSSPAAFINPPIGTVTPALK.L	[125-144]
	FALSE	High	[R].RVNSASSSNPPAEVDPDTILK.[A]		FALSE	4.67828e-09	0.00017015	1	1	1	Q9BY77	Q9BY77 [380-400]		1	2197.11	High	High	0.0001955	9.301e-10	6.54	R.RVNSASSSNPPAEVDPDTILK.A	[380-400]
	FALSE	High	[R].SSPAAFINPPIGTVTPALK.[L]		FALSE	8.26287e-06	0.00017015	1	1	1	Q9BY77	Q9BY77 [126-144]		0	1881.05	High	High	0.0001955	2.852e-06	4.1	R.SSPAAFINPPIGTVTPALK.L	[126-144]
	FALSE	High	[K].TIQVPQQK.[A]		FALSE	0.00714001	0.000386391	1	1	1	Q9BY77	Q9BY77 [148-155]		0	941.541	High	High	0.0003503	0.004069	2.11	K.TIQVPQQK.A	[148-155]
	FALSE	High	[R].TLVNKEEPPKELPAAEPVLSPLEGTK.[M]		FALSE	1.24789e-12	0.00017015	1	1	3	Q9BY77	Q9BY77 [256-281]		2	2786.52	High	High	0.0001955	1.353e-13	8.62	R.TLVNKEEPPKELPAAEPVLSPLEGTK.M	[256-281]
	FALSE	High	[R].VTEEDIVELFCVCGALK.[R]	2xCarbamidomethyl [C11; C13]	FALSE	1.55836e-05	0.00017015	1	1	1	Q9BY77	Q9BY77 [291-307]		0	1981.96	High	High	0.0001955	5.616e-06	5.29	R.VTEEDIVELFCVCGALK.R	[291-307]
	FALSE	High	[R].VTEEDIVELFCVCGALKR.[A]	2xCarbamidomethyl [C11; C13]	FALSE	0.000968544	0.00017015	1	1	1	Q9BY77	Q9BY77 [291-308]		1	2138.06	High	High	0.0001955	0.0004736	2.93	R.VTEEDIVELFCVCGALKR.A	[291-308]
	FALSE	High	[K].VVQNDAYTAPALPSSIR.[T]		FALSE	1.22409e-06	0.00017015	1	1	2	Q9BY77	Q9BY77 [230-246]		0	1801.94	High	High	0.0001955	3.667e-07	4.35	K.VVQNDAYTAPALPSSIR.T	[230-246]
FALSE	High	Master Protein	P31483	Cytotoxic granule associated RNA binding protein TIA1 OS=Homo sapiens OX=9606 GN=TIA1 PE=1 SV=3	0	FALSE	116.419	49	14	32	10	386	42.9	7.74	113.83	14	High	1
	Checked	Confidence	Annotated Sequence	Modifications	Contaminant	Qvality PEP	Qvality q-value	# Protein Groups	# Proteins	# PSMs	Master Protein Accessions	Positions in Master Proteins	Modifications in Master Proteins	# Missed Cleavages	Theo. MH+ [Da]	Found in Sample: [S1] F1: Sample	Confidence (by Search Engine): A3 Sequest HT	Percolator q-Value (by Search Engine): A3 Sequest HT	Percolator PEP (by Search Engine): A3 Sequest HT	XCorr (by Search Engine): A3 Sequest HT	Sequence in Protein	Positions in Proteins
	FALSE	High	[K].AAFAPFGR.[I]		FALSE	0.00727363	0.000386391	1	1	2	P31483	P31483 [124-131]		0	836.441	High	High	0.0003503	0.004139	2.2	K.AAFAPFGR.I	[124-131]
	FALSE	High	[R].DVTEALILQLFSQIGPCK.[N]	1xCarbamidomethyl [C17]	FALSE	2.92082e-05	0.00017015	1	1	5	P31483	P31483 [17-34]		0	2032.08	High	High	0.0001955	1.108e-05	4.74	R.DVTEALILQLFSQIGPCK.N	[17-34]
	FALSE	High	[R].FNSHESAAHAIVSVNGTTIEGHVVK.[C]		FALSE	2.5116e-09	0.00017015	1	1	1	P31483	P31483 [256-280]		0	2604.32	High	High	0.0001955	4.756e-10	5.43	R.FNSHESAAHAIVSVNGTTIEGHVVK.C	[256-280]
	FALSE	High	[K].GYGFVSFFNK.[W]		FALSE	0.00331275	0.00017015	1	1	1	P31483	P31483 [148-157]		0	1165.57	High	High	0.0001955	0.001773	3.32	K.GYGFVSFFNK.W	[148-157]
	FALSE	High	[R].HAAAALAAMNGR.[K]		FALSE	0.00311349	0.00017015	1	1	1	P31483	P31483 [58-69]		0	1153.59	High	High	0.0001955	0.001667	2.16	R.HAAAALAAMNGR.K	[58-69]
	FALSE	High	[R].HAAAALAAMNGR.[K]	1xOxidation [M9]	FALSE	6.2845e-06	0.00017015	1	1	2	P31483	P31483 [58-69]		0	1169.58	High	High	0.0001955	2.121e-06	3.46	R.HAAAALAAMNGR.K	[58-69]
	FALSE	High	[K].KDTSSSTVVSTQR.[S]		FALSE	0.00098066	0.00017015	1	1	1	P31483	P31483 [89-101]		1	1395.71	High	High	0.0001955	0.0004823	3.81	K.KDTSSSTVVSTQR.S	[89-101]
	FALSE	High	[K].MIMDTAGNDPYCFVEFHEHR.[H]	1xCarbamidomethyl [C12]; 2xOxidation [M1; M3]	FALSE	1.35452e-13	0.00017015	1	1	2	P31483	P31483 [38-57]		0	2501.03	High	High	0.0001955	1.246e-14	7.1	K.MIMDTAGNDPYCFVEFHEHR.H	[38-57]
	FALSE	High	[R].QTFSPFGQIMEIR.[V]		FALSE	1.99859e-05	0.00017015	2	2	3	Q01085; P31483	Q01085 [223-235]; P31483 [232-244]		0	1553.78	High	High	0.0001955	7.329e-06	3.42	R.QTFSPFGQIMEIR.V	[232-244]
	FALSE	High	[R].QTFSPFGQIMEIR.[V]	1xOxidation [M10]	FALSE	0.000358159	0.00017015	2	2	3	Q01085; P31483	Q01085 [223-235]; P31483 [232-244]		0	1569.77	High	High	0.0001955	0.0001635	4.68	R.QTFSPFGQIMEIR.V	[232-244]
	FALSE	High	[R].SQDHFHVFVGDLSPEITTEDIK.[A]		FALSE	7.16573e-12	0.00017015	1	1	2	P31483	P31483 [102-123]		0	2514.21	High	High	0.0001955	8.797e-13	8.13	R.SQDHFHVFVGDLSPEITTEDIK.A	[102-123]
	FALSE	High	[RK].TLYVGNLSR.[D]		FALSE	0.00696564	0.000386391	2	2	1	Q01085; P31483	Q01085 [10-18]; P31483 [8-16]		0	1022.56	High	High	0.0003503	0.003945	2.18	K.TLYVGNLSR.D	[8-16]
	FALSE	High	[R].VFPDKGYSFVR.[F]		FALSE	0.00164255	0.00017015	1	1	1	P31483	P31483 [245-255]		1	1314.68	High	High	0.0001955	0.0008356	2.92	R.VFPDKGYSFVR.F	[245-255]
	FALSE	High	[K].VNWATTPSSQK.[K]		FALSE	0.000310426	0.00017015	2	2	1	Q01085; P31483	Q01085 [80-90]; P31483 [78-88]		0	1218.61	High	High	0.0001955	0.0001398	3.52	K.VNWATTPSSQK.K	[78-88]
	FALSE	High	[K].VNWATTPSSQKK.[D]		FALSE	5.50857e-05	0.00017015	2	2	1	Q01085; P31483	Q01085 [80-91]; P31483 [78-89]		1	1346.71	High	High	0.0001955	2.186e-05	4.26	K.VNWATTPSSQKK.D	[78-89]
	FALSE	High	[K].WDAENAIQQMGGQWLGGR.[Q]		FALSE	7.28781e-05	0.00017015	1	1	1	P31483	P31483 [158-175]		0	2016.93	High	High	0.0001955	2.939e-05	3.79	K.WDAENAIQQMGGQWLGGR.Q	[158-175]
	FALSE	High	[K].WDAENAIQQMGGQWLGGR.[Q]	1xOxidation [M10]	FALSE	5.66033e-07	0.00017015	1	1	4	P31483	P31483 [158-175]		0	2032.93	High	High	0.0001955	1.595e-07	4.78	K.WDAENAIQQMGGQWLGGR.Q	[158-175]
FALSE	High	Master Protein	Q01844	RNA-binding protein EWS OS=Homo sapiens OX=9606 GN=EWSR1 PE=1 SV=1	0	FALSE	115.663	16	10	27	10	656	68.4	9.33	125.58	10	High	1
	Checked	Confidence	Annotated Sequence	Modifications	Contaminant	Qvality PEP	Qvality q-value	# Protein Groups	# Proteins	# PSMs	Master Protein Accessions	Positions in Master Proteins	Modifications in Master Proteins	# Missed Cleavages	Theo. MH+ [Da]	Found in Sample: [S1] F1: Sample	Confidence (by Search Engine): A3 Sequest HT	Percolator q-Value (by Search Engine): A3 Sequest HT	Percolator PEP (by Search Engine): A3 Sequest HT	XCorr (by Search Engine): A3 Sequest HT	Sequence in Protein	Positions in Proteins
	FALSE	High	[K].AAVEWFDGK.[D]		FALSE	0.00124965	0.00017015	1	1	3	Q01844	Q01844 [425-433]		0	1022.49	High	High	0.0001955	0.0006247	2.52	K.AAVEWFDGK.D	[425-433]
	FALSE	High	[K].AAVEWFDGKDFQGSK.[L]		FALSE	9.13792e-07	0.00017015	1	1	3	Q01844	Q01844 [425-439]		1	1684.8	High	High	0.0001955	2.685e-07	4	K.AAVEWFDGKDFQGSK.L	[425-439]
	FALSE	High	[R].AGDWQCPNPGCGNQNFAWR.[T]	2xCarbamidomethyl [C6; C11]	FALSE	9.85729e-08	0.00017015	1	1	2	Q01844	Q01844 [519-537]		0	2234.92	High	High	0.0001955	2.454e-08	5.28	R.AGDWQCPNPGCGNQNFAWR.T	[519-537]
	FALSE	High	[K].GDATVSYEDPPTAK.[A]		FALSE	0.000470875	0.00017015	1	1	1	Q01844	Q01844 [411-424]		0	1450.67	High	High	0.0001955	0.000218	2.79	K.GDATVSYEDPPTAK.A	[411-424]
	FALSE	High	[R].GGPGGPGGPGGPMGR.[M]	1xOxidation [M13]	FALSE	2.96415e-07	0.00017015	1	1	1	Q01844	Q01844 [472-486]		0	1223.56	High	High	0.0001955	7.986e-08	4.49	R.GGPGGPGGPGGPMGR.M	[472-486]
	FALSE	High	[R].QDHPSSMGVYGQESGGFSGPGENR.[S]		FALSE	1.61676e-10	0.00017015	1	1	1	Q01844	Q01844 [269-292]		0	2480.05	High	High	0.0001955	2.495e-11	8.95	R.QDHPSSMGVYGQESGGFSGPGENR.S	[269-292]
	FALSE	High	[R].QDHPSSMGVYGQESGGFSGPGENR.[S]	1xOxidation [M7]	FALSE	2.61007e-10	0.00017015	1	1	2	Q01844	Q01844 [269-292]		0	2496.05	High	High	0.0001955	4.198e-11	7.97	R.QDHPSSMGVYGQESGGFSGPGENR.S	[269-292]
	FALSE	High	[K].RTGQPMIHIYLDK.[E]	1xOxidation [M6]	FALSE	6.32371e-06	0.00017015	1	1	3	Q01844	Q01844 [392-404]		1	1587.83	High	High	0.0001955	2.132e-06	4.93	K.RTGQPMIHIYLDK.E	[392-404]
	FALSE	High	[K].RTGQPMIHIYLDKETGKPK.[G]	1xOxidation [M6]	FALSE	9.70809e-11	0.00017015	1	1	1	Q01844	Q01844 [392-410]		2	2228.19	High	High	0.0001955	1.45e-11	8.02	K.RTGQPMIHIYLDKETGKPK.G	[392-410]
	FALSE	High	[R].TGQPMIHIYLDK.[E]		FALSE	0.000426281	0.00017015	1	1	1	Q01844	Q01844 [393-404]		0	1415.74	High	High	0.0001955	0.000196	4.21	R.TGQPMIHIYLDK.E	[393-404]
	FALSE	High	[R].TGQPMIHIYLDK.[E]	1xOxidation [M5]	FALSE	0.000523377	0.00017015	1	1	3	Q01844	Q01844 [393-404]		0	1431.73	High	High	0.0001955	0.0002449	3.67	R.TGQPMIHIYLDK.E	[393-404]
	FALSE	High	[R].TGQPMIHIYLDKETGKPK.[G]		FALSE	1.86855e-06	0.00017015	1	1	2	Q01844	Q01844 [393-410]		1	2056.09	High	High	0.0001955	5.782e-07	6.36	R.TGQPMIHIYLDKETGKPK.G	[393-410]
	FALSE	High	[R].TGQPMIHIYLDKETGKPK.[G]	1xOxidation [M5]	FALSE	3.09606e-07	0.00017015	1	1	4	Q01844	Q01844 [393-410]		1	2072.08	High	High	0.0001955	8.371e-08	4.14	R.TGQPMIHIYLDKETGKPK.G	[393-410]
FALSE	High	Master Protein	P35998	26S proteasome regulatory subunit 7 OS=Homo sapiens OX=9606 GN=PSMC2 PE=1 SV=3	0	FALSE	114.441	65	27	32	27	433	48.6	5.95	95.76	27	High	1	Met-loss [N-Term]
	Checked	Confidence	Annotated Sequence	Modifications	Contaminant	Qvality PEP	Qvality q-value	# Protein Groups	# Proteins	# PSMs	Master Protein Accessions	Positions in Master Proteins	Modifications in Master Proteins	# Missed Cleavages	Theo. MH+ [Da]	Found in Sample: [S1] F1: Sample	Confidence (by Search Engine): A3 Sequest HT	Percolator q-Value (by Search Engine): A3 Sequest HT	Percolator PEP (by Search Engine): A3 Sequest HT	XCorr (by Search Engine): A3 Sequest HT	Sequence in Protein	Positions in Proteins
	FALSE	High	[K].ACLIFFDEIDAIGGAR.[F]	1xCarbamidomethyl [C2]	FALSE	2.58212e-06	0.00017015	1	1	1	P35998	P35998 [269-284]		0	1767.87	High	High	0.0001955	8.139e-07	3.65	K.ACLIFFDEIDAIGGAR.F	[269-284]
	FALSE	High	[R].ALDEGDIALLK.[T]		FALSE	5.01787e-05	0.00017015	1	1	1	P35998	P35998 [24-34]		0	1157.64	High	High	0.0001955	1.974e-05	3.78	R.ALDEGDIALLK.T	[24-34]
	FALSE	High	[K].DFLEAVNK.[V]		FALSE	0.0290897	0.00110682	1	1	2	P35998	P35998 [408-415]		0	935.483	High	High	0.0008763	0.01848	1.88	K.DFLEAVNK.V	[408-415]
	FALSE	High	[R].ELFEMAR.[T]	1xOxidation [M5]	FALSE	0.0393269	0.00167618	1	1	1	P35998	P35998 [259-265]		0	911.429	High	High	0.001299	0.02553	1.69	R.ELFEMAR.T	[259-265]
	FALSE	High	[R].EVVETPLLHPER.[F]		FALSE	1.66872e-05	0.00017015	1	1	2	P35998	P35998 [189-200]		0	1418.76	High	High	0.0001955	6.052e-06	3.56	R.EVVETPLLHPER.F	[189-200]
	FALSE	High	[R].FDDGAGGDNEVQR.[T]		FALSE	2.2943e-06	0.00017015	1	1	1	P35998	P35998 [285-297]		0	1379.58	High	High	0.0001955	7.196e-07	4.1	R.FDDGAGGDNEVQR.T	[285-297]
	FALSE	High	[R].FVNLGIEPPK.[G]		FALSE	0.000933087	0.00017015	1	1	1	P35998	P35998 [201-210]		0	1113.63	High	High	0.0001955	0.0004571	1.91	R.FVNLGIEPPK.G	[201-210]
	FALSE	High	[K].FVVDLSDQVAPTDIEEGMR.[V]	1xOxidation [M18]	FALSE	1.36754e-05	0.00017015	1	1	1	P35998	P35998 [121-139]		0	2137.01	High	High	0.0001955	4.879e-06	4.12	K.FVVDLSDQVAPTDIEEGMR.V	[121-139]
	FALSE	High	[R].KIATEKDFLEAVNK.[V]		FALSE	7.06107e-10	0.00017015	1	1	1	P35998	P35998 [402-415]		2	1605.88	High	High	0.0001955	1.22e-10	5.94	R.KIATEKDFLEAVNK.V	[402-415]
	FALSE	High	[K].KINELTGIK.[E]		FALSE	0.00241402	0.00017015	1	1	1	P35998	P35998 [58-66]		1	1015.61	High	High	0.0001955	0.001265	3.64	K.KINELTGIK.E	[58-66]
	FALSE	High	[K].IATEKDFLEAVNK.[V]		FALSE	0.00159232	0.00017015	1	1	1	P35998	P35998 [403-415]		1	1477.79	High	High	0.0001955	0.0008087	3.8	K.IATEKDFLEAVNK.V	[403-415]
	FALSE	High	[R].LCPNSTGAEIR.[S]	1xCarbamidomethyl [C2]	FALSE	0.00319172	0.00017015	1	1	1	P35998	P35998 [376-386]		0	1217.59	High	High	0.0001955	0.001704	1.8	R.LCPNSTGAEIR.S	[376-386]
	FALSE	High	[K].IDPTVTMMQVEEKPDVTYSDVGGCK.[E]	1xCarbamidomethyl [C24]; 2xOxidation [M7; M8]	FALSE	1.38235e-09	0.00017015	1	1	1	P35998	P35998 [157-181]		0	2831.28	High	High	0.0001955	2.507e-10	5.85	K.IDPTVTMMQVEEKPDVTYSDVGGCK.E	[157-181]
	FALSE	High	[K].IEFSLPDLEGR.[T]		FALSE	0.000101968	0.00017015	1	1	1	P35998	P35998 [341-351]		0	1275.66	High	High	0.0001955	4.231e-05	2.85	K.IEFSLPDLEGR.T	[341-351]
	FALSE	High	[K].IINADSEDPK.[Y]		FALSE	0.000871416	0.00017015	1	1	1	P35998	P35998 [101-110]		0	1101.54	High	High	0.0001955	0.0004224	2.73	K.IINADSEDPK.Y	[101-110]
	FALSE	High	[K].INELTGIK.[E]		FALSE	0.171008	0.00827959	1	1	1	P35998	P35998 [59-66]		0	887.52	High	High	0.006515	0.1277	0.92	K.INELTGIK.E	[59-66]
	FALSE	High	[K].LREVVETPLLHPER.[F]		FALSE	1.89194e-06	0.00017015	1	1	1	P35998	P35998 [187-200]		1	1687.95	High	High	0.0001955	5.859e-07	5.22	K.LREVVETPLLHPER.F	[187-200]
	FALSE	High	[-].MPDYLGADQR.[K]	1xMet-loss [N-Term]	FALSE	0.00315237	0.00017015	1	1	1	P35998	P35998 [1-10]	P35998 1xMet-loss [N-Term]	0	1034.49	High	High	0.0001955	0.001685	3.11	-.MPDYLGADQR.K	[1-10]
	FALSE	High	[K].QTLQSEQPLQVAR.[C]		FALSE	0.000760027	0.00017015	1	1	1	P35998	P35998 [85-97]		0	1497.8	High	High	0.0001955	0.0003655	3.79	K.QTLQSEQPLQVAR.C	[85-97]
	FALSE	High	[R].SVCTEAGMFAIR.[A]	1xCarbamidomethyl [C3]; 1xOxidation [M8]	FALSE	0.000434308	0.00017015	1	1	1	P35998	P35998 [387-398]		0	1357.62	High	High	0.0001955	0.0002003	3.16	R.SVCTEAGMFAIR.A	[387-398]
	FALSE	High	[R].TDACFIR.[V]	1xCarbamidomethyl [C4]	FALSE	0.028393	0.00110682	1	1	2	P35998	P35998 [233-239]		0	882.414	High	High	0.0008763	0.01802	2.51	R.TDACFIR.V	[233-239]
	FALSE	High	[K].TKEDEKDDKPIR.[A]		FALSE	0.0046013	0.00017015	1	1	1	P35998	P35998 [12-23]		2	1473.75	High	High	0.0001955	0.002539	2.17	K.TKEDEKDDKPIR.A	[12-23]
	FALSE	High	[R].TMLELINQLDGFDPR.[G]		FALSE	0.00578597	0.000386391	1	1	1	P35998	P35998 [298-312]		0	1761.88	High	High	0.0003503	0.003249	1.8	R.TMLELINQLDGFDPR.G	[298-312]
	FALSE	High	[R].TMLELINQLDGFDPR.[G]	1xOxidation [M2]	FALSE	3.60869e-05	0.00017015	1	1	1	P35998	P35998 [298-312]		0	1777.88	High	High	0.0001955	1.39e-05	3.94	R.TMLELINQLDGFDPR.G	[298-312]
	FALSE	High	[K].TYGQSTYSR.[Q]		FALSE	0.00325168	0.00017015	1	1	1	P35998	P35998 [35-43]		0	1062.49	High	High	0.0001955	0.001746	1.74	K.TYGQSTYSR.Q	[35-43]
	FALSE	High	[R].VIGSELVQK.[Y]		FALSE	0.00242905	0.00017015	1	1	1	P35998	P35998 [240-248]		0	972.572	High	High	0.0001955	0.001277	3.3	R.VIGSELVQK.Y	[240-248]
	FALSE	High	[K].VLMATNRPDTLDPALMRPGR.[L]	2xOxidation [M3; M16]	FALSE	0.00298117	0.00017015	1	1	2	P35998	P35998 [317-336]		0	2256.16	High	High	0.0001955	0.001592	2.59	K.VLMATNRPDTLDPALMRPGR.L	[317-336]
	FALSE	High	[K].YIINVK.[Q]		FALSE	0.0957654	0.00456163	1	1	1	P35998	P35998 [111-116]		0	749.456	High	High	0.003691	0.0675	1.76	K.YIINVK.Q	[111-116]
FALSE	High	Master Protein	Q71U36	Tubulin alpha-1A chain OS=Homo sapiens OX=9606 GN=TUBA1A PE=1 SV=1	0	FALSE	113.975	63	21	29	4	451	50.1	5.06	89.7	21	High	1
	Checked	Confidence	Annotated Sequence	Modifications	Contaminant	Qvality PEP	Qvality q-value	# Protein Groups	# Proteins	# PSMs	Master Protein Accessions	Positions in Master Proteins	Modifications in Master Proteins	# Missed Cleavages	Theo. MH+ [Da]	Found in Sample: [S1] F1: Sample	Confidence (by Search Engine): A3 Sequest HT	Percolator q-Value (by Search Engine): A3 Sequest HT	Percolator PEP (by Search Engine): A3 Sequest HT	XCorr (by Search Engine): A3 Sequest HT	Sequence in Protein	Positions in Proteins
	FALSE	High	[R].AFVHWYVGEGMEEGEFSEAR.[E]	1xOxidation [M11]	TRUE	2.72003e-08	0.00017015	2	7	1	Q71U36; Q9BQE3	Q71U36 [403-422]; Q9BQE3 [403-422]		0	2346.01	High	High	0.0001955	6.161e-09	5.75	R.AFVHWYVGEGMEEGEFSEAR.E	[403-422]
	FALSE	High	[R].AVCMLSNTTAIAEAWAR.[L]	1xCarbamidomethyl [C3]; 1xOxidation [M4]	TRUE	0.00016667	0.00017015	1	7	1	Q71U36	Q71U36 [374-390]		0	1880.9	High	High	0.0001955	7.168e-05	2.29	R.AVCMLSNTTAIAEAWAR.L	[374-390]
	FALSE	High	[R].AVFVDLEPTVIDEVR.[T]		TRUE	7.76457e-06	0.00017015	2	4	2	Q71U36; Q9BQE3	Q71U36 [65-79]; Q9BQE3 [65-79]		0	1701.91	High	High	0.0001955	2.659e-06	4.41	R.AVFVDLEPTVIDEVR.T	[65-79]
	FALSE	High	[K].AYHEQLSVAEITNACFEPANQMVK.[C]	1xCarbamidomethyl [C15]; 1xOxidation [M22]	TRUE	2.12572e-10	0.00017015	1	6	1	Q71U36	Q71U36 [281-304]		0	2766.29	High	High	0.0001955	3.36e-11	6.78	K.AYHEQLSVAEITNACFEPANQMVK.C	[281-304]
	FALSE	High	[K].DVNAAIATIK.[T]		TRUE	0.00511221	0.000386391	2	6	2	Q71U36; Q9BQE3	Q71U36 [327-336]; Q9BQE3 [327-336]		0	1015.58	High	High	0.0003503	0.00283	3.11	K.DVNAAIATIK.T	[327-336]
	FALSE	High	[R].EDMAALEK.[D]		FALSE	0.011553	0.000568075	2	4	1	Q71U36; Q9BQE3	Q71U36 [423-430]; Q9BQE3 [423-430]		0	906.424	High	High	0.0004794	0.006815	2.29	R.EDMAALEK.D	[423-430]
	FALSE	High	[R].EDMAALEKDYEEVGVDSVEGEGEEEGEEY.[-]	1xOxidation [M3]	FALSE	0.116533	0.00570765	1	2	1	Q71U36	Q71U36 [423-451]		1	3252.31	High	High	0.00453	0.08348	1.37	R.EDMAALEKDYEEVGVDSVEGEGEEEGEEY.-	[423-451]
	FALSE	High	[K].EIIDLVLDR.[I]		TRUE	0.00197901	0.00017015	2	4	1	Q71U36; Q9BQE3	Q71U36 [113-121]; Q9BQE3 [113-121]		0	1085.62	High	High	0.0001955	0.001024	2.68	K.EIIDLVLDR.I	[113-121]
	FALSE	High	[R].FDGALNVDLTEFQTNLVPYPR.[I]		TRUE	1.00315e-06	0.00017015	2	8	1	Q71U36; Q9BQE3	Q71U36 [244-264]; Q9BQE3 [244-264]		0	2409.21	High	High	0.0001955	2.96e-07	6.36	R.FDGALNVDLTEFQTNLVPYPR.I	[244-264]
	FALSE	High	[K].FDLMYAK.[RW]		TRUE	0.012211	0.000568075	2	9	1	Q71U36; Q9BQE3	Q71U36 [395-401]; Q9BQE3 [395-401]		0	887.433	High	High	0.0004794	0.007229	1.39	K.FDLMYAK.R	[395-401]
	FALSE	High	[K].FDLMYAK.[RW]	1xOxidation [M4]	TRUE	0.0344534	0.00110682	2	9	1	Q71U36; Q9BQE3	Q71U36 [395-401]; Q9BQE3 [395-401]		0	903.428	High	High	0.0008763	0.02218	2.1	K.FDLMYAK.R	[395-401]
	FALSE	High	[R].IHFPLATYAPVISAEK.[A]		TRUE	1.20009e-05	0.00017015	2	7	1	Q71U36; Q9BQE3	Q71U36 [265-280]; Q9BQE3 [265-280]		0	1756.96	High	High	0.0001955	4.259e-06	4.43	R.IHFPLATYAPVISAEK.A	[265-280]
	FALSE	High	[R].LIGQIVSSITASLR.[F]		FALSE	8.62047e-05	0.00017015	1	3	1	Q71U36	Q71U36 [230-243]		0	1457.87	High	High	0.0001955	3.536e-05	3.12	R.LIGQIVSSITASLR.F	[230-243]
	FALSE	High	[R].LSVDYGK.[K]		TRUE	0.0552192	0.00251689	2	6	2	Q71U36; Q9BQE3	Q71U36 [157-163]; Q9BQE3 [157-163]		0	781.409	High	High	0.00208	0.03705	1.9	R.LSVDYGK.K	[157-163]
	FALSE	High	[R].NLDIERPTYTNLNR.[L]		TRUE	3.22646e-05	0.00017015	2	8	1	Q71U36; Q9BQE3	Q71U36 [216-229]; Q9BQE3 [216-229]		0	1718.88	High	High	0.0001955	1.228e-05	2.71	R.NLDIERPTYTNLNR.L	[216-229]
	FALSE	High	[R].QIFHPEQLITGK.[E]		TRUE	1.58953e-06	0.00017015	2	9	6	Q71U36; Q9BQE3	Q71U36 [85-96]; Q9BQE3 [85-96]		0	1410.77	High	High	0.0001955	4.851e-07	4.57	R.QLFHPEQLITGK.E	[85-96]
	FALSE	High	[R].QLFHPEQLITGKEDAANNYAR.[G]		TRUE	1.57345e-08	0.00017015	2	7	2	Q71U36; Q9BQE3	Q71U36 [85-105]; Q9BQE3 [85-105]		1	2415.21	High	High	0.0001955	3.418e-09	7.76	R.QLFHPEQLITGKEDAANNYAR.G	[85-105]
	FALSE	High	[R].RNLDIERPTYTNLNR.[L]		TRUE	1.86855e-06	0.00017015	2	8	2	Q71U36; Q9BQE3	Q71U36 [215-229]; Q9BQE3 [215-229]		1	1874.98	High	High	0.0001955	5.76e-07	3.56	R.RNLDIERPTYTNLNR.L	[215-229]
	FALSE	High	[K].TIGGGDDSFNTFFSETGAGK.[H]		TRUE	2.06172e-05	0.00017015	2	6	1	Q71U36; Q9BQE3	Q71U36 [41-60]; Q9BQE3 [41-60]		0	2007.89	High	High	0.0001955	7.588e-06	4.06	K.TIGGGDDSFNTFFSETGAGK.H	[41-60]
	FALSE	High	[R].TIQFVDWCPTGFK.[V]	1xCarbamidomethyl [C8]	FALSE	0.116533	0.00570765	2	5	1	Q71U36; Q9BQE3	Q71U36 [340-352]; Q9BQE3 [340-352]		0	1598.77	High	High	0.00453	0.08367	1.09	R.TIQFVDWCPTGFK.V	[340-352]
	FALSE	High	[K].VGINYQPPTVVPGGDLAK.[V]		TRUE	0.00103708	0.00017015	2	8	1	Q71U36; Q9BQE3	Q71U36 [353-370]; Q9BQE3 [353-370]		0	1824.99	High	High	0.0001955	0.0005089	2.68	K.VGINYQPPTVVPGGDLAK.V	[353-370]
	FALSE	High	[K].YMACCLLYR.[G]	2xCarbamidomethyl [C4; C5]; 1xOxidation [M2]	TRUE	0.000275829	0.00017015	2	6	1	Q71U36; Q9BQE3	Q71U36 [312-320]; Q9BQE3 [312-320]		0	1265.55	High	High	0.0001955	0.0001234	2.64	K.YMACCLLYR.G	[312-320]
FALSE	High	Master Protein	P00761 SWISS-PROT:P00761	Trypsin - Sus scrofa (Pig).	0	TRUE	113.677	47	10	47	10	231	24.4	7.18	172.28	10	High	1
	Checked	Confidence	Annotated Sequence	Modifications	Contaminant	Qvality PEP	Qvality q-value	# Protein Groups	# Proteins	# PSMs	Master Protein Accessions	Positions in Master Proteins	Modifications in Master Proteins	# Missed Cleavages	Theo. MH+ [Da]	Found in Sample: [S1] F1: Sample	Confidence (by Search Engine): A3 Sequest HT	Percolator q-Value (by Search Engine): A3 Sequest HT	Percolator PEP (by Search Engine): A3 Sequest HT	XCorr (by Search Engine): A3 Sequest HT	Sequence in Protein	Positions in Proteins
	FALSE	High	[K].APVLSDSSCK.[S]	1xCarbamidomethyl [C9]	TRUE	0.000956578	0.00017015	1	1	1	P00761 SWISS-PROT:P00761	P00761 SWISS-PROT:P00761 [148-157]		0	1063.51	High	High	0.0001955	0.0004681	3.15	K.APVLSDSSCK.S	[148-157]
	FALSE	High	[R].LGEHNIDVLEGNEQFINAAK.[I]		TRUE	3.71229e-08	0.00017015	1	1	6	P00761 SWISS-PROT:P00761	P00761 SWISS-PROT:P00761 [58-77]		0	2211.1	High	High	0.0001955	8.611e-09	5.76	R.LGEHNIDVLEGNEQFINAAK.I	[58-77]
	FALSE	High	[R].LGEHNIDVLEGNEQFINAAKIITHPNFNGNTLDNDIMLIK.[L]		TRUE	0.0124385	0.000568075	1	1	1	P00761 SWISS-PROT:P00761	P00761 SWISS-PROT:P00761 [58-97]		1	4475.27	High	High	0.0004794	0.007394	3.76	R.LGEHNIDVLEGNEQFINAAKIITHPNFNGNTLDNDIMLIK.L	[58-97]
	FALSE	High	[R].LGEHNIDVLEGNEQFINAAKIITHPNFNGNTLDNDIMLIK.[L]	1xOxidation [M37]	TRUE	1.60127e-07	0.00017015	1	1	1	P00761 SWISS-PROT:P00761	P00761 SWISS-PROT:P00761 [58-97]		1	4491.26	High	High	0.0001955	4.125e-08	6.75	R.LGEHNIDVLEGNEQFINAAKIITHPNFNGNTLDNDIMLIK.L	[58-97]
	FALSE	High	[K].IITHPNFNGNTLDNDIMLIK.[L]		TRUE	9.16913e-10	0.00017015	1	1	5	P00761 SWISS-PROT:P00761	P00761 SWISS-PROT:P00761 [78-97]		0	2283.18	High	High	0.0001955	1.613e-10	7.14	K.IITHPNFNGNTLDNDIMLIK.L	[78-97]
	FALSE	High	[K].IITHPNFNGNTLDNDIMLIK.[L]	1xOxidation [M17]	TRUE	3.62107e-08	0.00017015	1	1	4	P00761 SWISS-PROT:P00761	P00761 SWISS-PROT:P00761 [78-97]		0	2299.18	High	High	0.0001955	8.353e-09	6.32	K.IITHPNFNGNTLDNDIMLIK.L	[78-97]
	FALSE	High	[K].IITHPNFNGNTLDNDIMLIKLSSPATLNSR.[V]		TRUE	3.67057e-09	0.00017015	1	1	1	P00761 SWISS-PROT:P00761	P00761 SWISS-PROT:P00761 [78-107]		1	3309.73	High	High	0.0001955	7.167e-10	8.45	K.IITHPNFNGNTLDNDIMLIKLSSPATLNSR.V	[78-107]
	FALSE	High	[K].IITHPNFNGNTLDNDIMLIKLSSPATLNSR.[V]	1xOxidation [M17]	TRUE	5.64444e-10	0.00017015	1	1	1	P00761 SWISS-PROT:P00761	P00761 SWISS-PROT:P00761 [78-107]		1	3325.72	High	High	0.0001955	9.593e-11	7.84	K.IITHPNFNGNTLDNDIMLIKLSSPATLNSR.V	[78-107]
	FALSE	High	[R].IQVRLGEHNIDVLEGNEQFINAAK.[I]		TRUE	2.05128e-06	0.00017015	1	1	2	P00761 SWISS-PROT:P00761	P00761 SWISS-PROT:P00761 [54-77]		1	2707.42	High	High	0.0001955	6.373e-07	6.6	R.IQVRLGEHNIDVLEGNEQFINAAK.I	[54-77]
	FALSE	High	[K].LSSPATLNSR.[V]		TRUE	0.00215876	0.00017015	1	1	10	P00761 SWISS-PROT:P00761	P00761 SWISS-PROT:P00761 [98-107]		0	1045.56	High	High	0.0001955	0.001125	2.63	K.LSSPATLNSR.V	[98-107]
	FALSE	High	[K].SSYPGQITGNMICVGFLEGGK.[D]	1xCarbamidomethyl [C13]	TRUE	3.26685e-05	0.00017015	1	1	1	P00761 SWISS-PROT:P00761	P00761 SWISS-PROT:P00761 [158-178]		0	2215.05	High	High	0.0001955	1.25e-05	3.11	K.SSYPGQITGNMICVGFLEGGK.D	[158-178]
	FALSE	High	[R].VATVSLPR.[S]		TRUE	0.0116243	0.000568075	1	1	12	P00761 SWISS-PROT:P00761	P00761 SWISS-PROT:P00761 [108-115]		0	842.509	High	High	0.0004794	0.00684	1.75	R.VATVSLPR.S	[108-115]
	FALSE	High	[K].VCNYVNWIQQTIAAN.[-]	1xCarbamidomethyl [C2]	TRUE	0.0240976	0.000948719	1	1	2	P00761 SWISS-PROT:P00761	P00761 SWISS-PROT:P00761 [217-231]		0	1793.86	High	High	0.0007616	0.01511	2.94	K.VCNYVNWIQQTIAAN.-	[217-231]
FALSE	High	Master Protein	Q9BQE3	Tubulin alpha-1C chain OS=Homo sapiens OX=9606 GN=TUBA1C PE=1 SV=1	0	FALSE	112.84	55	19	28	2	449	49.9	5.1	91.51	19	High	1
	Checked	Confidence	Annotated Sequence	Modifications	Contaminant	Qvality PEP	Qvality q-value	# Protein Groups	# Proteins	# PSMs	Master Protein Accessions	Positions in Master Proteins	Modifications in Master Proteins	# Missed Cleavages	Theo. MH+ [Da]	Found in Sample: [S1] F1: Sample	Confidence (by Search Engine): A3 Sequest HT	Percolator q-Value (by Search Engine): A3 Sequest HT	Percolator PEP (by Search Engine): A3 Sequest HT	XCorr (by Search Engine): A3 Sequest HT	Sequence in Protein	Positions in Proteins
	FALSE	High	[R].AFVHWYVGEGMEEGEFSEAR.[E]	1xOxidation [M11]	TRUE	2.72003e-08	0.00017015	2	7	1	Q71U36; Q9BQE3	Q71U36 [403-422]; Q9BQE3 [403-422]		0	2346.01	High	High	0.0001955	6.161e-09	5.75	R.AFVHWYVGEGMEEGEFSEAR.E	[403-422]
	FALSE	High	[R].AVFVDLEPTVIDEVR.[T]		TRUE	7.76457e-06	0.00017015	2	4	2	Q71U36; Q9BQE3	Q71U36 [65-79]; Q9BQE3 [65-79]		0	1701.91	High	High	0.0001955	2.659e-06	4.41	R.AVFVDLEPTVIDEVR.T	[65-79]
	FALSE	High	[K].AYHEQLTVAEITNACFEPANQMVK.[C]	1xCarbamidomethyl [C15]; 1xOxidation [M22]	FALSE	2.75721e-09	0.00017015	1	1	1	Q9BQE3	Q9BQE3 [281-304]		0	2780.3	High	High	0.0001955	5.257e-10	7.22	K.AYHEQLTVAEITNACFEPANQMVK.C	[281-304]
	FALSE	High	[K].DVNAAIATIK.[T]		TRUE	0.00511221	0.000386391	2	6	2	Q71U36; Q9BQE3	Q71U36 [327-336]; Q9BQE3 [327-336]		0	1015.58	High	High	0.0003503	0.00283	3.11	K.DVNAAIATIK.T	[327-336]
	FALSE	High	[R].EDMAALEK.[D]		FALSE	0.011553	0.000568075	2	4	1	Q71U36; Q9BQE3	Q71U36 [423-430]; Q9BQE3 [423-430]		0	906.424	High	High	0.0004794	0.006815	2.29	R.EDMAALEK.D	[423-430]
	FALSE	High	[K].EIIDLVLDR.[I]		TRUE	0.00197901	0.00017015	2	4	1	Q71U36; Q9BQE3	Q71U36 [113-121]; Q9BQE3 [113-121]		0	1085.62	High	High	0.0001955	0.001024	2.68	K.EIIDLVLDR.I	[113-121]
	FALSE	High	[R].FDGALNVDLTEFQTNLVPYPR.[I]		TRUE	1.00315e-06	0.00017015	2	8	1	Q71U36; Q9BQE3	Q71U36 [244-264]; Q9BQE3 [244-264]		0	2409.21	High	High	0.0001955	2.96e-07	6.36	R.FDGALNVDLTEFQTNLVPYPR.I	[244-264]
	FALSE	High	[K].FDLMYAK.[RW]		TRUE	0.012211	0.000568075	2	9	1	Q71U36; Q9BQE3	Q71U36 [395-401]; Q9BQE3 [395-401]		0	887.433	High	High	0.0004794	0.007229	1.39	K.FDLMYAK.R	[395-401]
	FALSE	High	[K].FDLMYAK.[RW]	1xOxidation [M4]	TRUE	0.0344534	0.00110682	2	9	1	Q71U36; Q9BQE3	Q71U36 [395-401]; Q9BQE3 [395-401]		0	903.428	High	High	0.0008763	0.02218	2.1	K.FDLMYAK.R	[395-401]
	FALSE	High	[R].IHFPLATYAPVISAEK.[A]		TRUE	1.20009e-05	0.00017015	2	7	1	Q71U36; Q9BQE3	Q71U36 [265-280]; Q9BQE3 [265-280]		0	1756.96	High	High	0.0001955	4.259e-06	4.43	R.IHFPLATYAPVISAEK.A	[265-280]
	FALSE	High	[R].LISQIVSSITASLR.[F]		TRUE	2.43874e-05	0.00017015	1	6	2	Q9BQE3	Q9BQE3 [230-243]		0	1487.88	High	High	0.0001955	9.1e-06	4.04	R.LISQIVSSITASLR.F	[230-243]
	FALSE	High	[R].LSVDYGK.[K]		TRUE	0.0552192	0.00251689	2	6	2	Q71U36; Q9BQE3	Q71U36 [157-163]; Q9BQE3 [157-163]		0	781.409	High	High	0.00208	0.03705	1.9	R.LSVDYGK.K	[157-163]
	FALSE	High	[R].NLDIERPTYTNLNR.[L]		TRUE	3.22646e-05	0.00017015	2	8	1	Q71U36; Q9BQE3	Q71U36 [216-229]; Q9BQE3 [216-229]		0	1718.88	High	High	0.0001955	1.228e-05	2.71	R.NLDIERPTYTNLNR.L	[216-229]
	FALSE	High	[R].QIFHPEQLITGK.[E]		TRUE	1.58953e-06	0.00017015	2	9	6	Q71U36; Q9BQE3	Q71U36 [85-96]; Q9BQE3 [85-96]		0	1410.77	High	High	0.0001955	4.851e-07	4.57	R.QLFHPEQLITGK.E	[85-96]
	FALSE	High	[R].QLFHPEQLITGKEDAANNYAR.[G]		TRUE	1.57345e-08	0.00017015	2	7	2	Q71U36; Q9BQE3	Q71U36 [85-105]; Q9BQE3 [85-105]		1	2415.21	High	High	0.0001955	3.418e-09	7.76	R.QLFHPEQLITGKEDAANNYAR.G	[85-105]
	FALSE	High	[R].RNLDIERPTYTNLNR.[L]		TRUE	1.86855e-06	0.00017015	2	8	2	Q71U36; Q9BQE3	Q71U36 [215-229]; Q9BQE3 [215-229]		1	1874.98	High	High	0.0001955	5.76e-07	3.56	R.RNLDIERPTYTNLNR.L	[215-229]
	FALSE	High	[K].TIGGGDDSFNTFFSETGAGK.[H]		TRUE	2.06172e-05	0.00017015	2	6	1	Q71U36; Q9BQE3	Q71U36 [41-60]; Q9BQE3 [41-60]		0	2007.89	High	High	0.0001955	7.588e-06	4.06	K.TIGGGDDSFNTFFSETGAGK.H	[41-60]
	FALSE	High	[R].TIQFVDWCPTGFK.[V]	1xCarbamidomethyl [C8]	FALSE	0.116533	0.00570765	2	5	1	Q71U36; Q9BQE3	Q71U36 [340-352]; Q9BQE3 [340-352]		0	1598.77	High	High	0.00453	0.08367	1.09	R.TIQFVDWCPTGFK.V	[340-352]
	FALSE	High	[K].VGINYQPPTVVPGGDLAK.[V]		TRUE	0.00103708	0.00017015	2	8	1	Q71U36; Q9BQE3	Q71U36 [353-370]; Q9BQE3 [353-370]		0	1824.99	High	High	0.0001955	0.0005089	2.68	K.VGINYQPPTVVPGGDLAK.V	[353-370]
	FALSE	High	[K].YMACCLLYR.[G]	2xCarbamidomethyl [C4; C5]; 1xOxidation [M2]	TRUE	0.000275829	0.00017015	2	6	1	Q71U36; Q9BQE3	Q71U36 [312-320]; Q9BQE3 [312-320]		0	1265.55	High	High	0.0001955	0.0001234	2.64	K.YMACCLLYR.G	[312-320]
FALSE	High	Master Protein	P39748	Flap endonuclease 1 OS=Homo sapiens OX=9606 GN=FEN1 PE=1 SV=1	0	FALSE	112.807	57	19	32	19	380	42.6	8.62	117.92	19	High	1
	Checked	Confidence	Annotated Sequence	Modifications	Contaminant	Qvality PEP	Qvality q-value	# Protein Groups	# Proteins	# PSMs	Master Protein Accessions	Positions in Master Proteins	Modifications in Master Proteins	# Missed Cleavages	Theo. MH+ [Da]	Found in Sample: [S1] F1: Sample	Confidence (by Search Engine): A3 Sequest HT	Percolator q-Value (by Search Engine): A3 Sequest HT	Percolator PEP (by Search Engine): A3 Sequest HT	XCorr (by Search Engine): A3 Sequest HT	Sequence in Protein	Positions in Proteins
	FALSE	High	[R].AVDLIQK.[GH]		TRUE	0.0643386	0.00268286	1	3	1	P39748	P39748 [246-252]		0	786.472	High	High	0.002318	0.04356	2.16	R.AVDLIQK.H	[246-252]
	FALSE	High	[K].EAHQLFLEPEVLDPESVELK.[W]		FALSE	2.3283e-08	0.00017015	1	1	1	P39748	P39748 [278-297]		0	2322.19	High	High	0.0001955	5.2e-09	5.83	K.EAHQLFLEPEVLDPESVELK.W	[278-297]
	FALSE	High	[K].HLLSLMGIPYLDAPSEAEASCAALVK.[A]	1xCarbamidomethyl [C21]; 1xOxidation [M6]	FALSE	1.68679e-09	0.00017015	1	1	1	P39748	P39748 [143-168]		0	2772.39	High	High	0.0001955	3.113e-10	5.56	K.HLLSLMGIPYLDAPSEAEASCAALVK.A	[143-168]
	FALSE	High	[K].KLPIQEFHLSR.[I]		FALSE	1.07297e-05	0.00017015	1	1	2	P39748	P39748 [201-211]		1	1367.78	High	High	0.0001955	3.763e-06	4.26	K.KLPIQEFHLSR.I	[201-211]
	FALSE	High	[R].KVAIDASMSIYQFLIAVR.[Q]	1xOxidation [M8]	FALSE	1.10251e-07	0.00017015	1	1	2	P39748	P39748 [30-47]		1	2041.12	High	High	0.0001955	2.77e-08	5.54	R.KVAIDASMSIYQFLIAVR.Q	[30-47]
	FALSE	High	[R].LDDFFK.[V]		FALSE	0.0779426	0.00318183	1	1	2	P39748	P39748 [340-345]		0	784.388	High	High	0.00268	0.05385	0.72	R.LDDFFK.V	[340-345]
	FALSE	High	[R].LDPNKYPVPENWLHK.[E]		FALSE	4.40852e-06	0.00017015	1	1	2	P39748	P39748 [263-277]		1	1849.96	High	High	0.0001955	1.451e-06	4.44	R.LDPNKYPVPENWLHK.E	[263-277]
	FALSE	High	[K].LIADVAPSAIR.[E]		FALSE	7.85257e-05	0.00017015	1	1	3	P39748	P39748 [9-19]		0	1125.66	High	High	0.0001955	3.195e-05	3.31	K.LIADVAPSAIR.E	[9-19]
	FALSE	High	[K].LPIQEFHLSR.[I]		FALSE	6.04726e-05	0.00017015	1	1	1	P39748	P39748 [202-211]		0	1239.68	High	High	0.0001955	2.409e-05	3.24	K.LPIQEFHLSR.I	[202-211]
	FALSE	High	[R].MMENGIKPVYVFDGKPPQLK.[S]	2xOxidation [M1; M2]	FALSE	9.85729e-08	0.00017015	1	1	1	P39748	P39748 [74-93]		0	2323.18	High	High	0.0001955	2.455e-08	4.2	R.MMENGIKPVYVFDGKPPQLK.S	[74-93]
	FALSE	High	[R].QGGDVLQNEEGETTSHLMGMFYR.[T]	2xOxidation [M18; M20]	FALSE	2.78073e-11	0.00017015	1	1	3	P39748	P39748 [48-70]		0	2631.14	High	High	0.0001955	3.777e-12	6.67	R.QGGDVLQNEEGETTSHLMGMFYR.T	[48-70]
	FALSE	High	[K].QLQQAQAAGAEQEVEK.[F]		FALSE	7.76457e-06	0.00017015	1	1	2	P39748	P39748 [110-125]		0	1727.86	High	High	0.0001955	2.671e-06	4.31	K.QLQQAQAAGAEQEVEK.F	[110-125]
	FALSE	High	[K].RAVDLIQK.[H]		FALSE	0.00619347	0.000386391	1	1	1	P39748	P39748 [245-252]		1	942.573	High	High	0.0003503	0.003492	2.19	K.RAVDLIQK.H	[245-252]
	FALSE	High	[R].RLDPNKYPVPENWLHK.[E]		FALSE	2.71075e-05	0.00017015	1	1	3	P39748	P39748 [262-277]		2	2006.06	High	High	0.0001955	1.021e-05	5.75	R.RLDPNKYPVPENWLHK.E	[262-277]
	FALSE	High	[K].VAIDASMSIYQFLIAVR.[Q]	1xOxidation [M7]	FALSE	1.29457e-06	0.00017015	1	1	2	P39748	P39748 [31-47]		0	1913.02	High	High	0.0001955	3.893e-07	4.6	K.VAIDASMSIYQFLIAVR.Q	[31-47]
	FALSE	High	[K].VTGSLSSAK.[R]		FALSE	0.00317198	0.00017015	1	1	2	P39748	P39748 [346-354]		0	849.468	High	High	0.0001955	0.001696	2.33	K.VTGSLSSAK.R	[346-354]
	FALSE	High	[K].VYAAATEDMDCLTFGSPVLMR.[H]	1xCarbamidomethyl [C11]; 2xOxidation [M9; M20]	FALSE	2.80277e-07	0.00017015	1	1	1	P39748	P39748 [172-192]		0	2379.07	High	High	0.0001955	7.51e-08	5.56	K.VYAAATEDMDCLTFGSPVLMR.H	[172-192]
	FALSE	High	[K].WSEPNEEELIK.[F]		FALSE	0.000177365	0.00017015	1	1	1	P39748	P39748 [298-308]		0	1373.66	High	High	0.0001955	7.643e-05	3.37	K.WSEPNEEELIK.F	[298-308]
	FALSE	High	[K].YPVPENWLHK.[E]		FALSE	0.0052404	0.000386391	1	1	1	P39748	P39748 [268-277]		0	1282.66	High	High	0.0003503	0.00292	3.05	K.YPVPENWLHK.E	[268-277]
FALSE	High	Master Protein	Q00610	Clathrin heavy chain 1 OS=Homo sapiens OX=9606 GN=CLTC PE=1 SV=5	0	FALSE	112.746	20	26	27	26	1675	191.5	5.69	97.89	26	High	1
	Checked	Confidence	Annotated Sequence	Modifications	Contaminant	Qvality PEP	Qvality q-value	# Protein Groups	# Proteins	# PSMs	Master Protein Accessions	Positions in Master Proteins	Modifications in Master Proteins	# Missed Cleavages	Theo. MH+ [Da]	Found in Sample: [S1] F1: Sample	Confidence (by Search Engine): A3 Sequest HT	Percolator q-Value (by Search Engine): A3 Sequest HT	Percolator PEP (by Search Engine): A3 Sequest HT	XCorr (by Search Engine): A3 Sequest HT	Sequence in Protein	Positions in Proteins
	FALSE	High	[K].AHTMTDDVTFWK.[W]	1xOxidation [M4]	FALSE	0.000383517	0.00017015	1	1	1	Q00610	Q00610 [101-112]		0	1467.66	High	High	0.0001955	0.0001758	3.66	K.AHTMTDDVTFWK.W	[101-112]
	FALSE	High	[K].AVDVFFPPEAQNDFPVAMQISEK.[H]	1xOxidation [M18]	FALSE	8.90322e-06	0.00017015	1	1	1	Q00610	Q00610 [247-269]		0	2595.24	High	High	0.0001955	3.08e-06	3.47	K.AVDVFFPPEAQNDFPVAMQISEK.H	[247-269]
	FALSE	High	[R].AVNYFSK.[V]		FALSE	0.0610326	0.00251689	1	1	1	Q00610	Q00610 [1435-1441]		0	828.425	High	High	0.002197	0.04134	2.05	R.AVNYFSK.V	[1435-1441]
	FALSE	High	[K].EDKLECSEELGDLVK.[ST]	1xCarbamidomethyl [C6]	FALSE	0.00196676	0.00017015	1	2	1	Q00610	Q00610 [454-468]		1	1763.84	High	High	0.0001955	0.001013	2.9	K.EDKLECSEELGDLVK.S	[454-468]
	FALSE	High	[R].EHLELFWSR.[V]		FALSE	0.00184832	0.00017015	1	1	1	Q00610	Q00610 [1334-1342]		0	1216.61	High	High	0.0001955	0.0009478	2.84	R.EHLELFWSR.V	[1334-1342]
	FALSE	High	[K].HELIEFR.[R]		FALSE	0.0210732	0.000948719	1	1	1	Q00610	Q00610 [1502-1508]		0	943.5	High	High	0.0007616	0.01301	2.78	K.HELIEFR.R	[1502-1508]
	FALSE	High	[R].HSSLAGCQIINYR.[T]	1xCarbamidomethyl [C7]	FALSE	0.000328296	0.00017015	1	1	1	Q00610	Q00610 [145-157]		0	1518.75	High	High	0.0001955	0.0001488	5.53	R.HSSLAGCQIINYR.T	[145-157]
	FALSE	High	[R].KFNALFAQGNYSEAAK.[V]		FALSE	1.96164e-05	0.00017015	1	1	1	Q00610	Q00610 [367-382]		1	1758.88	High	High	0.0001955	7.215e-06	5.63	R.KFNALFAQGNYSEAAK.V	[367-382]
	FALSE	High	[R].KVSQPIEGHAASFAQFK.[M]		FALSE	1.03956e-10	0.00017015	1	1	1	Q00610	Q00610 [189-205]		1	1844.97	High	High	0.0001955	1.555e-11	6.95	R.KVSQPIEGHAASFAQFK.M	[189-205]
	FALSE	High	[R].IAAYLFK.[G]		FALSE	0.0372578	0.00129707	1	1	1	Q00610	Q00610 [1510-1516]		0	825.487	High	High	0.001018	0.02408	2.34	R.IAAYLFK.G	[1510-1516]
	FALSE	High	[K].LDASESLR.[K]		FALSE	0.0223988	0.000948719	1	1	1	Q00610	Q00610 [1613-1620]		0	890.458	High	High	0.0007616	0.01394	2.29	K.LDASESLR.K	[1613-1620]
	FALSE	High	[K].LHIIEVGTPPTGNQPFPK.[K]		FALSE	0.00155323	0.00017015	1	1	1	Q00610	Q00610 [228-245]		0	1945.05	High	High	0.0001955	0.0007867	4.16	K.LHIIEVGTPPTGNQPFPK.K	[228-245]
	FALSE	High	[R].LPVVIGGLLDVDCSEDVIK.[N]	1xCarbamidomethyl [C13]	FALSE	0.0596151	0.00251689	1	1	1	Q00610	Q00610 [812-830]		0	2041.09	High	High	0.002197	0.04026	1.46	R.LPVVIGGLLDVDCSEDVIK.N	[812-830]
	FALSE	High	[K].MREHLELFWSR.[V]	1xOxidation [M1]	FALSE	4.5994e-05	0.00017015	1	1	1	Q00610	Q00610 [1332-1342]		1	1519.75	High	High	0.0001955	1.796e-05	3.76	K.MREHLELFWSR.V	[1332-1342]
	FALSE	High	[R].NNLAGAEELFAR.[K]		FALSE	6.80586e-05	0.00017015	1	1	1	Q00610	Q00610 [355-366]		0	1304.66	High	High	0.0001955	2.74e-05	3.83	R.NNLAGAEELFAR.K	[355-366]
	FALSE	High	[K].QLPLVKPYLR.[S]		FALSE	0.000188747	0.00017015	1	1	1	Q00610	Q00610 [1444-1453]		0	1226.76	High	High	0.0001955	8.179e-05	3.43	K.QLPLVKPYLR.S	[1444-1453]
	FALSE	High	[R].RPLIDQVVQTALSETQDPEEVSVTVK.[A]		FALSE	1.50299e-06	0.00017015	1	1	1	Q00610	Q00610 [968-993]		0	2881.52	High	High	0.0001955	4.578e-07	3.64	R.RPLIDQVVQTALSETQDPEEVSVTVK.A	[968-993]
	FALSE	High	[R].RPISADSAIMNPASK.[V]	1xOxidation [M10]	FALSE	1.79097e-07	0.00017015	1	1	1	Q00610	Q00610 [64-78]		0	1573.8	High	High	0.0001955	4.664e-08	5.18	R.RPISADSAIMNPASK.V	[64-78]
	FALSE	High	[K].SVNESLNNLFITEEDYQALR.[T]		FALSE	2.17186e-07	0.00017015	1	1	1	Q00610	Q00610 [1462-1481]		0	2355.15	High	High	0.0001955	5.707e-08	5.51	K.SVNESLNNLFITEEDYQALR.T	[1462-1481]
	FALSE	High	[K].VANVELYYR.[A]		FALSE	0.00828113	0.000386391	1	1	1	Q00610	Q00610 [1398-1406]		0	1126.59	High	High	0.0003503	0.004749	2.74	K.VANVELYYR.A	[1398-1406]
	FALSE	High	[K].VDKLDASESLR.[K]		FALSE	0.0129061	0.000568075	1	1	1	Q00610	Q00610 [1610-1620]		1	1232.65	High	High	0.0004794	0.007667	2.97	K.VDKLDASESLR.K	[1610-1620]
	FALSE	High	[K].VGEQAQVVIIDMNDPSNPIR.[R]	1xOxidation [M12]	FALSE	3.35681e-07	0.00017015	1	1	1	Q00610	Q00610 [44-63]		0	2211.11	High	High	0.0001955	9.159e-08	6.08	K.VGEQAQVVIIDMNDPSNPIR.R	[44-63]
	FALSE	High	[K].VSQPIEGHAASFAQFK.[M]		FALSE	4.09145e-06	0.00017015	1	1	1	Q00610	Q00610 [190-205]		0	1716.87	High	High	0.0001955	1.342e-06	4.91	K.VSQPIEGHAASFAQFK.M	[190-205]
	FALSE	High	[R].VVGAMQLYSVDR.[K]	1xOxidation [M5]	FALSE	6.36317e-06	0.00017015	1	2	2	Q00610	Q00610 [177-188]		0	1353.68	High	High	0.0001955	2.157e-06	2.2	R.VVGAMQLYSVDR.K	[177-188]
	FALSE	High	[K].YESLELCRPVLQQGR.[K]	1xCarbamidomethyl [C7]	FALSE	0.000314311	0.00017015	1	1	1	Q00610	Q00610 [430-444]		0	1847.94	High	High	0.0001955	0.0001413	2.94	K.YESLELCRPVLQQGR.K	[430-444]
	FALSE	High	[K].YGYIHLYDLETGTCIYMNR.[I]	1xCarbamidomethyl [C14]; 1xOxidation [M17]	FALSE	1.50128e-05	0.00017015	1	1	1	Q00610	Q00610 [279-297]		0	2398.08	High	High	0.0001955	5.408e-06	3.31	K.YGYIHLYDLETGTCIYMNR.I	[279-297]
FALSE	High	Master Protein	Q15233	Non-POU domain-containing octamer-binding protein OS=Homo sapiens OX=9606 GN=NONO PE=1 SV=4	0	FALSE	111.839	46	20	42	19	471	54.2	8.95	100.48	20	High	1
	Checked	Confidence	Annotated Sequence	Modifications	Contaminant	Qvality PEP	Qvality q-value	# Protein Groups	# Proteins	# PSMs	Master Protein Accessions	Positions in Master Proteins	Modifications in Master Proteins	# Missed Cleavages	Theo. MH+ [Da]	Found in Sample: [S1] F1: Sample	Confidence (by Search Engine): A3 Sequest HT	Percolator q-Value (by Search Engine): A3 Sequest HT	Percolator PEP (by Search Engine): A3 Sequest HT	XCorr (by Search Engine): A3 Sequest HT	Sequence in Protein	Positions in Proteins
	FALSE	High	[R].AAPGAEFAPNK.[R]		FALSE	0.000106506	0.00017015	1	1	2	Q15233	Q15233 [457-467]		0	1072.54	High	High	0.0001955	4.442e-05	2.89	R.AAPGAEFAPNK.R	[457-467]
	FALSE	High	[R].AAPGAEFAPNKR.[R]		FALSE	0.000299056	0.00017015	1	1	1	Q15233	Q15233 [457-468]		1	1228.64	High	High	0.0001955	0.000134	3.98	R.AAPGAEFAPNKR.R	[457-468]
	FALSE	High	[K].ALIEMEK.[Q]		FALSE	0.0379356	0.00129707	1	1	1	Q15233	Q15233 [273-279]		0	833.444	High	High	0.001018	0.02464	1.81	K.ALIEMEK.Q	[273-279]
	FALSE	High	[K].ALIEMEK.[Q]	1xOxidation [M5]	FALSE	0.042006	0.00184582	1	1	2	Q15233	Q15233 [273-279]		0	849.439	High	High	0.001435	0.02743	1.69	K.ALIEMEK.Q	[273-279]
	FALSE	High	[R].AVVIVDDR.[G]		FALSE	0.0529808	0.00251689	2	2	2	P23246; Q15233	P23246 [400-407]; Q15233 [177-184]		0	886.499	High	High	0.00208	0.03543	2.32	R.AVVIVDDR.G	[177-184]
	FALSE	High	[R].CSEGSFLLTTFPRPVTVEPMDQLDDEEGLPEK.[L]	1xCarbamidomethyl [C1]; 1xOxidation [M20]	FALSE	1.834e-06	0.00017015	1	1	1	Q15233	Q15233 [208-239]		0	3652.7	High	High	0.0001955	5.652e-07	6.59	R.CSEGSFLLTTFPRPVTVEPMDQLDDEEGLPEK.L	[208-239]
	FALSE	High	[K].DKGFGFIR.[L]		FALSE	0.0322408	0.00110682	1	1	1	Q15233	Q15233 [108-115]		1	939.505	High	High	0.0008763	0.02059	2.54	K.DKGFGFIR.L	[108-115]
	FALSE	High	[R].EKLEMEMEAAR.[H]	1xOxidation [M5]	FALSE	0.0125152	0.000568075	1	1	1	Q15233	Q15233 [294-304]		1	1352.62	High	High	0.0004794	0.007447	3.2	R.EKLEMEMEAAR.H	[294-304]
	FALSE	High	[R].EKLEMEMEAAR.[H]	2xOxidation [M5; M7]	FALSE	0.00115984	0.00017015	1	1	2	Q15233	Q15233 [294-304]		1	1368.61	High	High	0.0001955	0.0005744	2.82	R.EKLEMEMEAAR.H	[294-304]
	FALSE	High	[R].FACHSASLTVR.[N]	1xCarbamidomethyl [C3]	FALSE	3.86424e-05	0.00017015	1	1	2	Q15233	Q15233 [143-153]		0	1248.62	High	High	0.0001955	1.487e-05	3.16	R.FACHSASLTVR.N	[143-153]
	FALSE	High	[R].FAQPGSFEYEYAMR.[W]		FALSE	4.55296e-07	0.00017015	1	1	1	Q15233	Q15233 [257-270]		0	1695.75	High	High	0.0001955	1.265e-07	3.91	R.FAQPGSFEYEYAMR.W	[257-270]
	FALSE	High	[R].FAQPGSFEYEYAMR.[W]	1xOxidation [M13]	FALSE	3.54605e-06	0.00017015	1	1	2	Q15233	Q15233 [257-270]		0	1711.74	High	High	0.0001955	1.145e-06	5.05	R.FAQPGSFEYEYAMR.W	[257-270]
	FALSE	High	[R].FGQAATMEGIGAIGGTPPAFNR.[A]		FALSE	0.0105985	0.000568075	1	1	1	Q15233	Q15233 [435-456]		0	2163.07	High	High	0.0004794	0.006214	2.42	R.FGQAATMEGIGAIGGTPPAFNR.A	[435-456]
	FALSE	High	[R].FGQAATMEGIGAIGGTPPAFNR.[A]	1xOxidation [M7]	FALSE	1.01056e-07	0.00017015	1	1	1	Q15233	Q15233 [435-456]		0	2179.06	High	High	0.0001955	2.514e-08	6.14	R.FGQAATMEGIGAIGGTPPAFNR.A	[435-456]
	FALSE	High	[K].GIVEFSGKPAAR.[K]		FALSE	2.62774e-05	0.00017015	1	1	1	Q15233	Q15233 [191-202]		0	1231.68	High	High	0.0001955	9.877e-06	3.46	K.GIVEFSGKPAAR.K	[191-202]
	FALSE	High	[R].HEHQVMLMR.[Q]	1xOxidation [M8]	FALSE	0.0552192	0.00251689	1	1	1	Q15233	Q15233 [305-313]		0	1196.57	High	High	0.00208	0.0369	1.65	R.HEHQVMLMR.Q	[305-313]
	FALSE	High	[R].HEHQVMLMR.[Q]	2xOxidation [M6; M8]	FALSE	0.000818894	0.00017015	1	1	2	Q15233	Q15233 [305-313]		0	1212.56	High	High	0.0001955	0.0003949	2.85	R.HEHQVMLMR.Q	[305-313]
	FALSE	High	[K].LEMEMEAAR.[H]	2xOxidation [M3; M5]	FALSE	0.00202879	0.00017015	1	1	1	Q15233	Q15233 [296-304]		0	1111.48	High	High	0.0001955	0.00105	2.45	K.LEMEMEAAR.H	[296-304]
	FALSE	High	[R].LFVGNLPPDITEEEMR.[K]		FALSE	1.63787e-05	0.00017015	1	1	2	Q15233	Q15233 [76-91]		0	1859.92	High	High	0.0001955	5.941e-06	3.72	R.LFVGNLPPDITEEEMR.K	[76-91]
	FALSE	High	[R].LFVGNLPPDITEEEMR.[K]	1xOxidation [M15]	FALSE	8.57707e-06	0.00017015	1	1	5	Q15233	Q15233 [76-91]		0	1875.92	High	High	0.0001955	2.955e-06	2.86	R.LFVGNLPPDITEEEMR.K	[76-91]
	FALSE	High	[R].LFVGNLPPDITEEEMRK.[L]	1xOxidation [M15]	FALSE	8.00048e-05	0.00017015	1	1	1	Q15233	Q15233 [76-92]		1	2004.01	High	High	0.0001955	3.251e-05	3.08	R.LFVGNLPPDITEEEMRK.L	[76-92]
	FALSE	High	[R].MEELHNQEVQK.[R]	1xOxidation [M1]	FALSE	0.0181978	0.000568075	1	1	1	Q15233	Q15233 [326-336]		0	1400.65	High	High	0.0004794	0.01111	1.87	R.MEELHNQEVQK.R	[326-336]
	FALSE	High	[R].NLPQYVSNELLEEAFSVFGQVER.[A]		FALSE	0.0024594	0.00017015	1	1	2	Q15233	Q15233 [154-176]		0	2668.33	High	High	0.0001955	0.001289	1.94	R.NLPQYVSNELLEEAFSVFGQVER.A	[154-176]
	FALSE	High	[K].QLELRQEEER.[R]		FALSE	0.0171169	0.000568075	1	1	2	Q15233	Q15233 [339-348]		1	1329.68	High	High	0.0004794	0.01039	2.11	K.QLELRQEEER.R	[339-348]
	FALSE	High	[R].RMEELHNQEVQK.[R]	1xOxidation [M2]	FALSE	0.0985134	0.00490498	1	1	2	Q15233	Q15233 [325-336]		1	1556.75	High	High	0.003945	0.06969	1.41	R.RMEELHNQEVQK.R	[325-336]
	FALSE	High	[K].VELDNMPLR.[G]		FALSE	0.00117435	0.00017015	1	1	1	Q15233	Q15233 [127-135]		0	1086.56	High	High	0.0001955	0.0005839	2.49	K.VELDNMPLR.G	[127-135]
	FALSE	High	[K].VELDNMPLR.[G]	1xOxidation [M6]	FALSE	0.00931142	0.000386391	1	1	1	Q15233	Q15233 [127-135]		0	1102.56	High	High	0.0003503	0.005415	1.66	K.VELDNMPLR.G	[127-135]
FALSE	High	Master Protein	Q01085	Nucleolysin TIAR OS=Homo sapiens OX=9606 GN=TIAL1 PE=1 SV=1	0	FALSE	110.47	42	12	25	8	375	41.6	7.74	106.17	12	High	1
	Checked	Confidence	Annotated Sequence	Modifications	Contaminant	Qvality PEP	Qvality q-value	# Protein Groups	# Proteins	# PSMs	Master Protein Accessions	Positions in Master Proteins	Modifications in Master Proteins	# Missed Cleavages	Theo. MH+ [Da]	Found in Sample: [S1] F1: Sample	Confidence (by Search Engine): A3 Sequest HT	Percolator q-Value (by Search Engine): A3 Sequest HT	Percolator PEP (by Search Engine): A3 Sequest HT	XCorr (by Search Engine): A3 Sequest HT	Sequence in Protein	Positions in Proteins
	FALSE	High	[K].DTSNHFHVFVGDLSPEITTEDIK.[S]		FALSE	1.94623e-09	0.00017015	1	1	2	Q01085	Q01085 [92-114]		0	2601.25	High	High	0.0001955	3.615e-10	8.23	K.DTSNHFHVFVGDLSPEITTEDIK.S	[92-114]
	FALSE	High	[R].DVTEVLILQLFSQIGPCK.[S]	1xCarbamidomethyl [C17]	FALSE	0.000385909	0.00017015	1	1	2	Q01085	Q01085 [19-36]		0	2060.11	High	High	0.0001955	0.0001764	3.23	R.DVTEVLILQLFSQIGPCK.S	[19-36]
	FALSE	High	[R].FSTHESAAHAIVSVNGTTIEGHVVK.[C]		FALSE	8.49033e-08	0.00017015	1	1	1	Q01085	Q01085 [247-271]		0	2591.32	High	High	0.0001955	2.087e-08	8.08	R.FSTHESAAHAIVSVNGTTIEGHVVK.C	[247-271]
	FALSE	High	[K].GYGFVSFYNK.[L]		FALSE	0.00325168	0.00017015	1	1	1	Q01085	Q01085 [139-148]		0	1181.56	High	High	0.0001955	0.001745	2.85	K.GYGFVSFYNK.L	[139-148]
	FALSE	High	[K].KDTSNHFHVFVGDLSPEITTEDIK.[S]		FALSE	1.57703e-10	0.00017015	1	1	3	Q01085	Q01085 [91-114]		1	2729.34	High	High	0.0001955	2.433e-11	7.92	K.KDTSNHFHVFVGDLSPEITTEDIK.S	[91-114]
	FALSE	High	[K].LDAENAIVHMGGQWLGGR.[Q]		FALSE	1.95837e-09	0.00017015	1	1	1	Q01085	Q01085 [149-166]		0	1923.95	High	High	0.0001955	3.643e-10	5.42	K.LDAENAIVHMGGQWLGGR.Q	[149-166]
	FALSE	High	[K].LDAENAIVHMGGQWLGGR.[Q]	1xOxidation [M10]	FALSE	1.35525e-08	0.00017015	1	1	2	Q01085	Q01085 [149-166]		0	1939.94	High	High	0.0001955	2.915e-09	5.99	K.LDAENAIVHMGGQWLGGR.Q	[149-166]
	FALSE	High	[K].MITEHTSNDPYCFVEFYEHR.[D]	1xCarbamidomethyl [C12]; 1xOxidation [M1]	FALSE	4.79614e-09	0.00017015	1	1	2	Q01085	Q01085 [40-59]		0	2591.1	High	High	0.0001955	9.518e-10	6.18	K.MITEHTSNDPYCFVEFYEHR.D	[40-59]
	FALSE	High	[R].QTFSPFGQIMEIR.[V]		FALSE	1.99859e-05	0.00017015	2	2	3	Q01085; P31483	Q01085 [223-235]; P31483 [232-244]		0	1553.78	High	High	0.0001955	7.329e-06	3.42	R.QTFSPFGQIMEIR.V	[223-235]
	FALSE	High	[R].QTFSPFGQIMEIR.[V]	1xOxidation [M10]	FALSE	0.000358159	0.00017015	2	2	3	Q01085; P31483	Q01085 [223-235]; P31483 [232-244]		0	1569.77	High	High	0.0001955	0.0001635	4.68	R.QTFSPFGQIMEIR.V	[223-235]
	FALSE	High	[K].SAFAPFGK.[I]		FALSE	0.0186487	0.00077279	1	1	2	Q01085	Q01085 [115-122]		0	824.43	High	High	0.000632	0.01141	1.95	K.SAFAPFGK.I	[115-122]
	FALSE	High	[RK].TLYVGNLSR.[D]		FALSE	0.00696564	0.000386391	2	2	1	Q01085; P31483	Q01085 [10-18]; P31483 [8-16]		0	1022.56	High	High	0.0003503	0.003945	2.18	R.TLYVGNLSR.D	[10-18]
	FALSE	High	[K].VNWATTPSSQK.[K]		FALSE	0.000310426	0.00017015	2	2	1	Q01085; P31483	Q01085 [80-90]; P31483 [78-88]		0	1218.61	High	High	0.0001955	0.0001398	3.52	K.VNWATTPSSQK.K	[80-90]
	FALSE	High	[K].VNWATTPSSQKK.[D]		FALSE	5.50857e-05	0.00017015	2	2	1	Q01085; P31483	Q01085 [80-91]; P31483 [78-89]		1	1346.71	High	High	0.0001955	2.186e-05	4.26	K.VNWATTPSSQKK.D	[80-91]
FALSE	High	Master Protein	Q16576	Histone-binding protein RBBP7 OS=Homo sapiens OX=9606 GN=RBBP7 PE=1 SV=1	0	FALSE	109.71	49	14	20	14	425	47.8	5.05	82.28	14	High	1
	Checked	Confidence	Annotated Sequence	Modifications	Contaminant	Qvality PEP	Qvality q-value	# Protein Groups	# Proteins	# PSMs	Master Protein Accessions	Positions in Master Proteins	Modifications in Master Proteins	# Missed Cleavages	Theo. MH+ [Da]	Found in Sample: [S1] F1: Sample	Confidence (by Search Engine): A3 Sequest HT	Percolator q-Value (by Search Engine): A3 Sequest HT	Percolator PEP (by Search Engine): A3 Sequest HT	XCorr (by Search Engine): A3 Sequest HT	Sequence in Protein	Positions in Proteins
	FALSE	High	[K].DYALHWLVLGTHTSDEQNHLVVAR.[V]		FALSE	5.95945e-14	0.00017015	1	1	2	Q16576	Q16576 [59-82]		0	2774.4	High	High	0.0001955	5.159e-15	10.4	K.DYALHWLVLGTHTSDEQNHLVVAR.V	[59-82]
	FALSE	High	[K].EMFEDTVEER.[V]	1xOxidation [M2]	FALSE	0.000736765	0.00017015	1	1	2	Q16576	Q16576 [5-14]		0	1300.54	High	High	0.0001955	0.0003545	2.65	K.EMFEDTVEER.V	[5-14]
	FALSE	High	[K].GEFGGFGSVTGK.[I]		FALSE	0.00106319	0.00017015	1	1	1	Q16576	Q16576 [102-113]		0	1142.55	High	High	0.0001955	0.000526	1.49	K.GEFGGFGSVTGK.I	[102-113]
	FALSE	High	[K].HPAKPDPSGECNPDLR.[L]	1xCarbamidomethyl [C11]	FALSE	1.08582e-10	0.00017015	1	1	1	Q16576	Q16576 [156-171]		0	1789.83	High	High	0.0001955	1.628e-11	6.69	K.HPAKPDPSGECNPDLR.L	[156-171]
	FALSE	High	[K].IECEIK.[I]	1xCarbamidomethyl [C3]	FALSE	0.18682	0.00892075	1	1	1	Q16576	Q16576 [114-119]		0	791.397	High	High	0.006978	0.1407	1.68	K.IECEIK.I	[114-119]
	FALSE	High	[K].IGEEQSAEDAEDGPPELLFIHGGHTAK.[I]		FALSE	1.3302e-08	0.00017015	1	1	1	Q16576	Q16576 [349-375]		0	2847.34	High	High	0.0001955	2.848e-09	8.13	K.IGEEQSAEDAEDGPPELLFIHGGHTAK.I	[349-375]
	FALSE	High	[K].LMIWDTR.[S]	1xOxidation [M2]	FALSE	0.0111339	0.000568075	1	2	2	Q16576	Q16576 [251-257]		0	950.476	High	High	0.0004794	0.006553	2.07	K.LMIWDTR.S	[251-257]
	FALSE	High	[R].LNVWDLSK.[I]		FALSE	0.00589439	0.000386391	1	2	1	Q16576	Q16576 [341-348]		0	974.531	High	High	0.0003503	0.003296	2.16	R.LNVWDLSK.I	[341-348]
	FALSE	High	[R].SNTTSKPSHLVDAHTAEVNCLSFNPYSEFILATGSADK.[T]	1xCarbamidomethyl [C20]	FALSE	2.92593e-12	0.00017015	1	1	2	Q16576	Q16576 [258-295]		0	4108.96	High	High	0.0001955	3.377e-13	8.78	R.SNTTSKPSHLVDAHTAEVNCLSFNPYSEFILATGSADK.T	[258-295]
	FALSE	High	[K].TPSSDVLVFDYTK.[H]		FALSE	1.63974e-06	0.00017015	1	2	1	Q16576	Q16576 [143-155]		0	1471.73	High	High	0.0001955	5.017e-07	4.6	K.TPSSDVLVFDYTK.H	[143-155]
	FALSE	High	[K].TVALWDLR.[N]		FALSE	0.0151413	0.000568075	1	2	1	Q16576	Q16576 [296-303]		0	973.547	High	High	0.0004794	0.009102	1.63	K.TVALWDLR.N	[296-303]
	FALSE	High	[R].VHIPNDDAQFDASHCDSDKGEFGGFGSVTGK.[I]	1xCarbamidomethyl [C15]	FALSE	2.09944e-10	0.00017015	1	1	2	Q16576	Q16576 [83-113]		1	3294.44	High	High	0.0001955	3.311e-11	6.26	R.VHIPNDDAQFDASHCDSDKGEFGGFGSVTGK.I	[83-113]
	FALSE	High	[R].VINEEYK.[I]		FALSE	0.0451278	0.0020338	1	2	1	Q16576	Q16576 [15-21]		0	894.457	High	High	0.001707	0.02961	1.91	R.VINEEYK.I	[15-21]
	FALSE	High	[R].YMPQNPHIIATK.[T]	1xOxidation [M2]	FALSE	4.86422e-05	0.00017015	1	1	2	Q16576	Q16576 [131-142]		0	1428.73	High	High	0.0001955	1.913e-05	3.93	R.YMPQNPHIIATK.T	[131-142]
FALSE	High	Master Protein	O00148	ATP-dependent RNA helicase DDX39A OS=Homo sapiens OX=9606 GN=DDX39A PE=1 SV=2	0	FALSE	108.744	47	21	35	8	427	49.1	5.68	112.23	21	High	1	Met-loss+Acetyl [N-Term]
	Checked	Confidence	Annotated Sequence	Modifications	Contaminant	Qvality PEP	Qvality q-value	# Protein Groups	# Proteins	# PSMs	Master Protein Accessions	Positions in Master Proteins	Modifications in Master Proteins	# Missed Cleavages	Theo. MH+ [Da]	Found in Sample: [S1] F1: Sample	Confidence (by Search Engine): A3 Sequest HT	Percolator q-Value (by Search Engine): A3 Sequest HT	Percolator PEP (by Search Engine): A3 Sequest HT	XCorr (by Search Engine): A3 Sequest HT	Sequence in Protein	Positions in Proteins
	FALSE	High	[R].CMALAQLLVEQNFPAIAIHR.[G]	1xCarbamidomethyl [C1]; 1xOxidation [M2]	FALSE	8.13783e-09	0.00017015	1	1	2	O00148	O00148 [299-318]		0	2311.2	High	High	0.0001955	1.678e-09	6.58	R.CMALAQLLVEQNFPAIAIHR.G	[299-318]
	FALSE	High	[K].DEEVLKK.[N]		FALSE	0.177381	0.00843396	2	2	1	O00148; Q13838	O00148 [156-162]; Q13838 [157-163]		1	860.472	High	High	0.006623	0.1329	2.25	K.DEEVLKK.N	[156-162]
	FALSE	High	[R].DFLLKPELLR.[A]		FALSE	9.11679e-05	0.00017015	2	2	4	O00148; Q13838	O00148 [48-57]; Q13838 [49-58]		0	1243.74	High	High	0.0001955	3.751e-05	2.85	R.DFLLKPELLR.A	[48-57]
	FALSE	High	[R].DVQEIFR.[LM]		FALSE	0.0398015	0.00167618	2	2	2	O00148; Q13838	O00148 [209-215]; Q13838 [210-216]		0	906.468	High	High	0.001299	0.02594	1.78	R.DVQEIFR.L	[209-215]
	FALSE	High	[R].ELAFQISK.[E]		FALSE	0.0226735	0.000948719	2	2	1	O00148; Q13838	O00148 [123-130]; Q13838 [124-131]		0	935.52	High	High	0.0007616	0.0141	2.28	R.ELAFQISK.E	[123-130]
	FALSE	High	[R].ELAFQISKEYER.[F]		FALSE	0.00350293	0.00017015	2	2	1	O00148; Q13838	O00148 [123-134]; Q13838 [124-135]		1	1512.77	High	High	0.0001955	0.001893	2.24	R.ELAFQISKEYER.F	[123-134]
	FALSE	High	[K].GLAITFVSDENDAK.[I]		FALSE	0.00011765	0.00017015	2	2	1	O00148; Q13838	O00148 [384-397]; Q13838 [385-398]		0	1479.73	High	High	0.0001955	4.929e-05	2.82	K.GLAITFVSDENDAK.I	[384-397]
	FALSE	High	[K].GSYVSIHSSGFR.[D]		FALSE	1.70015e-05	0.00017015	2	2	4	O00148; Q13838	O00148 [36-47]; Q13838 [37-48]		0	1296.63	High	High	0.0001955	6.163e-06	3.04	K.GSYVSIHSSGFR.D	[36-47]
	FALSE	High	[K].HFVLDECDK.[M]	1xCarbamidomethyl [C7]	FALSE	0.000207202	0.00017015	1	1	1	O00148	O00148 [191-199]		0	1162.52	High	High	0.0001955	9.052e-05	3.46	K.HFVLDECDK.M	[191-199]
	FALSE	High	[K].HFVLDECDKMLEQLDMR.[R]	1xCarbamidomethyl [C7]; 2xOxidation [M10; M16]	FALSE	0.000986774	0.00017015	1	1	2	O00148	O00148 [191-207]		1	2210.99	High	High	0.0001955	0.000483	4.99	K.HFVLDECDKMLEQLDMR.R	[191-207]
	FALSE	High	[R].KFMQDPMEVFVDDETK.[L]	2xOxidation [M3; M7]	FALSE	7.77341e-07	0.00017015	1	1	2	O00148	O00148 [240-255]		1	1990.88	High	High	0.0001955	2.254e-07	5.08	R.KFMQDPMEVFVDDETK.L	[240-255]
	FALSE	High	[K].ILNDVQDR.[F]		FALSE	0.0129061	0.000568075	2	2	3	O00148; Q13838	O00148 [398-405]; Q13838 [399-406]		0	972.511	High	High	0.0004794	0.007678	2.4	K.ILNDVQDR.F	[398-405]
	FALSE	High	[R].ILVATNLFGR.[G]		FALSE	0.00072766	0.00017015	2	2	2	O00148; Q13838	O00148 [339-348]; Q13838 [340-349]		0	1103.66	High	High	0.0001955	0.0003487	1.49	R.ILVATNLFGR.G	[339-348]
	FALSE	High	[K].LTLHGLQQYYVK.[L]		FALSE	8.73862e-06	0.00017015	2	2	2	O00148; Q13838	O00148 [256-267]; Q13838 [257-268]		0	1462.81	High	High	0.0001955	3.033e-06	4.66	K.LTLHGLQQYYVK.L	[256-267]
	FALSE	High	[-].MAEQDVENDLLDYDEEEEPQAPQESTPAPPK.[K]	1xMet-loss+Acetyl [N-Term]	FALSE	0.00027242	0.00017015	1	1	1	O00148	O00148 [1-31]	O00148 1xMet-loss+Acetyl [N-Term]	0	3425.5	High	High	0.0001955	0.0001213	3.89	-.MAEQDVENDLLDYDEEEEPQAPQESTPAPPK.K	[1-31]
	FALSE	High	[-].MAEQDVENDLLDYDEEEEPQAPQESTPAPPKK.[D]	1xMet-loss+Acetyl [N-Term]	FALSE	2.31387e-08	0.00017015	1	1	1	O00148	O00148 [1-32]	O00148 1xMet-loss+Acetyl [N-Term]	1	3553.6	High	High	0.0001955	5.159e-09	6.19	-.MAEQDVENDLLDYDEEEEPQAPQESTPAPPKK.D	[1-32]
	FALSE	High	[-].MAEQDVENDLLDYDEEEEPQAPQESTPAPPKKDIK.[G]	1xMet-loss+Acetyl [N-Term]	FALSE	7.40448e-08	0.00017015	1	1	1	O00148	O00148 [1-35]	O00148 1xMet-loss+Acetyl [N-Term]	2	3909.8	High	High	0.0001955	1.802e-08	7.05	-.MAEQDVENDLLDYDEEEEPQAPQESTPAPPKKDIK.G	[1-35]
	FALSE	High	[K].MLEQLDMR.[R]	2xOxidation [M1; M7]	FALSE	0.00255273	0.00017015	2	2	1	O00148; Q13838	O00148 [200-207]; Q13838 [201-208]		0	1067.49	High	High	0.0001955	0.001348	1.5	K.MLEQLDMR.R	[200-207]
	FALSE	High	[K].MLEQLDMRR.[D]	2xOxidation [M1; M7]	FALSE	0.0874306	0.00387186	2	2	1	O00148; Q13838	O00148 [200-208]; Q13838 [201-209]		1	1223.59	High	High	0.003184	0.06109	1.52	K.MLEQLDMRR.D	[200-208]
	FALSE	High	[R].RILVATNLFGR.[G]		FALSE	0.0214626	0.000948719	2	2	1	O00148; Q13838	O00148 [338-348]; Q13838 [339-349]		1	1259.76	High	High	0.0007616	0.01328	3.65	R.RILVATNLFGR.G	[338-348]
	FALSE	High	[R].VNIVFNYDMPEDSDTYLHR.[V]	1xOxidation [M9]	FALSE	1.09567e-07	0.00017015	1	1	1	O00148	O00148 [355-373]		0	2344.06	High	High	0.0001955	2.736e-08	6.25	R.VNIVFNYDMPEDSDTYLHR.V	[355-373]
FALSE	High	Master Protein	Q96EP5	DAZ-associated protein 1 OS=Homo sapiens OX=9606 GN=DAZAP1 PE=1 SV=1	0	FALSE	108.04	37	11	30	11	407	43.4	8.56	125.74	11	High	1
	Checked	Confidence	Annotated Sequence	Modifications	Contaminant	Qvality PEP	Qvality q-value	# Protein Groups	# Proteins	# PSMs	Master Protein Accessions	Positions in Master Proteins	Modifications in Master Proteins	# Missed Cleavages	Theo. MH+ [Da]	Found in Sample: [S1] F1: Sample	Confidence (by Search Engine): A3 Sequest HT	Percolator q-Value (by Search Engine): A3 Sequest HT	Percolator PEP (by Search Engine): A3 Sequest HT	XCorr (by Search Engine): A3 Sequest HT	Sequence in Protein	Positions in Proteins
	FALSE	High	[K].DPNCVGTVLASRPHTLDGR.[N]	1xCarbamidomethyl [C4]	FALSE	5.68917e-06	0.00017015	1	1	1	Q96EP5	Q96EP5 [60-78]		0	2065.02	High	High	0.0001955	1.901e-06	3.17	K.DPNCVGTVLASRPHTLDGR.N	[60-78]
	FALSE	High	[K].FGVVTEVVMIYDAEK.[Q]		FALSE	0.00102427	0.00017015	1	1	1	Q96EP5	Q96EP5 [136-150]		0	1699.86	High	High	0.0001955	0.0005051	4.62	K.FGVVTEVVMIYDAEK.Q	[136-150]
	FALSE	High	[K].FGVVTEVVMIYDAEK.[Q]	1xOxidation [M9]	FALSE	1.06632e-05	0.00017015	1	1	6	Q96EP5	Q96EP5 [136-150]		0	1715.86	High	High	0.0001955	3.741e-06	5.91	K.FGVVTEVVMIYDAEK.Q	[136-150]
	FALSE	High	[K].FKDPNCVGTVLASRPHTLDGR.[N]	1xCarbamidomethyl [C6]	FALSE	9.31004e-07	0.00017015	1	1	1	Q96EP5	Q96EP5 [58-78]		1	2340.19	High	High	0.0001955	2.726e-07	5.78	K.FKDPNCVGTVLASRPHTLDGR.N	[58-78]
	FALSE	High	[R].GFGFITFEDEQSVDQAVNMHFHDIMGK.[K]	1xOxidation [M]	FALSE	2.14744e-08	0.00017015	1	1	2	Q96EP5	Q96EP5 [155-181]		0	3115.39	High	High	0.0001955	4.77e-09	8.8	R.GFGFITFEDEQSVDQAVNMHFHDIMGK.K	[155-181]
	FALSE	High	[R].GFGFITFEDEQSVDQAVNMHFHDIMGK.[K]	2xOxidation [M19; M25]	FALSE	1.69347e-07	0.00017015	1	1	2	Q96EP5	Q96EP5 [155-181]		0	3131.39	High	High	0.0001955	4.394e-08	7.8	R.GFGFITFEDEQSVDQAVNMHFHDIMGK.K	[155-181]
	FALSE	High	[R].GQNHNVQGFHPYR.[R]		FALSE	4.38119e-06	0.00017015	1	1	1	Q96EP5	Q96EP5 [394-406]		0	1553.74	High	High	0.0001955	1.442e-06	5.44	R.GQNHNVQGFHPYR.R	[394-406]
	FALSE	High	[K].KFGVVTEVVMIYDAEK.[Q]		FALSE	0.000904532	0.00017015	1	1	1	Q96EP5	Q96EP5 [135-150]		1	1827.96	High	High	0.0001955	0.0004414	3.57	K.KFGVVTEVVMIYDAEK.Q	[135-150]
	FALSE	High	[K].KFGVVTEVVMIYDAEK.[Q]	1xOxidation [M10]	FALSE	1.90157e-05	0.00017015	1	1	1	Q96EP5	Q96EP5 [135-150]		1	1843.95	High	High	0.0001955	6.976e-06	6.11	K.KFGVVTEVVMIYDAEK.Q	[135-150]
	FALSE	High	[K].LFVGGLDWSTTQETLR.[S]		FALSE	1.76682e-06	0.00017015	1	1	7	Q96EP5	Q96EP5 [12-27]		0	1822.93	High	High	0.0001955	5.435e-07	3.84	K.LFVGGLDWSTTQETLR.S	[12-27]
	FALSE	High	[K].IFVGGIPHNCGETELR.[E]	1xCarbamidomethyl [C10]	FALSE	8.01897e-07	0.00017015	1	1	2	Q96EP5	Q96EP5 [115-130]		0	1798.89	High	High	0.0001955	2.319e-07	3.63	K.IFVGGIPHNCGETELR.E	[115-130]
	FALSE	High	[R].NIDPKPCTPR.[G]	1xCarbamidomethyl [C7]	FALSE	0.0739897	0.00318183	1	1	1	Q96EP5	Q96EP5 [79-88]		0	1197.6	High	High	0.00268	0.05074	1.92	R.NIDPKPCTPR.G	[79-88]
	FALSE	High	[K].SQAPGQPGASQWGSR.[V]		FALSE	0.000161567	0.00017015	1	1	1	Q96EP5	Q96EP5 [195-209]		0	1513.71	High	High	0.0001955	6.944e-05	5.31	K.SQAPGQPGASQWGSR.V	[195-209]
	FALSE	High	[R].SYFSQYGEVVDCVIMK.[D]	1xCarbamidomethyl [C12]	FALSE	9.24177e-06	0.00017015	1	1	1	Q96EP5	Q96EP5 [28-43]		0	1924.88	High	High	0.0001955	3.21e-06	4.42	R.SYFSQYGEVVDCVIMK.D	[28-43]
	FALSE	High	[R].SYFSQYGEVVDCVIMK.[D]	1xCarbamidomethyl [C12]; 1xOxidation [M15]	FALSE	4.72072e-06	0.00017015	1	1	2	Q96EP5	Q96EP5 [28-43]		0	1940.88	High	High	0.0001955	1.561e-06	3.33	R.SYFSQYGEVVDCVIMK.D	[28-43]
FALSE	High	Master Protein	Q9Y3I0	RNA-splicing ligase RtcB homolog OS=Homo sapiens OX=9606 GN=RTCB PE=1 SV=1	0	FALSE	106.592	40	19	29	19	505	55.2	7.23	99.64	19	High	1
	Checked	Confidence	Annotated Sequence	Modifications	Contaminant	Qvality PEP	Qvality q-value	# Protein Groups	# Proteins	# PSMs	Master Protein Accessions	Positions in Master Proteins	Modifications in Master Proteins	# Missed Cleavages	Theo. MH+ [Da]	Found in Sample: [S1] F1: Sample	Confidence (by Search Engine): A3 Sequest HT	Percolator q-Value (by Search Engine): A3 Sequest HT	Percolator PEP (by Search Engine): A3 Sequest HT	XCorr (by Search Engine): A3 Sequest HT	Sequence in Protein	Positions in Proteins
	FALSE	High	[K].DLEEALEMGVDWSLR.[E]	1xOxidation [M8]	FALSE	0.000119123	0.00017015	1	1	2	Q9Y3I0	Q9Y3I0 [167-181]		0	1778.83	High	High	0.0001955	4.992e-05	2.48	K.DLEEALEMGVDWSLR.E	[167-181]
	FALSE	High	[R].EGYAWAEDKEHCEEYGR.[M]	1xCarbamidomethyl [C12]	FALSE	2.44432e-07	0.00017015	1	1	1	Q9Y3I0	Q9Y3I0 [182-198]		1	2128.87	High	High	0.0001955	6.506e-08	6.3	R.EGYAWAEDKEHCEEYGR.M	[182-198]
	FALSE	High	[K].EQLAQAMFDHIPVGVGSK.[G]	1xOxidation [M7]	FALSE	1.29604e-07	0.00017015	1	1	2	Q9Y3I0	Q9Y3I0 [141-158]		0	1942.97	High	High	0.0001955	3.283e-08	3.33	K.EQLAQAMFDHIPVGVGSK.G	[141-158]
	FALSE	High	[R].GLGHQVATDALVAMEK.[A]	1xOxidation [M14]	FALSE	5.34608e-06	0.00017015	1	1	1	Q9Y3I0	Q9Y3I0 [264-279]		0	1655.84	High	High	0.0001955	1.788e-06	5.62	R.GLGHQVATDALVAMEK.A	[264-279]
	FALSE	High	[K].GQVCVMIHSGSR.[G]	1xCarbamidomethyl [C4]	FALSE	6.98544e-06	0.00017015	1	1	1	Q9Y3I0	Q9Y3I0 [252-263]		0	1330.64	High	High	0.0001955	2.383e-06	3.51	K.GQVCVMIHSGSR.G	[252-263]
	FALSE	High	[K].GQVCVMIHSGSR.[G]	1xCarbamidomethyl [C4]; 1xOxidation [M6]	FALSE	2.93904e-05	0.00017015	1	1	1	Q9Y3I0	Q9Y3I0 [252-263]		0	1346.63	High	High	0.0001955	1.114e-05	3.78	K.GQVCVMIHSGSR.G	[252-263]
	FALSE	High	[K].GVIPMNAK.[D]	1xOxidation [M5]	FALSE	0.103639	0.0053892	1	1	1	Q9Y3I0	Q9Y3I0 [159-166]		0	845.455	High	High	0.0043	0.07343	1.81	K.GVIPMNAK.D	[159-166]
	FALSE	High	[K].LADMGIAIR.[V]	1xOxidation [M4]	FALSE	0.00152455	0.00017015	1	1	3	Q9Y3I0	Q9Y3I0 [452-460]		0	975.529	High	High	0.0001955	0.0007701	2.77	K.LADMGIAIR.V	[452-460]
	FALSE	High	[R].IASPEGQDYLK.[G]		FALSE	0.000784022	0.00017015	1	1	1	Q9Y3I0	Q9Y3I0 [298-308]		0	1220.62	High	High	0.0001955	0.0003783	3.34	R.IASPEGQDYLK.G	[298-308]
	FALSE	High	[K].LMFEELR.[N]	1xOxidation [M2]	FALSE	0.0200684	0.000948719	1	1	1	Q9Y3I0	Q9Y3I0 [45-51]		0	953.476	High	High	0.0007616	0.01238	1.67	K.LMFEELR.N	[45-51]
	FALSE	High	[K].LRPIAVIK.[G]		FALSE	0.0467707	0.00221111	1	1	1	Q9Y3I0	Q9Y3I0 [497-504]		0	909.624	High	High	0.001838	0.03079	2.31	K.LRPIAVIK.G	[497-504]
	FALSE	High	[K].LVMEEAPESYK.[N]	1xOxidation [M3]	FALSE	0.000123652	0.00017015	1	1	1	Q9Y3I0	Q9Y3I0 [466-476]		0	1311.61	High	High	0.0001955	5.214e-05	2.84	K.LVMEEAPESYK.N	[466-476]
	FALSE	High	[R].NLDFQDVLDK.[L]		FALSE	0.000340777	0.00017015	1	1	1	Q9Y3I0	Q9Y3I0 [442-451]		0	1206.6	High	High	0.0001955	0.0001548	3.15	R.NLDFQDVLDK.L	[442-451]
	FALSE	High	[R].NLDFQDVLDKLADMGIAIR.[V]	1xOxidation [M14]	FALSE	1.0413e-06	0.00017015	1	1	1	Q9Y3I0	Q9Y3I0 [442-460]		1	2163.11	High	High	0.0001955	3.085e-07	3.97	R.NLDFQDVLDKLADMGIAIR.V	[442-460]
	FALSE	High	[K].NVTDVVNTCHDAGISK.[K]	1xCarbamidomethyl [C9]	FALSE	1.20282e-07	0.00017015	1	1	2	Q9Y3I0	Q9Y3I0 [477-492]		0	1729.82	High	High	0.0001955	3.04e-08	4.33	K.NVTDVVNTCHDAGISK.K	[477-492]
	FALSE	High	[R].RNLDFQDVLDK.[L]		FALSE	0.0168052	0.000568075	1	1	2	Q9Y3I0	Q9Y3I0 [441-451]		1	1362.7	High	High	0.0004794	0.01021	2.83	R.RNLDFQDVLDK.L	[441-451]
	FALSE	High	[R].SSMTFLTR.[Q]	1xOxidation [M3]	FALSE	0.0112719	0.000568075	1	1	2	Q9Y3I0	Q9Y3I0 [322-329]		0	958.466	High	High	0.0004794	0.006636	2.53	R.SSMTFLTR.Q	[322-329]
	FALSE	High	[R].TNLDESDVQPVK.[E]		FALSE	1.33394e-05	0.00017015	1	1	1	Q9Y3I0	Q9Y3I0 [129-140]		0	1344.66	High	High	0.0001955	4.772e-06	3.91	R.TNLDESDVQPVK.E	[129-140]
	FALSE	High	[R].TNLDESDVQPVKEQLAQAMFDHIPVGVGSK.[G]		FALSE	2.47491e-07	0.00017015	1	1	1	Q9Y3I0	Q9Y3I0 [129-158]		1	3252.62	High	High	0.0001955	6.562e-08	5.11	R.TNLDESDVQPVKEQLAQAMFDHIPVGVGSK.G	[129-158]
	FALSE	High	[R].TNLDESDVQPVKEQLAQAMFDHIPVGVGSK.[G]	1xOxidation [M19]	FALSE	6.86411e-07	0.00017015	1	1	1	Q9Y3I0	Q9Y3I0 [129-158]		1	3268.62	High	High	0.0001955	1.964e-07	7.15	R.TNLDESDVQPVKEQLAQAMFDHIPVGVGSK.G	[129-158]
	FALSE	High	[K].VFNTTPDDLDLHVIYDVSHNIAK.[V]		FALSE	6.34532e-09	0.00017015	1	1	2	Q9Y3I0	Q9Y3I0 [335-357]		0	2626.31	High	High	0.0001955	1.289e-09	6.68	K.VFNTTPDDLDLHVIYDVSHNIAK.V	[335-357]
FALSE	High	Master Protein	P32121	Beta-arrestin-2 OS=Homo sapiens OX=9606 GN=ARRB2 PE=1 SV=2	0	FALSE	106.56	50	15	19	14	409	46.1	7.69	76.09	15	High	1
	Checked	Confidence	Annotated Sequence	Modifications	Contaminant	Qvality PEP	Qvality q-value	# Protein Groups	# Proteins	# PSMs	Master Protein Accessions	Positions in Master Proteins	Modifications in Master Proteins	# Missed Cleavages	Theo. MH+ [Da]	Found in Sample: [S1] F1: Sample	Confidence (by Search Engine): A3 Sequest HT	Percolator q-Value (by Search Engine): A3 Sequest HT	Percolator PEP (by Search Engine): A3 Sequest HT	XCorr (by Search Engine): A3 Sequest HT	Sequence in Protein	Positions in Proteins
	FALSE	High	[K].ACGVDFEIR.[A]	1xCarbamidomethyl [C2]	FALSE	0.00252123	0.00017015	1	1	1	P32121	P32121 [140-148]		0	1066.5	High	High	0.0001955	0.001325	2.64	K.ACGVDFEIR.A	[140-148]
	FALSE	High	[K].CPVAQLEQDDQVSPSSTFCK.[V]	2xCarbamidomethyl [C1; C19]	FALSE	1.48948e-09	0.00017015	1	1	1	P32121	P32121 [252-271]		0	2296.02	High	High	0.0001955	2.711e-10	5.09	K.CPVAQLEQDDQVSPSSTFCK.V	[252-271]
	FALSE	High	[R].DFVDHLDKVDPVDGVVLVDPDYLK.[D]		FALSE	1.22343e-11	0.00017015	1	1	2	P32121	P32121 [27-50]		1	2712.38	High	High	0.0001955	1.561e-12	7.39	R.DFVDHLDKVDPVDGVVLVDPDYLK.D	[27-50]
	FALSE	High	[K].DLFIATYQAFPPVPNPPRPPTR.[L]		FALSE	1.21788e-07	0.00017015	1	1	1	P32121	P32121 [79-100]		0	2494.32	High	High	0.0001955	3.065e-08	4.2	K.DLFIATYQAFPPVPNPPRPPTR.L	[79-100]
	FALSE	High	[R].EDLDVLGLSFR.[K]		FALSE	6.80586e-05	0.00017015	1	1	1	P32121	P32121 [67-77]		0	1263.66	High	High	0.0001955	2.74e-05	3.34	R.EDLDVLGLSFR.K	[67-77]
	FALSE	High	[K].EVLGILVSYR.[V]		FALSE	0.000259198	0.00017015	1	1	1	P32121	P32121 [314-323]		0	1148.67	High	High	0.0001955	0.0001153	2.95	K.EVLGILVSYR.V	[314-323]
	FALSE	High	[R].HFLMSDR.[S]	1xOxidation [M4]	FALSE	0.0189941	0.00077279	1	1	1	P32121	P32121 [190-196]		0	921.425	High	High	0.000632	0.01162	1.68	R.HFLMSDR.S	[190-196]
	FALSE	High	[R].KVQFAPEKPGPQPSAETTR.[H]		FALSE	2.47773e-08	0.00017015	1	1	2	P32121	P32121 [171-189]		1	2068.08	High	High	0.0001955	5.574e-09	5.52	R.KVQFAPEKPGPQPSAETTR.H	[171-189]
	FALSE	High	[K].LGQHAHPFFFTIPQNLPCSVTLQPGPEDTGK.[A]	1xCarbamidomethyl [C18]	FALSE	2.41684e-08	0.00017015	1	1	1	P32121	P32121 [109-139]		0	3433.7	High	High	0.0001955	5.415e-09	5.35	K.LGQHAHPFFFTIPQNLPCSVTLQPGPEDTGK.A	[109-139]
	FALSE	High	[K].LTVYLGK.[R]		FALSE	0.011841	0.000568075	2	2	2	P32121; P49407	P32121 [19-25]; P49407 [18-24]		0	793.482	High	High	0.0004794	0.00702	2	K.LTVYLGK.R	[19-25]
	FALSE	High	[R].SLHLEASLDK.[E]		FALSE	0.000448024	0.00017015	1	1	1	P32121	P32121 [197-206]		0	1112.59	High	High	0.0001955	0.0002073	2.29	R.SLHLEASLDK.E	[197-206]
	FALSE	High	[R].SLHLEASLDKELYYHGEPLNVNVHVTNNSTK.[T]		FALSE	5.09236e-07	0.00017015	1	1	2	P32121	P32121 [197-227]		1	3521.77	High	High	0.0001955	1.433e-07	5.05	R.SLHLEASLDKELYYHGEPLNVNVHVTNNSTK.T	[197-227]
	FALSE	High	[K].VFVTLTCAFR.[Y]	1xCarbamidomethyl [C7]	FALSE	0.000546661	0.00017015	1	1	1	P32121	P32121 [54-63]		0	1213.64	High	High	0.0001955	0.0002568	2.65	K.VFVTLTCAFR.Y	[54-63]
	FALSE	High	[K].VQFAPEKPGPQPSAETTR.[H]		FALSE	9.32063e-08	0.00017015	1	1	1	P32121	P32121 [172-189]		0	1939.99	High	High	0.0001955	2.301e-08	4.72	K.VQFAPEKPGPQPSAETTR.H	[172-189]
	FALSE	High	[R].YGREDLDVLGLSFR.[K]		FALSE	3.39497e-06	0.00017015	1	1	1	P32121	P32121 [64-77]		1	1639.84	High	High	0.0001955	1.098e-06	3.63	R.YGREDLDVLGLSFR.K	[64-77]
FALSE	High	Master Protein	Q9Y6V7	Probable ATP-dependent RNA helicase DDX49 OS=Homo sapiens OX=9606 GN=DDX49 PE=1 SV=1	0	FALSE	105.768	55	21	27	21	483	54.2	9.06	90.44	21	High	1	Met-loss+Acetyl [N-Term]
	Checked	Confidence	Annotated Sequence	Modifications	Contaminant	Qvality PEP	Qvality q-value	# Protein Groups	# Proteins	# PSMs	Master Protein Accessions	Positions in Master Proteins	Modifications in Master Proteins	# Missed Cleavages	Theo. MH+ [Da]	Found in Sample: [S1] F1: Sample	Confidence (by Search Engine): A3 Sequest HT	Percolator q-Value (by Search Engine): A3 Sequest HT	Percolator PEP (by Search Engine): A3 Sequest HT	XCorr (by Search Engine): A3 Sequest HT	Sequence in Protein	Positions in Proteins
	FALSE	High	[K].DCIIVGGMDMVAQALELSR.[K]	1xCarbamidomethyl [C2]; 2xOxidation [M8; M10]	FALSE	0.00642764	0.000386391	1	1	1	Q9Y6V7	Q9Y6V7 [101-119]		0	2110	High	High	0.0003503	0.003616	1.64	K.DCIIVGGMDMVAQALELSR.K	[101-119]
	FALSE	High	[R].ELAYQIAEQFR.[V]		FALSE	4.48638e-05	0.00017015	1	1	1	Q9Y6V7	Q9Y6V7 [81-91]		0	1367.7	High	High	0.0001955	1.748e-05	3.45	R.ELAYQIAEQFR.V	[81-91]
	FALSE	High	[R].ELQGLATNQPFFWEAQAPVSTVEQLDQR.[Y]		FALSE	3.66223e-07	0.00017015	1	1	1	Q9Y6V7	Q9Y6V7 [195-222]		0	3202.58	High	High	0.0001955	1e-07	4.73	R.ELQGLATNQPFFWEAQAPVSTVEQLDQR.Y	[195-222]
	FALSE	High	[R].FLVMDEADR.[L]	1xOxidation [M4]	FALSE	0.0046013	0.00017015	1	1	1	Q9Y6V7	Q9Y6V7 [148-156]		0	1111.51	High	High	0.0001955	0.00253	1.47	R.FLVMDEADR.L	[148-156]
	FALSE	High	[K].FSFPTVALHSMMK.[Q]	2xOxidation [M11; M12]	FALSE	1.52007e-05	0.00017015	1	1	1	Q9Y6V7	Q9Y6V7 [271-283]		0	1527.73	High	High	0.0001955	5.463e-06	3.27	K.FSFPTVALHSMMK.Q	[271-283]
	FALSE	High	[R].GLDIPTVQVVINHNTPGLPK.[I]		FALSE	4.70213e-08	0.00017015	1	1	2	Q9Y6V7	Q9Y6V7 [311-330]		0	2112.18	High	High	0.0001955	1.11e-08	5.37	R.GLDIPTVQVVINHNTPGLPK.I	[311-330]
	FALSE	High	[R].KFSFPTVALHSMMK.[Q]	2xOxidation [M12; M13]	FALSE	9.09158e-08	0.00017015	1	1	1	Q9Y6V7	Q9Y6V7 [270-283]		1	1655.83	High	High	0.0001955	2.243e-08	6.4	R.KFSFPTVALHSMMK.Q	[270-283]
	FALSE	High	[R].KPHVVIATPGR.[L]		FALSE	0.000369471	0.00017015	1	1	1	Q9Y6V7	Q9Y6V7 [120-130]		0	1174.71	High	High	0.0001955	0.0001683	4.84	R.KPHVVIATPGR.L	[120-130]
	FALSE	High	[R].ILIATDVASR.[G]		FALSE	0.000956578	0.00017015	1	1	1	Q9Y6V7	Q9Y6V7 [301-310]		0	1058.62	High	High	0.0001955	0.0004695	2.91	R.ILIATDVASR.G	[301-310]
	FALSE	High	[K].LSEDPYGIFCLVLTPTR.[E]	1xCarbamidomethyl [C10]	FALSE	3.41615e-06	0.00017015	1	1	2	Q9Y6V7	Q9Y6V7 [64-80]		0	1981.01	High	High	0.0001955	1.106e-06	4.87	K.LSEDPYGIFCLVLTPTR.E	[64-80]
	FALSE	High	[-].MAGFAELGLSSWLVEQCR.[Q]	1xCarbamidomethyl [C17]; 1xMet-loss+Acetyl [N-Term]	FALSE	6.08499e-05	0.00017015	1	1	1	Q9Y6V7	Q9Y6V7 [1-18]	Q9Y6V7 1xMet-loss+Acetyl [N-Term]	0	1964.95	High	High	0.0001955	2.423e-05	2.69	-.MAGFAELGLSSWLVEQCR.Q	[1-18]
	FALSE	High	[R].QGQAITLVTQYDIHLVHAIEEQIK.[K]		FALSE	1.11758e-08	0.00017015	1	1	1	Q9Y6V7	Q9Y6V7 [345-368]		0	2747.47	High	High	0.0001955	2.372e-09	5.6	R.QGQAITLVTQYDIHLVHAIEEQIK.K	[345-368]
	FALSE	High	[R].QGQAITLVTQYDIHLVHAIEEQIKK.[K]		FALSE	1.14313e-06	0.00017015	1	1	1	Q9Y6V7	Q9Y6V7 [345-369]		1	2875.57	High	High	0.0001955	3.397e-07	6.37	R.QGQAITLVTQYDIHLVHAIEEQIKK.K	[345-369]
	FALSE	High	[K].QLILEGKDPDLEAK.[R]		FALSE	1.7648e-05	0.00017015	1	1	1	Q9Y6V7	Q9Y6V7 [415-428]		1	1568.85	High	High	0.0001955	6.452e-06	5.09	K.QLILEGKDPDLEAK.R	[415-428]
	FALSE	High	[K].QPTPVQLGCIPAILEGR.[D]	1xCarbamidomethyl [C9]	FALSE	6.51589e-05	0.00017015	1	1	1	Q9Y6V7	Q9Y6V7 [24-40]		0	1849	High	High	0.0001955	2.622e-05	3.61	K.QPTPVQLGCIPAILEGR.D	[24-40]
	FALSE	High	[R].QTLLFSATLTDTLR.[E]		FALSE	0.000279282	0.00017015	1	1	1	Q9Y6V7	Q9Y6V7 [181-194]		0	1579.87	High	High	0.0001955	0.0001244	3.26	R.QTLLFSATLTDTLR.E	[181-194]
	FALSE	High	[R].RQTLLFSATLTDTLR.[E]		FALSE	0.0141525	0.000568075	1	1	1	Q9Y6V7	Q9Y6V7 [180-194]		1	1735.97	High	High	0.0004794	0.008487	1.7	R.RQTLLFSATLTDTLR.E	[180-194]
	FALSE	High	[R].SSNTFSIK.[K]		FALSE	0.0127483	0.000568075	1	1	2	Q9Y6V7	Q9Y6V7 [137-144]		0	883.452	High	High	0.0004794	0.007562	2.65	R.SSNTFSIK.K	[137-144]
	FALSE	High	[K].TAAFVLPILQK.[L]		FALSE	2.08992e-06	0.00017015	1	1	4	Q9Y6V7	Q9Y6V7 [53-63]		0	1200.74	High	High	0.0001955	6.509e-07	3.48	K.TAAFVLPILQK.L	[53-63]
	FALSE	High	[K].VKDAYLVHLIQR.[F]		FALSE	1.28654e-06	0.00017015	1	1	1	Q9Y6V7	Q9Y6V7 [230-241]		1	1454.85	High	High	0.0001955	3.875e-07	4.72	K.VKDAYLVHLIQR.F	[230-241]
	FALSE	High	[R].YLLVPEK.[V]		FALSE	0.0599665	0.00251689	1	1	1	Q9Y6V7	Q9Y6V7 [223-229]		0	861.508	High	High	0.002197	0.04034	1.91	R.YLLVPEK.V	[223-229]
FALSE	High	Master Protein	Q13895	Bystin OS=Homo sapiens OX=9606 GN=BYSL PE=1 SV=3	0	FALSE	105.268	52	22	32	22	437	49.6	8.12	87.58	22	High	1
	Checked	Confidence	Annotated Sequence	Modifications	Contaminant	Qvality PEP	Qvality q-value	# Protein Groups	# Proteins	# PSMs	Master Protein Accessions	Positions in Master Proteins	Modifications in Master Proteins	# Missed Cleavages	Theo. MH+ [Da]	Found in Sample: [S1] F1: Sample	Confidence (by Search Engine): A3 Sequest HT	Percolator q-Value (by Search Engine): A3 Sequest HT	Percolator PEP (by Search Engine): A3 Sequest HT	XCorr (by Search Engine): A3 Sequest HT	Sequence in Protein	Positions in Proteins
	FALSE	High	[K].AATMTAAGHHAEVVVDPEDER.[A]		FALSE	0.0440633	0.00184582	1	1	1	Q13895	Q13895 [111-131]		0	2206.02	High	High	0.001568	0.029	1.21	K.AATMTAAGHHAEVVVDPEDER.A	[111-131]
	FALSE	High	[K].AATMTAAGHHAEVVVDPEDER.[A]	1xOxidation [M4]	FALSE	4.26638e-10	0.00017015	1	1	1	Q13895	Q13895 [111-131]		0	2222.01	High	High	0.0001955	7.11e-11	6.59	K.AATMTAAGHHAEVVVDPEDER.A	[111-131]
	FALSE	High	[R].AIEMFMNK.[N]	2xOxidation [M4; M6]	FALSE	0.0193458	0.00077279	1	1	2	Q13895	Q13895 [132-139]		0	1015.46	High	High	0.000632	0.01185	1.95	R.AIEMFMNK.N	[132-139]
	FALSE	High	[K].ALFKPGAWFK.[G]		FALSE	0.000434308	0.00017015	1	1	2	Q13895	Q13895 [279-288]		0	1164.66	High	High	0.0001955	0.0002005	2.95	K.ALFKPGAWFK.G	[279-288]
	FALSE	High	[K].CSIPVLHSSAAMLK.[I]	1xCarbamidomethyl [C1]; 1xOxidation [M12]	FALSE	3.08899e-05	0.00017015	1	1	1	Q13895	Q13895 [315-328]		0	1529.78	High	High	0.0001955	1.177e-05	3.72	K.CSIPVLHSSAAMLK.I	[315-328]
	FALSE	High	[K].EALLELLR.[L]		FALSE	0.004167	0.00017015	1	1	1	Q13895	Q13895 [399-406]		0	956.578	High	High	0.0001955	0.002276	2.63	K.EALLELLR.L	[399-406]
	FALSE	High	[R].EAIIVGSIITK.[C]		FALSE	6.80586e-05	0.00017015	1	1	1	Q13895	Q13895 [304-314]		0	1143.7	High	High	0.0001955	2.737e-05	3.55	R.EAIIVGSIITK.C	[304-314]
	FALSE	High	[R].ELPVLWHQCLLTLVQR.[Y]	1xCarbamidomethyl [C9]	FALSE	1.88021e-06	0.00017015	1	1	2	Q13895	Q13895 [373-388]		0	2005.11	High	High	0.0001955	5.816e-07	4.39	R.ELPVLWHQCLLTLVQR.Y	[373-388]
	FALSE	High	[R].ELQSAVPR.[D]		FALSE	0.0752863	0.00318183	1	1	1	Q13895	Q13895 [420-427]		0	899.495	High	High	0.00268	0.05187	1.46	R.ELQSAVPR.D	[420-427]
	FALSE	High	[R].FYNLVLLPR.[V]		FALSE	0.00115266	0.00017015	1	1	1	Q13895	Q13895 [249-257]		0	1134.67	High	High	0.0001955	0.0005727	3.31	R.FYNLVLLPR.V	[249-257]
	FALSE	High	[R].GTGEAEEEYVGPR.[L]		FALSE	7.34184e-06	0.00017015	1	1	1	Q13895	Q13895 [41-53]		0	1393.62	High	High	0.0001955	2.508e-06	3.81	R.GTGEAEEEYVGPR.L	[41-53]
	FALSE	High	[K].HAPLADQILAGNAVR.[A]		FALSE	1.31895e-06	0.00017015	1	1	1	Q13895	Q13895 [16-30]		0	1545.85	High	High	0.0001955	3.97e-07	4.66	K.HAPLADQILAGNAVR.A	[16-30]
	FALSE	High	[R].IFASNLK.[E]		FALSE	0.0459422	0.00221111	1	1	2	Q13895	Q13895 [236-242]		0	792.461	High	High	0.001838	0.03018	1.89	R.IFASNLK.E	[236-242]
	FALSE	High	[R].LQPHPQLSPEIR.[R]		FALSE	5.14428e-05	0.00017015	1	1	1	Q13895	Q13895 [407-418]		0	1414.78	High	High	0.0001955	2.031e-05	3.01	R.LQPHPQLSPEIR.R	[407-418]
	FALSE	High	[R].QQQEELEAEHGTGDKPAAPR.[E]		FALSE	1.40679e-08	0.00017015	1	1	2	Q13895	Q13895 [64-83]		0	2191.04	High	High	0.0001955	3.026e-09	5.9	R.QQQEELEAEHGTGDKPAAPR.E	[64-83]
	FALSE	High	[K].RELPVLWHQCLLTLVQR.[Y]	1xCarbamidomethyl [C10]	FALSE	0.000207202	0.00017015	1	1	1	Q13895	Q13895 [372-388]		1	2161.21	High	High	0.0001955	9.06e-05	2.56	K.RELPVLWHQCLLTLVQR.Y	[372-388]
	FALSE	High	[R].TLADIIMEK.[L]	1xOxidation [M7]	FALSE	0.0034171	0.00017015	1	1	1	Q13895	Q13895 [146-154]		0	1049.55	High	High	0.0001955	0.001844	2.51	R.TLADIIMEK.L	[146-154]
	FALSE	High	[R].VLDALVFHFLGFR.[T]		FALSE	2.2943e-06	0.00017015	1	1	3	Q13895	Q13895 [356-368]		0	1533.86	High	High	0.0001955	7.215e-07	4.64	R.VLDALVFHFLGFR.T	[356-368]
	FALSE	High	[R].VLEVYR.[G]		FALSE	0.0309051	0.00110682	1	1	2	Q13895	Q13895 [181-186]		0	778.446	High	High	0.0008763	0.01966	1.45	R.VLEVYR.G	[181-186]
	FALSE	High	[R].VRDDVAEYK.[R]		FALSE	0.194659	0.00972986	1	1	1	Q13895	Q13895 [258-266]		1	1094.55	High	High	0.007702	0.1478	1.9	R.VRDDVAEYK.R	[258-266]
	FALSE	High	[R].VRDDVAEYKR.[L]		FALSE	0.00448867	0.00017015	1	1	1	Q13895	Q13895 [258-267]		2	1250.65	High	High	0.0001955	0.002464	3.6	R.VRDDVAEYKR.L	[258-267]
	FALSE	High	[K].YALPYR.[V]		FALSE	0.10248	0.0053892	1	1	1	Q13895	Q13895 [350-355]		0	782.42	High	High	0.0043	0.07263	1.93	K.YALPYR.V	[350-355]
	FALSE	High	[R].YKADLATDQK.[E]		FALSE	0.000249704	0.00017015	1	1	2	Q13895	Q13895 [389-398]		1	1152.59	High	High	0.0001955	0.0001103	3.78	R.YKADLATDQK.E	[389-398]
FALSE	High	Master Protein	Q9P0V9	Septin-10 OS=Homo sapiens OX=9606 GN=SEPTIN10 PE=1 SV=2	0	FALSE	105.221	49	16	20	13	454	52.6	6.8	84.87	16	High	1
	Checked	Confidence	Annotated Sequence	Modifications	Contaminant	Qvality PEP	Qvality q-value	# Protein Groups	# Proteins	# PSMs	Master Protein Accessions	Positions in Master Proteins	Modifications in Master Proteins	# Missed Cleavages	Theo. MH+ [Da]	Found in Sample: [S1] F1: Sample	Confidence (by Search Engine): A3 Sequest HT	Percolator q-Value (by Search Engine): A3 Sequest HT	Percolator PEP (by Search Engine): A3 Sequest HT	XCorr (by Search Engine): A3 Sequest HT	Sequence in Protein	Positions in Proteins
	FALSE	High	[K].AQTYELQESNVQLK.[L]		FALSE	0.000683798	0.00017015	1	1	1	Q9P0V9	Q9P0V9 [107-120]		0	1650.83	High	High	0.0001955	0.0003272	3.14	K.AQTYELQESNVQLK.L	[107-120]
	FALSE	High	[K].ATSEIFHSQSFLATGSNLR.[K]		FALSE	1.67443e-08	0.00017015	1	1	1	Q9P0V9	Q9P0V9 [425-443]		0	2066.03	High	High	0.0001955	3.644e-09	5.91	K.ATSEIFHSQSFLATGSNLR.K	[425-443]
	FALSE	High	[R].CKLEEMGFTDVGPENKPVSVQETYEAK.[R]	1xCarbamidomethyl [C1]; 1xOxidation [M6]	FALSE	6.72594e-11	0.00017015	1	1	1	Q9P0V9	Q9P0V9 [325-351]		1	3101.44	High	High	0.0001955	9.732e-12	8.57	R.CKLEEMGFTDVGPENKPVSVQETYEAK.R	[325-351]
	FALSE	High	[R].HLLFQSHMATK.[T]	1xOxidation [M8]	FALSE	0.000186413	0.00017015	1	1	3	Q9P0V9	Q9P0V9 [9-19]		0	1328.68	High	High	0.0001955	8.072e-05	3.48	R.HLLFQSHMATK.T	[9-19]
	FALSE	High	[R].HYELYR.[R]		FALSE	0.0340405	0.00110682	4	4	2	Q9P0V9; Q92599; Q14141; Q9NVA2	Q9P0V9 [318-323]; Q92599 [296-301]; Q14141 [294-299]; Q9NVA2 [293-298]		0	880.431	High	High	0.0008763	0.02188	2.09	R.HYELYR.R	[318-323]
	FALSE	High	[K].KATSEIFHSQSFLATGSNLR.[K]		FALSE	1.89625e-08	0.00017015	1	1	1	Q9P0V9	Q9P0V9 [424-443]		1	2194.13	High	High	0.0001955	4.159e-09	4.3	K.KATSEIFHSQSFLATGSNLR.K	[424-443]
	FALSE	High	[K].LEEMGFTDVGPENKPVSVQETYEAK.[R]	1xOxidation [M4]	FALSE	3.12957e-11	0.00017015	1	1	1	Q9P0V9	Q9P0V9 [327-351]		0	2813.32	High	High	0.0001955	4.303e-12	7.15	K.LEEMGFTDVGPENKPVSVQETYEAK.R	[327-351]
	FALSE	High	[R].IHVCLYFISPTGHSLK.[T]	1xCarbamidomethyl [C4]	FALSE	1.93739e-05	0.00017015	1	1	1	Q9P0V9	Q9P0V9 [172-187]		0	1871.98	High	High	0.0001955	7.115e-06	5.6	R.IHVCLYFISPTGHSLK.T	[172-187]
	FALSE	High	[R].LLEEEIIAFSK.[K]		FALSE	0.000116196	0.00017015	1	1	1	Q9P0V9	Q9P0V9 [412-422]		0	1291.71	High	High	0.0001955	4.878e-05	3.32	R.LLEEEIIAFSK.K	[412-422]
	FALSE	High	[K].LMSELVSNGVQIYQFPTDDDTIAK.[V]	1xOxidation [M2]	FALSE	3.15796e-08	0.00017015	1	1	1	Q9P0V9	Q9P0V9 [225-248]		0	2700.31	High	High	0.0001955	7.23e-09	6.63	K.LMSELVSNGVQIYQFPTDDDTIAK.V	[225-248]
	FALSE	High	[K].LREMLICTNMEDLR.[E]	1xCarbamidomethyl [C7]; 2xOxidation [M4; M10]	FALSE	6.8563e-06	0.00017015	1	1	1	Q9P0V9	Q9P0V9 [298-311]		1	1825.86	High	High	0.0001955	2.323e-06	4.61	K.LREMLICTNMEDLR.E	[298-311]
	FALSE	High	[KR].QMFVQR.[V]	1xOxidation [M2]	FALSE	0.0752863	0.00318183	2	2	1	Q9P0V9; Q14141	Q9P0V9 [368-373]; Q14141 [344-349]		0	824.408	High	High	0.00268	0.05186	1.33	K.QMFVQR.V	[368-373]
	FALSE	High	[R].QYPWGVVQVENENHCDFVK.[L]	1xCarbamidomethyl [C15]	FALSE	2.94912e-08	0.00017015	3	3	1	Q9P0V9; Q92599; Q9NVA2	Q9P0V9 [279-297]; Q92599 [257-275]; Q9NVA2 [254-272]		0	2348.08	High	High	0.0001955	6.714e-09	6.53	R.QYPWGVVQVENENHCDFVK.L	[279-297]
	FALSE	High	[R].SLTMSGHVGFESLPDQLVNR.[S]		FALSE	0.00133806	0.00017015	1	1	1	Q9P0V9	Q9P0V9 [40-59]		0	2187.09	High	High	0.0001955	0.000673	2.58	R.SLTMSGHVGFESLPDQLVNR.S	[40-59]
	FALSE	High	[R].SLTMSGHVGFESLPDQLVNR.[S]	1xOxidation [M4]	FALSE	5.20008e-09	0.00017015	1	1	1	Q9P0V9	Q9P0V9 [40-59]		0	2203.08	High	High	0.0001955	1.039e-09	5.32	R.SLTMSGHVGFESLPDQLVNR.S	[40-59]
	FALSE	High	[K].STLIDTLFNTNFEDYESSHFCPNVK.[L]	1xCarbamidomethyl [C21]	FALSE	9.87972e-10	0.00017015	1	1	1	Q9P0V9	Q9P0V9 [80-104]		0	2978.35	High	High	0.0001955	1.748e-10	6.73	K.STLIDTLFNTNFEDYESSHFCPNVK.L	[80-104]
	FALSE	High	[K].TLDLLTMK.[N]	1xOxidation [M7]	FALSE	0.0112027	0.000568075	1	1	1	Q9P0V9	Q9P0V9 [188-195]		0	950.523	High	High	0.0004794	0.0066	2.16	K.TLDLLTMK.N	[188-195]
FALSE	High	Master Protein	Q9NXX6	Non-structural maintenance of chromosomes element 4 homolog A OS=Homo sapiens OX=9606 GN=NSMCE4A PE=1 SV=2	0	FALSE	104.688	47	14	19	14	385	44.3	5.38	77.05	14	High	1
	Checked	Confidence	Annotated Sequence	Modifications	Contaminant	Qvality PEP	Qvality q-value	# Protein Groups	# Proteins	# PSMs	Master Protein Accessions	Positions in Master Proteins	Modifications in Master Proteins	# Missed Cleavages	Theo. MH+ [Da]	Found in Sample: [S1] F1: Sample	Confidence (by Search Engine): A3 Sequest HT	Percolator q-Value (by Search Engine): A3 Sequest HT	Percolator PEP (by Search Engine): A3 Sequest HT	XCorr (by Search Engine): A3 Sequest HT	Sequence in Protein	Positions in Proteins
	FALSE	High	[R].ALINSVQQNREDILNAGDK.[L]		FALSE	0.0001252	0.00017015	1	1	1	Q9NXX6	Q9NXX6 [91-109]		1	2098.09	High	High	0.0001955	5.282e-05	3.4	R.ALINSVQQNREDILNAGDK.L	[91-109]
	FALSE	High	[R].EAVLDAHFLVLASDLGK.[E]		FALSE	1.76883e-07	0.00017015	1	1	2	Q9NXX6	Q9NXX6 [129-145]		0	1797.97	High	High	0.0001955	4.579e-08	5.37	R.EAVLDAHFLVLASDLGK.E	[129-145]
[truncated: 6,433 more rows]

## Sheet: U2AF2b_lowMW
Checked	Protein FDR Confidence: Combined	Master	Accession	Description	Exp. q-value: Combined	Contaminant	Sum PEP Score	Coverage [%]	# Peptides	# PSMs	# Unique Peptides	# AAs	MW [kDa]	calc. pI	Score Sequest HT: A3 Sequest HT	# Peptides (by Search Engine): A3 Sequest HT	Found in Sample: [S2] F2: Sample	# Protein Groups	Modifications
[truncated: 7,612 more rows]

## Sheet: Env_lowMW
Checked	Protein FDR Confidence: Combined	Master	Accession	Description	Exp. q-value: Combined	Contaminant	Sum PEP Score	Coverage [%]	# Peptides	# PSMs	# Unique Peptides	# AAs	MW [kDa]	calc. pI	Score Sequest HT: A3 Sequest HT	# Peptides (by Search Engine): A3 Sequest HT	Found in Sample: [S3] F3: Sample	# Protein Groups	Modifications
[truncated: 9,152 more rows]

[truncated: 6 more sheets: U2AF2a_midMW, U2AF2b_midMW, Env_midMW, U2AF2a_highMW, U2AF2b_highMW, Env_highMW]
