# Supplementary material for: Deployment of non-canonical splicing in tunicate genomes is mediated by divergent U2AF function and changing m6A modification in U1 and U6 snRNA
Source: Nucleic Acids Res. 2026 Jul 2;54(12):gkag659. doi: 10.1093/nar/gkag659 (PMC13326754; doi:10.1093/nar/gkag659)
Supplement: gkag659_Supplemental_Files [file gkag659_supplemental_files.zip › SI_TALONcount.xlsx]

## Sheet: Read_count
gene_ID	transcript_ID	annot_gene_id	annot_transcript_id	annot_gene_name	annot_transcript_name	n_exons	length	gene_novelty	transcript_novelty	ISM_subtype	U2AF1a_cyc	U2AF1b_cyc	LacZ_cyc	U2AF1/2_a/a_cyc	U2AF1/2_a/b_cyc	U2AF1/2_b/a_cyc	U2AF1/2_b/b_cyc	U2AF1a_dmso	U2AF1b_dmso	LacZ_dmso	U2AF1/2_a/a_dmso	U2AF1/2_a/b_dmso	U2AF1/2_b/a_dmso	U2AF1/2_b/b_dmso	Sum_cyc	Sum_dmso
4	17	gene-FMR1	NM_001185076.2	TALONG000000004	TALONT000000017	16	4378	Known	Known	None	545	557	558	667	518	658	299	470	400	500	365	336	121	462	3802	2654
4	19	gene-FMR1	NM_001185082.2	TALONG000000004	TALONT000000019	16	4303	Known	Known	None	84	53	62	101	57	40	13	141	32	23	76	39	14	42	410	367
4	15	gene-FMR1	NM_002024.6	TALONG000000004	TALONT000000015	17	4441	Known	Known	None	29	63	15	46	0	0	6	30	3	19	34	21	13	51	159	171
10	27	gene-HSP90B1	NM_003299.3	TALONG000000010	TALONT000000027	18	2782	Known	Known	None	3337	5369	4347	3241	2762	5203	2776	2176	3800	3284	3069	3041	2165	3358	27035	20893
6	23	gene-EIF1B	NM_005875.3	TALONG000000006	TALONT000000023	4	987	Known	Known	None	484565	526894	435276	518588	487197	676550	374923	436891	705869	463653	528359	554709	629347	748408	3503993	4067236
4	21	gene-FMR1	NR_033700.2	TALONG000000004	TALONT000000021	15	4182	Known	Known	None	57	26	64	66	0	3	5	0	0	11	0	0	0	17	221	28
14	84	TALONG000000014	TALONT000000084	TALONG000000014	TALONT000000084	4	987	Antisense	Antisense	None	456364	499981	419176	487966	477027	636790	363685	422371	667758	437902	497859	546348	624586	726431	3340989	3923255
14	85	TALONG000000014	TALONT000000085	TALONG000000014	TALONT000000085	4	988	Antisense	NNC	None	270	317	231	262	292	386	216	271	375	250	309	336	424	395	1974	2360
14	86	TALONG000000014	TALONT000000086	TALONG000000014	TALONT000000086	3	1385	Antisense	ISM	Suffix	3913	5986	4242	5063	4472	6346	3805	5675	14238	8230	8788	12984	13072	11136	33827	74123
14	87	TALONG000000014	TALONT000000087	TALONG000000014	TALONT000000087	4	852	Antisense	NNC	None	123	285	110	214	220	158	89	83	148	242	279	200	424	295	1199	1671
3	89	gene-FMR1-AS1	TALONT000000089	TALONG000000003	TALONT000000089	11	1386	Known	ISM	None	3	3	3	3	2	4	2	0	4	4	5	3	2	4	20	22
3	90	gene-FMR1-AS1	TALONT000000090	TALONG000000003	TALONT000000090	10	1251	Known	ISM	Suffix	2	0	0	1	5	2	1	1	1	3	0	0	1	0	11	6
6	92	gene-EIF1B	TALONT000000092	TALONG000000006	TALONT000000092	3	1385	Known	ISM	Prefix	3953	6267	4196	5275	4595	6642	3872	6083	15306	8532	9179	13213	13086	11435	34800	76834
3	93	gene-FMR1-AS1	TALONT000000093	TALONG000000003	TALONT000000093	7	891	Known	ISM	Suffix	3	0	6	3	8	3	0	2	4	1	5	1	1	2	23	16
3	94	gene-FMR1-AS1	TALONT000000094	TALONG000000003	TALONT000000094	13	1669	Known	ISM	None	5	0	0	2	2	5	0	1	2	8	3	0	6	1	14	21
6	95	gene-EIF1B	TALONT000000095	TALONG000000006	TALONT000000095	5	939	Known	NNC	None	5	3	33	1	1	0	1	0	1	1	25	1	0	2	44	30
3	96	gene-FMR1-AS1	TALONT000000096	TALONG000000003	TALONT000000096	18	2484	Known	NNC	None	0	0	4	7	9	0	0	0	0	0	0	0	0	0	20	0
3	97	gene-FMR1-AS1	TALONT000000097	TALONG000000003	TALONT000000097	7	1114	Known	NNC	None	7	5	5	2	14	0	0	0	3	0	5	0	5	5	33	18
3	98	gene-FMR1-AS1	TALONT000000098	TALONG000000003	TALONT000000098	17	2395	Known	NIC	None	22	39	9	30	1	0	1	11	4	24	15	13	6	21	102	94
3	99	gene-FMR1-AS1	TALONT000000099	TALONG000000003	TALONT000000099	16	2281	Known	NIC	None	367	134	255	313	159	201	180	111	168	201	186	150	74	210	1609	1100
3	101	gene-FMR1-AS1	TALONT000000101	TALONG000000003	TALONT000000101	16	2332	Known	ISM	Prefix	391	263	358	424	294	398	162	241	319	321	253	182	78	313	2290	1707
3	103	gene-FMR1-AS1	TALONT000000103	TALONG000000003	TALONT000000103	15	2260	Known	NIC	None	0	10	5	0	0	0	0	0	6	0	0	0	3	20	15	29
3	104	gene-FMR1-AS1	TALONT000000104	TALONG000000003	TALONT000000104	16	2328	Known	NNC	None	2	1	1	4	3	2	0	0	0	2	1	2	0	1	13	6
6	105	gene-EIF1B	TALONT000000105	TALONG000000006	TALONT000000105	4	997	Known	NNC	None	48	63	54	64	78	98	39	61	92	74	67	73	91	88	444	546
3	106	gene-FMR1-AS1	TALONT000000106	TALONG000000003	TALONT000000106	16	2245	Known	NNC	None	24	15	20	27	43	53	10	16	55	16	25	34	0	17	192	163
4	108	gene-FMR1	TALONT000000108	TALONG000000004	TALONT000000108	7	1420	Known	NIC	None	0	0	9	0	98	45	27	21	58	44	55	5	29	4	179	216
3	109	gene-FMR1-AS1	TALONT000000109	TALONG000000003	TALONT000000109	15	2049	Known	NIC	None	14	0	0	7	0	0	0	0	0	0	0	0	0	0	21	0
3	111	gene-FMR1-AS1	TALONT000000111	TALONG000000003	TALONT000000111	16	2327	Known	NIC	None	2	1	13	10	1	1	0	0	0	2	1	0	0	3	28	6
3	113	gene-FMR1-AS1	TALONT000000113	TALONG000000003	TALONT000000113	17	2436	Known	NIC	None	28	0	6	26	19	0	3	0	10	0	0	0	0	0	82	10
3	117	gene-FMR1-AS1	TALONT000000117	TALONG000000003	TALONT000000117	17	2472	Known	NIC	None	80	10	23	39	6	46	16	0	0	0	23	0	0	0	220	23
4	119	gene-FMR1	TALONT000000119	TALONG000000004	TALONT000000119	17	2536	Known	NIC	None	15	0	0	0	0	0	12	0	21	19	0	0	0	0	27	40
4	120	gene-FMR1	TALONT000000120	TALONG000000004	TALONT000000120	17	2736	Known	NNC	None	24	21	16	28	0	11	18	0	0	12	0	0	5	2	118	19
4	121	gene-FMR1	TALONT000000121	TALONG000000004	TALONT000000121	16	2512	Known	NIC	None	27	16	47	19	74	73	16	23	79	32	49	56	0	26	272	265
4	122	gene-FMR1	TALONT000000122	TALONG000000004	TALONT000000122	15	2277	Known	NIC	None	0	62	0	33	10	28	0	0	0	0	0	0	0	0	133	0
4	123	gene-FMR1	TALONT000000123	TALONG000000004	TALONT000000123	13	2158	Known	NIC	None	0	0	0	0	13	0	0	0	0	0	0	0	0	0	13	0
4	124	gene-FMR1	TALONT000000124	TALONG000000004	TALONT000000124	16	2548	Known	NIC	None	464	282	407	505	284	353	293	216	251	284	268	232	137	297	2588	1685
4	125	gene-FMR1	TALONT000000125	TALONG000000004	TALONT000000125	7	1330	Known	NIC	None	33	78	76	56	67	72	64	88	77	67	43	25	15	42	446	357
4	127	gene-FMR1	TALONT000000127	TALONG000000004	TALONT000000127	13	2020	Known	NIC	None	0	0	0	0	0	0	18	0	0	0	0	0	0	0	18	0
4	129	gene-FMR1	TALONT000000129	TALONG000000004	TALONT000000129	16	2473	Known	NIC	None	36	7	29	59	42	4	44	33	9	38	34	26	17	0	221	157
6	132	gene-EIF1B	TALONT000000132	TALONG000000006	TALONT000000132	4	973	Known	NNC	None	281	341	237	320	280	353	233	277	379	315	322	329	361	455	2045	2438
3	134	gene-FMR1-AS1	TALONT000000134	TALONG000000003	TALONT000000134	15	2136	Known	NIC	None	41	5	48	41	1	0	6	0	0	6	0	0	0	10	142	16
3	135	gene-FMR1-AS1	TALONT000000135	TALONG000000003	TALONT000000135	7	1063	Known	NIC	None	1	3	4	3	6	19	8	5	9	14	3	2	0	4	44	37
3	136	gene-FMR1-AS1	TALONT000000136	TALONG000000003	TALONT000000136	17	2226	Known	NNC	None	0	0	0	0	0	0	13	0	0	0	0	0	0	0	13	0
4	137	gene-FMR1	TALONT000000137	TALONG000000004	TALONT000000137	7	1381	Known	NIC	None	96	63	82	31	108	0	7	12	49	5	97	6	41	35	387	245
4	138	gene-FMR1	TALONT000000138	TALONG000000004	TALONT000000138	4	1191	Known	NIC	None	14	0	24	0	28	0	0	0	0	0	0	1	1	0	66	2
4	139	gene-FMR1	TALONT000000139	TALONG000000004	TALONT000000139	17	2626	Known	NIC	None	3	0	23	5	0	9	0	0	0	0	0	0	0	0	40	0
4	141	gene-FMR1	TALONT000000141	TALONG000000004	TALONT000000141	14	2420	Known	NIC	None	0	0	0	0	17	0	0	0	0	0	0	0	0	0	17	0
4	142	gene-FMR1	TALONT000000142	TALONG000000004	TALONT000000142	17	2661	Known	NIC	None	0	0	21	0	8	14	0	8	1	0	0	0	0	0	43	9
4	143	gene-FMR1	TALONT000000143	TALONG000000004	TALONT000000143	7	1542	Known	NIC	None	0	0	0	0	27	0	0	0	0	0	0	0	0	0	27	0
4	145	gene-FMR1	TALONT000000145	TALONG000000004	TALONT000000145	16	2594	Known	NNC	None	45	0	17	30	12	26	1	1	13	21	33	0	6	8	131	82
3	149	gene-FMR1-AS1	TALONT000000149	TALONG000000003	TALONT000000149	16	2267	Known	NNC	None	2	4	1	3	2	2	1	4	1	1	3	0	0	2	15	11
3	151	gene-FMR1-AS1	TALONT000000151	TALONG000000003	TALONT000000151	16	2201	Known	NIC	None	71	26	30	65	30	31	11	81	34	18	44	19	6	28	264	230
14	152	TALONG000000014	TALONT000000152	TALONG000000014	TALONT000000152	4	662	Antisense	NNC	None	80	91	94	94	92	130	58	78	145	85	100	123	134	144	639	809
3	153	gene-FMR1-AS1	TALONT000000153	TALONG000000003	TALONT000000153	16	2296	Known	NIC	None	59	58	77	62	34	53	19	18	24	31	14	24	14	43	362	168
3	154	gene-FMR1-AS1	TALONT000000154	TALONG000000003	TALONT000000154	17	2448	Known	NNC	None	16	0	0	0	0	0	0	0	0	0	0	0	0	0	16	0
3	155	gene-FMR1-AS1	TALONT000000155	TALONG000000003	TALONT000000155	16	3958	Known	NIC	None	9	4	0	0	0	0	0	0	0	8	3	0	0	0	13	11
14	157	TALONG000000014	TALONT000000157	TALONG000000014	TALONT000000157	4	620	Antisense	NIC	None	1598	2100	1749	2484	1765	2956	1755	1743	2675	1506	1605	1978	1764	2367	14407	13638
3	159	gene-FMR1-AS1	TALONT000000159	TALONG000000003	TALONT000000159	17	2575	Known	NNC	None	8	0	0	0	15	0	0	0	0	0	0	0	0	0	23	0
3	160	gene-FMR1-AS1	TALONT000000160	TALONG000000003	TALONT000000160	14	1957	Known	NIC	None	15	0	0	0	0	0	0	0	0	0	0	0	0	0	15	0
3	162	gene-FMR1-AS1	TALONT000000162	TALONG000000003	TALONT000000162	16	2150	Known	NIC	None	32	7	30	26	20	5	26	19	5	16	29	18	14	0	146	101
3	166	gene-FMR1-AS1	TALONT000000166	TALONG000000003	TALONT000000166	17	2341	Known	NIC	None	11	0	11	0	7	21	2	0	0	0	0	0	0	0	52	0
3	168	gene-FMR1-AS1	TALONT000000168	TALONG000000003	TALONT000000168	17	2365	Known	NIC	None	51	42	30	45	33	2	0	0	27	0	27	0	0	0	203	54
6	172	gene-EIF1B	TALONT000000172	TALONG000000006	TALONT000000172	4	974	Known	NIC	None	286	291	251	303	290	360	216	226	391	236	295	322	343	437	1997	2250
3	175	gene-FMR1-AS1	TALONT000000175	TALONG000000003	TALONT000000175	17	2290	Known	NIC	None	6	18	5	2	6	7	0	0	0	0	11	0	0	0	44	11
3	177	gene-FMR1-AS1	TALONT000000177	TALONG000000003	TALONT000000177	16	2220	Known	NIC	None	0	15	1	3	1	0	1	0	0	1	1	1	0	0	21	3
3	181	gene-FMR1-AS1	TALONT000000181	TALONG000000003	TALONT000000181	18	2530	Known	NIC	None	0	13	0	0	0	0	0	0	0	0	0	0	0	0	13	0
3	184	gene-FMR1-AS1	TALONT000000184	TALONG000000003	TALONT000000184	17	2288	Known	NIC	None	3	14	10	27	7	14	13	14	10	46	23	14	1	1	88	109
3	187	gene-FMR1-AS1	TALONT000000187	TALONG000000003	TALONT000000187	7	1072	Known	NNC	None	0	0	11	0	0	0	5	0	0	0	0	0	0	0	16	0
3	191	gene-FMR1-AS1	TALONT000000191	TALONG000000003	TALONT000000191	17	2252	Known	NIC	None	0	0	5	0	9	0	0	0	0	0	0	2	0	0	14	2
3	195	gene-FMR1-AS1	TALONT000000195	TALONG000000003	TALONT000000195	16	2271	Known	NIC	None	28	1	14	27	9	12	0	1	8	19	18	0	5	9	91	60
3	196	gene-FMR1-AS1	TALONT000000196	TALONG000000003	TALONT000000196	18	2479	Known	NIC	None	2	0	18	12	13	7	5	0	0	0	0	0	0	0	57	0
3	200	gene-FMR1-AS1	TALONT000000200	TALONG000000003	TALONT000000200	17	2127	Known	NNC	None	0	0	0	13	0	0	0	0	0	0	0	0	0	0	13	0
3	202	gene-FMR1-AS1	TALONT000000202	TALONG000000003	TALONT000000202	14	1972	Known	NIC	None	0	0	0	15	0	0	0	0	0	0	0	0	0	0	15	0
6	205	gene-EIF1B	TALONT000000205	TALONG000000006	TALONT000000205	4	976	Known	NIC	None	662	683	567	671	636	884	475	563	912	627	707	688	808	974	4578	5279
3	206	gene-FMR1-AS1	TALONT000000206	TALONG000000003	TALONT000000206	15	2029	Known	NIC	None	7	1	4	23	33	11	14	1	0	0	0	0	0	1	93	2
6	207	gene-EIF1B	TALONT000000207	TALONG000000006	TALONT000000207	4	988	Known	NIC	None	242	274	203	278	251	316	191	240	334	241	265	261	305	366	1755	2012
3	208	gene-FMR1-AS1	TALONT000000208	TALONG000000003	TALONT000000208	16	2196	Known	NIC	None	0	0	0	0	13	0	8	0	0	0	0	0	0	0	21	0
3	209	gene-FMR1-AS1	TALONT000000209	TALONG000000003	TALONT000000209	14	2153	Known	NIC	None	0	0	0	0	11	0	0	0	0	0	0	0	0	0	11	0
3	212	gene-FMR1-AS1	TALONT000000212	TALONG000000003	TALONT000000212	16	2276	Known	NIC	None	0	0	0	0	12	0	0	0	0	4	0	1	0	10	12	15
3	214	gene-FMR1-AS1	TALONT000000214	TALONG000000003	TALONT000000214	7	1097	Known	NIC	None	0	0	5	0	51	27	16	20	45	32	27	0	11	2	99	137
3	219	gene-FMR1-AS1	TALONT000000219	TALONG000000003	TALONT000000219	13	1756	Known	NNC	None	0	0	0	0	0	16	0	0	0	0	0	0	0	0	16	0
3	221	gene-FMR1-AS1	TALONT000000221	TALONG000000003	TALONT000000221	19	2647	Known	NIC	None	0	0	0	0	0	20	0	0	0	0	0	0	0	0	20	0
3	223	gene-FMR1-AS1	TALONT000000223	TALONG000000003	TALONT000000223	15	2250	Known	NIC	None	0	0	0	0	0	13	0	0	0	0	0	0	0	0	13	0
3	225	gene-FMR1-AS1	TALONT000000225	TALONG000000003	TALONT000000225	17	2338	Known	NIC	None	0	0	10	0	3	13	0	0	0	0	0	0	1	0	26	1
3	228	gene-FMR1-AS1	TALONT000000228	TALONG000000003	TALONT000000228	17	2322	Known	NNC	None	0	2	0	0	0	14	0	0	0	13	0	0	0	0	16	13
3	229	gene-FMR1-AS1	TALONT000000229	TALONG000000003	TALONT000000229	17	2213	Known	NIC	None	14	0	0	0	0	0	10	0	9	15	0	0	0	0	24	24
3	231	gene-FMR1-AS1	TALONT000000231	TALONG000000003	TALONT000000231	14	2110	Known	NIC	None	3	10	23	2	1	32	9	21	19	0	0	2	0	7	80	49
3	233	gene-FMR1-AS1	TALONT000000233	TALONG000000003	TALONT000000233	15	3818	Known	NIC	None	6	0	4	0	0	0	9	0	0	5	0	0	0	0	19	5
3	234	gene-FMR1-AS1	TALONT000000234	TALONG000000003	TALONT000000234	17	2469	Known	NIC	None	18	13	9	20	0	7	6	0	0	4	0	0	4	3	73	11
6	246	gene-EIF1B	TALONT000000246	TALONG000000006	TALONT000000246	4	984	Known	NIC	None	447	491	409	451	491	570	331	408	648	397	473	473	551	637	3190	3587
6	254	gene-EIF1B	TALONT000000254	TALONG000000006	TALONT000000254	4	969	Known	NNC	None	15	7	13	14	12	20	9	15	13	13	15	10	18	16	90	100
3	268	gene-FMR1-AS1	TALONT000000268	TALONG000000003	TALONT000000268	17	2385	Known	NIC	None	12	0	2	0	0	0	0	0	0	0	0	0	4	0	14	4
14	269	TALONG000000014	TALONT000000269	TALONG000000014	TALONT000000269	4	650	Antisense	NIC	None	57	99	124	68	75	121	55	66	92	72	63	83	74	103	599	553
3	270	gene-FMR1-AS1	TALONT000000270	TALONG000000003	TALONT000000270	7	1204	Known	NIC	None	0	0	0	0	0	0	12	0	0	0	0	0	0	21	12	21
3	272	gene-FMR1-AS1	TALONT000000272	TALONG000000003	TALONT000000272	17	2362	Known	NIC	None	4	6	4	0	0	0	0	0	1	11	9	0	0	15	14	36
4	278	gene-FMR1	TALONT000000278	TALONG000000004	TALONT000000278	15	2131	Known	NIC	None	21	0	0	0	0	0	0	0	0	0	0	0	0	0	21	0
4	279	gene-FMR1	TALONT000000279	TALONG000000004	TALONT000000279	14	2013	Known	NIC	None	20	0	0	0	0	0	0	0	0	0	0	0	0	0	20	0
4	280	gene-FMR1	TALONT000000280	TALONG000000004	TALONT000000280	17	2365	Known	NIC	None	77	60	28	57	30	1	0	0	24	0	31	0	0	0	253	55
4	282	gene-FMR1	TALONT000000282	TALONG000000004	TALONT000000282	15	1835	Known	NIC	None	19	0	0	20	0	0	0	0	0	0	0	0	0	0	39	0
4	283	gene-FMR1	TALONT000000283	TALONG000000004	TALONT000000283	14	1991	Known	NIC	None	18	0	0	0	0	0	0	0	0	8	0	0	0	0	18	8
4	284	gene-FMR1	TALONT000000284	TALONG000000004	TALONT000000284	17	2385	Known	NIC	None	9	0	5	0	0	0	0	0	0	0	1	0	4	0	14	5
4	286	gene-FMR1	TALONT000000286	TALONG000000004	TALONT000000286	16	2225	Known	NNC	None	12	0	2	0	0	0	0	8	0	0	0	0	0	0	14	8
4	287	gene-FMR1	TALONT000000287	TALONG000000004	TALONT000000287	6	898	Known	NIC	None	23	0	19	0	0	0	21	0	0	0	0	0	18	0	63	18
4	289	gene-FMR1	TALONT000000289	TALONG000000004	TALONT000000289	17	2341	Known	NIC	None	12	0	20	0	10	12	5	0	0	0	0	0	0	0	59	0
4	290	gene-FMR1	TALONT000000290	TALONG000000004	TALONT000000290	4	900	Known	NIC	None	19	0	0	0	17	22	10	28	0	0	0	0	0	29	68	57
4	291	gene-FMR1	TALONT000000291	TALONG000000004	TALONT000000291	16	2240	Known	NIC	None	87	87	129	65	58	78	19	21	22	64	20	48	28	69	523	272
4	292	gene-FMR1	TALONT000000292	TALONG000000004	TALONT000000292	8	697	Known	ISM	Prefix	6	8	10	8	7	4	4	6	4	4	4	3	3	1	47	25
4	294	gene-FMR1	TALONT000000294	TALONG000000004	TALONT000000294	13	1291	Known	ISM	Prefix	6	7	3	7	5	13	5	2	6	6	3	1	2	4	46	24
4	295	gene-FMR1	TALONT000000295	TALONG000000004	TALONT000000295	18	2247	Known	NIC	None	13	0	0	0	0	0	0	0	0	0	0	0	0	0	13	0
14	296	TALONG000000014	TALONT000000296	TALONG000000014	TALONT000000296	4	647	Antisense	NNC	None	115	103	71	104	130	195	66	153	156	107	126	95	191	276	784	1104
4	297	gene-FMR1	TALONT000000297	TALONG000000004	TALONT000000297	17	2130	Known	NIC	None	8	13	39	31	19	23	29	24	13	36	42	21	0	0	162	136
4	299	gene-FMR1	TALONT000000299	TALONG000000004	TALONT000000299	16	2073	Known	NIC	None	14	0	0	0	0	0	0	0	0	0	0	0	0	0	14	0
4	301	gene-FMR1	TALONT000000301	TALONG000000004	TALONT000000301	10	887	Known	ISM	Prefix	5	1	2	4	1	4	3	1	1	2	6	4	1	3	20	18
4	302	gene-FMR1	TALONT000000302	TALONG000000004	TALONT000000302	17	2472	Known	NIC	None	88	18	26	48	10	47	5	0	0	0	35	0	1	1	242	37
4	303	gene-FMR1	TALONT000000303	TALONG000000004	TALONT000000303	17	2346	Known	NIC	None	9	20	11	8	7	9	0	0	0	0	10	1	0	0	64	11
4	304	gene-FMR1	TALONT000000304	TALONG000000004	TALONT000000304	15	2085	Known	NIC	None	8	10	13	42	46	16	18	0	0	0	0	0	0	5	153	5
4	305	gene-FMR1	TALONT000000305	TALONG000000004	TALONT000000305	17	2504	Known	NIC	None	16	0	0	0	0	0	0	0	0	0	0	0	0	0	16	0
4	308	gene-FMR1	TALONT000000308	TALONG000000004	TALONT000000308	6	1005	Known	NIC	None	24	0	13	0	0	0	0	0	0	0	0	0	0	0	37	0
14	311	TALONG000000014	TALONT000000311	TALONG000000014	TALONT000000311	4	690	Antisense	NNC	None	98	60	55	112	123	113	41	87	62	68	62	91	81	52	602	503
4	313	gene-FMR1	TALONT000000313	TALONG000000004	TALONT000000313	17	2436	Known	NIC	None	22	0	8	32	31	0	7	0	14	0	0	0	0	0	100	14
4	318	gene-FMR1	TALONT000000318	TALONG000000004	TALONT000000318	16	2229	Known	NIC	None	8	3	7	11	2	4	3	2	4	2	3	2	0	4	38	17
4	320	gene-FMR1	TALONT000000320	TALONG000000004	TALONT000000320	13	1883	Known	NIC	None	17	0	0	0	0	0	0	0	0	0	0	0	0	0	17	0
4	322	gene-FMR1	TALONT000000322	TALONG000000004	TALONT000000322	17	2412	Known	NNC	None	15	6	3	14	0	16	1	0	0	0	4	0	0	0	55	4
4	323	gene-FMR1	TALONT000000323	TALONG000000004	TALONT000000323	16	2274	Known	NNC	None	6	1	4	3	2	4	1	0	2	0	4	1	1	2	21	10
4	324	gene-FMR1	TALONT000000324	TALONG000000004	TALONT000000324	17	2432	Known	NIC	None	7	0	1	5	4	0	2	0	8	0	0	0	0	0	19	8
4	325	gene-FMR1	TALONT000000325	TALONG000000004	TALONT000000325	14	1885	Known	NNC	None	17	0	0	0	0	0	0	0	0	0	0	0	0	0	17	0
4	326	gene-FMR1	TALONT000000326	TALONG000000004	TALONT000000326	16	2239	Known	NIC	None	16	0	0	0	0	1	0	0	0	0	0	0	0	0	17	0
4	329	gene-FMR1	TALONT000000329	TALONG000000004	TALONT000000329	16	2276	Known	NIC	None	16	0	0	0	0	0	0	0	0	0	0	0	0	0	16	0
4	331	gene-FMR1	TALONT000000331	TALONG000000004	TALONT000000331	7	610	Known	ISM	Prefix	7	3	3	2	1	0	2	1	1	0	0	1	0	2	18	5
4	332	gene-FMR1	TALONT000000332	TALONG000000004	TALONT000000332	16	2065	Known	NIC	None	2	2	4	4	2	0	1	0	2	3	1	1	1	1	15	9
4	334	gene-FMR1	TALONT000000334	TALONG000000004	TALONT000000334	6	1115	Known	NIC	None	10	15	0	0	0	0	19	0	0	0	0	0	0	0	44	0
4	338	gene-FMR1	TALONT000000338	TALONG000000004	TALONT000000338	14	2058	Known	NIC	None	11	0	0	0	0	0	0	0	0	0	0	0	0	0	11	0
4	341	gene-FMR1	TALONT000000341	TALONG000000004	TALONT000000341	17	2203	Known	NIC	None	14	9	9	15	8	0	1	0	4	0	11	0	0	0	56	15
6	344	gene-EIF1B	TALONT000000344	TALONG000000006	TALONT000000344	2	2305	Known	ISM	Suffix	18	50	41	17	10	15	28	7	19	30	32	97	42	48	179	275
6	345	gene-EIF1B	TALONT000000345	TALONG000000006	TALONT000000345	4	942	Known	NIC	None	1598	2168	1778	2562	1802	3044	1740	1785	2704	1595	1664	1971	1773	2384	14692	13876
6	346	gene-EIF1B	TALONT000000346	TALONG000000006	TALONT000000346	4	969	Known	NIC	None	184	146	113	141	167	257	86	175	214	156	199	158	250	338	1094	1490
6	348	gene-EIF1B	TALONT000000348	TALONG000000006	TALONT000000348	4	1001	Known	NIC	None	56	360	228	328	180	342	33	70	373	99	237	372	318	412	1527	1881
4	350	gene-FMR1	TALONT000000350	TALONG000000004	TALONT000000350	15	3818	Known	NIC	None	13	0	4	0	0	0	6	0	0	7	0	0	0	0	23	7
6	352	gene-EIF1B	TALONT000000352	TALONG000000006	TALONT000000352	4	1011	Known	NNC	None	144	116	94	128	171	204	57	132	72	81	100	139	124	89	914	737
4	353	gene-FMR1	TALONT000000353	TALONG000000004	TALONT000000353	16	2326	Known	NIC	None	1	1	5	0	3	1	1	3	6	2	0	0	1	3	12	15
6	359	gene-EIF1B	TALONT000000359	TALONG000000006	TALONT000000359	4	991	Known	NIC	None	2117	2307	1923	2246	2153	2881	1616	1960	3072	2039	2234	2345	2728	3259	15243	17637
6	363	gene-EIF1B	TALONT000000363	TALONG000000006	TALONT000000363	4	897	Known	NIC	None	2652	2529	2872	3203	2345	3520	2126	2192	3012	1666	2037	1610	2557	3104	19247	16178
4	364	gene-FMR1	TALONT000000364	TALONG000000004	TALONT000000364	17	2204	Known	NIC	None	15	23	12	2	0	0	0	0	4	17	9	0	0	24	52	54
4	365	gene-FMR1	TALONT000000365	TALONG000000004	TALONT000000365	17	2575	Known	NIC	None	13	0	0	0	16	0	0	0	0	0	2	0	0	0	29	2
4	366	gene-FMR1	TALONT000000366	TALONG000000004	TALONT000000366	3	792	Known	NIC	None	11	0	0	0	0	0	0	0	0	0	0	0	0	1	11	1
6	367	gene-EIF1B	TALONT000000367	TALONG000000006	TALONT000000367	4	981	Known	NIC	None	432	507	370	416	429	571	339	406	628	426	446	485	533	658	3064	3582
6	368	gene-EIF1B	TALONT000000368	TALONG000000006	TALONT000000368	4	1008	Known	NNC	None	24	11	9	23	28	21	7	9	12	13	11	12	12	2	123	71
6	369	gene-EIF1B	TALONT000000369	TALONG000000006	TALONT000000369	3	823	Known	NIC	None	298	334	177	345	281	425	206	46	327	80	418	274	247	247	2066	1639
6	372	gene-EIF1B	TALONT000000372	TALONG000000006	TALONT000000372	4	867	Known	NNC	None	0	0	0	0	0	37	0	0	0	0	0	0	0	0	37	0
4	375	gene-FMR1	TALONT000000375	TALONG000000004	TALONT000000375	16	2111	Known	NIC	None	8	4	4	1	2	5	2	5	3	3	2	3	3	4	26	23
4	377	gene-FMR1	TALONT000000377	TALONG000000004	TALONT000000377	17	1960	Known	NNC	None	7	0	7	0	0	0	2	0	0	0	0	0	0	0	16	0
6	386	gene-EIF1B	TALONT000000386	TALONG000000006	TALONT000000386	4	949	Known	NNC	None	5	6	4	6	9	11	5	7	10	6	11	4	10	12	46	60
4	395	gene-FMR1	TALONT000000395	TALONG000000004	TALONT000000395	14	2166	Known	NIC	None	4	3	27	8	0	34	18	34	25	0	0	2	0	12	94	73
4	401	gene-FMR1	TALONT000000401	TALONG000000004	TALONT000000401	16	2327	Known	NIC	None	5	3	20	30	5	4	5	3	0	6	1	2	2	2	72	16
4	408	gene-FMR1	TALONT000000408	TALONG000000004	TALONT000000408	15	1610	Known	ISM	Prefix	5	3	3	3	1	1	0	0	2	0	3	5	0	2	16	12
4	409	gene-FMR1	TALONT000000409	TALONG000000004	TALONT000000409	17	2468	Known	NIC	None	5	2	1	0	2	3	0	0	0	0	1	0	0	0	13	1
4	413	gene-FMR1	TALONT000000413	TALONG000000004	TALONT000000413	16	2275	Known	NIC	None	6	3	8	9	8	3	3	1	10	9	3	7	0	5	40	35
6	415	gene-EIF1B	TALONT000000415	TALONG000000006	TALONT000000415	3	1295	Known	ISM	Prefix	38	115	55	135	66	94	22	27	63	59	150	143	153	168	525	763
4	416	gene-FMR1	TALONT000000416	TALONG000000004	TALONT000000416	17	2363	Known	NIC	None	9	0	7	0	0	0	0	0	0	0	0	0	0	0	16	0
4	418	gene-FMR1	TALONT000000418	TALONG000000004	TALONT000000418	17	2393	Known	NIC	None	3	0	4	0	2	4	2	0	0	0	0	0	0	0	15	0
4	432	gene-FMR1	TALONT000000432	TALONG000000004	TALONT000000432	7	1102	Known	NIC	None	3	0	9	0	0	0	0	1	0	25	0	7	0	34	12	67
14	456	TALONG000000014	TALONT000000456	TALONG000000014	TALONT000000456	4	654	Antisense	NNC	None	4	1	2	1	4	2	2	2	2	2	3	2	5	6	16	22
14	462	TALONG000000014	TALONT000000462	TALONG000000014	TALONT000000462	2	1476	Antisense	ISM	Suffix	104	229	63	92	33	70	23	28	354	216	182	448	318	324	614	1870
4	463	gene-FMR1	TALONT000000463	TALONG000000004	TALONT000000463	16	2328	Known	NIC	None	7	3	6	7	3	5	4	5	8	3	3	4	3	4	35	30
14	466	TALONG000000014	TALONT000000466	TALONG000000014	TALONT000000466	3	501	Antisense	NIC	None	289	330	173	325	271	371	211	39	280	75	407	261	277	226	1970	1565
14	468	TALONG000000014	TALONT000000468	TALONG000000014	TALONT000000468	4	750	Antisense	NIC	None	2163	2123	2437	2675	2003	2783	1818	1829	2644	1403	1596	1313	2326	2985	16002	14096
4	474	gene-FMR1	TALONT000000474	TALONG000000004	TALONT000000474	17	2440	Known	NIC	None	12	0	0	0	0	0	0	0	0	0	6	0	0	0	12	6
4	478	gene-FMR1	TALONT000000478	TALONG000000004	TALONT000000478	16	2326	Known	NIC	None	3	2	4	5	3	1	2	2	4	1	1	2	0	1	20	11
4	488	gene-FMR1	TALONT000000488	TALONG000000004	TALONT000000488	16	2173	Known	NIC	None	1	17	0	0	1	2	1	0	1	0	0	0	0	1	22	2
4	492	gene-FMR1	TALONT000000492	TALONG000000004	TALONT000000492	16	2330	Known	NIC	None	3	1	5	3	2	5	2	3	3	5	2	0	0	3	21	16
4	497	gene-FMR1	TALONT000000497	TALONG000000004	TALONT000000497	11	1002	Known	ISM	Prefix	5	4	6	6	4	13	3	4	2	2	20	4	1	5	41	38
14	508	TALONG000000014	TALONT000000508	TALONG000000014	TALONT000000508	4	652	Antisense	NIC	None	391	434	337	428	414	600	318	359	577	358	451	481	549	629	2922	3404
4	511	gene-FMR1	TALONT000000511	TALONG000000004	TALONT000000511	16	2275	Known	NIC	None	2	2	0	1	2	3	1	0	1	1	0	0	1	0	11	3
14	514	TALONG000000014	TALONT000000514	TALONG000000014	TALONT000000514	4	669	Antisense	NIC	None	426	485	400	530	485	638	399	395	648	417	518	565	643	720	3363	3906
4	524	gene-FMR1	TALONT000000524	TALONG000000004	TALONT000000524	16	2323	Known	NIC	None	1	2	2	2	2	2	2	1	1	2	0	0	0	1	13	5
4	539	gene-FMR1	TALONT000000539	TALONG000000004	TALONT000000539	16	2267	Known	NIC	None	1	1	2	3	4	3	2	0	1	3	1	1	0	2	16	8
4	540	gene-FMR1	TALONT000000540	TALONG000000004	TALONT000000540	16	2277	Known	NIC	None	4	4	1	8	0	0	5	3	3	4	3	0	0	2	22	15
6	543	gene-EIF1B	TALONT000000543	TALONG000000006	TALONT000000543	3	1907	Known	ISM	Suffix	878	643	597	630	717	895	403	714	842	604	617	686	783	929	4763	5175
4	555	gene-FMR1	TALONT000000555	TALONG000000004	TALONT000000555	16	2276	Known	NIC	None	2	18	5	8	0	3	1	2	2	3	3	4	1	2	37	17
6	577	gene-EIF1B	TALONT000000577	TALONG000000006	TALONT000000577	4	999	Known	NIC	None	27	27	16	23	24	29	23	16	30	21	31	22	27	37	169	184
14	593	TALONG000000014	TALONT000000593	TALONG000000014	TALONT000000593	4	651	Antisense	NIC	None	18	30	21	25	27	41	17	37	31	22	26	33	29	43	179	221
4	599	gene-FMR1	TALONT000000599	TALONG000000004	TALONT000000599	18	2468	Known	NIC	None	1	0	24	20	24	13	10	0	0	0	0	0	0	0	92	0
4	604	gene-FMR1	TALONT000000604	TALONG000000004	TALONT000000604	17	2326	Known	NNC	None	1	0	13	0	0	0	0	0	0	0	0	0	0	0	14	0
14	614	TALONG000000014	TALONT000000614	TALONG000000014	TALONT000000614	4	642	Antisense	NNC	None	46	40	39	37	48	75	29	36	60	43	38	51	61	44	314	333
7	615	gene-TTC41P	TALONT000000615	TALONG000000007	TALONT000000615	7	1081	Known	ISM	None	46	42	30	32	39	57	27	13	39	37	28	27	33	30	273	207
7	616	gene-TTC41P	TALONT000000616	TALONG000000007	TALONT000000616	8	1117	Known	ISM	None	45	42	45	37	42	56	35	37	65	35	48	36	59	28	302	308
7	617	gene-TTC41P	TALONT000000617	TALONG000000007	TALONT000000617	12	1750	Known	ISM	None	98	121	96	120	135	175	99	89	132	100	103	100	93	100	844	717
7	618	gene-TTC41P	TALONT000000618	TALONG000000007	TALONT000000618	5	849	Known	ISM	Suffix	153	195	151	154	147	205	161	113	167	136	120	147	138	121	1166	942
7	622	gene-TTC41P	TALONT000000622	TALONG000000007	TALONT000000622	13	1981	Known	ISM	None	86	91	74	68	86	111	91	62	93	61	79	90	88	60	607	533
7	623	gene-TTC41P	TALONT000000623	TALONG000000007	TALONT000000623	7	972	Known	NIC	None	4	1	1	2	4	2	1	1	6	1	2	0	1	1	15	12
7	624	gene-TTC41P	TALONT000000624	TALONG000000007	TALONT000000624	6	946	Known	ISM	Suffix	40	72	50	48	52	46	57	44	73	54	36	47	37	44	365	335
7	626	gene-TTC41P	TALONT000000626	TALONG000000007	TALONT000000626	9	1321	Known	ISM	Suffix	73	123	76	79	78	108	80	70	86	79	74	92	77	66	617	544
7	627	gene-TTC41P	TALONT000000627	TALONG000000007	TALONT000000627	17	2456	Known	ISM	None	350	37	33	36	40	639	23	32	35	38	26	301	37	38	1158	507
7	628	gene-TTC41P	TALONT000000628	TALONG000000007	TALONT000000628	15	2180	Known	ISM	Suffix	18	32	21	28	20	32	23	18	26	16	24	21	21	13	174	139
7	645	gene-TTC41P	TALONT000000645	TALONG000000007	TALONT000000645	18	2476	Known	ISM	Prefix	16233	25616	19742	20641	15763	29110	16006	13840	21806	18203	16393	13537	14750	23502	143111	122031
7	646	gene-TTC41P	TALONT000000646	TALONG000000007	TALONT000000646	18	2472	Known	NNC	None	38	95	49	61	33	78	39	28	70	41	68	46	37	56	393	346
7	656	gene-TTC41P	TALONT000000656	TALONG000000007	TALONT000000656	18	2442	Known	NIC	None	4	41	10	21	11	24	8	2	17	6	15	9	19	19	119	87
7	658	gene-TTC41P	TALONT000000658	TALONG000000007	TALONT000000658	18	2438	Known	NIC	None	7	35	17	23	4	20	27	20	18	23	11	7	13	37	133	129
10	660	gene-HSP90B1	TALONT000000660	TALONG000000010	TALONT000000660	18	2748	Known	NIC	None	2	7	6	6	1	5	4	0	10	6	1	1	6	1	31	25
10	661	gene-HSP90B1	TALONT000000661	TALONG000000010	TALONT000000661	18	2744	Known	NIC	None	3	11	5	10	1	17	12	8	12	17	7	2	12	5	59	63
10	663	gene-HSP90B1	TALONT000000663	TALONG000000010	TALONT000000663	18	2746	Known	NIC	None	0	6	3	2	3	1	1	0	2	1	1	2	2	3	16	11
7	685	gene-TTC41P	TALONT000000685	TALONG000000007	TALONT000000685	18	2444	Known	NIC	None	137	206	159	166	115	218	133	95	152	135	126	116	106	170	1134	900
4	693	gene-FMR1	TALONT000000693	TALONG000000004	TALONT000000693	17	2311	Known	NIC	None	0	6	0	0	0	18	0	0	0	5	0	0	0	0	24	5
10	694	gene-HSP90B1	TALONT000000694	TALONG000000010	TALONT000000694	17	2486	Known	NIC	None	29	31	27	21	31	27	24	7	30	20	26	22	11	16	190	132
4	696	gene-FMR1	TALONT000000696	TALONG000000004	TALONT000000696	6	954	Known	NIC	None	0	38	0	0	0	30	0	0	0	12	1	0	0	28	68	41
4	697	gene-FMR1	TALONT000000697	TALONG000000004	TALONT000000697	16	2255	Known	NNC	None	0	29	0	0	0	0	0	0	0	0	0	0	0	0	29	0
4	700	gene-FMR1	TALONT000000700	TALONG000000004	TALONT000000700	17	1794	Known	NNC	None	0	17	0	0	0	0	0	0	0	0	0	0	0	0	17	0
4	701	gene-FMR1	TALONT000000701	TALONG000000004	TALONT000000701	16	2186	Known	NIC	None	0	21	0	0	0	0	0	0	0	0	0	0	0	0	21	0
4	702	gene-FMR1	TALONT000000702	TALONG000000004	TALONT000000702	16	1968	Known	NIC	None	0	23	0	0	0	0	0	0	0	0	0	0	0	0	23	0
4	703	gene-FMR1	TALONT000000703	TALONG000000004	TALONT000000703	4	635	Known	NIC	None	0	39	0	0	21	0	0	0	0	0	0	0	21	0	60	21
7	704	gene-TTC41P	TALONT000000704	TALONG000000007	TALONT000000704	18	2433	Known	NIC	None	62	76	54	56	41	85	45	36	61	49	48	40	36	83	419	353
7	705	gene-TTC41P	TALONT000000705	TALONG000000007	TALONT000000705	18	2427	Known	NIC	None	144	209	184	199	134	251	144	146	185	129	126	126	153	246	1265	1111
4	706	gene-FMR1	TALONT000000706	TALONG000000004	TALONT000000706	18	2344	Known	NIC	None	0	10	13	0	0	3	0	0	0	0	0	0	0	0	26	0
4	707	gene-FMR1	TALONT000000707	TALONG000000004	TALONT000000707	11	1709	Known	NNC	None	0	20	0	0	0	1	0	0	0	0	0	0	0	0	21	0
7	708	gene-TTC41P	TALONT000000708	TALONG000000007	TALONT000000708	19	2470	Known	NNC	None	346	306	368	309	183	544	395	23	97	57	66	40	23	124	2451	430
7	710	gene-TTC41P	TALONT000000710	TALONG000000007	TALONT000000710	18	2372	Known	NIC	None	0	0	9	0	0	0	6	0	0	0	0	0	0	1	15	1
4	711	gene-FMR1	TALONT000000711	TALONG000000004	TALONT000000711	15	1737	Known	NNC	None	0	18	0	0	0	0	0	0	0	0	0	0	0	0	18	0
4	712	gene-FMR1	TALONT000000712	TALONG000000004	TALONT000000712	17	1948	Known	NIC	None	0	17	0	0	0	15	0	0	0	0	7	0	0	3	32	10
7	715	gene-TTC41P	TALONT000000715	TALONG000000007	TALONT000000715	17	2318	Known	ISM	Prefix	92	415	264	224	234	345	209	22	39	26	13	27	14	86	1783	227
4	716	gene-FMR1	TALONT000000716	TALONG000000004	TALONT000000716	4	939	Known	NIC	None	0	30	0	0	0	0	0	42	1	0	6	0	0	0	30	49
7	717	gene-TTC41P	TALONT000000717	TALONG000000007	TALONT000000717	18	2428	Known	NIC	None	853	1363	996	1092	774	1482	794	664	1118	884	827	704	773	1172	7354	6142
4	718	gene-FMR1	TALONT000000718	TALONG000000004	TALONT000000718	15	2260	Known	NIC	None	0	12	10	0	0	0	0	0	7	0	0	0	5	30	22	42
4	719	gene-FMR1	TALONT000000719	TALONG000000004	TALONT000000719	15	1632	Known	ISM	Prefix	0	5	1	0	1	5	0	0	0	0	0	1	0	0	12	1
7	720	gene-TTC41P	TALONT000000720	TALONG000000007	TALONT000000720	10	1245	Known	NNC	None	0	0	7	0	0	26	8	20	0	3	0	0	0	0	41	23
7	721	gene-TTC41P	TALONT000000721	TALONG000000007	TALONT000000721	9	1200	Known	NIC	None	0	0	37	11	11	0	22	20	6	1	0	1	0	22	81	50
7	722	gene-TTC41P	TALONT000000722	TALONG000000007	TALONT000000722	11	1402	Known	ISM	Suffix	21	25	23	24	22	32	26	25	35	29	18	23	22	15	173	167
7	723	gene-TTC41P	TALONT000000723	TALONG000000007	TALONT000000723	18	2433	Known	ISM	Prefix	35	64	37	44	20	58	34	32	63	30	43	41	23	45	292	277
4	727	gene-FMR1	TALONT000000727	TALONG000000004	TALONT000000727	15	2171	Known	NIC	None	0	34	0	1	37	15	0	22	7	0	0	0	0	2	87	31
4	729	gene-FMR1	TALONT000000729	TALONG000000004	TALONT000000729	18	2368	Known	NIC	None	0	16	0	0	0	0	0	0	0	0	0	0	0	0	16	0
7	733	gene-TTC41P	TALONT000000733	TALONG000000007	TALONT000000733	11	1341	Known	NNC	None	22	30	35	81	54	106	40	16	74	73	107	45	13	123	368	451
4	735	gene-FMR1	TALONT000000735	TALONG000000004	TALONT000000735	16	2278	Known	NIC	None	0	27	0	0	0	0	2	0	1	0	0	0	0	0	29	1
10	736	gene-HSP90B1	TALONT000000736	TALONG000000010	TALONT000000736	18	2786	Known	NIC	None	26	32	27	14	20	40	21	8	23	15	19	14	12	16	180	107
10	739	gene-HSP90B1	TALONT000000739	TALONG000000010	TALONT000000739	15	2119	Known	NNC	None	6	10	1	7	14	8	3	0	3	28	15	6	3	4	49	59
4	740	gene-FMR1	TALONT000000740	TALONG000000004	TALONT000000740	18	2530	Known	NIC	None	0	22	0	0	0	0	0	0	0	0	0	0	0	0	22	0
10	741	gene-HSP90B1	TALONT000000741	TALONG000000010	TALONT000000741	18	2779	Known	NIC	None	30	28	36	25	22	43	17	17	25	24	27	27	18	32	201	170
10	743	gene-HSP90B1	TALONT000000743	TALONG000000010	TALONT000000743	17	3200	Known	NIC	None	39	34	54	15	15	44	13	46	73	64	43	48	23	54	214	351
10	744	gene-HSP90B1	TALONT000000744	TALONG000000010	TALONT000000744	18	2780	Known	NIC	None	1213	1725	1437	1060	924	1900	937	863	1327	1121	1122	1091	722	1257	9196	7503
10	746	gene-HSP90B1	TALONT000000746	TALONG000000010	TALONT000000746	15	2177	Known	NIC	None	10	41	30	22	39	45	41	12	61	27	31	25	25	33	228	214
10	748	gene-HSP90B1	TALONT000000748	TALONG000000010	TALONT000000748	18	2776	Known	NIC	None	17	21	15	10	6	29	8	9	12	16	17	17	9	13	106	93
14	749	TALONG000000014	TALONT000000749	TALONG000000014	TALONT000000749	4	649	Antisense	Genomic	None	12	6	2	9	5	9	5	8	12	7	4	7	9	8	48	55
4	752	gene-FMR1	TALONT000000752	TALONG000000004	TALONT000000752	17	2320	Known	NIC	None	0	14	22	18	0	0	0	0	1	2	0	0	0	0	54	3
10	753	gene-HSP90B1	TALONT000000753	TALONG000000010	TALONT000000753	9	1202	Known	ISM	Prefix	2	4	4	4	6	7	2	2	8	1	5	7	4	6	29	33
4	754	gene-FMR1	TALONT000000754	TALONG000000004	TALONT000000754	12	1619	Known	NNC	None	0	14	0	0	0	0	0	0	0	0	0	0	0	0	14	0
10	756	gene-HSP90B1	TALONT000000756	TALONG000000010	TALONT000000756	18	2785	Known	NIC	None	16	26	17	17	20	28	26	13	18	18	19	19	10	16	150	113
10	757	gene-HSP90B1	TALONT000000757	TALONG000000010	TALONT000000757	18	2778	Known	NIC	None	86	109	92	73	62	121	39	39	70	60	54	74	43	56	582	396
4	759	gene-FMR1	TALONT000000759	TALONG000000004	TALONT000000759	16	2275	Known	NIC	None	0	3	1	1	3	3	1	1	3	1	3	3	3	1	12	15
4	764	gene-FMR1	TALONT000000764	TALONG000000004	TALONT000000764	19	2620	Known	NIC	None	0	12	0	0	0	0	0	0	0	0	0	0	0	0	12	0
14	766	TALONG000000014	TALONT000000766	TALONG000000014	TALONT000000766	1	2396	Antisense	Genomic	None	62	84	60	122	58	100	39	23	72	115	47	64	114	69	525	504
10	767	gene-HSP90B1	TALONT000000767	TALONG000000010	TALONT000000767	18	2778	Known	NIC	None	108	164	134	110	92	165	96	64	124	96	86	108	75	104	869	657
4	768	gene-FMR1	TALONT000000768	TALONG000000004	TALONT000000768	7	1035	Known	NIC	None	0	20	0	0	0	0	0	0	0	0	0	0	0	0	20	0
10	769	gene-HSP90B1	TALONT000000769	TALONG000000010	TALONT000000769	18	2784	Known	NIC	None	12	22	22	23	14	29	8	14	23	13	14	17	8	21	130	110
4	770	gene-FMR1	TALONT000000770	TALONG000000004	TALONT000000770	16	2499	Known	NIC	None	0	22	0	0	0	0	0	0	0	0	0	15	0	0	22	15
10	771	gene-HSP90B1	TALONT000000771	TALONG000000010	TALONT000000771	18	2774	Known	NIC	None	8	13	12	9	2	6	4	6	12	7	10	5	3	10	54	53
10	772	gene-HSP90B1	TALONT000000772	TALONG000000010	TALONT000000772	19	2820	Known	NIC	None	21	20	24	13	18	33	18	1	7	2	4	3	0	4	147	21
10	776	gene-HSP90B1	TALONT000000776	TALONG000000010	TALONT000000776	14	2032	Known	NNC	None	0	0	3	2	0	7	2	2	8	1	6	11	4	0	14	32
10	778	gene-HSP90B1	TALONT000000778	TALONG000000010	TALONT000000778	15	2182	Known	NNC	None	6	17	10	11	19	43	17	11	25	19	21	20	17	9	123	122
4	780	gene-FMR1	TALONT000000780	TALONG000000004	TALONT000000780	8	590	Known	NNC	None	0	14	0	0	0	0	0	0	0	0	0	0	0	0	14	0
10	785	gene-HSP90B1	TALONT000000785	TALONG000000010	TALONT000000785	17	2703	Known	NNC	None	2	6	2	1	3	0	0	0	4	3	1	10	3	10	14	31
10	786	gene-HSP90B1	TALONT000000786	TALONG000000010	TALONT000000786	18	2742	Known	NIC	None	1	4	6	5	2	8	4	3	4	2	1	1	5	1	30	17
4	788	gene-FMR1	TALONT000000788	TALONG000000004	TALONT000000788	17	1922	Known	NNC	None	0	8	0	10	0	0	0	0	0	0	0	0	0	8	18	8
7	790	gene-TTC41P	TALONT000000790	TALONG000000007	TALONT000000790	17	2300	Known	NNC	None	10	18	9	11	0	2	13	0	3	7	0	0	0	9	63	19
7	792	gene-TTC41P	TALONT000000792	TALONG000000007	TALONT000000792	18	2419	Known	NNC	None	6	19	7	12	11	13	7	6	9	6	9	7	4	10	75	51
7	796	gene-TTC41P	TALONT000000796	TALONG000000007	TALONT000000796	15	1869	Known	NIC	None	8	0	3	0	0	0	0	0	0	0	0	4	3	28	11	35
7	801	gene-TTC41P	TALONT000000801	TALONG000000007	TALONT000000801	18	2424	Known	NIC	None	20	27	22	23	15	35	16	18	21	13	18	12	14	23	158	119
7	802	gene-TTC41P	TALONT000000802	TALONG000000007	TALONT000000802	17	2396	Known	NNC	None	3	1	0	4	1	2	0	1	0	1	2	1	2	2	11	9
14	803	TALONG000000014	TALONT000000803	TALONG000000014	TALONT000000803	4	691	Antisense	NNC	None	138	109	67	115	153	144	67	121	79	76	71	117	110	77	793	651
7	804	gene-TTC41P	TALONT000000804	TALONG000000007	TALONT000000804	18	2421	Known	NIC	None	15	2	5	2	1	5	2	4	2	3	3	0	3	3	32	18
7	805	gene-TTC41P	TALONT000000805	TALONG000000007	TALONT000000805	17	2404	Known	ISM	None	4	0	2	1	1	14	0	0	1	0	1	6	0	0	22	8
7	806	gene-TTC41P	TALONT000000806	TALONG000000007	TALONT000000806	16	2178	Known	ISM	Both	44	70	47	66	64	88	55	42	68	57	54	46	51	46	434	364
4	808	gene-FMR1	TALONT000000808	TALONG000000004	TALONT000000808	17	2339	Known	NNC	None	0	20	0	0	0	0	0	0	0	0	0	0	0	0	20	0
7	809	gene-TTC41P	TALONT000000809	TALONG000000007	TALONT000000809	13	1573	Known	NNC	None	19	28	10	0	11	27	11	0	1	12	13	5	4	57	106	92
7	813	gene-TTC41P	TALONT000000813	TALONG000000007	TALONT000000813	18	2434	Known	NIC	None	17	31	27	36	24	38	22	13	24	19	16	14	23	31	195	140
7	817	gene-TTC41P	TALONT000000817	TALONG000000007	TALONT000000817	18	2225	Known	NNC	None	35	81	30	27	42	45	25	18	64	29	22	22	25	53	285	233
7	821	gene-TTC41P	TALONT000000821	TALONG000000007	TALONT000000821	17	2323	Known	NNC	None	0	11	0	0	0	0	0	0	0	0	0	0	0	0	11	0
7	822	gene-TTC41P	TALONT000000822	TALONG000000007	TALONT000000822	19	2468	Known	NNC	None	99	191	80	19	52	97	94	19	37	44	95	31	24	35	632	285
7	823	gene-TTC41P	TALONT000000823	TALONG000000007	TALONT000000823	8	1067	Known	NIC	None	0	20	0	0	0	0	0	0	0	0	0	0	1	0	20	1
7	824	gene-TTC41P	TALONT000000824	TALONG000000007	TALONT000000824	16	1967	Known	NIC	None	0	7	0	0	0	1	10	1	0	0	0	0	1	0	18	2
7	825	gene-TTC41P	TALONT000000825	TALONG000000007	TALONT000000825	14	1638	Known	NNC	None	13	10	8	0	4	30	3	28	10	13	21	6	23	2	68	103
7	826	gene-TTC41P	TALONT000000826	TALONG000000007	TALONT000000826	17	2848	Known	NIC	None	221	178	185	85	31	192	114	327	493	326	332	174	186	445	1006	2283
7	831	gene-TTC41P	TALONT000000831	TALONG000000007	TALONT000000831	18	2423	Known	NIC	None	8	24	16	18	7	16	10	9	12	16	7	4	10	16	99	74
7	832	gene-TTC41P	TALONT000000832	TALONG000000007	TALONT000000832	19	2538	Known	NNC	None	2	45	17	0	9	38	0	7	0	4	0	0	8	0	111	19
7	834	gene-TTC41P	TALONT000000834	TALONG000000007	TALONT000000834	18	2424	Known	NIC	None	178	283	228	209	176	301	178	142	239	164	184	144	174	251	1553	1298
7	836	gene-TTC41P	TALONT000000836	TALONG000000007	TALONT000000836	12	1446	Known	ISM	Suffix	3	7	6	6	8	10	3	5	3	7	6	3	4	2	43	30
14	837	TALONG000000014	TALONT000000837	TALONG000000014	TALONT000000837	4	613	Antisense	NIC	None	1	6	2	3	2	1	1	1	3	1	4	1	1	3	16	14
7	840	gene-TTC41P	TALONT000000840	TALONG000000007	TALONT000000840	18	2368	Known	NIC	None	9	85	11	40	42	45	18	32	11	27	5	24	16	9	250	124
7	843	gene-TTC41P	TALONT000000843	TALONG000000007	TALONT000000843	18	2432	Known	NIC	None	4	1	4	1	2	1	0	0	1	1	2	0	4	4	13	12
7	846	gene-TTC41P	TALONT000000846	TALONG000000007	TALONT000000846	16	2204	Known	NIC	None	0	12	0	0	0	0	0	0	0	0	0	0	0	4	12	4
14	849	TALONG000000014	TALONT000000849	TALONG000000014	TALONT000000849	4	654	Antisense	NIC	None	62	73	69	80	78	99	75	70	104	71	67	81	105	126	536	624
7	853	gene-TTC41P	TALONT000000853	TALONG000000007	TALONT000000853	18	2420	Known	NIC	None	4	17	7	3	3	6	1	2	4	3	1	2	2	6	41	20
7	856	gene-TTC41P	TALONT000000856	TALONG000000007	TALONT000000856	13	1627	Known	NIC	None	0	13	0	0	0	0	0	0	0	0	0	0	0	0	13	0
7	858	gene-TTC41P	TALONT000000858	TALONG000000007	TALONT000000858	15	1767	Known	NIC	None	19	43	6	54	18	24	35	0	30	24	42	17	15	36	199	164
7	860	gene-TTC41P	TALONT000000860	TALONG000000007	TALONT000000860	11	1345	Known	NNC	None	1	13	4	10	6	27	8	4	7	7	20	14	1	14	69	67
7	861	gene-TTC41P	TALONT000000861	TALONG000000007	TALONT000000861	9	1212	Known	ISM	Suffix	3	8	7	3	4	6	0	0	5	2	2	4	5	2	31	20
7	864	gene-TTC41P	TALONT000000864	TALONG000000007	TALONT000000864	18	2417	Known	NNC	None	8	8	4	9	5	9	7	9	7	3	5	6	6	8	50	44
7	866	gene-TTC41P	TALONT000000866	TALONG000000007	TALONT000000866	18	2434	Known	NIC	None	8	19	21	14	17	13	9	6	19	8	19	8	8	8	101	76
6	868	gene-EIF1B	TALONT000000868	TALONG000000006	TALONT000000868	1	2396	Known	Genomic	None	46	51	71	111	37	70	44	21	56	114	32	52	84	58	430	417
7	871	gene-TTC41P	TALONT000000871	TALONG000000007	TALONT000000871	14	2055	Known	ISM	Suffix	30	49	47	46	40	66	51	31	58	54	38	28	54	46	329	309
7	877	gene-TTC41P	TALONT000000877	TALONG000000007	TALONT000000877	18	2426	Known	ISM	Prefix	106	169	141	121	122	171	83	108	139	88	89	79	95	166	913	764
7	879	gene-TTC41P	TALONT000000879	TALONG000000007	TALONT000000879	18	2382	Known	NIC	None	6	11	3	0	0	8	0	0	9	0	0	0	0	0	28	9
6	881	gene-EIF1B	TALONT000000881	TALONG000000006	TALONT000000881	4	933	Known	NIC	None	39	1	35	0	2	0	95	24	4	1	0	43	34	112	172	218
7	882	gene-TTC41P	TALONT000000882	TALONG000000007	TALONT000000882	18	2418	Known	NIC	None	0	9	4	2	0	0	1	0	2	1	1	3	0	0	16	7
7	884	gene-TTC41P	TALONT000000884	TALONG000000007	TALONT000000884	14	1668	Known	NNC	None	4	16	13	1	0	0	0	0	30	22	0	6	0	0	34	58
7	885	gene-TTC41P	TALONT000000885	TALONG000000007	TALONT000000885	9	909	Known	NNC	None	0	0	11	0	0	0	0	0	0	0	0	0	0	0	11	0
7	887	gene-TTC41P	TALONT000000887	TALONG000000007	TALONT000000887	18	2421	Known	NNC	None	23	39	35	44	18	46	27	22	40	20	19	17	25	34	232	177
7	889	gene-TTC41P	TALONT000000889	TALONG000000007	TALONT000000889	10	1324	Known	ISM	Suffix	35	41	51	43	32	53	34	24	48	27	28	28	41	32	289	228
7	891	gene-TTC41P	TALONT000000891	TALONG000000007	TALONT000000891	18	2429	Known	NIC	None	10	30	15	25	12	28	21	13	17	22	21	18	20	25	141	136
7	892	gene-TTC41P	TALONT000000892	TALONG000000007	TALONT000000892	18	2426	Known	NNC	None	5	6	3	3	2	9	6	2	4	9	2	7	4	6	34	34
7	893	gene-TTC41P	TALONT000000893	TALONG000000007	TALONT000000893	18	2321	Known	NNC	None	0	0	9	0	4	0	0	0	0	0	0	0	0	0	13	0
7	894	gene-TTC41P	TALONT000000894	TALONG000000007	TALONT000000894	17	2063	Known	NNC	None	0	14	11	0	11	0	0	0	18	0	0	1	0	0	36	19
7	895	gene-TTC41P	TALONT000000895	TALONG000000007	TALONT000000895	14	1685	Known	NNC	None	0	0	1	2	7	5	0	14	4	7	12	13	6	0	15	56
7	897	gene-TTC41P	TALONT000000897	TALONG000000007	TALONT000000897	18	2488	Known	ISM	Prefix	15	48	41	25	8	44	14	25	22	13	10	21	11	17	195	119
7	899	gene-TTC41P	TALONT000000899	TALONG000000007	TALONT000000899	14	1689	Known	NNC	None	0	0	0	11	0	0	0	0	0	0	0	0	0	20	11	20
7	907	gene-TTC41P	TALONT000000907	TALONG000000007	TALONT000000907	18	2423	Known	ISM	Prefix	19	44	51	32	22	56	29	28	38	36	31	23	28	55	253	239
7	908	gene-TTC41P	TALONT000000908	TALONG000000007	TALONT000000908	16	2036	Known	NNC	None	0	0	0	13	0	0	0	0	0	0	0	0	0	0	13	0
7	910	gene-TTC41P	TALONT000000910	TALONG000000007	TALONT000000910	18	2434	Known	NIC	None	27	52	42	32	28	57	35	24	52	29	21	23	25	40	273	214
6	911	gene-EIF1B	TALONT000000911	TALONG000000006	TALONT000000911	4	957	Known	NIC	None	50	13	8	18	7	17	65	9	15	7	13	9	10	80	178	143
7	912	gene-TTC41P	TALONT000000912	TALONG000000007	TALONT000000912	18	2427	Known	NIC	None	12	25	13	21	14	25	16	8	13	14	18	14	9	33	126	109
7	919	gene-TTC41P	TALONT000000919	TALONG000000007	TALONT000000919	18	2420	Known	NIC	None	19	39	23	42	19	31	18	16	31	25	17	19	16	21	191	145
7	921	gene-TTC41P	TALONT000000921	TALONG000000007	TALONT000000921	15	1830	Known	NIC	None	27	132	51	101	161	186	102	78	197	136	123	115	131	123	760	903
7	924	gene-TTC41P	TALONT000000924	TALONG000000007	TALONT000000924	17	2288	Known	NIC	None	0	13	0	8	0	0	0	0	0	0	0	0	0	0	21	0
7	929	gene-TTC41P	TALONT000000929	TALONG000000007	TALONT000000929	18	2425	Known	NIC	None	6	11	13	9	6	15	10	9	11	13	6	15	13	15	70	82
7	930	gene-TTC41P	TALONT000000930	TALONG000000007	TALONT000000930	7	692	Known	NIC	None	0	0	6	8	20	0	19	17	0	6	19	0	21	23	53	86
7	934	gene-TTC41P	TALONT000000934	TALONG000000007	TALONT000000934	19	2356	Known	NNC	None	6	0	7	9	0	23	0	7	0	0	20	2	16	0	45	45
7	935	gene-TTC41P	TALONT000000935	TALONG000000007	TALONT000000935	18	2435	Known	NIC	None	27	58	45	39	27	44	30	20	39	27	25	24	18	33	270	186
7	937	gene-TTC41P	TALONT000000937	TALONG000000007	TALONT000000937	16	2017	Known	NNC	None	6	2	10	11	4	0	0	0	9	1	0	4	16	1	33	31
7	939	gene-TTC41P	TALONT000000939	TALONG000000007	TALONT000000939	19	2338	Known	NNC	None	0	9	0	6	0	0	3	0	0	10	0	0	0	0	18	10
7	941	gene-TTC41P	TALONT000000941	TALONG000000007	TALONT000000941	18	2419	Known	NIC	None	1	2	3	2	1	2	1	1	1	0	1	1	1	1	12	6
6	945	gene-EIF1B	TALONT000000945	TALONG000000006	TALONT000000945	2	1221	Known	ISM	Prefix	16	119	57	69	18	44	46	144	204	86	88	64	74	54	369	714
7	946	gene-TTC41P	TALONT000000946	TALONG000000007	TALONT000000946	15	1777	Known	NIC	None	10	53	37	14	35	41	42	58	28	45	60	43	31	86	232	351
7	947	gene-TTC41P	TALONT000000947	TALONG000000007	TALONT000000947	20	2508	Known	NIC	None	48	14	20	9	0	14	44	0	0	1	0	0	0	0	149	1
7	954	gene-TTC41P	TALONT000000954	TALONG000000007	TALONT000000954	17	2973	Known	NIC	None	8	0	0	11	0	0	0	0	21	0	0	0	0	4	19	25
7	955	gene-TTC41P	TALONT000000955	TALONG000000007	TALONT000000955	18	2334	Known	NIC	None	0	0	0	12	8	10	6	0	5	9	0	0	0	1	36	15
7	960	gene-TTC41P	TALONT000000960	TALONG000000007	TALONT000000960	18	2425	Known	NIC	None	27	53	40	41	39	58	33	23	38	31	34	33	31	41	291	231
7	964	gene-TTC41P	TALONT000000964	TALONG000000007	TALONT000000964	18	2427	Known	NIC	None	5	1	5	6	0	0	2	1	1	2	1	0	1	3	19	9
7	970	gene-TTC41P	TALONT000000970	TALONG000000007	TALONT000000970	18	2426	Known	NIC	None	7	9	6	10	10	12	6	2	13	1	5	3	7	5	60	36
7	973	gene-TTC41P	TALONT000000973	TALONG000000007	TALONT000000973	17	2351	Known	NIC	None	8	22	10	8	21	3	15	3	18	14	14	37	13	37	87	136
6	974	gene-EIF1B	TALONT000000974	TALONG000000006	TALONT000000974	4	972	Known	NNC	None	6	2	4	3	5	7	4	19	13	3	8	7	9	12	31	71
7	977	gene-TTC41P	TALONT000000977	TALONG000000007	TALONT000000977	18	2436	Known	NIC	None	3	11	9	16	7	15	6	8	8	6	8	5	7	11	67	53
7	979	gene-TTC41P	TALONT000000979	TALONG000000007	TALONT000000979	8	940	Known	NNC	None	0	0	0	14	0	0	0	15	0	0	0	0	10	27	14	52
6	983	gene-EIF1B	TALONT000000983	TALONG000000006	TALONT000000983	4	1010	Known	NNC	None	113	65	58	121	119	126	50	87	66	42	63	91	85	42	652	476
7	984	gene-TTC41P	TALONT000000984	TALONG000000007	TALONT000000984	18	2384	Known	NIC	None	15	47	26	23	11	13	6	0	24	18	8	0	1	2	141	53
7	988	gene-TTC41P	TALONT000000988	TALONG000000007	TALONT000000988	18	2434	Known	NNC	None	4	5	6	5	2	8	1	4	2	5	4	2	1	5	31	23
6	991	gene-EIF1B	TALONT000000991	TALONG000000006	TALONT000000991	4	934	Known	NNC	None	13	24	14	27	9	59	16	13	37	13	25	13	16	29	162	146
6	997	gene-EIF1B	TALONT000000997	TALONG000000006	TALONT000000997	5	1010	Known	NNC	None	0	57	68	40	0	101	0	88	56	0	0	0	136	0	266	280
7	998	gene-TTC41P	TALONT000000998	TALONG000000007	TALONT000000998	18	2425	Known	NIC	None	12	20	21	8	13	16	15	10	15	11	17	10	11	21	105	95
6	1001	gene-EIF1B	TALONT000001001	TALONG000000006	TALONT000001001	5	939	Known	NNC	None	0	48	0	1	0	0	0	0	0	0	0	0	0	0	49	0
7	1002	gene-TTC41P	TALONT000001002	TALONG000000007	TALONT000001002	18	2422	Known	NIC	None	8	18	16	10	8	17	16	8	23	9	15	11	7	17	93	90
7	1011	gene-TTC41P	TALONT000001011	TALONG000000007	TALONT000001011	18	2390	Known	NNC	None	8	15	15	0	9	11	26	0	16	1	1	3	1	20	84	42
7	1017	gene-TTC41P	TALONT000001017	TALONG000000007	TALONT000001017	14	1644	Known	NNC	None	0	0	0	0	12	0	0	1	1	0	0	0	0	0	12	2
7	1019	gene-TTC41P	TALONT000001019	TALONG000000007	TALONT000001019	14	1636	Known	NNC	None	0	5	1	2	4	0	0	4	0	2	0	0	0	0	12	6
7	1026	gene-TTC41P	TALONT000001026	TALONG000000007	TALONT000001026	15	1825	Known	NIC	None	28	106	58	54	90	99	100	53	167	80	100	62	101	140	535	703
7	1027	gene-TTC41P	TALONT000001027	TALONG000000007	TALONT000001027	18	2330	Known	ISM	Prefix	0	0	0	0	14	15	21	7	0	10	0	10	0	25	50	52
7	1028	gene-TTC41P	TALONT000001028	TALONG000000007	TALONT000001028	12	1483	Known	NNC	None	0	0	5	0	6	0	18	0	0	0	1	0	0	0	29	1
7	1031	gene-TTC41P	TALONT000001031	TALONG000000007	TALONT000001031	18	2299	Known	NNC	None	33	42	19	19	39	37	30	1	15	34	26	19	17	0	219	112
7	1036	gene-TTC41P	TALONT000001036	TALONG000000007	TALONT000001036	20	2578	Known	NIC	None	0	0	16	0	19	0	0	0	0	0	5	0	1	0	35	6
7	1037	gene-TTC41P	TALONT000001037	TALONG000000007	TALONT000001037	17	2408	Known	ISM	Suffix	29	8	3	4	1	50	1	3	1	1	2	24	3	6	96	40
7	1038	gene-TTC41P	TALONT000001038	TALONG000000007	TALONT000001038	15	1785	Known	NIC	None	8	28	15	19	0	30	4	0	15	25	12	9	7	43	104	111
7	1041	gene-TTC41P	TALONT000001041	TALONG000000007	TALONT000001041	18	2423	Known	NIC	None	4	3	0	4	1	5	4	4	1	2	1	3	0	6	21	17
7	1042	gene-TTC41P	TALONT000001042	TALONG000000007	TALONT000001042	18	2220	Known	NNC	None	0	0	0	0	0	24	0	0	0	0	0	7	1	0	24	8
7	1044	gene-TTC41P	TALONT000001044	TALONG000000007	TALONT000001044	15	2073	Known	NIC	None	0	0	0	0	0	15	0	0	0	0	0	0	0	0	15	0
7	1045	gene-TTC41P	TALONT000001045	TALONG000000007	TALONT000001045	17	2406	Known	ISM	Suffix	4	0	1	0	0	7	0	0	0	1	0	4	0	2	12	7
7	1051	gene-TTC41P	TALONT000001051	TALONG000000007	TALONT000001051	18	2208	Known	NNC	None	18	19	17	17	8	18	0	11	22	0	28	17	3	0	97	81
7	1057	gene-TTC41P	TALONT000001057	TALONG000000007	TALONT000001057	13	1574	Known	NIC	None	1	0	7	34	0	54	23	7	0	28	18	8	0	3	119	64
7	1058	gene-TTC41P	TALONT000001058	TALONG000000007	TALONT000001058	12	1389	Known	NNC	None	0	0	0	0	0	17	0	0	0	0	0	0	0	0	17	0
7	1062	gene-TTC41P	TALONT000001062	TALONG000000007	TALONT000001062	17	2403	Known	NNC	None	0	2	5	4	1	3	3	0	2	4	4	3	3	5	18	21
7	1066	gene-TTC41P	TALONT000001066	TALONG000000007	TALONT000001066	18	2207	Known	NNC	None	0	0	4	0	0	7	1	0	0	6	18	7	0	6	12	37
7	1071	gene-TTC41P	TALONT000001071	TALONG000000007	TALONT000001071	10	1175	Known	NNC	None	0	0	0	0	0	26	0	0	0	0	0	0	0	0	26	0
7	1073	gene-TTC41P	TALONT000001073	TALONG000000007	TALONT000001073	15	1811	Known	NIC	None	9	0	0	0	0	17	0	0	0	9	2	0	13	1	26	25
7	1076	gene-TTC41P	TALONT000001076	TALONG000000007	TALONT000001076	15	1831	Known	NIC	None	0	0	0	0	0	11	0	0	4	2	1	9	2	19	11	37
7	1077	gene-TTC41P	TALONT000001077	TALONG000000007	TALONT000001077	17	2316	Known	NIC	None	11	14	14	11	9	38	8	1	2	0	1	0	0	1	105	5
7	1080	gene-TTC41P	TALONT000001080	TALONG000000007	TALONT000001080	14	1649	Known	NNC	None	16	13	1	0	0	14	0	0	0	0	9	5	0	0	44	14
7	1084	gene-TTC41P	TALONT000001084	TALONG000000007	TALONT000001084	18	2356	Known	NIC	None	0	0	0	0	4	12	0	0	0	0	0	0	0	0	16	0
7	1087	gene-TTC41P	TALONT000001087	TALONG000000007	TALONT000001087	12	1470	Known	NNC	None	0	27	10	19	0	6	0	0	27	21	18	10	0	0	62	76
7	1091	gene-TTC41P	TALONT000001091	TALONG000000007	TALONT000001091	14	1682	Known	NNC	None	0	0	1	0	0	15	0	5	3	0	2	8	0	0	16	18
7	1099	gene-TTC41P	TALONT000001099	TALONG000000007	TALONT000001099	13	1795	Known	NNC	None	0	0	0	0	0	20	0	0	0	0	0	0	0	0	20	0
6	1100	gene-EIF1B	TALONT000001100	TALONG000000006	TALONT000001100	4	1046	Known	NNC	None	0	0	30	0	0	0	0	0	0	0	0	0	0	0	30	0
7	1103	gene-TTC41P	TALONT000001103	TALONG000000007	TALONT000001103	20	2242	Known	NNC	None	0	0	0	0	0	11	0	0	0	0	0	0	0	0	11	0
7	1108	gene-TTC41P	TALONT000001108	TALONG000000007	TALONT000001108	18	2419	Known	NIC	None	13	12	6	26	12	15	19	13	12	14	11	10	13	10	103	83
7	1109	gene-TTC41P	TALONT000001109	TALONG000000007	TALONT000001109	12	1446	Known	NNC	None	5	0	8	6	0	19	0	0	0	0	0	0	0	0	38	0
7	1112	gene-TTC41P	TALONT000001112	TALONG000000007	TALONT000001112	18	2421	Known	NIC	None	5	16	13	26	5	22	8	6	14	10	19	4	10	9	95	72
7	1115	gene-TTC41P	TALONT000001115	TALONG000000007	TALONT000001115	18	2343	Known	NNC	None	11	11	19	14	9	2	3	3	0	0	20	0	0	2	69	25
7	1116	gene-TTC41P	TALONT000001116	TALONG000000007	TALONT000001116	17	2405	Known	ISM	Suffix	3	1	0	0	0	9	2	1	1	0	0	9	0	0	15	11
7	1118	gene-TTC41P	TALONT000001118	TALONG000000007	TALONT000001118	18	2434	Known	NIC	None	31	43	35	33	19	48	17	24	36	25	27	25	24	43	226	204
7	1122	gene-TTC41P	TALONT000001122	TALONG000000007	TALONT000001122	18	2423	Known	NIC	None	3	6	2	1	1	5	1	2	4	1	3	2	1	3	19	16
7	1125	gene-TTC41P	TALONT000001125	TALONG000000007	TALONT000001125	17	2351	Known	NNC	None	0	0	9	0	0	23	0	0	8	6	0	5	0	0	32	19
7	1132	gene-TTC41P	TALONT000001132	TALONG000000007	TALONT000001132	14	1660	Known	NNC	None	0	17	6	0	0	15	0	0	9	0	10	1	0	0	38	20
7	1136	gene-TTC41P	TALONT000001136	TALONG000000007	TALONT000001136	18	2387	Known	NNC	None	10	5	0	17	6	1	12	0	0	8	0	0	0	0	51	8
7	1137	gene-TTC41P	TALONT000001137	TALONG000000007	TALONT000001137	19	2466	Known	NIC	None	0	1	2	3	1	2	2	0	1	0	1	0	0	1	11	3
7	1140	gene-TTC41P	TALONT000001140	TALONG000000007	TALONT000001140	18	2424	Known	NNC	None	12	24	22	28	10	37	24	14	28	19	18	13	19	26	157	137
7	1142	gene-TTC41P	TALONT000001142	TALONG000000007	TALONT000001142	18	2347	Known	NNC	None	0	0	3	0	4	0	9	0	0	0	1	0	0	0	16	1
7	1148	gene-TTC41P	TALONT000001148	TALONG000000007	TALONT000001148	18	2457	Known	NNC	None	0	0	0	0	0	0	11	0	0	0	1	0	0	0	11	1
7	1151	gene-TTC41P	TALONT000001151	TALONG000000007	TALONT000001151	18	2420	Known	NIC	None	2	3	4	0	0	3	3	0	3	2	2	1	2	4	15	14
7	1154	gene-TTC41P	TALONT000001154	TALONG000000007	TALONT000001154	19	2311	Known	NNC	None	1	0	0	16	7	0	18	0	0	0	0	0	0	23	42	23
7	1156	gene-TTC41P	TALONT000001156	TALONG000000007	TALONT000001156	18	2368	Known	NIC	None	1	31	0	0	0	0	4	0	0	0	0	2	0	0	36	2
6	1158	gene-EIF1B	TALONT000001158	TALONG000000006	TALONT000001158	2	1798	Known	ISM	Prefix	94	249	65	89	34	70	23	19	421	200	166	396	320	368	624	1890
7	1160	gene-TTC41P	TALONT000001160	TALONG000000007	TALONT000001160	14	1822	Known	NNC	None	0	0	0	0	0	0	11	0	0	0	0	0	0	0	11	0
4	1168	gene-FMR1	TALONT000001168	TALONG000000004	TALONT000001168	16	2141	Known	NIC	None	0	1	1	4	1	4	1	1	3	3	1	2	0	0	12	10
4	1176	gene-FMR1	TALONT000001176	TALONG000000004	TALONT000001176	9	1357	Known	NIC	None	0	0	13	0	0	0	1	0	0	0	0	0	0	0	14	0
4	1177	gene-FMR1	TALONT000001177	TALONG000000004	TALONT000001177	7	1054	Known	NIC	None	0	0	10	0	0	1	0	0	0	0	0	0	0	0	11	0
4	1179	gene-FMR1	TALONT000001179	TALONG000000004	TALONT000001179	15	1997	Known	NNC	None	0	0	14	0	0	2	0	0	0	0	0	0	0	0	16	0
4	1184	gene-FMR1	TALONT000001184	TALONG000000004	TALONT000001184	18	2542	Known	NIC	None	0	0	19	16	0	0	0	0	0	0	0	0	0	0	35	0
4	1187	gene-FMR1	TALONT000001187	TALONG000000004	TALONT000001187	7	1061	Known	NIC	None	0	0	20	0	0	0	21	0	0	0	0	0	0	0	41	0
4	1188	gene-FMR1	TALONT000001188	TALONG000000004	TALONT000001188	16	2185	Known	NNC	None	0	0	6	0	28	0	0	0	0	0	0	0	0	0	34	0
4	1189	gene-FMR1	TALONT000001189	TALONG000000004	TALONT000001189	15	2202	Known	NIC	None	0	0	16	0	0	2	14	0	0	0	0	0	0	0	32	0
6	1192	gene-EIF1B	TALONT000001192	TALONG000000006	TALONT000001192	3	944	Known	NNC	None	6	4	2	7	3	8	2	2	2	3	3	3	3	2	32	18
7	1194	gene-TTC41P	TALONT000001194	TALONG000000007	TALONT000001194	12	1515	Known	NIC	None	10	14	0	1	9	3	11	13	0	0	43	12	1	20	48	89
4	1196	gene-FMR1	TALONT000001196	TALONG000000004	TALONT000001196	7	516	Known	NNC	None	0	0	24	0	0	0	0	0	0	0	0	0	0	0	24	0
4	1207	gene-FMR1	TALONT000001207	TALONG000000004	TALONT000001207	17	2331	Known	NIC	None	0	0	12	0	0	0	1	0	0	0	0	0	0	0	13	0
7	1210	gene-TTC41P	TALONT000001210	TALONG000000007	TALONT000001210	18	2434	Known	ISM	Prefix	12	9	7	8	11	6	3	3	9	5	6	3	4	5	56	35
7	1217	gene-TTC41P	TALONT000001217	TALONG000000007	TALONT000001217	17	2098	Known	NIC	None	1	9	2	15	0	2	7	3	2	0	0	0	7	5	36	17
4	1218	gene-FMR1	TALONT000001218	TALONG000000004	TALONT000001218	18	2519	Known	NIC	None	0	0	7	2	5	2	0	0	0	0	0	0	0	0	16	0
7	1223	gene-TTC41P	TALONT000001223	TALONG000000007	TALONT000001223	18	2432	Known	NIC	None	2	2	1	3	1	1	1	1	2	3	8	3	0	3	11	20
7	1224	gene-TTC41P	TALONT000001224	TALONG000000007	TALONT000001224	18	2434	Known	NIC	None	20	27	20	32	17	23	15	12	23	24	16	10	12	20	154	117
4	1226	gene-FMR1	TALONT000001226	TALONG000000004	TALONT000001226	16	2098	Known	NIC	None	0	0	11	0	0	0	0	0	0	0	0	0	0	0	11	0
7	1229	gene-TTC41P	TALONT000001229	TALONG000000007	TALONT000001229	19	2279	Known	NIC	None	0	12	4	12	15	39	0	4	0	4	0	14	9	15	82	46
7	1232	gene-TTC41P	TALONT000001232	TALONG000000007	TALONT000001232	12	1447	Known	NIC	None	12	0	0	0	1	0	0	14	0	0	0	0	0	0	13	14
4	1234	gene-FMR1	TALONT000001234	TALONG000000004	TALONT000001234	16	2239	Known	NIC	None	0	0	10	0	12	0	0	0	0	0	0	0	0	0	22	0
4	1235	gene-FMR1	TALONT000001235	TALONG000000004	TALONT000001235	15	2131	Known	NIC	None	0	0	1	18	0	0	0	0	0	0	0	0	0	0	19	0
4	1238	gene-FMR1	TALONT000001238	TALONG000000004	TALONT000001238	15	2119	Known	NIC	None	0	0	1	14	21	0	0	0	0	0	0	0	0	0	36	0
4	1239	gene-FMR1	TALONT000001239	TALONG000000004	TALONT000001239	11	1604	Known	NNC	None	0	0	11	0	0	0	0	0	0	1	1	0	0	0	11	2
4	1242	gene-FMR1	TALONT000001242	TALONG000000004	TALONT000001242	7	1311	Known	NIC	None	0	0	9	1	0	31	0	0	0	0	0	0	0	0	41	0
7	1243	gene-TTC41P	TALONT000001243	TALONG000000007	TALONT000001243	18	2421	Known	NIC	None	4	4	1	3	4	3	2	3	4	2	5	2	2	2	21	20
4	1244	gene-FMR1	TALONT000001244	TALONG000000004	TALONT000001244	15	2100	Known	NIC	None	0	0	15	0	4	0	0	0	3	0	0	0	0	0	19	3
4	1248	gene-FMR1	TALONT000001248	TALONG000000004	TALONT000001248	6	909	Known	NIC	None	0	0	1	21	0	0	0	0	0	0	0	0	0	0	22	0
4	1252	gene-FMR1	TALONT000001252	TALONG000000004	TALONT000001252	14	2048	Known	ISM	Prefix	0	0	9	15	0	13	0	9	3	7	0	0	0	0	37	19
6	1253	gene-EIF1B	TALONT000001253	TALONG000000006	TALONT000001253	5	928	Known	NNC	None	0	0	0	32	1	0	0	0	0	0	0	0	0	0	33	0
6	1254	gene-EIF1B	TALONT000001254	TALONG000000006	TALONT000001254	4	978	Known	NNC	None	9	11	15	15	21	30	7	15	28	15	20	16	17	25	108	136
4	1257	gene-FMR1	TALONT000001257	TALONG000000004	TALONT000001257	6	1056	Known	NIC	None	0	0	13	0	0	0	0	0	0	0	0	0	0	0	13	0
7	1269	gene-TTC41P	TALONT000001269	TALONG000000007	TALONT000001269	18	2434	Known	NIC	None	4	4	4	8	3	8	3	1	11	5	6	3	7	8	34	41
6	1277	gene-EIF1B	TALONT000001277	TALONG000000006	TALONT000001277	4	963	Known	NNC	None	6	8	6	30	4	8	3	6	10	6	4	9	6	13	65	54
4	1281	gene-FMR1	TALONT000001281	TALONG000000004	TALONT000001281	15	2209	Known	NIC	None	0	0	17	0	18	16	1	0	0	0	0	0	8	0	52	8
7	1285	gene-TTC41P	TALONT000001285	TALONG000000007	TALONT000001285	11	1312	Known	NIC	None	8	14	1	0	0	1	0	14	17	0	0	1	4	13	24	49
4	1287	gene-FMR1	TALONT000001287	TALONG000000004	TALONT000001287	17	2434	Known	NIC	None	0	0	11	0	0	0	0	0	0	6	0	0	0	0	11	6
4	1294	gene-FMR1	TALONT000001294	TALONG000000004	TALONT000001294	17	2241	Known	NIC	None	0	0	8	0	9	0	0	0	0	0	0	3	0	0	17	3
7	1295	gene-TTC41P	TALONT000001295	TALONG000000007	TALONT000001295	19	2465	Known	NIC	None	2	3	2	3	1	3	1	0	3	3	2	0	0	0	15	8
7	1297	gene-TTC41P	TALONT000001297	TALONG000000007	TALONT000001297	18	2424	Known	NIC	None	5	10	7	4	4	3	1	4	6	5	6	3	1	5	34	30
7	1312	gene-TTC41P	TALONT000001312	TALONG000000007	TALONT000001312	14	1770	Known	NIC	None	0	2	9	19	30	27	13	13	3	14	10	4	13	17	100	74
7	1316	gene-TTC41P	TALONT000001316	TALONG000000007	TALONT000001316	19	2274	Known	NNC	None	0	7	0	14	0	0	0	0	0	6	9	4	0	1	21	20
7	1324	gene-TTC41P	TALONT000001324	TALONG000000007	TALONT000001324	16	2176	Known	NIC	None	0	15	0	0	10	15	0	0	0	14	0	0	0	0	40	14
4	1325	gene-FMR1	TALONT000001325	TALONG000000004	TALONT000001325	18	2484	Known	NIC	None	0	0	7	6	8	0	0	0	0	0	0	0	0	0	21	0
6	1341	gene-EIF1B	TALONT000001341	TALONG000000006	TALONT000001341	4	1005	Known	NNC	None	0	4	2	2	5	9	3	6	1	2	4	4	1	3	25	21
7	1344	gene-TTC41P	TALONT000001344	TALONG000000007	TALONT000001344	18	2422	Known	NIC	None	11	17	10	12	12	16	5	12	13	8	13	10	9	18	83	83
7	1346	gene-TTC41P	TALONT000001346	TALONG000000007	TALONT000001346	12	1437	Known	NNC	None	0	7	17	0	4	53	17	0	0	5	8	1	22	42	98	78
7	1348	gene-TTC41P	TALONT000001348	TALONG000000007	TALONT000001348	17	2098	Known	NIC	None	3	21	13	13	17	48	42	19	16	28	31	33	34	108	157	269
7	1351	gene-TTC41P	TALONT000001351	TALONG000000007	TALONT000001351	18	2420	Known	NIC	None	2	1	3	2	3	9	3	1	4	0	3	1	2	6	23	17
7	1360	gene-TTC41P	TALONT000001360	TALONG000000007	TALONT000001360	8	771	Known	NNC	None	11	0	1	0	0	0	0	0	0	0	10	0	0	0	12	10
7	1363	gene-TTC41P	TALONT000001363	TALONG000000007	TALONT000001363	18	2118	Known	NNC	None	0	11	0	7	5	1	9	0	0	0	0	7	8	11	33	26
7	1364	gene-TTC41P	TALONT000001364	TALONG000000007	TALONT000001364	17	2846	Known	NIC	None	8	6	13	8	2	11	10	19	30	19	15	12	4	21	58	120
7	1366	gene-TTC41P	TALONT000001366	TALONG000000007	TALONT000001366	18	2422	Known	NIC	None	1	1	1	4	2	3	4	0	3	1	0	2	1	4	16	11
7	1367	gene-TTC41P	TALONT000001367	TALONG000000007	TALONT000001367	18	2408	Known	NNC	None	0	12	0	12	5	7	1	0	8	0	8	1	0	0	37	17
7	1384	gene-TTC41P	TALONT000001384	TALONG000000007	TALONT000001384	18	2420	Known	NIC	None	21	35	23	20	11	26	17	13	20	19	16	12	21	22	153	123
7	1394	gene-TTC41P	TALONT000001394	TALONG000000007	TALONT000001394	6	555	Known	NIC	None	0	19	0	21	0	0	0	0	0	8	0	0	26	0	40	34
4	1399	gene-FMR1	TALONT000001399	TALONG000000004	TALONT000001399	17	2073	Known	NNC	None	0	0	12	0	0	0	0	0	0	0	0	0	0	0	12	0
7	1401	gene-TTC41P	TALONT000001401	TALONG000000007	TALONT000001401	15	1763	Known	NIC	None	4	48	2	20	8	10	6	3	5	3	38	12	12	5	98	78
7	1423	gene-TTC41P	TALONT000001423	TALONG000000007	TALONT000001423	14	1700	Known	NIC	None	7	0	25	0	1	0	12	0	17	7	3	1	0	21	45	49
7	1426	gene-TTC41P	TALONT000001426	TALONG000000007	TALONT000001426	6	790	Known	ISM	Suffix	1	3	3	1	2	3	1	1	0	2	2	4	6	4	14	19
7	1434	gene-TTC41P	TALONT000001434	TALONG000000007	TALONT000001434	18	2434	Known	NIC	None	6	5	9	3	6	11	6	3	5	11	5	5	5	17	46	51
7	1435	gene-TTC41P	TALONT000001435	TALONG000000007	TALONT000001435	14	1660	Known	NIC	None	5	20	0	10	14	0	0	0	5	0	0	0	0	40	49	45
7	1441	gene-TTC41P	TALONT000001441	TALONG000000007	TALONT000001441	18	2427	Known	NIC	None	3	6	0	3	3	12	6	6	1	4	5	0	5	9	33	30
7	1449	gene-TTC41P	TALONT000001449	TALONG000000007	TALONT000001449	18	2418	Known	ISM	Prefix	6	1	2	2	1	3	2	0	1	3	2	2	2	4	17	14
6	1453	gene-EIF1B	TALONT000001453	TALONG000000006	TALONT000001453	4	901	Known	NIC	None	17	13	9	16	8	15	12	5	9	8	6	10	6	12	90	56
7	1462	gene-TTC41P	TALONT000001462	TALONG000000007	TALONT000001462	17	2295	Known	NIC	None	1	21	5	2	0	4	9	0	10	14	0	14	0	48	42	86
7	1465	gene-TTC41P	TALONT000001465	TALONG000000007	TALONT000001465	17	2845	Known	NIC	None	3	2	1	0	0	3	2	2	6	1	3	0	1	14	11	27
6	1473	gene-EIF1B	TALONT000001473	TALONG000000006	TALONT000001473	4	1014	Known	NNC	None	61	45	40	50	97	75	28	59	41	50	49	64	75	41	396	379
7	1476	gene-TTC41P	TALONT000001476	TALONG000000007	TALONT000001476	13	1628	Known	NIC	None	0	29	0	0	6	14	1	0	0	0	14	0	3	17	50	34
10	1480	gene-HSP90B1	TALONT000001480	TALONG000000010	TALONT000001480	18	2769	Known	NIC	None	1	5	0	2	1	5	5	4	6	2	3	4	1	3	19	23
10	1486	gene-HSP90B1	TALONT000001486	TALONG000000010	TALONT000001486	17	2455	Known	ISM	Prefix	62	55	65	56	38	74	48	34	48	52	50	62	35	31	398	312
6	1488	gene-EIF1B	TALONT000001488	TALONG000000006	TALONT000001488	4	1012	Known	NIC	None	184	111	120	150	208	196	78	158	123	94	107	141	165	88	1047	876
10	1489	gene-HSP90B1	TALONT000001489	TALONG000000010	TALONT000001489	18	2778	Known	NIC	None	16	17	16	11	7	11	3	5	10	6	11	5	5	6	81	48
10	1495	gene-HSP90B1	TALONT000001495	TALONG000000010	TALONT000001495	19	2820	Known	NIC	None	36	49	20	2	13	25	25	6	9	8	15	9	8	10	170	65
10	1497	gene-HSP90B1	TALONT000001497	TALONG000000010	TALONT000001497	18	2720	Known	NIC	None	4	23	9	8	9	10	5	6	7	2	1	7	4	5	68	32
10	1498	gene-HSP90B1	TALONT000001498	TALONG000000010	TALONT000001498	16	2305	Known	ISM	Prefix	7	2	3	1	4	7	1	1	4	3	1	2	1	2	25	14
10	1499	gene-HSP90B1	TALONT000001499	TALONG000000010	TALONT000001499	18	2786	Known	NIC	None	40	58	42	31	27	54	37	31	29	34	31	42	23	31	289	221
10	1503	gene-HSP90B1	TALONT000001503	TALONG000000010	TALONT000001503	15	2137	Known	NIC	None	6	10	5	4	1	7	1	0	2	17	2	4	1	10	34	36
10	1504	gene-HSP90B1	TALONT000001504	TALONG000000010	TALONT000001504	19	2822	Known	NIC	None	80	78	65	54	34	92	53	3	8	6	6	12	2	12	456	49
10	1508	gene-HSP90B1	TALONT000001508	TALONG000000010	TALONT000001508	18	2774	Known	NIC	None	2	3	0	4	4	2	1	4	1	3	1	4	0	3	16	16
10	1511	gene-HSP90B1	TALONT000001511	TALONG000000010	TALONT000001511	12	1675	Known	ISM	Prefix	22	23	32	14	14	21	17	12	25	12	15	12	14	18	143	108
10	1516	gene-HSP90B1	TALONT000001516	TALONG000000010	TALONT000001516	18	2780	Known	NIC	None	14	29	24	15	16	26	19	10	15	19	19	7	7	16	143	93
10	1519	gene-HSP90B1	TALONT000001519	TALONG000000010	TALONT000001519	5	802	Known	NNC	None	14	0	3	0	0	1	4	0	0	0	0	0	0	0	22	0
10	1521	gene-HSP90B1	TALONT000001521	TALONG000000010	TALONT000001521	17	2668	Known	NIC	None	9	41	20	15	8	26	10	2	7	2	0	2	1	6	129	20
10	1522	gene-HSP90B1	TALONT000001522	TALONG000000010	TALONT000001522	17	3198	Known	NIC	None	20	10	20	5	3	16	9	13	31	15	24	7	7	37	83	134
10	1523	gene-HSP90B1	TALONT000001523	TALONG000000010	TALONT000001523	18	2739	Known	NIC	None	2	2	0	4	2	0	3	0	0	2	0	0	0	0	13	2
10	1529	gene-HSP90B1	TALONT000001529	TALONG000000010	TALONT000001529	13	1996	Known	ISM	Prefix	17	19	18	12	12	28	16	7	13	14	9	16	8	15	122	82
10	1532	gene-HSP90B1	TALONT000001532	TALONG000000010	TALONT000001532	18	2775	Known	NIC	None	2	3	1	3	2	4	1	1	0	2	0	0	0	7	16	10
10	1539	gene-HSP90B1	TALONT000001539	TALONG000000010	TALONT000001539	18	2785	Known	NIC	None	19	26	28	23	28	29	27	14	22	15	21	16	16	17	180	121
10	1540	gene-HSP90B1	TALONT000001540	TALONG000000010	TALONT000001540	18	2774	Known	NIC	None	28	52	27	29	23	48	27	23	31	33	25	18	13	32	234	175
10	1542	gene-HSP90B1	TALONT000001542	TALONG000000010	TALONT000001542	18	2786	Known	NIC	None	6	22	13	9	3	8	7	5	12	2	6	2	4	14	68	45
10	1544	gene-HSP90B1	TALONT000001544	TALONG000000010	TALONT000001544	18	2783	Known	NIC	None	10	14	11	11	11	5	8	3	6	8	5	8	5	4	70	39
10	1545	gene-HSP90B1	TALONT000001545	TALONG000000010	TALONT000001545	18	2695	Known	NIC	None	3	2	6	0	0	0	2	0	0	0	2	0	0	0	13	2
10	1554	gene-HSP90B1	TALONT000001554	TALONG000000010	TALONT000001554	18	2777	Known	NIC	None	6	11	4	5	3	9	5	3	5	3	2	3	4	4	43	24
10	1556	gene-HSP90B1	TALONT000001556	TALONG000000010	TALONT000001556	9	1277	Known	ISM	Prefix	19	22	27	15	15	21	13	8	22	19	11	15	6	6	132	87
10	1558	gene-HSP90B1	TALONT000001558	TALONG000000010	TALONT000001558	18	2776	Known	NIC	None	24	40	22	10	14	24	16	17	17	18	22	22	11	19	150	126
10	1561	gene-HSP90B1	TALONT000001561	TALONG000000010	TALONT000001561	18	2783	Known	NIC	None	4	8	11	19	8	10	11	6	8	10	10	4	8	9	71	55
10	1562	gene-HSP90B1	TALONT000001562	TALONG000000010	TALONT000001562	7	1064	Known	ISM	Prefix	3	6	6	1	2	4	3	4	2	1	2	2	1	2	25	14
10	1563	gene-HSP90B1	TALONT000001563	TALONG000000010	TALONT000001563	18	2840	Known	NIC	None	5	11	8	4	3	7	4	3	8	1	3	5	1	3	42	24
10	1564	gene-HSP90B1	TALONT000001564	TALONG000000010	TALONT000001564	18	2560	Known	NIC	None	7	3	7	3	0	4	0	1	2	0	8	2	0	0	24	13
10	1570	gene-HSP90B1	TALONT000001570	TALONG000000010	TALONT000001570	18	2787	Known	NIC	None	5	5	3	2	6	6	5	3	3	4	5	2	1	7	32	25
10	1571	gene-HSP90B1	TALONT000001571	TALONG000000010	TALONT000001571	18	2777	Known	NIC	None	10	12	11	15	9	20	12	6	13	9	7	12	6	13	89	66
10	1579	gene-HSP90B1	TALONT000001579	TALONG000000010	TALONT000001579	18	2777	Known	NIC	None	6	6	5	1	4	4	4	2	7	2	5	5	5	6	30	32
10	1585	gene-HSP90B1	TALONT000001585	TALONG000000010	TALONT000001585	14	2048	Known	ISM	Prefix	11	12	15	9	5	12	12	3	15	12	11	8	2	11	76	62
10	1587	gene-HSP90B1	TALONT000001587	TALONG000000010	TALONT000001587	8	1186	Known	ISM	Prefix	7	6	5	5	4	10	2	5	8	8	9	5	7	5	39	47
10	1592	gene-HSP90B1	TALONT000001592	TALONG000000010	TALONT000001592	12	1737	Known	ISM	Prefix	10	9	11	6	4	6	4	3	3	8	7	9	7	6	50	43
6	1597	gene-EIF1B	TALONT000001597	TALONG000000006	TALONT000001597	4	946	Known	NIC	None	2	9	10	9	7	13	11	9	17	6	12	5	6	11	61	66
10	1598	gene-HSP90B1	TALONT000001598	TALONG000000010	TALONT000001598	18	2774	Known	NIC	None	10	20	18	11	11	20	8	9	17	15	9	10	9	7	98	76
10	1600	gene-HSP90B1	TALONT000001600	TALONG000000010	TALONT000001600	18	2771	Known	NIC	None	9	12	12	11	14	13	8	4	4	8	12	10	8	11	79	57
10	1604	gene-HSP90B1	TALONT000001604	TALONG000000010	TALONT000001604	18	2774	Known	NIC	None	2	4	2	1	2	2	1	0	0	0	1	0	0	2	14	3
10	1606	gene-HSP90B1	TALONT000001606	TALONG000000010	TALONT000001606	18	2774	Known	NIC	None	27	16	22	17	15	27	13	17	27	9	16	15	17	20	137	121
10	1614	gene-HSP90B1	TALONT000001614	TALONG000000010	TALONT000001614	18	2786	Known	NIC	None	6	8	10	6	5	9	3	9	11	6	8	6	5	3	47	48
10	1617	gene-HSP90B1	TALONT000001617	TALONG000000010	TALONT000001617	18	2781	Known	NIC	None	12	17	17	15	9	12	14	3	17	4	8	7	5	5	96	49
10	1628	gene-HSP90B1	TALONT000001628	TALONG000000010	TALONT000001628	16	3853	Known	NIC	None	7	2	1	0	1	1	1	0	13	17	9	9	0	2	13	50
10	1630	gene-HSP90B1	TALONT000001630	TALONG000000010	TALONT000001630	14	1990	Known	NIC	None	8	4	2	1	8	10	0	4	0	4	5	2	2	2	33	19
10	1631	gene-HSP90B1	TALONT000001631	TALONG000000010	TALONT000001631	16	2298	Known	ISM	Prefix	9	11	12	8	12	14	11	4	10	5	6	9	2	8	77	44
6	1632	gene-EIF1B	TALONT000001632	TALONG000000006	TALONT000001632	4	958	Known	NIC	None	23	21	22	30	29	99	24	26	30	20	32	34	27	38	248	207
10	1634	gene-HSP90B1	TALONT000001634	TALONG000000010	TALONT000001634	18	2779	Known	NIC	None	4	6	7	5	0	2	7	1	2	6	6	4	3	6	31	28
10	1636	gene-HSP90B1	TALONT000001636	TALONG000000010	TALONT000001636	18	2776	Known	NIC	None	30	43	41	36	30	43	25	26	26	25	31	27	18	23	248	176
10	1641	gene-HSP90B1	TALONT000001641	TALONG000000010	TALONT000001641	18	2784	Known	NIC	None	7	8	5	11	7	7	0	6	9	3	5	2	3	12	45	40
6	1643	gene-EIF1B	TALONT000001643	TALONG000000006	TALONT000001643	4	1016	Known	NNC	None	12	13	9	9	31	24	8	12	13	10	11	7	23	12	106	88
10	1655	gene-HSP90B1	TALONT000001655	TALONG000000010	TALONT000001655	5	689	Known	ISM	Prefix	29	44	37	15	16	29	16	14	25	28	20	24	14	21	186	146
10	1657	gene-HSP90B1	TALONT000001657	TALONG000000010	TALONT000001657	18	2775	Known	NIC	None	1	5	5	7	6	7	2	1	2	3	1	7	2	3	33	19
10	1658	gene-HSP90B1	TALONT000001658	TALONG000000010	TALONT000001658	17	2670	Known	NIC	None	27	84	76	23	40	63	36	5	5	5	4	6	0	11	349	36
10	1663	gene-HSP90B1	TALONT000001663	TALONG000000010	TALONT000001663	14	2046	Known	ISM	Prefix	5	5	4	0	5	4	3	1	2	6	2	5	2	3	26	21
10	1666	gene-HSP90B1	TALONT000001666	TALONG000000010	TALONT000001666	18	2651	Known	NIC	None	4	9	3	0	3	4	3	0	0	5	6	8	1	0	26	20
10	1668	gene-HSP90B1	TALONT000001668	TALONG000000010	TALONT000001668	18	2771	Known	NIC	None	4	5	6	5	1	8	1	4	3	2	2	3	2	2	30	18
10	1671	gene-HSP90B1	TALONT000001671	TALONG000000010	TALONT000001671	18	2788	Known	NIC	None	6	5	4	2	2	11	2	1	2	7	2	4	1	2	32	19
10	1675	gene-HSP90B1	TALONT000001675	TALONG000000010	TALONT000001675	18	2772	Known	NIC	None	2	2	4	2	1	4	1	0	1	2	1	1	1	1	16	7
10	1680	gene-HSP90B1	TALONT000001680	TALONG000000010	TALONT000001680	18	2577	Known	NIC	None	5	13	7	3	9	8	8	0	15	6	7	6	6	7	53	47
10	1685	gene-HSP90B1	TALONT000001685	TALONG000000010	TALONT000001685	18	2769	Known	NIC	None	4	7	7	8	1	8	2	5	2	4	6	6	4	2	37	29
10	1690	gene-HSP90B1	TALONT000001690	TALONG000000010	TALONT000001690	18	2784	Known	NIC	None	5	7	7	6	5	13	11	5	6	12	9	13	2	9	54	56
10	1698	gene-HSP90B1	TALONT000001698	TALONG000000010	TALONT000001698	18	2754	Known	NIC	None	5	3	4	0	1	0	0	0	0	0	1	1	0	0	13	2
6	1699	gene-EIF1B	TALONT000001699	TALONG000000006	TALONT000001699	3	946	Known	NNC	None	9	10	4	8	4	6	4	9	16	5	3	12	12	10	45	67
10	1700	gene-HSP90B1	TALONT000001700	TALONG000000010	TALONT000001700	18	2775	Known	NIC	None	3	9	2	0	3	9	2	1	2	6	2	5	2	2	28	20
6	1703	gene-EIF1B	TALONT000001703	TALONG000000006	TALONT000001703	4	974	Known	NIC	None	40	65	56	51	82	72	42	60	86	49	56	61	76	68	408	456
10	1710	gene-HSP90B1	TALONT000001710	TALONG000000010	TALONT000001710	8	1113	Known	ISM	Prefix	2	0	5	3	1	3	1	1	3	1	0	0	2	2	15	9
10	1714	gene-HSP90B1	TALONT000001714	TALONG000000010	TALONT000001714	18	2781	Known	NIC	None	1	3	2	2	2	1	1	2	1	0	0	0	2	3	12	8
10	1718	gene-HSP90B1	TALONT000001718	TALONG000000010	TALONT000001718	18	2774	Known	NIC	None	3	1	1	2	0	4	0	0	1	1	1	0	1	0	11	4
4	1721	gene-FMR1	TALONT000001721	TALONG000000004	TALONT000001721	16	2279	Known	NIC	None	0	0	0	27	0	0	0	0	0	0	0	0	0	0	27	0
4	1724	gene-FMR1	TALONT000001724	TALONG000000004	TALONT000001724	17	2226	Known	NIC	None	0	0	0	12	0	0	0	0	0	0	0	0	0	0	12	0
10	1727	gene-HSP90B1	TALONT000001727	TALONG000000010	TALONT000001727	7	1035	Known	ISM	Prefix	6	9	20	6	4	10	5	12	13	15	11	7	6	8	60	72
10	1730	gene-HSP90B1	TALONT000001730	TALONG000000010	TALONT000001730	15	2122	Known	NNC	None	3	6	2	0	0	0	0	0	0	2	2	0	0	0	11	4
4	1732	gene-FMR1	TALONT000001732	TALONG000000004	TALONT000001732	10	1450	Known	NNC	None	0	0	0	16	0	0	0	0	0	0	0	0	0	0	16	0
4	1734	gene-FMR1	TALONT000001734	TALONG000000004	TALONT000001734	9	1482	Known	NNC	None	0	0	0	29	0	0	0	0	0	0	0	0	0	0	29	0
10	1738	gene-HSP90B1	TALONT000001738	TALONG000000010	TALONT000001738	18	2575	Known	NIC	None	6	8	1	2	4	2	0	4	5	1	1	1	1	2	23	15
4	1739	gene-FMR1	TALONT000001739	TALONG000000004	TALONT000001739	16	2278	Known	NNC	None	0	0	0	13	0	0	0	0	0	0	0	0	0	0	13	0
4	1741	gene-FMR1	TALONT000001741	TALONG000000004	TALONT000001741	6	1079	Known	NIC	None	0	0	0	42	0	0	0	0	0	0	0	0	0	0	42	0
4	1743	gene-FMR1	TALONT000001743	TALONG000000004	TALONT000001743	13	1854	Known	NIC	None	0	0	0	17	0	0	0	0	0	0	0	0	0	0	17	0
4	1749	gene-FMR1	TALONT000001749	TALONG000000004	TALONT000001749	14	1961	Known	NIC	None	0	0	0	16	0	0	0	0	0	0	0	0	0	0	16	0
4	1753	gene-FMR1	TALONT000001753	TALONG000000004	TALONT000001753	12	1741	Known	NIC	None	0	0	0	23	0	0	0	0	1	0	1	0	0	0	23	2
4	1762	gene-FMR1	TALONT000001762	TALONG000000004	TALONT000001762	6	1985	Known	NNC	None	0	0	0	22	0	0	0	0	0	0	0	0	0	0	22	0
10	1764	gene-HSP90B1	TALONT000001764	TALONG000000010	TALONT000001764	15	2151	Known	NIC	None	0	9	2	1	0	0	0	0	0	8	1	0	0	1	12	10
4	1770	gene-FMR1	TALONT000001770	TALONG000000004	TALONT000001770	17	2183	Known	NIC	None	0	0	0	23	0	0	0	0	0	0	0	0	0	0	23	0
4	1771	gene-FMR1	TALONT000001771	TALONG000000004	TALONT000001771	16	1622	Known	NIC	None	0	0	0	14	0	0	0	0	0	0	0	0	0	0	14	0
10	1775	gene-HSP90B1	TALONT000001775	TALONG000000010	TALONT000001775	18	2772	Known	NIC	None	6	8	5	4	0	5	5	4	5	0	4	2	1	4	33	20
10	1778	gene-HSP90B1	TALONT000001778	TALONG000000010	TALONT000001778	18	2786	Known	NIC	None	4	15	8	4	12	11	5	4	10	4	9	8	5	8	59	48
10	1779	gene-HSP90B1	TALONT000001779	TALONG000000010	TALONT000001779	18	2784	Known	NIC	None	6	10	6	0	4	5	1	1	3	2	3	4	1	2	32	16
6	1780	gene-EIF1B	TALONT000001780	TALONG000000006	TALONT000001780	3	1340	Known	ISM	Prefix	0	0	10	0	12	21	43	20	63	16	36	63	57	0	86	255
4	1781	gene-FMR1	TALONT000001781	TALONG000000004	TALONT000001781	17	1835	Known	NIC	None	0	0	0	15	0	0	0	0	0	0	0	1	0	0	15	1
4	1787	gene-FMR1	TALONT000001787	TALONG000000004	TALONT000001787	13	1910	Known	NIC	None	0	0	0	14	0	0	0	0	0	0	0	0	0	0	14	0
10	1792	gene-HSP90B1	TALONT000001792	TALONG000000010	TALONT000001792	18	2775	Known	NIC	None	0	2	2	3	0	6	0	1	0	1	1	4	2	4	13	13
10	1799	gene-HSP90B1	TALONT000001799	TALONG000000010	TALONT000001799	15	2115	Known	NIC	None	3	12	2	4	4	6	1	0	3	8	11	3	6	0	32	31
6	1803	gene-EIF1B	TALONT000001803	TALONG000000006	TALONT000001803	4	1009	Known	NIC	None	31	14	12	33	44	43	12	19	16	22	22	30	29	16	189	154
4	1808	gene-FMR1	TALONT000001808	TALONG000000004	TALONT000001808	17	1873	Known	NIC	None	0	0	0	12	0	0	0	0	0	0	0	0	0	0	12	0
10	1815	gene-HSP90B1	TALONT000001815	TALONG000000010	TALONT000001815	18	2772	Known	NIC	None	1	4	0	7	4	5	3	2	2	2	3	3	2	2	24	16
10	1816	gene-HSP90B1	TALONT000001816	TALONG000000010	TALONT000001816	18	2773	Known	NIC	None	1	2	4	2	2	0	1	3	3	2	1	0	3	2	12	14
10	1819	gene-HSP90B1	TALONT000001819	TALONG000000010	TALONT000001819	18	2786	Known	NIC	None	14	31	17	13	13	27	10	10	22	18	15	13	7	11	125	96
6	1821	gene-EIF1B	TALONT000001821	TALONG000000006	TALONT000001821	4	949	Known	NNC	None	13	17	18	19	17	35	9	12	24	20	28	15	20	34	128	153
10	1823	gene-HSP90B1	TALONT000001823	TALONG000000010	TALONT000001823	18	2786	Known	NIC	None	1	1	5	4	1	3	0	1	1	2	1	3	0	5	15	13
10	1827	gene-HSP90B1	TALONT000001827	TALONG000000010	TALONT000001827	18	2782	Known	NIC	None	1	6	2	2	6	1	0	2	6	3	3	2	1	3	18	20
10	1829	gene-HSP90B1	TALONT000001829	TALONG000000010	TALONT000001829	18	2786	Known	NIC	None	4	8	7	8	5	8	5	3	6	4	7	9	2	6	45	37
4	1831	gene-FMR1	TALONT000001831	TALONG000000004	TALONT000001831	17	2365	Known	NNC	None	0	0	0	14	0	0	0	0	0	0	0	0	0	0	14	0
4	1838	gene-FMR1	TALONT000001838	TALONG000000004	TALONT000001838	18	2387	Known	NIC	None	0	0	0	8	0	0	4	0	0	0	0	0	0	0	12	0
4	1846	gene-FMR1	TALONT000001846	TALONG000000004	TALONT000001846	17	2392	Known	NIC	None	0	0	0	16	0	0	0	0	0	0	0	0	0	0	16	0
10	1868	gene-HSP90B1	TALONT000001868	TALONG000000010	TALONT000001868	18	2744	Known	NNC	None	0	7	2	0	0	0	4	0	0	0	0	0	0	0	13	0
6	1874	gene-EIF1B	TALONT000001874	TALONG000000006	TALONT000001874	4	959	Known	NIC	None	31	4	2	4	14	5	7	3	15	4	7	7	7	11	67	54
6	1878	gene-EIF1B	TALONT000001878	TALONG000000006	TALONT000001878	4	964	Known	NIC	None	39	37	30	32	33	74	18	28	47	28	40	44	53	52	263	292
10	1879	gene-HSP90B1	TALONT000001879	TALONG000000010	TALONT000001879	18	2778	Known	NIC	None	3	10	13	12	10	14	10	4	15	10	8	8	6	7	72	58
4	1884	gene-FMR1	TALONT000001884	TALONG000000004	TALONT000001884	16	2235	Known	NIC	None	0	0	0	11	0	0	0	0	0	0	0	0	0	0	11	0
10	1887	gene-HSP90B1	TALONT000001887	TALONG000000010	TALONT000001887	18	2779	Known	NIC	None	9	20	20	13	11	11	3	8	11	4	8	13	7	11	87	62
10	1888	gene-HSP90B1	TALONT000001888	TALONG000000010	TALONT000001888	18	2838	Known	NIC	None	1	5	4	1	0	1	2	2	4	3	0	0	0	1	14	10
10	1889	gene-HSP90B1	TALONT000001889	TALONG000000010	TALONT000001889	19	2890	Known	NIC	None	0	12	7	0	4	7	0	1	0	3	0	0	0	0	30	4
10	1913	gene-HSP90B1	TALONT000001913	TALONG000000010	TALONT000001913	5	651	Known	ISM	Prefix	7	9	10	10	9	15	7	7	12	9	6	9	3	4	67	50
10	1916	gene-HSP90B1	TALONT000001916	TALONG000000010	TALONT000001916	16	2169	Known	NIC	None	0	2	2	0	3	0	5	0	0	9	4	0	0	0	12	13
10	1920	gene-HSP90B1	TALONT000001920	TALONG000000010	TALONT000001920	18	2779	Known	NIC	None	6	4	4	5	3	8	4	2	5	2	5	8	7	6	34	35
10	1930	gene-HSP90B1	TALONT000001930	TALONG000000010	TALONT000001930	10	1365	Known	ISM	Prefix	3	4	13	3	6	14	8	2	7	2	2	8	5	6	51	32
10	1932	gene-HSP90B1	TALONT000001932	TALONG000000010	TALONT000001932	18	2767	Known	NIC	None	1	3	3	2	2	1	3	1	2	0	3	0	1	2	15	9
10	1943	gene-HSP90B1	TALONT000001943	TALONG000000010	TALONT000001943	18	2777	Known	NIC	None	2	4	4	3	2	3	1	2	2	3	1	2	4	1	19	15
10	1961	gene-HSP90B1	TALONT000001961	TALONG000000010	TALONT000001961	18	2770	Known	NIC	None	0	2	2	4	4	1	5	1	0	2	0	1	1	2	18	7
10	1964	gene-HSP90B1	TALONT000001964	TALONG000000010	TALONT000001964	14	1990	Known	NIC	None	0	3	10	7	0	4	0	9	0	2	3	0	0	0	24	14
10	1971	gene-HSP90B1	TALONT000001971	TALONG000000010	TALONT000001971	18	2794	Known	NIC	None	0	1	3	3	1	3	4	2	1	0	1	1	2	0	15	7
10	1976	gene-HSP90B1	TALONT000001976	TALONG000000010	TALONT000001976	17	2652	Known	NIC	None	2	5	5	2	0	0	6	0	0	1	0	0	0	2	20	3
10	1977	gene-HSP90B1	TALONT000001977	TALONG000000010	TALONT000001977	14	2012	Known	NIC	None	2	4	0	1	5	0	0	0	1	0	0	0	0	1	12	2
10	1989	gene-HSP90B1	TALONT000001989	TALONG000000010	TALONT000001989	10	1400	Known	ISM	Prefix	1	3	2	0	2	3	1	2	1	7	1	3	2	1	12	17
10	1997	gene-HSP90B1	TALONT000001997	TALONG000000010	TALONT000001997	6	868	Known	ISM	Prefix	2	4	1	1	1	5	2	2	1	2	1	3	1	1	16	11
10	1999	gene-HSP90B1	TALONT000001999	TALONG000000010	TALONT000001999	18	2784	Known	NIC	None	4	5	3	2	2	2	1	2	4	3	3	4	1	4	19	21
10	2010	gene-HSP90B1	TALONT000002010	TALONG000000010	TALONT000002010	17	2450	Known	NIC	None	2	7	4	4	3	8	9	6	2	5	4	6	2	10	37	35
10	2011	gene-HSP90B1	TALONT000002011	TALONG000000010	TALONT000002011	18	2774	Known	NIC	None	2	6	5	3	1	2	1	1	2	5	3	2	0	0	20	13
10	2014	gene-HSP90B1	TALONT000002014	TALONG000000010	TALONT000002014	18	2770	Known	NIC	None	3	7	4	2	3	7	3	1	3	0	2	3	3	4	29	16
10	2019	gene-HSP90B1	TALONT000002019	TALONG000000010	TALONT000002019	15	2129	Known	NIC	None	5	14	14	0	11	8	10	14	11	62	13	15	3	17	62	135
10	2030	gene-HSP90B1	TALONT000002030	TALONG000000010	TALONT000002030	18	2770	Known	NIC	None	1	2	6	0	1	1	0	2	4	4	7	4	0	6	11	27
10	2036	gene-HSP90B1	TALONT000002036	TALONG000000010	TALONT000002036	18	2649	Known	NIC	None	0	3	1	0	2	2	3	0	1	1	1	2	1	0	11	6
10	2039	gene-HSP90B1	TALONT000002039	TALONG000000010	TALONT000002039	18	2776	Known	NIC	None	2	5	5	6	1	10	7	4	2	6	5	0	2	2	36	21
10	2049	gene-HSP90B1	TALONT000002049	TALONG000000010	TALONT000002049	17	2448	Known	NIC	None	0	1	1	3	1	4	3	2	0	6	3	1	2	7	13	21
10	2051	gene-HSP90B1	TALONT000002051	TALONG000000010	TALONT000002051	18	2777	Known	NIC	None	3	10	13	15	5	12	9	7	11	8	8	4	1	10	67	49
10	2054	gene-HSP90B1	TALONT000002054	TALONG000000010	TALONT000002054	7	991	Known	NIC	None	0	7	0	0	0	0	5	0	0	0	0	0	0	0	12	0
10	2072	gene-HSP90B1	TALONT000002072	TALONG000000010	TALONT000002072	18	2558	Known	NIC	None	3	3	2	0	1	2	0	1	0	0	4	0	1	0	11	6
10	2090	gene-HSP90B1	TALONT000002090	TALONG000000010	TALONT000002090	17	2417	Known	ISM	Prefix	3	3	7	5	4	5	1	1	2	2	1	4	2	0	28	12
10	2121	gene-HSP90B1	TALONT000002121	TALONG000000010	TALONT000002121	19	2818	Known	NIC	None	2	3	4	1	3	3	3	1	0	1	0	0	0	0	19	2
10	2140	gene-HSP90B1	TALONT000002140	TALONG000000010	TALONT000002140	18	2784	Known	NIC	None	1	2	6	7	5	6	5	2	2	5	4	4	2	0	32	19
10	2142	gene-HSP90B1	TALONT000002142	TALONG000000010	TALONT000002142	12	1798	Known	NIC	None	5	0	1	4	0	3	0	0	0	0	0	0	0	0	13	0
6	2158	gene-EIF1B	TALONT000002158	TALONG000000006	TALONT000002158	5	1070	Known	NNC	None	0	65	0	0	38	133	40	62	32	35	0	0	62	0	276	191
10	2178	gene-HSP90B1	TALONT000002178	TALONG000000010	TALONT000002178	18	2766	Known	NIC	None	1	3	5	3	1	0	2	2	1	3	1	0	2	1	15	10
10	2182	gene-HSP90B1	TALONT000002182	TALONG000000010	TALONT000002182	18	2774	Known	NIC	None	3	5	2	6	4	1	2	4	4	6	3	4	1	3	23	25
6	2184	gene-EIF1B	TALONT000002184	TALONG000000006	TALONT000002184	4	969	Known	NIC	None	23	37	38	34	23	41	21	22	43	67	30	34	33	46	217	275
10	2206	gene-HSP90B1	TALONT000002206	TALONG000000010	TALONT000002206	12	1789	Known	NIC	None	0	2	6	0	0	9	2	0	0	2	2	0	0	2	19	6
10	2212	gene-HSP90B1	TALONT000002212	TALONG000000010	TALONT000002212	18	2772	Known	NIC	None	4	2	6	1	1	5	4	2	6	5	1	1	1	3	23	19
6	2226	gene-EIF1B	TALONT000002226	TALONG000000006	TALONT000002226	4	1013	Known	NIC	None	132	121	98	98	155	175	48	113	106	91	92	117	112	80	827	711
10	2245	gene-HSP90B1	TALONT000002245	TALONG000000010	TALONT000002245	11	1693	Known	NIC	None	6	6	8	7	15	12	5	0	10	5	10	7	3	12	59	47
10	2271	gene-HSP90B1	TALONT000002271	TALONG000000010	TALONT000002271	18	2771	Known	NIC	None	8	9	13	3	4	6	5	8	13	9	7	5	6	8	48	56
10	2294	gene-HSP90B1	TALONT000002294	TALONG000000010	TALONT000002294	15	2191	Known	ISM	Prefix	2	2	4	2	1	4	5	2	4	1	2	5	2	6	20	22
10	2335	gene-HSP90B1	TALONT000002335	TALONG000000010	TALONT000002335	17	2665	Known	NIC	None	1	1	2	2	0	2	4	6	4	3	4	2	0	0	12	19
4	2345	gene-FMR1	TALONT000002345	TALONG000000004	TALONT000002345	17	2498	Known	NIC	None	0	0	0	0	17	0	0	0	0	0	0	0	0	0	17	0
4	2346	gene-FMR1	TALONT000002346	TALONG000000004	TALONT000002346	17	2318	Known	NIC	None	0	0	0	0	19	0	0	0	0	0	0	0	0	0	19	0
10	2347	gene-HSP90B1	TALONT000002347	TALONG000000010	TALONT000002347	18	2736	Known	NIC	None	6	12	6	7	4	2	1	0	7	4	5	1	2	0	38	19
4	2359	gene-FMR1	TALONT000002359	TALONG000000004	TALONT000002359	17	2459	Known	NIC	None	0	0	0	0	13	0	0	0	0	0	0	0	0	0	13	0
4	2367	gene-FMR1	TALONT000002367	TALONG000000004	TALONT000002367	16	2209	Known	NIC	None	0	0	0	0	19	0	0	0	0	1	0	5	0	17	19	23
4	2378	gene-FMR1	TALONT000002378	TALONG000000004	TALONT000002378	16	2194	Known	NNC	None	0	0	0	0	21	0	0	0	0	0	0	0	0	0	21	0
6	2396	gene-EIF1B	TALONT000002396	TALONG000000006	TALONT000002396	4	1017	Known	NNC	None	12	1	23	0	1	3	1	1	35	0	1	2	1	15	41	55
4	2400	gene-FMR1	TALONT000002400	TALONG000000004	TALONT000002400	16	2259	Known	NIC	None	0	0	0	0	19	0	19	0	0	0	0	0	0	1	38	1
6	2416	gene-EIF1B	TALONT000002416	TALONG000000006	TALONT000002416	4	976	Known	NNC	None	9	12	8	15	16	15	11	3	18	7	13	10	13	21	86	85
10	2439	gene-HSP90B1	TALONT000002439	TALONG000000010	TALONT000002439	18	2776	Known	NIC	None	0	0	4	5	3	5	0	4	4	1	1	2	3	2	17	17
14	2447	TALONG000000014	TALONT000002447	TALONG000000014	TALONT000002447	4	693	Antisense	NIC	None	11	12	5	15	15	55	9	11	15	11	17	11	12	13	122	90
10	2449	gene-HSP90B1	TALONT000002449	TALONG000000010	TALONT000002449	13	1925	Known	NIC	None	2	3	6	1	2	3	3	0	1	2	0	3	0	2	20	8
14	2451	TALONG000000014	TALONT000002451	TALONG000000014	TALONT000002451	4	704	Antisense	NNC	None	24	25	31	33	29	57	22	31	44	26	32	36	26	57	221	252
10	2453	gene-HSP90B1	TALONT000002453	TALONG000000010	TALONT000002453	11	1465	Known	ISM	Prefix	4	2	7	4	6	6	2	5	5	2	3	2	0	4	31	21
10	2456	gene-HSP90B1	TALONT000002456	TALONG000000010	TALONT000002456	18	2742	Known	NIC	None	1	5	7	0	2	1	6	0	1	0	0	1	1	3	22	6
4	2469	gene-FMR1	TALONT000002469	TALONG000000004	TALONT000002469	12	1688	Known	NIC	None	0	0	0	0	19	0	0	0	0	0	0	0	0	0	19	0
10	2473	gene-HSP90B1	TALONT000002473	TALONG000000010	TALONT000002473	18	2774	Known	NIC	None	0	2	2	2	3	2	1	0	1	1	0	0	0	0	12	2
10	2483	gene-HSP90B1	TALONT000002483	TALONG000000010	TALONT000002483	9	1552	Known	NIC	None	0	0	8	4	0	0	1	6	2	0	0	1	0	1	13	10
10	2485	gene-HSP90B1	TALONT000002485	TALONG000000010	TALONT000002485	6	870	Known	ISM	Prefix	7	4	3	3	3	6	4	2	1	8	4	6	6	5	30	32
14	2501	TALONG000000014	TALONT000002501	TALONG000000014	TALONT000002501	4	740	Antisense	NIC	None	122	87	56	100	145	166	41	108	80	80	88	127	88	91	717	662
10	2518	gene-HSP90B1	TALONT000002518	TALONG000000010	TALONT000002518	19	2708	Known	NIC	None	3	0	1	8	0	3	0	1	0	0	5	0	2	0	15	8
14	2533	TALONG000000014	TALONT000002533	TALONG000000014	TALONT000002533	3	1021	Antisense	ISM	Suffix	29	110	47	113	57	91	27	25	64	59	134	110	131	156	474	679
14	2538	TALONG000000014	TALONT000002538	TALONG000000014	TALONT000002538	4	727	Antisense	NIC	None	58	332	232	321	213	311	30	53	337	88	204	359	340	400	1497	1781
10	2549	gene-HSP90B1	TALONT000002549	TALONG000000010	TALONT000002549	19	2631	Known	NIC	None	0	1	1	2	1	9	0	0	0	0	0	0	0	4	14	4
10	2554	gene-HSP90B1	TALONT000002554	TALONG000000010	TALONT000002554	18	2767	Known	NIC	None	3	1	1	3	3	2	0	0	2	1	1	1	2	0	13	7
14	2563	TALONG000000014	TALONT000002563	TALONG000000014	TALONT000002563	4	634	Antisense	NIC	None	0	49	2	1	0	0	0	0	0	2	1	2	0	3	52	8
14	2582	TALONG000000014	TALONT000002582	TALONG000000014	TALONT000002582	4	707	Antisense	NIC	None	36	31	35	34	36	44	37	29	46	25	43	51	46	68	253	308
10	2583	gene-HSP90B1	TALONT000002583	TALONG000000010	TALONT000002583	17	2482	Known	ISM	Prefix	1	3	1	1	1	5	0	0	0	1	0	2	1	0	12	4
10	2591	gene-HSP90B1	TALONT000002591	TALONG000000010	TALONT000002591	20	2860	Known	NIC	None	10	4	4	2	0	3	13	0	0	0	0	0	0	0	36	0
14	2610	TALONG000000014	TALONT000002610	TALONG000000014	TALONT000002610	2	2031	Antisense	ISM	Prefix	41	100	60	94	68	46	67	51	120	101	99	240	107	96	476	814
10	2616	gene-HSP90B1	TALONT000002616	TALONG000000010	TALONT000002616	18	2692	Known	NIC	None	0	0	0	5	1	6	1	0	0	0	1	0	0	0	13	1
10	2636	gene-HSP90B1	TALONT000002636	TALONG000000010	TALONT000002636	13	1839	Known	ISM	Prefix	2	6	7	3	0	12	1	1	1	5	1	7	8	2	31	25
14	2638	TALONG000000014	TALONT000002638	TALONG000000014	TALONT000002638	2	947	Antisense	ISM	Suffix	23	125	63	61	27	31	26	135	191	76	96	85	72	55	356	710
14	2652	TALONG000000014	TALONT000002652	TALONG000000014	TALONT000002652	5	736	Antisense	NIC	None	0	71	58	31	0	82	0	100	48	0	0	0	127	0	242	275
10	2677	gene-HSP90B1	TALONT000002677	TALONG000000010	TALONT000002677	18	2788	Known	NIC	None	2	2	5	2	4	7	1	0	2	2	0	1	1	3	23	9
14	2703	TALONG000000014	TALONT000002703	TALONG000000014	TALONT000002703	4	696	Antisense	NNC	None	2	3	1	3	4	3	4	2	4	6	4	2	3	7	20	28
14	2716	TALONG000000014	TALONT000002716	TALONG000000014	TALONT000002716	4	741	Antisense	NNC	None	71	56	49	67	124	129	33	79	54	43	59	68	81	46	529	430
4	2754	gene-FMR1	TALONT000002754	TALONG000000004	TALONT000002754	15	1949	Known	NIC	None	0	0	0	0	0	26	0	0	0	0	0	0	0	0	26	0
4	2756	gene-FMR1	TALONT000002756	TALONG000000004	TALONT000002756	12	1625	Known	NIC	None	0	0	0	0	0	43	0	0	0	0	0	0	0	17	43	17
4	2757	gene-FMR1	TALONT000002757	TALONG000000004	TALONT000002757	4	982	Known	NIC	None	0	0	0	0	0	69	0	7	0	0	0	0	0	0	69	7
4	2759	gene-FMR1	TALONT000002759	TALONG000000004	TALONT000002759	15	2002	Known	NIC	None	0	0	0	0	0	14	0	0	0	0	0	0	0	0	14	0
4	2760	gene-FMR1	TALONT000002760	TALONG000000004	TALONT000002760	15	2294	Known	NIC	None	0	0	0	0	0	20	0	0	0	0	0	0	0	0	20	0
4	2763	gene-FMR1	TALONT000002763	TALONG000000004	TALONT000002763	12	1085	Known	NNC	None	0	0	0	0	0	20	0	0	0	0	0	0	0	0	20	0
4	2764	gene-FMR1	TALONT000002764	TALONG000000004	TALONT000002764	19	2654	Known	NIC	None	0	0	0	0	0	30	0	0	0	0	0	0	0	0	30	0
10	2766	gene-HSP90B1	TALONT000002766	TALONG000000010	TALONT000002766	11	1691	Known	NIC	None	2	1	2	4	2	6	3	0	8	8	7	5	1	11	20	40
4	2767	gene-FMR1	TALONT000002767	TALONG000000004	TALONT000002767	17	1986	Known	NNC	None	0	0	0	0	0	12	0	0	0	0	0	0	0	0	12	0
4	2772	gene-FMR1	TALONT000002772	TALONG000000004	TALONT000002772	17	2446	Known	NIC	None	0	0	0	0	0	26	0	0	0	0	0	0	0	0	26	0
4	2773	gene-FMR1	TALONT000002773	TALONG000000004	TALONT000002773	7	1044	Known	NNC	None	0	0	0	0	0	41	0	0	0	0	0	0	0	0	41	0
4	2777	gene-FMR1	TALONT000002777	TALONG000000004	TALONT000002777	10	1594	Known	NIC	None	0	0	0	0	0	12	0	0	0	0	0	0	8	0	12	8
4	2779	gene-FMR1	TALONT000002779	TALONG000000004	TALONT000002779	16	2175	Known	NNC	None	0	0	0	0	0	18	0	0	0	0	0	0	0	0	18	0
4	2784	gene-FMR1	TALONT000002784	TALONG000000004	TALONT000002784	16	2104	Known	NNC	None	0	0	0	0	0	26	0	0	0	0	0	0	0	0	26	0
4	2797	gene-FMR1	TALONT000002797	TALONG000000004	TALONT000002797	13	1800	Known	NIC	None	0	0	0	0	0	25	0	0	0	0	0	0	0	0	25	0
4	2799	gene-FMR1	TALONT000002799	TALONG000000004	TALONT000002799	16	2185	Known	NIC	None	0	0	0	0	0	19	1	0	0	0	1	0	0	39	20	40
4	2809	gene-FMR1	TALONT000002809	TALONG000000004	TALONT000002809	17	1814	Known	NIC	None	0	0	0	0	0	14	0	0	0	0	0	0	0	0	14	0
4	2816	gene-FMR1	TALONT000002816	TALONG000000004	TALONT000002816	15	2022	Known	NIC	None	0	0	0	0	0	26	0	0	0	0	0	0	0	0	26	0
4	2824	gene-FMR1	TALONT000002824	TALONG000000004	TALONT000002824	14	1445	Known	NIC	None	0	0	0	0	0	13	0	0	0	0	0	0	0	1	13	1
4	2828	gene-FMR1	TALONT000002828	TALONG000000004	TALONT000002828	16	2160	Known	NIC	None	0	0	0	0	0	15	0	0	0	0	0	0	0	0	15	0
4	2831	gene-FMR1	TALONT000002831	TALONG000000004	TALONT000002831	16	2272	Known	NIC	None	0	0	0	0	0	21	0	0	0	0	0	0	0	0	21	0
4	2834	gene-FMR1	TALONT000002834	TALONG000000004	TALONT000002834	3	4257	Known	NNC	None	0	0	0	0	0	12	7	0	11	0	0	0	8	0	19	19
14	2836	TALONG000000014	TALONT000002836	TALONG000000014	TALONT000002836	4	704	Antisense	NNC	None	140	179	129	122	133	188	93	132	175	110	124	138	179	185	984	1043
10	2847	gene-HSP90B1	TALONT000002847	TALONG000000010	TALONT000002847	18	2775	Known	NIC	None	1	6	3	1	2	5	4	1	0	1	0	4	0	2	22	8
4	2862	gene-FMR1	TALONT000002862	TALONG000000004	TALONT000002862	5	924	Known	NIC	None	0	0	0	0	0	19	0	0	0	0	0	0	0	0	19	0
4	2886	gene-FMR1	TALONT000002886	TALONG000000004	TALONT000002886	17	2614	Known	NIC	None	0	0	0	0	0	18	0	8	0	0	17	0	0	0	18	25
4	2898	gene-FMR1	TALONT000002898	TALONG000000004	TALONT000002898	6	877	Known	NIC	None	0	0	0	0	0	14	0	0	0	0	0	0	0	0	14	0
14	2937	TALONG000000014	TALONT000002937	TALONG000000014	TALONT000002937	4	742	Antisense	NIC	None	52	59	51	65	111	110	39	67	56	54	45	64	82	53	487	421
14	2938	TALONG000000014	TALONT000002938	TALONG000000014	TALONT000002938	2	716	Antisense	Genomic	None	0	0	0	0	22	0	0	0	0	0	0	0	0	0	22	0
14	2957	TALONG000000014	TALONT000002957	TALONG000000014	TALONT000002957	3	1127	Antisense	NNC	None	0	0	0	0	21	0	0	0	0	33	0	0	14	0	21	47
14	2962	TALONG000000014	TALONT000002962	TALONG000000014	TALONT000002962	4	705	Antisense	NNC	None	4	6	6	8	11	8	3	1	7	6	8	7	6	11	46	46
14	2977	TALONG000000014	TALONT000002977	TALONG000000014	TALONT000002977	4	723	Antisense	NNC	None	0	0	0	17	29	0	0	0	0	0	0	0	0	0	46	0
14	2989	TALONG000000014	TALONT000002989	TALONG000000014	TALONT000002989	4	723	Antisense	NIC	None	35	38	26	53	30	52	31	40	59	32	45	54	64	64	265	358
14	2997	TALONG000000014	TALONT000002997	TALONG000000014	TALONT000002997	2	2232	Antisense	NNC	None	0	0	0	0	12	0	0	0	0	0	0	0	0	0	12	0
14	3008	TALONG000000014	TALONT000003008	TALONG000000014	TALONT000003008	4	737	Antisense	NIC	None	86	44	49	86	122	108	32	62	44	47	48	70	70	33	527	374
10	3042	gene-HSP90B1	TALONT000003042	TALONG000000010	TALONT000003042	7	1044	Known	NIC	None	0	0	0	2	7	0	7	4	0	1	4	0	1	6	16	16
14	3056	TALONG000000014	TALONT000003056	TALONG000000014	TALONT000003056	5	527	Antisense	NNC	None	0	0	0	0	0	44	0	0	0	0	0	0	0	0	44	0
10	3060	gene-HSP90B1	TALONT000003060	TALONG000000010	TALONT000003060	15	2181	Known	NNC	None	1	2	0	1	2	7	0	0	2	3	2	2	1	1	13	11
16	3081	TALONG000000016	TALONT000003081	TALONG000000016	TALONT000003081	6	3886	Antisense	NNC	None	1	1	1	1	1	3	3	0	0	0	0	1	0	0	11	1
14	3091	TALONG000000014	TALONT000003091	TALONG000000014	TALONT000003091	4	689	Antisense	NIC	None	13	11	7	13	8	11	4	8	18	10	12	14	15	13	67	90
14	3100	TALONG000000014	TALONT000003100	TALONG000000014	TALONT000003100	4	846	Antisense	NNC	None	0	34	0	38	0	1	0	0	0	0	44	0	0	53	73	97
14	3112	TALONG000000014	TALONT000003112	TALONG000000014	TALONT000003112	4	701	Antisense	NIC	None	9	8	8	15	4	17	5	13	16	5	6	8	9	12	66	69
14	3126	TALONG000000014	TALONT000003126	TALONG000000014	TALONT000003126	4	701	Antisense	NNC	None	3	4	1	3	3	4	3	1	2	4	0	4	5	4	21	20
14	3132	TALONG000000014	TALONT000003132	TALONG000000014	TALONT000003132	4	683	Antisense	NIC	None	66	17	16	18	11	20	58	7	20	11	10	15	19	96	206	178
10	3148	gene-HSP90B1	TALONT000003148	TALONG000000010	TALONT000003148	16	2528	Known	NIC	None	0	2	0	0	2	10	0	0	0	1	0	0	0	0	14	1
16	3165	TALONG000000016	TALONT000003165	TALONG000000016	TALONT000003165	6	3754	Antisense	ISM	Prefix	2	2	2	1	1	3	1	0	1	2	1	0	0	1	12	5
16	3180	TALONG000000016	TALONT000003180	TALONG000000016	TALONT000003180	6	3751	Antisense	ISM	Suffix	2	3	5	3	4	1	4	1	1	2	2	1	0	1	22	8
10	3238	gene-HSP90B1	TALONT000003238	TALONG000000010	TALONT000003238	18	2772	Known	NIC	None	0	2	2	0	2	2	3	1	0	0	0	0	1	0	11	2
10	3246	gene-HSP90B1	TALONT000003246	TALONG000000010	TALONT000003246	12	1867	Known	NIC	None	3	3	0	0	3	3	2	1	0	0	6	1	0	2	14	10
10	3279	gene-HSP90B1	TALONT000003279	TALONG000000010	TALONT000003279	18	2784	Known	NIC	None	4	2	4	1	4	4	0	1	3	0	2	0	1	6	19	13
14	3439	TALONG000000014	TALONT000003439	TALONG000000014	TALONT000003439	4	718	Antisense	NNC	None	1	2	2	1	3	2	0	1	2	1	3	2	2	1	11	12
10	3460	gene-HSP90B1	TALONT000003460	TALONG000000010	TALONT000003460	11	1482	Known	ISM	Prefix	3	1	3	1	1	3	1	1	4	2	0	3	0	1	13	11
4	3470	gene-FMR1	TALONT000003470	TALONG000000004	TALONT000003470	18	2511	Known	NIC	None	0	0	0	0	0	0	19	0	0	0	0	0	0	0	19	0
4	3473	gene-FMR1	TALONT000003473	TALONG000000004	TALONT000003473	8	910	Known	NNC	None	0	0	0	0	0	0	21	0	0	0	0	0	0	0	21	0
4	3476	gene-FMR1	TALONT000003476	TALONG000000004	TALONT000003476	16	2157	Known	NNC	None	0	0	0	0	0	0	13	0	0	0	0	0	0	0	13	0
4	3481	gene-FMR1	TALONT000003481	TALONG000000004	TALONT000003481	6	564	Known	NIC	None	0	0	0	0	0	0	27	0	0	0	0	0	0	0	27	0
4	3484	gene-FMR1	TALONT000003484	TALONG000000004	TALONT000003484	7	1260	Known	ISM	Prefix	0	0	0	0	0	0	19	0	0	4	0	0	0	30	19	34
4	3486	gene-FMR1	TALONT000003486	TALONG000000004	TALONT000003486	3	643	Known	NIC	None	0	0	0	0	0	0	31	0	0	20	0	0	0	0	31	20
4	3491	gene-FMR1	TALONT000003491	TALONG000000004	TALONT000003491	13	1827	Known	NIC	None	0	0	0	0	0	0	24	0	0	0	0	0	0	0	24	0
4	3497	gene-FMR1	TALONT000003497	TALONG000000004	TALONT000003497	11	1638	Known	NIC	None	0	0	0	0	0	0	23	0	0	0	0	0	0	0	23	0
4	3499	gene-FMR1	TALONT000003499	TALONG000000004	TALONT000003499	16	2109	Known	NIC	None	0	0	0	0	0	0	13	0	0	0	0	0	0	0	13	0
4	3501	gene-FMR1	TALONT000003501	TALONG000000004	TALONT000003501	18	2475	Known	NIC	None	0	0	0	0	0	0	12	0	0	0	0	0	0	0	12	0
4	3508	gene-FMR1	TALONT000003508	TALONG000000004	TALONT000003508	17	2233	Known	NIC	None	0	0	0	0	0	0	13	0	0	0	0	0	0	0	13	0
10	3514	gene-HSP90B1	TALONT000003514	TALONG000000010	TALONT000003514	18	2773	Known	NIC	None	2	2	2	1	2	2	1	0	3	2	2	2	1	2	12	12
4	3519	gene-FMR1	TALONT000003519	TALONG000000004	TALONT000003519	7	1107	Known	NIC	None	0	0	0	0	0	0	12	0	0	0	0	0	0	0	12	0
10	3527	gene-HSP90B1	TALONT000003527	TALONG000000010	TALONT000003527	14	2122	Known	NIC	None	0	1	2	3	4	12	0	2	0	1	4	1	0	1	22	9
14	3531	TALONG000000014	TALONT000003531	TALONG000000014	TALONT000003531	4	675	Antisense	NIC	None	5	6	4	6	4	5	5	10	8	6	8	6	8	8	35	54
14	3542	TALONG000000014	TALONT000003542	TALONG000000014	TALONT000003542	2	959	Antisense	NNC	None	0	0	0	41	0	0	0	0	43	0	0	0	0	0	41	43
1	3605	gene-TARDBP	TALONT000003605	TALONG000000001	TALONT000003605	6	3043	Known	ISM	Suffix	51	48	62	55	16	98	18	32	70	52	56	44	24	42	348	320
16	3609	TALONG000000016	TALONT000003609	TALONG000000016	TALONT000003609	6	2949	Antisense	NIC	None	2	2	3	3	2	5	4	2	0	1	2	0	2	0	21	7
1	3610	gene-TARDBP	TALONT000003610	TALONG000000001	TALONT000003610	5	4013	Known	ISM	Both	6460	4725	10304	7578	3423	9717	8456	4776	8073	8721	8667	5032	5698	14913	50663	55880
1	3611	gene-TARDBP	TALONT000003611	TALONG000000001	TALONT000003611	5	4733	Known	ISM	Suffix	243	304	528	338	155	335	286	279	696	737	684	510	497	1172	2189	4575
16	3612	TALONG000000016	TALONT000003612	TALONG000000016	TALONT000003612	5	3729	Antisense	ISM	Prefix	8210	6074	11813	10287	4802	12718	10936	5927	9288	10582	10998	6593	5994	14165	64840	63547
16	3614	TALONG000000016	TALONT000003614	TALONG000000016	TALONT000003614	5	4438	Antisense	NIC	None	12	9	44	38	5	27	8	45	38	65	29	8	47	63	143	295
10	3615	gene-HSP90B1	TALONT000003615	TALONG000000010	TALONT000003615	18	2784	Known	NIC	None	2	3	3	3	4	2	2	1	3	3	2	2	0	5	19	16
10	3616	gene-HSP90B1	TALONT000003616	TALONG000000010	TALONT000003616	17	2666	Known	NIC	None	0	2	5	0	2	0	2	0	0	2	0	0	0	1	11	3
1	3618	gene-TARDBP	TALONT000003618	TALONG000000001	TALONT000003618	5	3869	Known	ISM	Suffix	109	245	334	134	126	413	273	170	241	482	368	308	119	604	1634	2292
16	3620	TALONG000000016	TALONT000003620	TALONG000000016	TALONT000003620	5	4443	Antisense	ISM	Prefix	285	378	656	504	218	452	404	350	839	909	870	587	492	1198	2897	5245
1	3630	gene-TARDBP	TALONT000003630	TALONG000000001	TALONT000003630	6	3233	Known	ISM	Suffix	1338	765	2268	1719	450	1240	1637	469	545	990	771	242	427	1541	9417	4985
1	3633	gene-TARDBP	TALONT000003633	TALONG000000001	TALONT000003633	5	3609	Known	ISM	Suffix	1	1	6	8	2	4	4	0	4	5	3	2	1	7	26	22
16	3642	TALONG000000016	TALONT000003642	TALONG000000016	TALONT000003642	7	2215	Antisense	ISM	Prefix	676	344	986	944	206	712	830	159	268	388	426	208	232	359	4698	2040
16	3654	TALONG000000016	TALONT000003654	TALONG000000016	TALONT000003654	6	2949	Antisense	ISM	Prefix	1972	1060	3144	2580	688	1809	2331	661	732	1228	1049	295	432	1674	13584	6071
1	3665	gene-TARDBP	TALONT000003665	TALONG000000001	TALONT000003665	7	2499	Known	ISM	Suffix	426	254	797	662	142	506	552	134	209	315	269	157	187	347	3339	1618
1	3666	gene-TARDBP	TALONT000003666	TALONG000000001	TALONT000003666	8	1557	Known	ISM	Suffix	217	66	181	203	20	165	317	28	48	83	105	0	37	34	1169	335
1	3667	gene-TARDBP	TALONT000003667	TALONG000000001	TALONT000003667	8	1548	Known	NIC	None	90	33	51	68	72	123	90	15	67	30	58	23	39	126	527	358
1	3668	gene-TARDBP	TALONT000003668	TALONG000000001	TALONT000003668	8	1484	Known	NIC	None	149	44	66	67	54	170	123	20	52	126	64	66	25	86	673	439
1	3669	gene-TARDBP	TALONT000003669	TALONG000000001	TALONT000003669	8	1240	Known	NIC	None	62	34	85	20	20	31	86	20	46	47	20	0	100	32	338	265
1	3670	gene-TARDBP	TALONT000003670	TALONG000000001	TALONT000003670	7	1215	Known	NIC	None	199	114	253	192	95	240	204	203	186	190	70	67	111	346	1297	1173
1	3671	gene-TARDBP	TALONT000003671	TALONG000000001	TALONT000003671	6	893	Known	ISM	Both	91	41	151	65	20	66	21	39	79	72	69	43	54	127	455	483
1	3674	gene-TARDBP	TALONT000003674	TALONG000000001	TALONT000003674	8	1319	Known	NIC	None	141	178	294	184	98	189	329	58	286	52	92	20	19	249	1413	776
1	3677	gene-TARDBP	TALONT000003677	TALONG000000001	TALONT000003677	8	1285	Known	NIC	None	38	52	53	36	29	24	64	0	26	30	72	31	26	78	296	263
1	3678	gene-TARDBP	TALONT000003678	TALONG000000001	TALONT000003678	5	5054	Known	NIC	None	3	3	19	1	0	4	0	0	0	1	7	1	7	2	30	18
1	3679	gene-TARDBP	TALONT000003679	TALONG000000001	TALONT000003679	4	3843	Known	NIC	None	31	8	46	41	13	8	11	0	51	3	29	10	9	35	158	137
1	3682	gene-TARDBP	TALONT000003682	TALONG000000001	TALONT000003682	6	3273	Known	ISM	Both	176	68	136	64	82	122	150	41	100	115	102	27	139	152	798	676
1	3683	gene-TARDBP	TALONT000003683	TALONG000000001	TALONT000003683	8	1523	Known	NIC	None	43	16	33	44	1	23	77	0	49	0	18	0	44	0	237	111
1	3685	gene-TARDBP	TALONT000003685	TALONG000000001	TALONT000003685	6	3029	Known	NIC	None	14	63	89	51	64	168	42	27	69	97	76	38	15	172	491	494
1	3686	gene-TARDBP	TALONT000003686	TALONG000000001	TALONT000003686	7	2490	Known	NIC	None	3	0	6	5	1	3	3	1	2	2	3	1	1	0	21	10
1	3687	gene-TARDBP	TALONT000003687	TALONG000000001	TALONT000003687	7	1212	Known	ISM	Suffix	20	3	72	49	11	0	83	115	93	140	82	140	170	203	238	943
1	3688	gene-TARDBP	TALONT000003688	TALONG000000001	TALONT000003688	6	4139	Known	ISM	Suffix	45	56	51	37	1	80	49	37	58	71	37	9	30	84	319	326
1	3689	gene-TARDBP	TALONT000003689	TALONG000000001	TALONT000003689	5	2845	Known	ISM	Suffix	72	41	102	82	26	93	83	53	95	106	90	40	76	157	499	617
1	3691	gene-TARDBP	TALONT000003691	TALONG000000001	TALONT000003691	3	4400	Known	NNC	None	0	0	0	8	10	13	11	0	0	0	0	0	0	0	42	0
1	3694	gene-TARDBP	TALONT000003694	TALONG000000001	TALONT000003694	5	4001	Known	NIC	None	3	2	3	6	1	3	1	4	1	5	3	1	1	5	19	20
1	3695	gene-TARDBP	TALONT000003695	TALONG000000001	TALONT000003695	8	1954	Known	NNC	None	0	0	0	16	0	0	0	0	0	0	0	0	0	0	16	0
1	3696	gene-TARDBP	TALONT000003696	TALONG000000001	TALONT000003696	5	4001	Known	ISM	Suffix	33	19	52	49	21	44	30	14	38	45	35	24	37	70	248	263
1	3697	gene-TARDBP	TALONT000003697	TALONG000000001	TALONT000003697	6	2992	Known	ISM	Both	104	75	170	83	72	224	176	92	282	231	219	222	222	319	904	1587
1	3698	gene-TARDBP	TALONT000003698	TALONG000000001	TALONT000003698	5	2894	Known	NIC	None	0	0	0	0	11	0	0	0	21	0	0	0	0	0	11	21
1	3703	gene-TARDBP	TALONT000003703	TALONG000000001	TALONT000003703	5	4715	Known	ISM	Suffix	121	121	191	107	74	250	116	102	229	315	217	167	217	423	980	1670
1	3705	gene-TARDBP	TALONT000003705	TALONG000000001	TALONT000003705	5	4714	Known	NNC	None	6	1	6	17	0	4	2	6	10	6	2	3	2	17	36	46
1	3707	gene-TARDBP	TALONT000003707	TALONG000000001	TALONT000003707	6	2986	Known	NIC	None	10	10	34	6	16	21	25	7	33	27	27	23	16	48	122	181
1	3710	gene-TARDBP	TALONT000003710	TALONG000000001	TALONT000003710	7	1101	Known	ISM	Prefix	65	49	36	24	15	56	1	2	1	11	8	9	1	4	246	36
1	3712	gene-TARDBP	TALONT000003712	TALONG000000001	TALONT000003712	6	2227	Known	ISM	Suffix	214	79	206	118	60	268	169	215	126	304	255	149	165	340	1114	1554
1	3715	gene-TARDBP	TALONT000003715	TALONG000000001	TALONT000003715	7	1182	Known	NIC	None	211	215	250	337	151	160	424	76	327	260	214	159	183	289	1748	1508
1	3716	gene-TARDBP	TALONT000003716	TALONG000000001	TALONT000003716	8	1271	Known	NNC	None	0	0	0	0	0	0	23	0	0	0	0	0	0	0	23	0
1	3718	gene-TARDBP	TALONT000003718	TALONG000000001	TALONT000003718	4	5377	Known	NIC	None	8	16	40	20	25	39	35	23	67	6	17	23	18	39	183	193
1	3728	gene-TARDBP	TALONT000003728	TALONG000000001	TALONT000003728	8	1283	Known	NIC	None	63	16	21	2	11	1	25	25	84	0	0	14	24	29	139	176
10	3729	gene-HSP90B1	TALONT000003729	TALONG000000010	TALONT000003729	18	2907	Known	NIC	None	0	4	0	2	0	13	3	0	0	0	0	0	0	0	22	0
1	3731	gene-TARDBP	TALONT000003731	TALONG000000001	TALONT000003731	5	4239	Known	NIC	None	7	0	10	0	1	2	0	0	13	6	0	0	0	0	20	19
1	3733	gene-TARDBP	TALONT000003733	TALONG000000001	TALONT000003733	8	1310	Known	NIC	None	44	92	122	147	20	114	163	10	162	20	22	20	130	161	702	525
1	3736	gene-TARDBP	TALONT000003736	TALONG000000001	TALONT000003736	5	4398	Known	NIC	None	2	1	8	6	0	3	2	4	11	4	3	1	7	16	22	46
1	3747	gene-TARDBP	TALONT000003747	TALONG000000001	TALONT000003747	5	4280	Known	NIC	None	0	0	10	0	0	4	2	0	8	15	0	13	8	9	16	53
1	3753	gene-TARDBP	TALONT000003753	TALONG000000001	TALONT000003753	7	2261	Known	ISM	Suffix	300	177	311	246	99	318	283	104	105	151	182	36	206	286	1734	1070
1	3756	gene-TARDBP	TALONT000003756	TALONG000000001	TALONT000003756	7	1285	Known	NIC	None	39	84	143	35	23	103	131	178	160	63	129	52	143	270	558	995
1	3761	gene-TARDBP	TALONT000003761	TALONG000000001	TALONT000003761	4	3836	Known	ISM	Prefix	18	26	41	24	18	78	47	48	20	9	20	0	13	18	252	128
1	3765	gene-TARDBP	TALONT000003765	TALONG000000001	TALONT000003765	5	4258	Known	ISM	Suffix	10	20	3	19	11	50	39	3	36	41	54	31	20	101	152	286
16	3768	TALONG000000016	TALONT000003768	TALONG000000016	TALONT000003768	7	898	Antisense	ISM	Prefix	305	266	330	493	271	225	635	125	409	324	311	262	192	291	2525	1914
16	3770	TALONG000000016	TALONT000003770	TALONG000000016	TALONT000003770	8	1273	Antisense	ISM	Prefix	326	87	238	348	26	265	483	23	70	142	157	0	28	43	1773	463
16	3772	TALONG000000016	TALONT000003772	TALONG000000016	TALONT000003772	7	2235	Antisense	NIC	None	37	144	0	30	27	91	34	1	0	0	0	1	37	0	363	39
16	3773	TALONG000000016	TALONT000003773	TALONG000000016	TALONT000003773	8	956	Antisense	NIC	None	63	58	121	37	27	26	118	32	66	57	32	2	95	45	450	329
16	3775	TALONG000000016	TALONT000003775	TALONG000000016	TALONT000003775	7	2174	Antisense	NIC	None	0	24	42	0	0	101	0	0	0	0	0	0	0	27	167	27
16	3778	TALONG000000016	TALONT000003778	TALONG000000016	TALONT000003778	6	693	Antisense	NNC	None	0	0	0	38	0	0	0	0	0	0	0	0	0	0	38	0
16	3780	TALONG000000016	TALONT000003780	TALONG000000016	TALONT000003780	6	801	Antisense	NIC	None	0	0	0	0	22	0	0	0	0	0	0	0	0	0	22	0
16	3781	TALONG000000016	TALONT000003781	TALONG000000016	TALONT000003781	6	1943	Antisense	ISM	Prefix	328	112	288	186	91	352	254	275	174	401	370	210	144	321	1611	1895
16	3782	TALONG000000016	TALONT000003782	TALONG000000016	TALONT000003782	6	2745	Antisense	ISM	Prefix	11	75	107	61	81	215	70	39	89	122	119	36	9	158	620	572
16	3783	TALONG000000016	TALONT000003783	TALONG000000016	TALONT000003783	7	2244	Antisense	ISM	Prefix	74	87	57	89	76	142	69	0	1	20	0	0	1	60	594	82
16	3786	TALONG000000016	TALONT000003786	TALONG000000016	TALONT000003786	6	3183	Antisense	NNC	None	0	1	0	2	0	25	0	19	1	1	1	1	0	1	28	24
16	3787	TALONG000000016	TALONT000003787	TALONG000000016	TALONT000003787	6	2708	Antisense	ISM	Prefix	132	108	232	75	115	304	206	137	424	288	280	317	212	338	1172	1996
14	3788	TALONG000000014	TALONT000003788	TALONG000000014	TALONT000003788	4	699	Antisense	NNC	None	2	9	1	5	1	2	1	4	5	2	4	4	5	3	21	27
16	3789	TALONG000000016	TALONT000003789	TALONG000000016	TALONT000003789	6	2781	Antisense	ISM	Both	117	148	148	109	88	102	47	95	114	70	171	151	56	138	759	795
16	3791	TALONG000000016	TALONT000003791	TALONG000000016	TALONT000003791	7	1977	Antisense	ISM	Prefix	474	263	375	379	129	381	404	124	135	206	254	53	202	298	2405	1272
16	3793	TALONG000000016	TALONT000003793	TALONG000000016	TALONT000003793	8	962	Antisense	ISM	Prefix	196	200	146	137	170	299	462	147	284	266	165	120	311	160	1610	1453
16	3794	TALONG000000016	TALONT000003794	TALONG000000016	TALONT000003794	7	928	Antisense	NIC	None	41	2	108	89	17	0	144	191	133	185	111	236	188	249	401	1293
14	3796	TALONG000000014	TALONT000003796	TALONG000000014	TALONT000003796	4	689	Antisense	NIC	None	10	4	3	19	7	6	8	5	8	9	5	5	7	11	57	50
16	3797	TALONG000000016	TALONT000003797	TALONG000000016	TALONT000003797	8	1035	Antisense	NIC	None	217	298	359	286	154	247	400	64	338	65	155	32	33	273	1961	960
16	3798	TALONG000000016	TALONT000003798	TALONG000000016	TALONT000003798	7	967	Antisense	NIC	None	53	39	50	30	0	0	0	0	76	69	19	25	31	1	172	221
16	3801	TALONG000000016	TALONT000003801	TALONG000000016	TALONT000003801	7	931	Antisense	NIC	None	300	147	363	293	156	342	331	289	234	257	96	101	156	355	1932	1488
16	3802	TALONG000000016	TALONT000003802	TALONG000000016	TALONT000003802	5	3967	Antisense	ISM	Prefix	135	302	360	198	152	499	370	206	274	593	429	361	124	584	2016	2571
16	3808	TALONG000000016	TALONT000003808	TALONG000000016	TALONT000003808	6	2711	Antisense	ISM	Suffix	4	4	72	21	1	26	18	25	2	6	1	70	46	84	146	234
16	3813	TALONG000000016	TALONT000003813	TALONG000000016	TALONT000003813	6	2989	Antisense	ISM	Both	194	63	93	20	91	109	171	40	72	113	91	10	136	126	741	588
1	3820	gene-TARDBP	TALONT000003820	TALONG000000001	TALONT000003820	7	2290	Known	NIC	None	35	10	0	0	13	0	0	0	0	0	0	35	0	55	58	90
1	3821	gene-TARDBP	TALONT000003821	TALONG000000001	TALONT000003821	6	3064	Known	ISM	Both	129	119	157	80	80	103	66	88	106	57	137	104	82	175	734	749
1	3824	gene-TARDBP	TALONT000003824	TALONG000000001	TALONT000003824	5	3068	Known	NIC	None	0	0	7	12	8	17	7	0	12	25	7	0	0	0	51	44
1	3827	gene-TARDBP	TALONT000003827	TALONG000000001	TALONT000003827	7	1172	Known	ISM	Suffix	134	119	132	210	47	245	58	21	115	53	42	33	1	80	945	345
1	3829	gene-TARDBP	TALONT000003829	TALONG000000001	TALONT000003829	8	1248	Known	NIC	None	42	74	91	264	59	167	117	0	79	111	198	79	162	159	814	788
1	3831	gene-TARDBP	TALONT000003831	TALONG000000001	TALONT000003831	6	1147	Known	NIC	None	24	3	2	7	0	3	37	0	39	18	1	0	28	46	76	132
16	3833	TALONG000000016	TALONT000003833	TALONG000000016	TALONT000003833	6	873	Antisense	NIC	None	36	0	0	0	0	0	44	0	0	0	35	0	0	0	80	35
16	3837	TALONG000000016	TALONT000003837	TALONG000000016	TALONT000003837	7	2170	Antisense	ISM	Prefix	20	113	90	52	37	101	69	10	17	0	0	44	17	21	482	109
16	3838	TALONG000000016	TALONT000003838	TALONG000000016	TALONT000003838	7	2207	Antisense	NIC	None	0	0	27	21	48	59	19	17	1	0	0	29	0	0	174	47
16	3840	TALONG000000016	TALONT000003840	TALONG000000016	TALONT000003840	8	899	Antisense	NNC	None	0	0	1	0	0	27	0	0	0	0	0	0	0	0	28	0
1	3841	gene-TARDBP	TALONT000003841	TALONG000000001	TALONT000003841	6	3226	Known	NIC	None	16	12	30	17	5	17	12	6	2	10	17	6	1	19	109	61
1	3842	gene-TARDBP	TALONT000003842	TALONG000000001	TALONT000003842	7	1274	Known	NIC	None	52	19	41	70	27	166	15	28	87	91	108	38	79	95	390	526
1	3844	gene-TARDBP	TALONT000003844	TALONG000000001	TALONT000003844	7	1204	Known	NIC	None	139	23	18	92	41	109	40	69	31	28	25	0	58	85	462	296
14	3853	TALONG000000014	TALONT000003853	TALONG000000014	TALONT000003853	3	1126	Antisense	NIC	None	1	39	49	33	38	35	0	0	36	0	44	1	2	7	195	90
1	3856	gene-TARDBP	TALONT000003856	TALONG000000001	TALONT000003856	5	4311	Known	NIC	None	1	0	15	0	0	0	16	4	0	6	0	0	7	0	32	17
1	3858	gene-TARDBP	TALONT000003858	TALONG000000001	TALONT000003858	7	925	Known	ISM	Prefix	1	4	3	3	0	1	5	0	3	0	0	0	3	4	17	10
1	3860	gene-TARDBP	TALONT000003860	TALONG000000001	TALONT000003860	7	923	Known	NIC	None	36	2	0	0	15	0	0	10	32	3	1	19	82	126	53	273
1	3863	gene-TARDBP	TALONT000003863	TALONG000000001	TALONT000003863	6	2563	Known	NNC	None	0	12	0	0	0	0	0	0	0	0	0	0	0	0	12	0
1	3867	gene-TARDBP	TALONT000003867	TALONG000000001	TALONT000003867	7	3771	Known	NNC	None	0	14	0	0	0	0	0	0	0	0	0	0	0	0	14	0
1	3874	gene-TARDBP	TALONT000003874	TALONG000000001	TALONT000003874	5	3999	Known	NIC	None	17	17	46	21	10	43	39	23	31	39	27	21	29	52	193	222
1	3877	gene-TARDBP	TALONT000003877	TALONG000000001	TALONT000003877	7	2456	Known	ISM	Suffix	1	12	36	0	0	82	1	0	0	0	0	2	0	29	132	31
1	3880	gene-TARDBP	TALONT000003880	TALONG000000001	TALONT000003880	7	2453	Known	NIC	None	13	74	71	28	21	53	48	7	18	0	0	29	15	22	308	91
1	3888	gene-TARDBP	TALONT000003888	TALONG000000001	TALONT000003888	6	3836	Known	ISM	Prefix	17	11	49	17	0	32	0	0	0	0	14	0	46	38	126	98
1	3892	gene-TARDBP	TALONT000003892	TALONG000000001	TALONT000003892	4	5529	Known	ISM	Both	37	33	63	51	8	61	40	38	70	62	58	61	91	97	293	477
1	3894	gene-TARDBP	TALONT000003894	TALONG000000001	TALONT000003894	6	2993	Known	ISM	Prefix	30	7	99	43	13	35	34	39	22	23	16	66	48	100	261	314
10	3898	gene-HSP90B1	TALONT000003898	TALONG000000010	TALONT000003898	13	1926	Known	NIC	None	0	0	2	2	0	9	6	1	0	4	7	2	0	0	19	14
1	3902	gene-TARDBP	TALONT000003902	TALONG000000001	TALONT000003902	6	1164	Known	NIC	None	3	42	2	26	2	41	2	0	4	3	35	1	0	4	118	47
1	3903	gene-TARDBP	TALONT000003903	TALONG000000001	TALONT000003903	7	2517	Known	NIC	None	31	76	0	22	15	68	38	1	1	0	0	0	28	0	250	30
1	3905	gene-TARDBP	TALONT000003905	TALONG000000001	TALONT000003905	6	2032	Known	NNC	None	0	0	0	11	0	0	0	0	0	0	0	0	0	0	11	0
1	3907	gene-TARDBP	TALONT000003907	TALONG000000001	TALONT000003907	6	1083	Known	NIC	None	0	0	0	0	13	0	0	0	0	0	0	0	0	0	13	0
1	3910	gene-TARDBP	TALONT000003910	TALONG000000001	TALONT000003910	7	1172	Known	ISM	Prefix	52	6	48	52	24	11	35	25	2	21	34	0	20	25	228	127
1	3912	gene-TARDBP	TALONT000003912	TALONG000000001	TALONT000003912	7	3139	Known	NIC	None	0	0	5	10	4	0	23	0	0	0	0	0	0	17	42	17
1	3916	gene-TARDBP	TALONT000003916	TALONG000000001	TALONT000003916	7	2491	Known	NIC	None	3	1	5	4	4	2	5	2	0	1	4	0	2	1	24	10
1	3922	gene-TARDBP	TALONT000003922	TALONG000000001	TALONT000003922	6	797	Known	ISM	Prefix	4	5	8	4	5	5	8	3	11	5	8	4	3	10	39	44
1	3925	gene-TARDBP	TALONT000003925	TALONG000000001	TALONT000003925	8	2020	Known	NIC	None	0	0	0	0	0	32	0	0	0	0	0	0	0	0	32	0
1	3926	gene-TARDBP	TALONT000003926	TALONG000000001	TALONT000003926	7	2250	Known	NIC	None	0	3	1	0	1	20	0	0	0	0	0	14	0	0	25	14
1	3927	gene-TARDBP	TALONT000003927	TALONG000000001	TALONT000003927	7	2447	Known	NIC	None	0	10	4	2	5	10	9	1	0	0	0	1	2	3	40	7
1	3928	gene-TARDBP	TALONT000003928	TALONG000000001	TALONT000003928	8	1336	Known	NIC	None	0	0	0	0	0	30	0	0	0	0	0	0	0	0	30	0
1	3929	gene-TARDBP	TALONT000003929	TALONG000000001	TALONT000003929	5	4309	Known	NNC	None	41	0	33	12	0	52	16	13	31	3	69	4	38	88	154	246
1	3931	gene-TARDBP	TALONT000003931	TALONG000000001	TALONT000003931	6	2109	Known	NNC	None	0	0	0	0	0	18	0	0	0	0	0	0	0	0	18	0
1	3932	gene-TARDBP	TALONT000003932	TALONG000000001	TALONT000003932	5	4013	Known	NIC	None	3	3	3	0	0	5	2	1	3	2	1	2	1	4	16	14
1	3934	gene-TARDBP	TALONT000003934	TALONG000000001	TALONT000003934	5	4717	Known	NIC	None	34	6	29	15	0	15	27	4	7	24	7	13	10	54	126	119
1	3935	gene-TARDBP	TALONT000003935	TALONG000000001	TALONT000003935	3	4295	Known	ISM	Suffix	15	0	11	0	0	15	9	0	7	18	8	0	11	39	50	83
1	3937	gene-TARDBP	TALONT000003937	TALONG000000001	TALONT000003937	8	1238	Known	NIC	None	13	15	7	5	7	12	20	6	18	21	8	4	18	16	79	91
1	3945	gene-TARDBP	TALONT000003945	TALONG000000001	TALONT000003945	7	1153	Known	NIC	None	0	0	0	0	0	0	16	0	0	0	0	0	0	0	16	0
1	3958	gene-TARDBP	TALONT000003958	TALONG000000001	TALONT000003958	8	1243	Known	NNC	None	2	1	3	0	2	3	3	2	4	2	0	1	3	2	14	14
1	3962	gene-TARDBP	TALONT000003962	TALONG000000001	TALONT000003962	6	853	Known	NNC	None	1	2	1	1	0	4	2	1	2	0	6	0	0	7	11	16
1	3966	gene-TARDBP	TALONT000003966	TALONG000000001	TALONT000003966	6	1119	Known	NIC	None	0	0	0	0	0	0	28	0	35	0	0	0	0	0	28	35
10	3973	gene-HSP90B1	TALONT000003973	TALONG000000010	TALONT000003973	18	2774	Known	NIC	None	3	5	6	1	1	7	3	2	2	2	1	2	2	4	26	15
1	3974	gene-TARDBP	TALONT000003974	TALONG000000001	TALONT000003974	3	1167	Known	NNC	None	0	0	0	0	19	0	0	0	0	24	0	0	0	0	19	24
1	3976	gene-TARDBP	TALONT000003976	TALONG000000001	TALONT000003976	5	4650	Known	NNC	None	0	5	0	9	0	0	7	0	0	8	0	0	0	0	21	8
14	3977	TALONG000000014	TALONT000003977	TALONG000000014	TALONT000003977	4	659	Antisense	NIC	None	33	2	33	1	1	0	105	24	3	2	3	38	27	92	175	189
1	3995	gene-TARDBP	TALONT000003995	TALONG000000001	TALONT000003995	5	4797	Known	NIC	None	0	0	25	16	0	21	0	21	5	16	14	10	24	0	62	90
1	3996	gene-TARDBP	TALONT000003996	TALONG000000001	TALONT000003996	7	2216	Known	NIC	None	24	27	3	0	0	0	11	11	9	11	7	0	20	18	65	76
1	4001	gene-TARDBP	TALONT000004001	TALONG000000001	TALONT000004001	8	1244	Known	ISM	Suffix	100	135	99	81	96	193	274	97	187	180	97	70	245	163	978	1039
1	4005	gene-TARDBP	TALONT000004005	TALONG000000001	TALONT000004005	6	4098	Known	NNC	None	17	11	31	10	9	7	9	2	0	0	10	7	38	51	94	108
1	4008	gene-TARDBP	TALONT000004008	TALONG000000001	TALONT000004008	5	3996	Known	ISM	Prefix	33	28	57	46	18	54	50	24	40	46	53	24	31	92	286	310
10	4016	gene-HSP90B1	TALONT000004016	TALONG000000010	TALONT000004016	18	2770	Known	NIC	None	2	6	2	1	0	3	1	0	2	1	0	1	0	2	15	6
1	4022	gene-TARDBP	TALONT000004022	TALONG000000001	TALONT000004022	5	4714	Known	ISM	Suffix	12	6	34	18	5	31	9	35	57	65	30	9	46	75	115	317
1	4023	gene-TARDBP	TALONT000004023	TALONG000000001	TALONT000004023	8	1519	Known	NIC	None	14	33	45	20	43	34	28	0	23	46	0	17	3	70	217	159
16	4031	TALONG000000016	TALONT000004031	TALONG000000016	TALONT000004031	7	1972	Antisense	NIC	None	72	62	34	25	19	74	0	1	0	0	2	1	0	1	286	5
16	4035	TALONG000000016	TALONT000004035	TALONG000000016	TALONT000004035	5	3711	Antisense	ISM	Prefix	36	28	47	49	11	60	48	32	40	39	51	30	25	68	279	285
16	4037	TALONG000000016	TALONT000004037	TALONG000000016	TALONT000004037	6	3853	Antisense	ISM	Prefix	52	76	54	30	2	84	47	31	87	73	62	10	32	64	345	359
16	4038	TALONG000000016	TALONT000004038	TALONG000000016	TALONT000004038	8	1028	Antisense	NIC	None	24	0	0	0	0	0	0	29	0	0	0	0	0	0	24	29
16	4039	TALONG000000016	TALONT000004039	TALONG000000016	TALONT000004039	5	3995	Antisense	ISM	Prefix	25	0	0	1	3	28	0	17	27	12	8	8	20	25	57	117
16	4042	TALONG000000016	TALONT000004042	TALONG000000016	TALONT000004042	7	2045	Antisense	ISM	Suffix	51	0	33	40	20	0	29	27	1	22	22	0	23	18	173	113
16	4043	TALONG000000016	TALONT000004043	TALONG000000016	TALONT000004043	7	963	Antisense	NIC	None	45	0	0	0	21	0	0	17	23	1	0	25	82	137	66	285
16	4046	TALONG000000016	TALONT000004046	TALONG000000016	TALONT000004046	6	2745	Antisense	ISM	Suffix	72	61	56	78	18	133	17	45	64	46	93	30	22	40	435	340
16	4047	TALONG000000016	TALONT000004047	TALONG000000016	TALONT000004047	8	1235	Antisense	NIC	None	21	52	40	30	49	27	30	0	34	38	0	23	1	69	249	165
16	4048	TALONG000000016	TALONT000004048	TALONG000000016	TALONT000004048	7	887	Antisense	ISM	Prefix	189	139	180	299	97	355	87	28	154	63	62	69	1	86	1346	463
16	4049	TALONG000000016	TALONT000004049	TALONG000000016	TALONT000004049	6	819	Antisense	ISM	Prefix	0	30	0	0	27	0	0	0	1	31	0	0	0	0	57	32
16	4052	TALONG000000016	TALONT000004052	TALONG000000016	TALONT000004052	8	963	Antisense	ISM	Prefix	78	102	119	373	84	226	158	0	108	175	267	114	177	181	1140	1022
16	4054	TALONG000000016	TALONT000004054	TALONG000000016	TALONT000004054	6	3552	Antisense	NIC	None	30	24	65	19	0	47	0	0	0	0	20	0	48	34	185	102
16	4055	TALONG000000016	TALONT000004055	TALONG000000016	TALONT000004055	6	1875	Antisense	NNC	None	0	22	0	0	0	0	0	0	0	0	0	0	0	0	22	0
16	4056	TALONG000000016	TALONT000004056	TALONG000000016	TALONT000004056	8	1061	Antisense	NIC	None	0	19	0	0	0	0	0	0	0	0	0	0	0	0	19	0
16	4058	TALONG000000016	TALONT000004058	TALONG000000016	TALONT000004058	5	3712	Antisense	NIC	None	16	21	29	17	9	22	20	15	13	23	23	13	16	38	134	141
16	4063	TALONG000000016	TALONT000004063	TALONG000000016	TALONT000004063	5	3715	Antisense	ISM	Prefix	26	8	20	11	8	16	10	5	6	8	7	9	5	17	99	57
16	4064	TALONG000000016	TALONT000004064	TALONG000000016	TALONT000004064	7	2518	Antisense	NIC	None	0	0	17	0	0	0	0	0	0	0	0	0	0	0	17	0
16	4066	TALONG000000016	TALONT000004066	TALONG000000016	TALONT000004066	8	1024	Antisense	NIC	None	87	144	174	261	15	138	238	18	196	27	31	28	127	165	1057	592
16	4067	TALONG000000016	TALONT000004067	TALONG000000016	TALONT000004067	5	4399	Antisense	NNC	None	0	0	15	0	0	0	0	0	0	0	0	0	0	0	15	0
14	4068	TALONG000000014	TALONT000004068	TALONG000000014	TALONT000004068	4	667	Antisense	NNC	None	4	6	4	10	55	7	1	6	9	41	6	6	6	70	87	144
16	4071	TALONG000000016	TALONT000004071	TALONG000000016	TALONT000004071	5	4335	Antisense	NIC	None	10	0	16	0	0	1	0	0	20	7	0	0	0	0	27	27
16	4078	TALONG000000016	TALONT000004078	TALONG000000016	TALONT000004078	7	950	Antisense	ISM	Prefix	101	34	56	142	35	210	40	43	90	132	125	57	107	81	618	635
16	4079	TALONG000000016	TALONT000004079	TALONG000000016	TALONT000004079	7	951	Antisense	NIC	None	0	0	24	0	0	0	0	39	0	0	26	0	42	0	24	107
16	4081	TALONG000000016	TALONT000004081	TALONG000000016	TALONT000004081	7	3080	Antisense	NIC	None	0	0	17	0	0	13	0	0	1	1	0	14	0	0	30	16
16	4082	TALONG000000016	TALONT000004082	TALONG000000016	TALONT000004082	8	1237	Antisense	NIC	None	41	25	34	65	0	31	102	0	64	1	29	0	43	0	298	137
16	4086	TALONG000000016	TALONT000004086	TALONG000000016	TALONT000004086	8	997	Antisense	NIC	None	113	18	37	1	18	1	29	45	90	2	1	28	26	42	217	234
16	4090	TALONG000000016	TALONT000004090	TALONG000000016	TALONT000004090	7	2163	Antisense	NIC	None	0	0	13	0	0	0	20	0	0	0	0	17	0	0	33	17
16	4091	TALONG000000016	TALONT000004091	TALONG000000016	TALONT000004091	5	3994	Antisense	ISM	Prefix	0	0	17	0	0	7	2	0	14	19	0	11	12	10	26	66
16	4096	TALONG000000016	TALONT000004096	TALONG000000016	TALONT000004096	5	4429	Antisense	ISM	Prefix	133	138	205	127	79	281	153	111	260	327	239	214	193	352	1116	1696
16	4100	TALONG000000016	TALONT000004100	TALONG000000016	TALONT000004100	6	1480	Antisense	NNC	None	16	0	17	0	0	0	20	0	0	0	0	11	18	0	53	29
10	4101	gene-HSP90B1	TALONT000004101	TALONG000000010	TALONT000004101	6	899	Known	NNC	None	0	0	0	0	0	11	0	0	0	0	0	0	0	0	11	0
10	4105	gene-HSP90B1	TALONT000004105	TALONG000000010	TALONT000004105	10	1597	Known	NIC	None	0	0	6	0	0	7	4	4	0	0	0	0	0	0	17	4
16	4109	TALONG000000016	TALONT000004109	TALONG000000016	TALONT000004109	4	3801	Antisense	NIC	None	0	0	13	0	0	0	0	0	0	0	0	0	16	0	13	16
16	4112	TALONG000000016	TALONT000004112	TALONG000000016	TALONT000004112	6	862	Antisense	ISM	Prefix	36	0	0	25	0	1	24	0	38	20	0	1	30	54	86	143
16	4113	TALONG000000016	TALONT000004113	TALONG000000016	TALONT000004113	5	3190	Antisense	ISM	Prefix	19	27	1	32	36	88	34	4	53	49	56	50	15	74	237	301
16	4115	TALONG000000016	TALONT000004115	TALONG000000016	TALONT000004115	6	1748	Antisense	NIC	None	0	0	0	24	0	0	0	0	0	0	0	0	0	0	24	0
16	4116	TALONG000000016	TALONT000004116	TALONG000000016	TALONT000004116	7	920	Antisense	NIC	None	194	36	18	129	51	164	80	92	38	21	32	0	62	82	672	327
16	4117	TALONG000000016	TALONT000004117	TALONG000000016	TALONT000004117	8	1198	Antisense	NIC	None	266	66	125	130	80	314	176	23	69	199	99	107	32	97	1157	626
16	4118	TALONG000000016	TALONT000004118	TALONG000000016	TALONT000004118	4	2011	Antisense	ISM	Suffix	27	36	56	35	27	138	52	48	27	12	24	0	13	15	371	139
16	4119	TALONG000000016	TALONT000004119	TALONG000000016	TALONT000004119	3	4064	Antisense	NIC	None	0	0	0	12	0	0	0	14	0	0	30	0	0	17	12	61
16	4120	TALONG000000016	TALONT000004120	TALONG000000016	TALONT000004120	5	3605	Antisense	NNC	None	0	0	0	12	0	0	0	0	0	0	0	0	0	0	12	0
16	4121	TALONG000000016	TALONT000004121	TALONG000000016	TALONT000004121	7	999	Antisense	ISM	Prefix	80	125	165	32	33	157	191	238	197	85	163	86	170	310	783	1249
16	4123	TALONG000000016	TALONT000004123	TALONG000000016	TALONT000004123	7	2855	Antisense	NIC	None	0	0	6	19	4	0	11	0	0	0	0	0	0	12	40	12
16	4128	TALONG000000016	TALONT000004128	TALONG000000016	TALONT000004128	6	3629	Antisense	ISM	Suffix	4	0	3	50	19	21	30	20	40	22	1	7	9	90	127	189
16	4129	TALONG000000016	TALONT000004129	TALONG000000016	TALONT000004129	3	4047	Antisense	NIC	None	12	13	23	12	12	11	1	0	11	11	21	0	0	38	84	81
16	4131	TALONG000000016	TALONT000004131	TALONG000000016	TALONT000004131	8	1668	Antisense	NIC	None	0	0	0	17	0	0	0	0	0	0	0	0	0	0	17	0
16	4133	TALONG000000016	TALONT000004133	TALONG000000016	TALONT000004133	7	2208	Antisense	NIC	None	37	80	17	35	0	19	85	0	0	0	0	0	17	0	273	17
16	4136	TALONG000000016	TALONT000004136	TALONG000000016	TALONT000004136	6	2700	Antisense	ISM	Suffix	1	2	11	22	0	1	0	0	21	17	0	2	45	0	37	85
16	4139	TALONG000000016	TALONT000004139	TALONG000000016	TALONT000004139	6	3524	Antisense	NIC	None	0	0	21	8	0	0	0	0	0	0	0	0	0	0	29	0
16	4141	TALONG000000016	TALONT000004141	TALONG000000016	TALONT000004141	3	862	Antisense	NNC	None	0	0	0	0	25	0	0	0	0	0	0	0	0	0	25	0
14	4142	TALONG000000014	TALONT000004142	TALONG000000014	TALONT000004142	3	1140	Antisense	ISM	Suffix	3	6	5	0	14	4	3	1	4	3	4	0	23	6	35	41
16	4148	TALONG000000016	TALONT000004148	TALONG000000016	TALONT000004148	6	1310	Antisense	NIC	None	0	0	0	0	20	0	0	0	0	0	0	0	0	0	20	0
16	4149	TALONG000000016	TALONT000004149	TALONG000000016	TALONT000004149	7	799	Antisense	NIC	None	0	0	0	0	23	0	0	0	0	0	0	0	0	0	23	0
16	4150	TALONG000000016	TALONT000004150	TALONG000000016	TALONT000004150	8	999	Antisense	NIC	None	44	83	72	45	37	30	111	0	21	47	99	61	27	71	422	326
16	4151	TALONG000000016	TALONT000004151	TALONG000000016	TALONT000004151	8	1201	Antisense	NIC	None	0	0	17	0	60	1	55	0	0	10	0	12	9	0	133	31
16	4154	TALONG000000016	TALONT000004154	TALONG000000016	TALONT000004154	5	4031	Antisense	NNC	None	15	0	13	0	8	0	8	0	9	0	0	0	0	1	44	10
16	4156	TALONG000000016	TALONT000004156	TALONG000000016	TALONT000004156	6	3091	Antisense	NNC	None	0	0	0	0	19	0	0	0	0	0	0	0	0	0	19	0
16	4157	TALONG000000016	TALONT000004157	TALONG000000016	TALONT000004157	5	807	Antisense	NNC	None	0	0	0	0	0	48	0	0	0	0	0	0	0	0	48	0
16	4158	TALONG000000016	TALONT000004158	TALONG000000016	TALONT000004158	4	5091	Antisense	ISM	Prefix	10	24	55	28	42	70	51	25	69	11	23	37	27	35	280	227
16	4161	TALONG000000016	TALONT000004161	TALONG000000016	TALONT000004161	6	880	Antisense	NIC	None	5	57	8	50	5	51	5	2	6	1	47	1	0	5	181	62
16	4163	TALONG000000016	TALONT000004163	TALONG000000016	TALONT000004163	6	3659	Antisense	NIC	None	0	0	0	0	0	11	0	0	0	0	0	0	0	0	11	0
16	4164	TALONG000000016	TALONT000004164	TALONG000000016	TALONT000004164	7	1966	Antisense	NIC	None	0	0	0	0	1	28	0	0	0	0	0	25	0	0	29	25
16	4165	TALONG000000016	TALONT000004165	TALONG000000016	TALONT000004165	8	1612	Antisense	NNC	None	0	0	0	0	0	17	0	0	0	0	0	0	0	0	17	0
16	4166	TALONG000000016	TALONT000004166	TALONG000000016	TALONT000004166	8	1262	Antisense	NIC	None	156	38	102	113	108	179	149	17	91	47	98	30	45	121	845	449
16	4168	TALONG000000016	TALONT000004168	TALONG000000016	TALONT000004168	5	1277	Antisense	NNC	None	0	0	0	0	1	15	0	0	0	0	0	0	0	0	16	0
16	4169	TALONG000000016	TALONT000004169	TALONG000000016	TALONT000004169	4	4179	Antisense	NNC	None	5	14	6	33	0	32	19	0	21	52	18	17	12	8	109	128
16	4171	TALONG000000016	TALONT000004171	TALONG000000016	TALONT000004171	5	4348	Antisense	NIC	None	0	0	0	16	0	18	6	13	0	0	0	30	0	0	40	43
16	4173	TALONG000000016	TALONT000004173	TALONG000000016	TALONT000004173	6	3494	Antisense	NNC	None	0	0	0	0	0	22	0	0	0	0	0	0	0	0	22	0
16	4177	TALONG000000016	TALONT000004177	TALONG000000016	TALONT000004177	5	4025	Antisense	NIC	None	55	1	32	15	0	76	19	11	33	4	71	4	43	73	198	239
16	4179	TALONG000000016	TALONT000004179	TALONG000000016	TALONT000004179	6	853	Antisense	NIC	None	83	0	0	0	24	49	37	0	0	22	0	0	0	28	193	50
16	4181	TALONG000000016	TALONT000004181	TALONG000000016	TALONT000004181	5	735	Antisense	NIC	None	24	35	0	36	21	0	74	0	0	0	0	0	0	1	190	1
16	4183	TALONG000000016	TALONT000004183	TALONG000000016	TALONT000004183	3	3409	Antisense	NIC	None	0	0	0	0	0	0	20	0	0	16	0	0	0	0	20	16
16	4186	TALONG000000016	TALONT000004186	TALONG000000016	TALONT000004186	5	1411	Antisense	NNC	None	0	0	0	0	0	0	20	0	0	0	0	0	0	0	20	0
16	4188	TALONG000000016	TALONT000004188	TALONG000000016	TALONT000004188	7	1932	Antisense	NIC	None	45	37	21	0	0	0	23	21	26	7	23	0	24	21	126	122
16	4190	TALONG000000016	TALONT000004190	TALONG000000016	TALONT000004190	5	1553	Antisense	NIC	None	0	0	0	0	0	0	29	0	0	0	0	0	0	0	29	0
16	4191	TALONG000000016	TALONT000004191	TALONG000000016	TALONT000004191	5	1093	Antisense	ISM	Both	46	6	41	25	0	13	42	3	6	31	14	12	15	50	173	131
16	4195	TALONG000000016	TALONT000004195	TALONG000000016	TALONT000004195	4	5245	Antisense	ISM	Both	51	33	76	55	13	71	41	37	61	64	80	68	105	93	340	508
16	4196	TALONG000000016	TALONT000004196	TALONG000000016	TALONT000004196	7	2851	Antisense	NNC	None	0	0	0	0	0	0	21	0	0	0	0	0	0	0	21	0
16	4200	TALONG000000016	TALONT000004200	TALONG000000016	TALONT000004200	5	3715	Antisense	ISM	Suffix	10	8	11	14	6	33	30	7	7	4	13	2	8	14	112	55
14	4204	TALONG000000014	TALONT000004204	TALONG000000014	TALONT000004204	3	644	Antisense	NIC	None	1	2	2	2	1	5	2	0	3	3	2	1	5	2	15	16
16	4211	TALONG000000016	TALONT000004211	TALONG000000016	TALONT000004211	6	3796	Antisense	ISM	Prefix	1	0	0	0	0	0	13	0	15	0	0	0	0	0	14	15
16	4214	TALONG000000016	TALONT000004214	TALONG000000016	TALONT000004214	8	2107	Antisense	NIC	None	0	0	0	0	11	0	1	0	28	1	0	19	0	0	12	48
16	4216	TALONG000000016	TALONT000004216	TALONG000000016	TALONT000004216	6	3639	Antisense	NIC	None	0	0	0	0	0	21	0	1	13	0	1	0	0	1	21	16
16	4217	TALONG000000016	TALONT000004217	TALONG000000016	TALONT000004217	4	3557	Antisense	ISM	Suffix	29	9	46	44	38	14	13	0	59	2	45	16	13	33	193	168
16	4220	TALONG000000016	TALONT000004220	TALONG000000016	TALONT000004220	5	4428	Antisense	NIC	None	29	33	42	34	18	28	27	19	44	67	35	26	22	67	211	280
16	4224	TALONG000000016	TALONT000004224	TALONG000000016	TALONT000004224	6	2938	Antisense	NIC	None	6	1	4	3	3	3	4	1	0	2	2	0	0	1	24	6
16	4232	TALONG000000016	TALONT000004232	TALONG000000016	TALONT000004232	3	883	Antisense	NIC	None	0	0	0	0	24	0	0	0	0	29	1	0	0	0	24	30
14	4234	TALONG000000014	TALONT000004234	TALONG000000014	TALONT000004234	4	701	Antisense	NNC	None	10	12	7	7	7	12	6	7	11	13	11	9	11	8	61	70
16	4251	TALONG000000016	TALONT000004251	TALONG000000016	TALONT000004251	5	3716	Antisense	ISM	None	31	24	28	15	18	30	34	18	27	30	40	34	17	29	180	195
16	4259	TALONG000000016	TALONT000004259	TALONG000000016	TALONT000004259	4	5091	Antisense	NIC	None	0	0	2	1	0	3	5	0	3	0	0	2	2	2	11	9
16	4265	TALONG000000016	TALONT000004265	TALONG000000016	TALONT000004265	7	1107	Antisense	NIC	None	0	0	0	0	21	0	0	0	0	0	0	0	28	0	21	28
10	4274	gene-HSP90B1	TALONT000004274	TALONG000000010	TALONT000004274	17	2647	Known	NIC	None	0	6	2	0	0	1	2	0	2	1	0	2	0	5	11	10
16	4275	TALONG000000016	TALONT000004275	TALONG000000016	TALONT000004275	6	2937	Antisense	NIC	None	5	3	14	12	2	2	8	2	3	7	5	0	1	7	46	25
16	4276	TALONG000000016	TALONT000004276	TALONG000000016	TALONT000004276	7	3070	Antisense	ISM	Prefix	11	0	8	0	0	0	9	0	0	0	0	0	0	17	28	17
16	4278	TALONG000000016	TALONT000004278	TALONG000000016	TALONT000004278	5	3953	Antisense	NIC	None	0	1	3	27	0	0	11	63	1	10	37	28	0	28	42	167
16	4285	TALONG000000016	TALONT000004285	TALONG000000016	TALONT000004285	6	3814	Antisense	ISM	Suffix	15	13	21	22	15	14	6	0	0	0	14	17	47	40	106	118
16	4287	TALONG000000016	TALONT000004287	TALONG000000016	TALONT000004287	4	5490	Antisense	NIC	None	0	0	9	11	0	5	0	0	0	0	0	0	0	31	25	31
16	4288	TALONG000000016	TALONT000004288	TALONG000000016	TALONT000004288	4	4203	Antisense	NNC	None	0	0	0	15	0	0	0	0	0	0	0	0	0	24	15	24
16	4290	TALONG000000016	TALONT000004290	TALONG000000016	TALONT000004290	5	4594	Antisense	NIC	None	6	7	9	12	5	0	0	0	38	24	5	10	12	37	39	126
16	4296	TALONG000000016	TALONT000004296	TALONG000000016	TALONT000004296	6	889	Antisense	NIC	None	6	4	6	18	2	8	14	2	7	5	4	4	6	7	58	35
14	4297	TALONG000000014	TALONT000004297	TALONG000000014	TALONT000004297	4	705	Antisense	NIC	None	16	11	15	19	22	22	13	18	22	13	23	15	28	23	118	142
16	4300	TALONG000000016	TALONT000004300	TALONG000000016	TALONT000004300	9	1095	Antisense	NIC	None	0	0	0	0	0	0	34	0	0	0	0	0	0	31	34	31
16	4303	TALONG000000016	TALONT000004303	TALONG000000016	TALONT000004303	5	4405	Antisense	NNC	None	0	17	10	14	0	34	0	8	13	24	34	28	15	24	75	146
1	4319	gene-TARDBP	TALONT000004319	TALONG000000001	TALONT000004319	5	3612	Known	NIC	None	9	2	6	6	4	9	4	2	8	4	3	2	2	11	40	32
1	4321	gene-TARDBP	TALONT000004321	TALONG000000001	TALONT000004321	7	2525	Known	NIC	None	48	66	35	75	38	95	37	0	0	9	0	0	0	71	394	80
1	4324	gene-TARDBP	TALONT000004324	TALONG000000001	TALONT000004324	9	1645	Known	NIC	None	14	0	0	0	0	0	0	0	0	0	0	0	0	0	14	0
1	4326	gene-TARDBP	TALONT000004326	TALONG000000001	TALONT000004326	7	2209	Known	NIC	None	19	0	0	0	0	0	0	0	0	0	0	0	0	0	19	0
1	4330	gene-TARDBP	TALONT000004330	TALONG000000001	TALONT000004330	7	899	Known	ISM	Prefix	1	2	1	2	0	2	3	0	1	1	1	1	1	1	11	6
1	4334	gene-TARDBP	TALONT000004334	TALONG000000001	TALONT000004334	5	4320	Known	NIC	None	15	3	8	4	1	2	2	2	6	10	3	2	5	7	35	35
1	4335	gene-TARDBP	TALONT000004335	TALONG000000001	TALONT000004335	5	4731	Known	NIC	None	38	3	21	1	0	3	0	11	1	14	5	1	4	12	66	48
1	4339	gene-TARDBP	TALONT000004339	TALONG000000001	TALONT000004339	9	1641	Known	NIC	None	14	0	0	0	0	0	1	0	0	0	0	0	0	0	15	0
1	4345	gene-TARDBP	TALONT000004345	TALONG000000001	TALONT000004345	6	3871	Known	NNC	None	13	0	0	8	0	0	0	0	0	0	0	0	0	0	21	0
1	4346	gene-TARDBP	TALONT000004346	TALONG000000001	TALONT000004346	7	1503	Known	NNC	None	13	0	0	0	0	0	0	0	0	0	0	0	0	0	13	0
1	4348	gene-TARDBP	TALONT000004348	TALONG000000001	TALONT000004348	4	975	Known	NNC	None	25	0	0	0	0	0	0	0	0	0	0	0	0	0	25	0
1	4350	gene-TARDBP	TALONT000004350	TALONG000000001	TALONT000004350	6	3853	Known	NNC	None	7	0	13	28	0	1	0	16	0	0	0	8	0	0	49	24
1	4351	gene-TARDBP	TALONT000004351	TALONG000000001	TALONT000004351	8	1288	Known	NNC	None	17	0	0	0	0	0	0	0	0	0	0	0	0	0	17	0
1	4352	gene-TARDBP	TALONT000004352	TALONG000000001	TALONT000004352	6	1116	Known	NNC	None	15	0	0	0	0	0	0	0	0	0	0	0	0	0	15	0
1	4353	gene-TARDBP	TALONT000004353	TALONG000000001	TALONT000004353	6	1613	Known	NNC	None	14	0	0	15	13	0	0	0	0	0	0	0	0	0	42	0
1	4360	gene-TARDBP	TALONT000004360	TALONG000000001	TALONT000004360	5	2882	Known	NIC	None	22	2	0	0	1	0	0	0	0	0	0	0	0	0	25	0
1	4361	gene-TARDBP	TALONT000004361	TALONG000000001	TALONT000004361	6	3234	Known	NIC	None	2	1	3	3	1	3	3	0	0	0	4	0	0	2	16	6
1	4364	gene-TARDBP	TALONT000004364	TALONG000000001	TALONT000004364	5	4278	Known	NIC	None	19	0	0	0	4	25	0	14	21	9	5	7	22	19	48	97
1	4374	gene-TARDBP	TALONT000004374	TALONG000000001	TALONT000004374	7	2712	Known	NIC	None	15	0	0	0	0	0	0	0	0	0	0	0	0	0	15	0
6	4375	gene-EIF1B	TALONT000004375	TALONG000000006	TALONT000004375	4	944	Known	NIC	None	5	10	1	4	4	5	2	3	10	5	5	5	5	6	31	39
1	4377	gene-TARDBP	TALONT000004377	TALONG000000001	TALONT000004377	4	4462	Known	NIC	None	5	6	3	23	0	25	15	0	16	47	14	8	4	2	77	91
1	4384	gene-TARDBP	TALONT000004384	TALONG000000001	TALONT000004384	5	4252	Known	NIC	None	11	7	7	27	0	9	0	5	26	11	9	21	26	39	61	137
6	4387	gene-EIF1B	TALONT000004387	TALONG000000006	TALONT000004387	4	852	Known	NIC	None	90	308	120	229	240	153	100	92	151	249	277	182	418	269	1240	1638
1	4389	gene-TARDBP	TALONT000004389	TALONG000000001	TALONT000004389	6	1136	Known	NIC	None	51	0	0	0	7	28	21	0	1	23	0	0	0	46	107	70
1	4396	gene-TARDBP	TALONT000004396	TALONG000000001	TALONT000004396	4	847	Known	NIC	None	16	0	0	0	0	0	0	0	0	26	31	3	0	0	16	60
6	4397	gene-EIF1B	TALONT000004397	TALONG000000006	TALONT000004397	4	972	Known	NNC	None	2	2	1	1	3	4	0	2	1	1	4	1	0	4	13	13
1	4399	gene-TARDBP	TALONT000004399	TALONG000000001	TALONT000004399	6	1155	Known	NIC	None	15	0	0	0	0	0	23	0	0	0	27	0	0	0	38	27
1	4401	gene-TARDBP	TALONT000004401	TALONG000000001	TALONT000004401	6	2560	Known	NNC	None	14	0	0	0	0	0	0	0	0	0	0	0	0	0	14	0
1	4402	gene-TARDBP	TALONT000004402	TALONG000000001	TALONT000004402	7	860	Known	ISM	Prefix	4	4	2	2	2	3	3	1	5	6	1	1	6	6	20	26
1	4408	gene-TARDBP	TALONT000004408	TALONG000000001	TALONT000004408	8	1586	Known	NIC	None	20	0	0	0	14	0	0	0	0	0	0	0	0	0	34	0
1	4415	gene-TARDBP	TALONT000004415	TALONG000000001	TALONT000004415	7	2491	Known	NIC	None	24	67	11	33	0	20	49	0	0	0	0	0	18	0	204	18
1	4420	gene-TARDBP	TALONT000004420	TALONG000000001	TALONT000004420	5	1018	Known	NIC	None	18	21	0	26	14	0	43	0	0	1	0	0	0	0	122	1
1	4424	gene-TARDBP	TALONT000004424	TALONG000000001	TALONT000004424	4	5559	Known	NIC	None	7	7	4	0	4	11	0	0	0	0	7	0	0	22	33	29
6	4426	gene-EIF1B	TALONT000004426	TALONG000000006	TALONT000004426	3	1410	Known	ISM	Prefix	12	6	10	0	14	4	8	8	13	9	8	0	26	25	54	89
1	4427	gene-TARDBP	TALONT000004427	TALONG000000001	TALONT000004427	7	1248	Known	NIC	None	34	15	30	18	0	0	0	0	65	43	15	10	14	0	97	147
1	4433	gene-TARDBP	TALONT000004433	TALONG000000001	TALONT000004433	7	1029	Known	NNC	None	24	0	0	0	0	0	0	0	0	0	0	0	0	0	24	0
1	4435	gene-TARDBP	TALONT000004435	TALONG000000001	TALONT000004435	6	2277	Known	ISM	Suffix	1	34	8	31	9	31	64	22	36	8	43	18	18	40	178	185
1	4437	gene-TARDBP	TALONT000004437	TALONG000000001	TALONT000004437	6	3644	Known	NNC	None	12	0	0	0	0	0	0	0	0	0	0	0	0	0	12	0
1	4438	gene-TARDBP	TALONT000004438	TALONG000000001	TALONT000004438	5	4709	Known	NIC	None	6	9	21	13	4	1	9	14	35	12	0	26	7	24	63	118
1	4443	gene-TARDBP	TALONT000004443	TALONG000000001	TALONT000004443	5	2787	Known	ISM	Prefix	11	11	15	14	4	15	10	5	13	12	22	6	11	11	80	80
1	4445	gene-TARDBP	TALONT000004445	TALONG000000001	TALONT000004445	5	1414	Known	NNC	None	22	0	0	0	0	0	0	0	0	0	0	0	0	0	22	0
1	4450	gene-TARDBP	TALONT000004450	TALONG000000001	TALONT000004450	7	2218	Known	NIC	None	14	0	6	0	0	0	0	0	0	0	0	0	0	0	20	0
1	4454	gene-TARDBP	TALONT000004454	TALONG000000001	TALONT000004454	6	1964	Known	ISM	Prefix	12	0	14	7	0	1	14	0	6	6	0	0	0	35	48	47
1	4467	gene-TARDBP	TALONT000004467	TALONG000000001	TALONT000004467	6	2319	Known	NNC	None	15	0	0	0	0	0	0	0	0	0	0	0	0	0	15	0
1	4474	gene-TARDBP	TALONT000004474	TALONG000000001	TALONT000004474	7	2319	Known	ISM	Prefix	30	1	9	25	6	4	13	0	5	1	9	1	1	8	88	25
1	4478	gene-TARDBP	TALONT000004478	TALONG000000001	TALONT000004478	3	4330	Known	NIC	None	13	10	21	6	8	17	0	0	5	15	13	0	0	44	75	77
1	4482	gene-TARDBP	TALONT000004482	TALONG000000001	TALONT000004482	6	3002	Known	NIC	None	13	0	0	15	0	0	0	0	0	0	0	0	0	0	28	0
1	4486	gene-TARDBP	TALONT000004486	TALONG000000001	TALONT000004486	6	1045	Known	NIC	None	12	0	0	0	0	0	0	0	0	0	0	0	0	0	12	0
1	4489	gene-TARDBP	TALONT000004489	TALONG000000001	TALONT000004489	5	4276	Known	NNC	None	7	0	0	0	0	6	9	0	0	0	0	0	0	0	22	0
1	4504	gene-TARDBP	TALONT000004504	TALONG000000001	TALONT000004504	8	1311	Known	NIC	None	19	0	0	0	0	0	0	29	0	0	0	0	0	0	19	29
1	4507	gene-TARDBP	TALONT000004507	TALONG000000001	TALONT000004507	6	1875	Known	ISM	Both	8	1	6	3	2	5	7	2	3	5	2	0	5	4	32	21
1	4509	gene-TARDBP	TALONT000004509	TALONG000000001	TALONT000004509	8	1475	Known	NIC	None	15	4	7	6	8	13	10	0	3	11	6	4	5	10	63	39
1	4513	gene-TARDBP	TALONT000004513	TALONG000000001	TALONT000004513	6	3221	Known	NIC	None	9	3	12	10	3	4	6	1	2	9	7	1	0	9	47	29
1	4516	gene-TARDBP	TALONT000004516	TALONG000000001	TALONT000004516	8	2145	Known	NIC	None	17	0	0	0	0	0	0	0	0	0	0	0	0	0	17	0
1	4520	gene-TARDBP	TALONT000004520	TALONG000000001	TALONT000004520	8	1304	Known	NIC	None	1	4	4	4	1	3	4	0	3	1	0	0	3	4	21	11
1	4522	gene-TARDBP	TALONT000004522	TALONG000000001	TALONT000004522	5	1719	Known	NIC	None	15	0	0	0	0	0	0	0	0	0	0	0	0	0	15	0
1	4526	gene-TARDBP	TALONT000004526	TALONG000000001	TALONT000004526	5	4763	Known	NNC	None	6	7	0	0	0	8	0	0	0	3	10	0	0	0	21	13
1	4534	gene-TARDBP	TALONT000004534	TALONG000000001	TALONT000004534	5	3932	Known	NIC	None	13	0	12	0	8	0	8	0	8	0	0	0	0	0	41	8
1	4537	gene-TARDBP	TALONT000004537	TALONG000000001	TALONT000004537	6	1015	Known	NIC	None	14	0	0	0	0	0	0	0	0	0	0	0	0	0	14	0
1	4538	gene-TARDBP	TALONT000004538	TALONG000000001	TALONT000004538	5	4651	Known	NIC	None	4	0	0	0	0	21	0	0	0	0	0	0	0	0	25	0
1	4542	gene-TARDBP	TALONT000004542	TALONG000000001	TALONT000004542	6	3822	Known	NIC	None	18	0	11	0	0	0	16	0	0	0	0	10	15	0	45	25
1	4548	gene-TARDBP	TALONT000004548	TALONG000000001	TALONT000004548	6	3570	Known	NIC	None	7	0	0	0	0	11	0	0	0	0	0	0	0	0	18	0
1	4549	gene-TARDBP	TALONT000004549	TALONG000000001	TALONT000004549	6	4131	Known	ISM	Prefix	27	37	6	27	0	0	28	0	25	9	21	5	0	18	125	78
1	4555	gene-TARDBP	TALONT000004555	TALONG000000001	TALONT000004555	5	4282	Known	NIC	None	18	0	11	6	0	2	0	0	7	12	0	8	0	16	37	43
1	4569	gene-TARDBP	TALONT000004569	TALONG000000001	TALONT000004569	5	4877	Known	ISM	Prefix	6	1	8	4	5	0	0	0	27	20	5	4	4	32	24	92
1	4570	gene-TARDBP	TALONT000004570	TALONG000000001	TALONT000004570	6	3912	Known	ISM	Prefix	5	0	5	61	20	18	35	24	43	24	6	10	16	114	144	237
1	4585	gene-TARDBP	TALONT000004585	TALONG000000001	TALONT000004585	6	3050	Known	ISM	Prefix	3	0	3	4	1	1	0	1	0	2	4	2	0	4	12	13
1	4588	gene-TARDBP	TALONT000004588	TALONG000000001	TALONT000004588	6	3838	Known	NIC	None	11	0	0	1	1	0	0	0	0	6	0	0	0	0	13	6
1	4590	gene-TARDBP	TALONT000004590	TALONG000000001	TALONT000004590	5	4261	Known	NIC	None	8	10	9	0	1	4	0	0	0	0	0	4	0	0	32	4
1	4604	gene-TARDBP	TALONT000004604	TALONG000000001	TALONT000004604	7	3395	Known	NNC	None	11	0	0	0	0	0	0	0	0	0	0	0	0	0	11	0
1	4656	gene-TARDBP	TALONT000004656	TALONG000000001	TALONT000004656	7	1167	Known	NIC	None	7	3	2	3	2	8	2	0	4	1	3	1	0	2	27	11
1	4660	gene-TARDBP	TALONT000004660	TALONG000000001	TALONT000004660	7	863	Known	ISM	Prefix	2	1	2	5	1	24	2	0	0	0	6	4	5	3	37	18
6	4661	gene-EIF1B	TALONT000004661	TALONG000000006	TALONT000004661	5	919	Known	NNC	None	35	51	25	0	0	44	0	1	88	0	27	37	0	0	155	153
1	4675	gene-TARDBP	TALONT000004675	TALONG000000001	TALONT000004675	5	3939	Known	NIC	None	18	0	0	0	0	0	1	0	0	2	0	0	0	0	19	2
6	4681	gene-EIF1B	TALONT000004681	TALONG000000006	TALONT000004681	4	844	Known	NIC	None	2	1	1	1	2	3	1	0	1	4	1	2	3	3	11	14
1	4682	gene-TARDBP	TALONT000004682	TALONG000000001	TALONT000004682	3	7099	Known	NIC	None	8	0	0	0	0	0	4	0	0	0	0	0	0	0	12	0
1	4684	gene-TARDBP	TALONT000004684	TALONG000000001	TALONT000004684	7	2140	Known	NIC	None	2	1	0	3	1	3	2	0	0	0	0	0	0	0	12	0
1	4700	gene-TARDBP	TALONT000004700	TALONG000000001	TALONT000004700	7	1203	Known	NIC	None	5	0	3	9	2	0	10	13	8	16	3	15	15	27	29	97
1	4703	gene-TARDBP	TALONT000004703	TALONG000000001	TALONT000004703	8	1311	Known	NIC	None	1	3	2	1	4	1	0	0	4	1	2	0	0	5	12	12
1	4707	gene-TARDBP	TALONT000004707	TALONG000000001	TALONT000004707	7	3353	Known	NIC	None	13	0	18	0	0	0	16	0	0	0	0	0	0	10	47	10
1	4709	gene-TARDBP	TALONT000004709	TALONG000000001	TALONT000004709	6	820	Known	ISM	Prefix	13	5	18	27	7	12	8	7	17	13	2	1	46	3	90	89
1	4715	gene-TARDBP	TALONT000004715	TALONG000000001	TALONT000004715	5	3313	Known	NNC	None	18	0	0	0	0	0	0	0	0	0	0	0	0	0	18	0
10	4725	gene-HSP90B1	TALONT000004725	TALONG000000010	TALONT000004725	18	2772	Known	NIC	None	3	4	1	1	1	1	3	0	3	1	4	1	1	1	14	11
6	4734	gene-EIF1B	TALONT000004734	TALONG000000006	TALONT000004734	3	899	Known	NIC	None	43	2	1	3	1	2	0	2	0	29	2	25	3	6	52	67
1	4752	gene-TARDBP	TALONT000004752	TALONG000000001	TALONT000004752	7	2249	Known	ISM	Prefix	3	2	1	0	1	6	0	0	1	0	0	0	0	0	13	1
1	4792	gene-TARDBP	TALONT000004792	TALONG000000001	TALONT000004792	5	4587	Known	NIC	None	11	0	5	0	0	0	0	0	0	0	0	0	0	0	16	0
1	4803	gene-TARDBP	TALONT000004803	TALONG000000001	TALONT000004803	7	2693	Known	NIC	None	11	0	0	0	0	0	0	0	0	0	0	0	0	0	11	0
6	4806	gene-EIF1B	TALONT000004806	TALONG000000006	TALONT000004806	4	967	Known	NIC	None	17	13	13	16	17	73	9	11	20	13	9	19	20	11	158	103
6	4817	gene-EIF1B	TALONT000004817	TALONG000000006	TALONT000004817	4	886	Known	NIC	None	3	5	7	2	0	3	3	3	1	4	4	3	5	7	23	27
1	4821	gene-TARDBP	TALONT000004821	TALONG000000001	TALONT000004821	5	772	Known	ISM	Prefix	5	0	13	0	0	1	2	0	20	0	14	13	0	0	21	47
6	4833	gene-EIF1B	TALONT000004833	TALONG000000006	TALONT000004833	4	982	Known	NIC	None	2	2	1	2	1	2	2	0	5	5	2	3	2	2	12	19
1	4843	gene-TARDBP	TALONT000004843	TALONG000000001	TALONT000004843	5	4213	Known	NIC	None	1	0	10	0	0	0	2	0	0	0	0	0	0	0	13	0
1	4851	gene-TARDBP	TALONT000004851	TALONG000000001	TALONT000004851	6	3207	Known	NNC	None	1	0	21	0	0	0	0	0	0	0	0	0	0	1	22	1
1	4869	gene-TARDBP	TALONT000004869	TALONG000000001	TALONT000004869	6	1172	Known	NIC	None	14	12	8	15	7	8	8	3	12	14	9	4	6	10	72	58
1	4908	gene-TARDBP	TALONT000004908	TALONG000000001	TALONT000004908	5	4710	Known	NIC	None	4	1	8	0	0	5	2	1	12	8	17	8	4	8	20	58
6	4912	gene-EIF1B	TALONT000004912	TALONG000000006	TALONT000004912	4	930	Known	NNC	None	6	52	4	7	4	4	9	7	5	3	1	2	1	6	86	25
1	4917	gene-TARDBP	TALONT000004917	TALONG000000001	TALONT000004917	7	3362	Known	NIC	None	10	0	22	25	0	2	9	0	5	0	0	0	0	0	68	5
1	4929	gene-TARDBP	TALONT000004929	TALONG000000001	TALONT000004929	7	1174	Known	NIC	None	8	1	4	5	2	3	3	1	2	5	0	3	2	1	26	14
1	5016	gene-TARDBP	TALONT000005016	TALONG000000001	TALONT000005016	7	1104	Known	ISM	Prefix	1	3	2	1	0	20	21	0	4	0	1	0	3	0	48	8
1	5111	gene-TARDBP	TALONT000005111	TALONG000000001	TALONT000005111	5	3994	Known	NIC	None	3	0	2	0	0	3	4	0	4	1	1	1	1	2	12	10
1	5117	gene-TARDBP	TALONT000005117	TALONG000000001	TALONT000005117	5	955	Known	NIC	None	1	0	7	8	0	0	0	0	0	7	0	0	0	18	16	25
1	5140	gene-TARDBP	TALONT000005140	TALONG000000001	TALONT000005140	5	3994	Known	ISM	Suffix	7	8	23	11	7	18	11	9	15	18	12	4	9	20	85	87
1	5205	gene-TARDBP	TALONT000005205	TALONG000000001	TALONT000005205	6	3220	Known	ISM	Suffix	1	1	2	3	0	2	5	0	0	1	2	1	0	5	14	9
6	5306	gene-EIF1B	TALONT000005306	TALONG000000006	TALONT000005306	4	963	Known	NIC	None	22	15	14	21	16	23	10	16	24	18	22	19	22	28	121	149
1	5348	gene-TARDBP	TALONT000005348	TALONG000000001	TALONT000005348	6	3224	Known	NIC	None	6	2	11	7	0	3	6	7	1	4	2	2	0	5	35	21
6	5378	gene-EIF1B	TALONT000005378	TALONG000000006	TALONT000005378	4	990	Known	NNC	None	5	5	9	7	4	10	5	1	11	4	3	7	7	9	45	42
6	5398	gene-EIF1B	TALONT000005398	TALONG000000006	TALONT000005398	5	934	Known	NIC	None	2	5	1	39	38	4	50	0	3	101	7	130	1	2	139	244
1	5406	gene-TARDBP	TALONT000005406	TALONG000000001	TALONT000005406	7	2491	Known	NIC	None	4	3	8	3	1	7	5	0	2	2	3	1	1	0	31	9
1	5433	gene-TARDBP	TALONT000005433	TALONG000000001	TALONT000005433	7	2489	Known	NIC	None	4	2	18	11	28	63	9	20	0	0	0	23	0	0	135	43
6	5465	gene-EIF1B	TALONT000005465	TALONG000000006	TALONT000005465	4	972	Known	NIC	None	59	96	116	59	49	106	46	40	91	51	57	89	69	84	531	481
6	5489	gene-EIF1B	TALONT000005489	TALONG000000006	TALONT000005489	4	975	Known	NIC	None	23	13	17	26	22	28	13	11	37	11	26	16	29	37	142	167
6	5507	gene-EIF1B	TALONT000005507	TALONG000000006	TALONT000005507	4	1320	Known	ISM	Suffix	18	0	0	0	0	0	0	0	0	0	0	0	0	0	18	0
1	5563	gene-TARDBP	TALONT000005563	TALONG000000001	TALONT000005563	4	5804	Known	NIC	None	3	11	18	13	28	17	6	3	6	3	15	6	12	0	96	45
1	5567	gene-TARDBP	TALONT000005567	TALONG000000001	TALONT000005567	6	787	Known	ISM	Prefix	3	0	3	5	1	8	0	0	4	1	0	1	0	1	20	7
1	5571	gene-TARDBP	TALONT000005571	TALONG000000001	TALONT000005571	5	4237	Known	ISM	Suffix	2	11	9	0	0	2	1	14	8	8	12	0	0	31	25	73
1	5586	gene-TARDBP	TALONT000005586	TALONG000000001	TALONT000005586	6	3031	Known	ISM	Prefix	1	3	0	4	1	2	0	0	0	2	2	1	0	0	11	5
18	5598	TALONG000000018	TALONT000005598	TALONG000000018	TALONT000005598	4	731	Antisense	Antisense	None	1	1	1	3	1	5	1	1	3	1	0	3	1	4	13	13
6	5689	gene-EIF1B	TALONT000005689	TALONG000000006	TALONT000005689	4	992	Known	NIC	None	6	7	6	1	5	9	4	2	13	1	8	11	10	9	38	54
1	5731	gene-TARDBP	TALONT000005731	TALONG000000001	TALONT000005731	7	2490	Known	NIC	None	3	0	2	1	0	1	7	1	0	2	0	1	0	1	14	5
1	5737	gene-TARDBP	TALONT000005737	TALONG000000001	TALONT000005737	5	3992	Known	ISM	Prefix	2	1	1	1	3	3	0	0	1	3	3	0	2	1	11	10
1	5739	gene-TARDBP	TALONT000005739	TALONG000000001	TALONT000005739	7	1135	Known	ISM	Prefix	1	14	19	0	0	1	2	0	1	3	0	29	0	8	37	41
1	5752	gene-TARDBP	TALONT000005752	TALONG000000001	TALONT000005752	5	4707	Known	NIC	None	2	2	2	1	1	2	1	1	4	2	0	0	0	4	11	11
10	5788	gene-HSP90B1	TALONT000005788	TALONG000000010	TALONT000005788	18	2772	Known	NIC	None	0	2	4	0	2	5	1	1	6	2	3	1	1	4	14	18
6	5799	gene-EIF1B	TALONT000005799	TALONG000000006	TALONT000005799	4	977	Known	NNC	None	11	7	13	15	17	9	10	9	12	3	14	9	12	27	82	86
6	5807	gene-EIF1B	TALONT000005807	TALONG000000006	TALONT000005807	4	1015	Known	NIC	None	27	20	17	19	29	27	16	19	20	16	21	19	34	18	155	147
6	5813	gene-EIF1B	TALONT000005813	TALONG000000006	TALONT000005813	4	953	Known	NIC	None	18	1	0	0	2	0	25	0	1	0	23	0	43	1	46	68
6	5829	gene-EIF1B	TALONT000005829	TALONG000000006	TALONT000005829	4	947	Known	NNC	None	4	3	1	4	1	4	0	1	3	4	3	0	0	3	17	14
1	5836	gene-TARDBP	TALONT000005836	TALONG000000001	TALONT000005836	7	2500	Known	NIC	None	1	0	13	0	0	2	0	0	0	0	0	0	0	0	16	0
1	5843	gene-TARDBP	TALONT000005843	TALONG000000001	TALONT000005843	7	1173	Known	NIC	None	2	0	1	3	0	1	4	0	1	1	1	0	0	3	11	6
6	5869	gene-EIF1B	TALONT000005869	TALONG000000006	TALONT000005869	4	944	Known	NNC	None	22	0	0	1	0	0	0	0	1	1	0	0	2	0	23	4
1	5926	gene-TARDBP	TALONT000005926	TALONG000000001	TALONT000005926	5	4714	Known	NIC	None	1	4	15	2	0	1	2	3	1	14	5	1	6	2	25	32
1	5946	gene-TARDBP	TALONT000005946	TALONG000000001	TALONT000005946	5	4707	Known	NIC	None	2	0	2	1	0	4	2	1	3	1	0	0	1	8	11	14
1	5948	gene-TARDBP	TALONT000005948	TALONG000000001	TALONT000005948	8	1542	Known	NIC	None	2	1	1	3	1	4	1	29	1	0	1	0	1	5	13	37
3	5981	gene-FMR1-AS1	TALONT000005981	TALONG000000003	TALONT000005981	13	1802	Known	NIC	None	20	0	0	0	0	0	0	0	0	0	0	0	0	0	20	0
3	5982	gene-FMR1-AS1	TALONT000005982	TALONG000000003	TALONT000005982	15	2106	Known	NIC	None	12	0	0	0	0	0	0	0	0	0	0	0	0	0	12	0
3	5984	gene-FMR1-AS1	TALONT000005984	TALONG000000003	TALONT000005984	16	1992	Known	NIC	None	20	0	0	0	0	0	0	0	0	0	0	0	0	0	20	0
3	5992	gene-FMR1-AS1	TALONT000005992	TALONG000000003	TALONT000005992	14	1860	Known	NIC	None	12	0	0	0	0	0	0	0	0	0	0	0	0	0	12	0
3	5996	gene-FMR1-AS1	TALONT000005996	TALONG000000003	TALONT000005996	16	2144	Known	NIC	None	13	0	0	0	0	0	0	1	0	0	0	0	0	0	13	1
3	6010	gene-FMR1-AS1	TALONT000006010	TALONG000000003	TALONT000006010	17	2343	Known	NIC	None	5	0	7	0	0	0	0	0	0	0	0	0	0	0	12	0
3	6014	gene-FMR1-AS1	TALONT000006014	TALONG000000003	TALONT000006014	14	1910	Known	NIC	None	14	0	0	0	0	0	0	0	0	4	0	0	0	0	14	4
6	6016	gene-EIF1B	TALONT000006016	TALONG000000006	TALONT000006016	4	935	Known	NIC	None	1	3	3	2	1	1	1	1	3	4	2	1	3	2	12	16
3	6030	gene-FMR1-AS1	TALONT000006030	TALONG000000003	TALONT000006030	16	2245	Known	NIC	None	3	1	4	4	2	5	0	1	1	1	0	2	0	2	19	7
3	6036	gene-FMR1-AS1	TALONT000006036	TALONG000000003	TALONT000006036	16	2195	Known	NIC	None	12	0	0	0	0	0	0	0	0	0	0	0	0	0	12	0
3	6049	gene-FMR1-AS1	TALONT000006049	TALONG000000003	TALONT000006049	9	834	Known	ISM	Suffix	4	3	1	2	1	3	0	1	2	2	1	0	0	2	14	8
6	6051	gene-EIF1B	TALONT000006051	TALONG000000006	TALONT000006051	4	1007	Known	NNC	None	19	7	13	12	16	9	3	15	5	11	7	8	14	4	79	64
6	6070	gene-EIF1B	TALONT000006070	TALONG000000006	TALONT000006070	4	894	Known	NIC	None	2	4	3	4	6	3	1	3	2	2	3	2	3	4	23	19
3	6117	gene-FMR1-AS1	TALONT000006117	TALONG000000003	TALONT000006117	16	2197	Known	NIC	None	1	10	0	0	0	0	1	0	0	0	0	0	0	0	12	0
3	6121	gene-FMR1-AS1	TALONT000006121	TALONG000000003	TALONT000006121	8	661	Known	ISM	Suffix	1	7	11	4	1	3	5	3	3	2	7	4	0	2	32	21
6	6202	gene-EIF1B	TALONT000006202	TALONG000000006	TALONT000006202	3	1409	Known	ISM	Prefix	15	6	3	0	11	5	1	2	18	6	15	0	21	17	41	79
3	6223	gene-FMR1-AS1	TALONT000006223	TALONG000000003	TALONT000006223	16	2101	Known	NIC	None	0	13	0	0	0	0	0	0	0	0	0	0	0	0	13	0
3	6226	gene-FMR1-AS1	TALONT000006226	TALONG000000003	TALONT000006226	15	1929	Known	NIC	None	0	28	0	17	7	19	0	0	0	0	0	0	0	0	71	0
3	6234	gene-FMR1-AS1	TALONT000006234	TALONG000000003	TALONT000006234	17	2325	Known	NIC	None	0	12	0	0	0	0	0	0	0	0	0	0	0	0	12	0
3	6235	gene-FMR1-AS1	TALONT000006235	TALONG000000003	TALONT000006235	15	2157	Known	NIC	None	0	22	0	5	20	11	0	9	7	0	0	0	0	1	58	17
3	6242	gene-FMR1-AS1	TALONT000006242	TALONG000000003	TALONT000006242	17	2239	Known	NIC	None	0	11	9	14	0	0	0	0	0	1	0	0	0	0	34	1
3	6256	gene-FMR1-AS1	TALONT000006256	TALONG000000003	TALONT000006256	18	2477	Known	NIC	None	0	2	9	0	0	2	0	0	0	0	0	0	0	0	13	0
1	6259	gene-TARDBP	TALONT000006259	TALONG000000001	TALONT000006259	7	1200	Known	NIC	None	1	30	0	0	0	1	0	0	1	0	1	0	1	0	32	3
1	6291	gene-TARDBP	TALONT000006291	TALONG000000001	TALONT000006291	5	4737	Known	NIC	None	2	0	0	0	1	12	0	0	0	0	1	1	9	15	15	26
6	6335	gene-EIF1B	TALONT000006335	TALONG000000006	TALONT000006335	4	898	Known	NIC	None	2	1	1	3	5	2	1	0	2	1	1	1	2	2	15	9
1	6373	gene-TARDBP	TALONT000006373	TALONG000000001	TALONT000006373	7	2253	Known	NIC	None	3	0	4	1	0	2	1	1	0	2	1	1	0	3	11	8
3	6374	gene-FMR1-AS1	TALONT000006374	TALONG000000003	TALONT000006374	16	2158	Known	NIC	None	0	0	10	0	12	0	0	0	0	0	0	0	0	0	22	0
3	6381	gene-FMR1-AS1	TALONT000006381	TALONG000000003	TALONT000006381	17	2359	Known	NIC	None	0	0	14	4	0	9	0	0	0	0	0	0	0	0	27	0
3	6386	gene-FMR1-AS1	TALONT000006386	TALONG000000003	TALONT000006386	14	1585	Known	ISM	Suffix	1	1	2	4	1	1	2	1	3	5	3	1	0	1	12	14
3	6392	gene-FMR1-AS1	TALONT000006392	TALONG000000003	TALONT000006392	18	2528	Known	NIC	None	0	0	14	10	0	0	0	0	0	0	0	0	0	0	24	0
3	6393	gene-FMR1-AS1	TALONT000006393	TALONG000000003	TALONT000006393	15	2121	Known	NIC	None	0	0	9	0	0	2	9	0	0	0	0	0	0	0	20	0
3	6415	gene-FMR1-AS1	TALONT000006415	TALONG000000003	TALONT000006415	15	2128	Known	NIC	None	0	0	5	0	11	14	1	0	0	0	0	1	6	0	31	7
3	6431	gene-FMR1-AS1	TALONT000006431	TALONG000000003	TALONT000006431	14	1587	Known	ISM	Suffix	0	0	9	12	0	7	0	6	1	7	0	0	0	0	28	14
3	6454	gene-FMR1-AS1	TALONT000006454	TALONG000000003	TALONT000006454	7	1230	Known	NIC	None	0	0	5	0	0	14	0	0	0	0	0	0	0	0	19	0
1	6464	gene-TARDBP	TALONT000006464	TALONG000000001	TALONT000006464	7	1207	Known	NIC	None	2	3	3	1	2	2	2	1	2	0	0	1	2	2	15	8
3	6499	gene-FMR1-AS1	TALONT000006499	TALONG000000003	TALONT000006499	16	2104	Known	NIC	None	0	0	1	0	14	0	0	0	0	0	0	0	0	0	15	0
6	6526	gene-EIF1B	TALONT000006526	TALONG000000006	TALONT000006526	4	993	Known	NIC	None	12	14	6	9	8	13	8	9	15	5	11	10	16	18	70	84
1	6528	gene-TARDBP	TALONT000006528	TALONG000000001	TALONT000006528	4	5370	Known	NNC	None	1	0	6	8	1	8	2	4	0	0	0	0	0	0	26	4
1	6578	gene-TARDBP	TALONT000006578	TALONG000000001	TALONT000006578	6	1194	Known	NIC	None	0	24	0	0	0	0	0	0	0	0	0	0	0	0	24	0
1	6580	gene-TARDBP	TALONT000006580	TALONG000000001	TALONT000006580	4	1811	Known	NNC	None	0	13	0	0	0	0	0	0	0	0	0	0	0	0	13	0
1	6583	gene-TARDBP	TALONT000006583	TALONG000000001	TALONT000006583	8	1336	Known	NIC	None	0	23	0	0	0	0	0	0	0	0	0	0	0	0	23	0
6	6586	gene-EIF1B	TALONT000006586	TALONG000000006	TALONT000006586	4	952	Known	NIC	None	6	8	7	10	11	14	6	7	11	10	7	57	9	12	62	113
1	6587	gene-TARDBP	TALONT000006587	TALONG000000001	TALONT000006587	6	3901	Known	NNC	None	0	14	0	0	0	0	0	0	0	0	0	0	0	0	14	0
1	6602	gene-TARDBP	TALONT000006602	TALONG000000001	TALONT000006602	9	1462	Known	ISM	Prefix	0	18	0	0	0	0	0	0	0	0	0	0	0	0	18	0
1	6603	gene-TARDBP	TALONT000006603	TALONG000000001	TALONT000006603	3	3872	Known	NNC	None	0	6	4	15	3	0	14	0	18	0	0	0	0	36	42	54
1	6618	gene-TARDBP	TALONT000006618	TALONG000000001	TALONT000006618	3	1634	Known	NNC	None	0	17	0	0	0	0	0	0	0	0	0	0	0	0	17	0
1	6621	gene-TARDBP	TALONT000006621	TALONG000000001	TALONT000006621	5	4293	Known	NIC	None	0	13	0	0	1	10	0	0	0	0	0	0	0	1	24	1
1	6628	gene-TARDBP	TALONT000006628	TALONG000000001	TALONT000006628	3	4210	Known	NIC	None	0	14	0	0	0	0	0	0	0	0	0	0	13	0	14	13
3	6634	gene-FMR1-AS1	TALONT000006634	TALONG000000003	TALONT000006634	15	1496	Known	NIC	None	0	0	0	13	0	0	0	0	0	0	0	0	0	0	13	0
1	6638	gene-TARDBP	TALONT000006638	TALONG000000001	TALONT000006638	3	2667	Known	NNC	None	0	23	0	0	0	0	0	0	0	0	0	0	0	0	23	0
3	6640	gene-FMR1-AS1	TALONT000006640	TALONG000000003	TALONT000006640	18	2493	Known	NIC	None	0	0	0	7	0	0	7	0	0	0	0	0	0	0	14	0
1	6641	gene-TARDBP	TALONT000006641	TALONG000000001	TALONT000006641	7	933	Known	ISM	Prefix	0	6	12	6	3	1	4	0	7	0	0	0	1	4	32	12
1	6646	gene-TARDBP	TALONT000006646	TALONG000000001	TALONT000006646	7	1295	Known	NIC	None	0	4	1	3	0	2	4	0	2	1	1	1	0	1	14	6
3	6647	gene-FMR1-AS1	TALONT000006647	TALONG000000003	TALONT000006647	16	2265	Known	NIC	None	0	0	0	12	0	0	0	0	0	0	0	0	0	0	12	0
1	6652	gene-TARDBP	TALONT000006652	TALONG000000001	TALONT000006652	5	4280	Known	NIC	None	0	13	45	11	0	16	0	1	2	33	13	9	8	13	85	79
1	6656	gene-TARDBP	TALONT000006656	TALONG000000001	TALONT000006656	9	1215	Known	NIC	None	0	17	0	0	0	0	0	0	0	0	0	0	0	0	17	0
1	6659	gene-TARDBP	TALONT000006659	TALONG000000001	TALONT000006659	6	3950	Known	NIC	None	0	15	8	0	0	29	0	0	0	10	0	0	4	6	52	20
3	6663	gene-FMR1-AS1	TALONT000006663	TALONG000000003	TALONT000006663	9	1482	Known	NIC	None	0	0	0	17	0	0	0	0	0	1	0	0	0	0	17	1
1	6665	gene-TARDBP	TALONT000006665	TALONG000000001	TALONT000006665	6	1102	Known	NIC	None	0	23	0	0	19	0	0	0	0	27	0	0	0	0	42	27
1	6676	gene-TARDBP	TALONT000006676	TALONG000000001	TALONT000006676	8	2573	Known	NNC	None	0	20	0	0	0	0	0	0	0	0	0	0	0	0	20	0
3	6678	gene-FMR1-AS1	TALONT000006678	TALONG000000003	TALONT000006678	17	2378	Known	NIC	None	0	0	0	11	0	0	0	0	0	0	1	0	0	0	11	1
3	6683	gene-FMR1-AS1	TALONT000006683	TALONG000000003	TALONT000006683	15	2050	Known	NIC	None	0	0	0	5	13	0	0	0	0	0	0	0	0	0	18	0
1	6687	gene-TARDBP	TALONT000006687	TALONG000000001	TALONT000006687	7	3132	Known	NIC	None	0	11	0	0	0	0	0	0	0	0	0	0	0	0	11	0
6	6712	gene-EIF1B	TALONT000006712	TALONG000000006	TALONT000006712	4	977	Known	NNC	None	8	8	5	10	5	7	5	10	9	4	7	11	5	13	48	59
1	6722	gene-TARDBP	TALONT000006722	TALONG000000001	TALONT000006722	8	1344	Known	NIC	None	0	24	0	0	0	0	0	0	0	0	0	0	0	0	24	0
3	6731	gene-FMR1-AS1	TALONT000006731	TALONG000000003	TALONT000006731	13	1829	Known	NIC	None	0	0	0	15	0	0	0	0	0	0	0	0	0	0	15	0
1	6753	gene-TARDBP	TALONT000006753	TALONG000000001	TALONT000006753	5	4632	Known	NIC	None	0	11	0	7	0	0	5	0	0	0	0	0	26	0	23	26
1	6756	gene-TARDBP	TALONT000006756	TALONG000000001	TALONT000006756	6	3022	Known	ISM	Prefix	0	10	1	0	1	0	0	1	0	0	1	9	17	2	12	30
1	6765	gene-TARDBP	TALONT000006765	TALONG000000001	TALONT000006765	5	3956	Known	NNC	None	0	11	0	0	0	0	0	0	0	0	0	0	0	0	11	0
6	6767	gene-EIF1B	TALONT000006767	TALONG000000006	TALONT000006767	3	1400	Known	NIC	None	1	55	52	30	41	31	0	0	33	0	41	0	5	14	210	93
1	6770	gene-TARDBP	TALONT000006770	TALONG000000001	TALONT000006770	8	1475	Known	NIC	None	0	17	18	0	15	0	0	0	0	1	0	1	0	0	50	2
1	6800	gene-TARDBP	TALONT000006800	TALONG000000001	TALONT000006800	5	4740	Known	NIC	None	0	9	0	0	2	0	12	0	0	6	0	4	2	0	23	12
1	6802	gene-TARDBP	TALONT000006802	TALONG000000001	TALONT000006802	5	4728	Known	NIC	None	0	14	10	10	0	23	4	10	4	16	27	10	11	30	61	108
1	6848	gene-TARDBP	TALONT000006848	TALONG000000001	TALONT000006848	5	4236	Known	NIC	None	1	1	2	9	0	3	12	63	0	15	26	27	0	26	28	157
1	6849	gene-TARDBP	TALONT000006849	TALONG000000001	TALONT000006849	6	3553	Known	NIC	None	0	10	0	22	8	20	0	0	0	0	0	0	0	0	60	0
6	6857	gene-EIF1B	TALONT000006857	TALONG000000006	TALONT000006857	4	945	Known	NNC	None	0	56	0	0	0	0	0	0	0	0	0	0	0	0	56	0
1	6881	gene-TARDBP	TALONT000006881	TALONG000000001	TALONT000006881	6	4632	Known	NIC	None	0	6	16	3	0	0	12	0	0	14	0	0	0	0	37	14
1	6922	gene-TARDBP	TALONT000006922	TALONG000000001	TALONT000006922	4	3250	Known	NIC	None	0	12	0	0	0	0	3	17	0	0	0	11	0	0	15	28
1	6924	gene-TARDBP	TALONT000006924	TALONG000000001	TALONT000006924	6	2988	Known	ISM	Prefix	1	3	5	0	0	4	3	1	3	5	8	6	2	6	16	31
3	6951	gene-FMR1-AS1	TALONT000006951	TALONG000000003	TALONT000006951	7	1194	Known	NIC	None	0	0	0	0	14	0	0	0	0	0	0	0	0	0	14	0
3	6953	gene-FMR1-AS1	TALONT000006953	TALONG000000003	TALONT000006953	17	2284	Known	NIC	None	0	0	0	0	14	0	0	0	0	0	0	0	0	0	14	0
1	6956	gene-TARDBP	TALONT000006956	TALONG000000001	TALONT000006956	5	3981	Known	ISM	Prefix	0	1	19	0	0	0	0	8	0	0	6	0	0	0	20	14
3	6959	gene-FMR1-AS1	TALONT000006959	TALONG000000003	TALONT000006959	16	2113	Known	NIC	None	0	0	0	0	11	0	0	0	0	0	0	0	0	0	11	0
6	6978	gene-EIF1B	TALONT000006978	TALONG000000006	TALONT000006978	4	979	Known	NIC	None	4	5	2	7	8	10	3	2	8	6	9	9	7	8	39	49
6	6983	gene-EIF1B	TALONT000006983	TALONG000000006	TALONT000006983	4	1120	Known	NIC	None	0	25	0	57	0	0	0	0	0	0	53	0	0	51	82	104
3	6984	gene-FMR1-AS1	TALONT000006984	TALONG000000003	TALONT000006984	12	1600	Known	NIC	None	0	0	0	0	13	0	0	0	0	0	0	0	0	0	13	0
1	6988	gene-TARDBP	TALONT000006988	TALONG000000001	TALONT000006988	5	4269	Known	NIC	None	0	4	16	0	0	0	0	21	0	8	0	23	13	27	20	92
1	7047	gene-TARDBP	TALONT000007047	TALONG000000001	TALONT000007047	8	2628	Known	NIC	None	0	12	19	0	0	0	8	0	0	0	0	15	0	0	39	15
1	7051	gene-TARDBP	TALONT000007051	TALONG000000001	TALONT000007051	5	4271	Known	NIC	None	0	1	7	0	0	2	1	2	1	6	6	3	2	4	11	24
1	7066	gene-TARDBP	TALONT000007066	TALONG000000001	TALONT000007066	6	821	Known	ISM	Prefix	0	1	1	2	0	4	5	0	3	0	2	0	1	6	13	12
6	7078	gene-EIF1B	TALONT000007078	TALONG000000006	TALONT000007078	4	908	Known	NIC	None	0	64	0	0	0	0	2	1	2	0	0	0	1	3	66	7
1	7092	gene-TARDBP	TALONT000007092	TALONG000000001	TALONT000007092	3	4333	Known	NIC	None	0	2	0	1	0	10	0	0	0	0	0	0	0	2	13	2
3	7118	gene-FMR1-AS1	TALONT000007118	TALONG000000003	TALONT000007118	17	2601	Known	NIC	None	0	0	0	0	0	12	0	3	0	0	6	0	0	0	12	9
3	7119	gene-FMR1-AS1	TALONT000007119	TALONG000000003	TALONT000007119	12	1085	Known	NIC	None	0	0	0	0	0	18	0	0	0	0	0	0	0	0	18	0
6	7133	gene-EIF1B	TALONT000007133	TALONG000000006	TALONT000007133	3	811	Known	NNC	None	0	28	0	0	0	0	0	0	1	0	0	0	0	0	28	1
3	7136	gene-FMR1-AS1	TALONT000007136	TALONG000000003	TALONT000007136	16	2091	Known	NIC	None	0	0	0	0	0	14	0	0	0	0	0	0	0	0	14	0
3	7140	gene-FMR1-AS1	TALONT000007140	TALONG000000003	TALONT000007140	12	1151	Known	NIC	None	0	0	0	0	0	12	0	0	0	0	0	0	0	0	12	0
3	7152	gene-FMR1-AS1	TALONT000007152	TALONG000000003	TALONT000007152	12	1611	Known	NIC	None	0	0	0	0	0	15	0	0	0	0	0	0	0	10	15	10
3	7161	gene-FMR1-AS1	TALONT000007161	TALONG000000003	TALONT000007161	16	2162	Known	NIC	None	0	0	0	0	0	15	0	0	0	0	0	0	0	0	15	0
3	7185	gene-FMR1-AS1	TALONT000007185	TALONG000000003	TALONT000007185	17	1948	Known	NIC	None	0	0	0	0	0	11	0	0	0	0	1	0	0	0	11	1
6	7235	gene-EIF1B	TALONT000007235	TALONG000000006	TALONT000007235	7	838	Known	NNC	None	0	47	0	0	0	0	0	0	0	0	0	0	0	0	47	0
3	7349	gene-FMR1-AS1	TALONT000007349	TALONG000000003	TALONT000007349	18	2387	Known	NIC	None	0	0	0	0	0	0	14	0	0	0	0	0	0	0	14	0
3	7355	gene-FMR1-AS1	TALONT000007355	TALONG000000003	TALONT000007355	16	2069	Known	NIC	None	0	0	0	0	0	0	12	0	0	0	0	0	0	0	12	0
3	7361	gene-FMR1-AS1	TALONT000007361	TALONG000000003	TALONT000007361	13	1739	Known	NIC	None	0	0	0	0	0	0	15	0	0	0	0	0	0	0	15	0
3	7368	gene-FMR1-AS1	TALONT000007368	TALONG000000003	TALONT000007368	11	1557	Known	NIC	None	0	0	0	0	0	0	16	0	0	0	0	0	0	0	16	0
1	7485	gene-TARDBP	TALONT000007485	TALONG000000001	TALONT000007485	5	4243	Known	NIC	None	0	2	3	4	1	2	4	1	3	10	4	5	2	4	16	29
6	7524	gene-EIF1B	TALONT000007524	TALONG000000006	TALONT000007524	5	791	Known	NNC	None	0	37	0	0	0	0	0	0	0	0	0	0	0	0	37	0
1	7563	gene-TARDBP	TALONT000007563	TALONG000000001	TALONT000007563	5	4709	Known	ISM	Prefix	0	2	9	1	1	3	2	14	3	1	3	2	2	4	18	29
6	7620	gene-EIF1B	TALONT000007620	TALONG000000006	TALONT000007620	2	2321	Known	NIC	None	0	27	0	0	1	0	0	0	0	0	0	0	0	0	28	0
6	7682	gene-EIF1B	TALONT000007682	TALONG000000006	TALONT000007682	4	995	Known	NIC	None	8	16	9	8	9	17	8	4	15	6	7	7	14	13	75	66
1	7770	gene-TARDBP	TALONT000007770	TALONG000000001	TALONT000007770	7	1206	Known	NIC	None	1	2	0	2	2	2	2	0	4	1	1	2	1	0	11	9
1	7778	gene-TARDBP	TALONT000007778	TALONG000000001	TALONT000007778	4	5750	Known	ISM	Prefix	0	3	7	0	0	4	5	0	5	0	0	0	5	0	19	10
6	7800	gene-EIF1B	TALONT000007800	TALONG000000006	TALONT000007800	4	874	Known	NIC	None	0	3	23	0	3	3	0	0	1	2	0	1	0	0	32	4
1	7805	gene-TARDBP	TALONT000007805	TALONG000000001	TALONT000007805	7	919	Known	NIC	None	0	1	15	0	0	0	12	0	0	0	0	12	0	0	28	12
1	7865	gene-TARDBP	TALONT000007865	TALONG000000001	TALONT000007865	6	3224	Known	NIC	None	1	2	6	4	2	5	7	1	0	6	4	2	4	6	27	23
1	7978	gene-TARDBP	TALONT000007978	TALONG000000001	TALONT000007978	5	4875	Known	NNC	None	0	1	2	0	0	3	5	1	4	3	0	1	0	1	11	10
15	8015	TALONG000000015	TALONT000008015	TALONG000000015	TALONT000008015	18	3143	Antisense	NIC	None	0	16	7	12	28	38	0	0	1	0	12	0	0	0	101	13
15	8020	TALONG000000015	TALONT000008020	TALONG000000015	TALONT000008020	24	3589	Antisense	ISM	Prefix	1950	1951	2070	1899	1220	2263	1720	1162	1466	1492	1341	787	928	2435	13073	9611
15	8021	TALONG000000015	TALONT000008021	TALONG000000015	TALONT000008021	20	3234	Antisense	NIC	None	9	6	4	1	0	0	3	15	0	20	2	7	7	10	23	61
15	8024	TALONG000000015	TALONT000008024	TALONG000000015	TALONT000008024	22	3375	Antisense	NIC	None	34	0	16	29	5	19	5	10	25	8	11	0	3	25	108	82
15	8025	TALONG000000015	TALONT000008025	TALONG000000015	TALONT000008025	25	3685	Antisense	NIC	None	4	5	4	5	4	0	11	8	8	3	0	1	0	0	33	20
15	8027	TALONG000000015	TALONT000008027	TALONG000000015	TALONT000008027	23	3566	Antisense	NIC	None	2	9	5	6	4	5	3	2	5	4	4	1	1	9	34	26
15	8028	TALONG000000015	TALONT000008028	TALONG000000015	TALONT000008028	25	3649	Antisense	NIC	None	1	38	8	0	4	16	21	0	3	10	0	0	0	0	88	13
15	8031	TALONG000000015	TALONT000008031	TALONG000000015	TALONT000008031	24	3580	Antisense	NNC	None	3	2	1	4	1	3	3	1	4	0	0	0	2	3	17	10
12	8034	gene-ALG13	TALONT000008034	TALONG000000012	TALONT000008034	24	3684	Known	NIC	None	5	14	18	19	13	21	21	0	0	0	0	1	0	0	111	1
12	8035	gene-ALG13	TALONT000008035	TALONG000000012	TALONT000008035	24	3559	Known	ISM	Suffix	111	72	63	116	79	99	105	24	77	48	67	13	45	99	645	373
12	8036	gene-ALG13	TALONT000008036	TALONG000000012	TALONT000008036	24	3583	Known	ISM	Suffix	2951	2117	2511	2711	1862	3068	2407	1590	1983	2044	1771	1195	1084	2648	17627	12315
12	8037	gene-ALG13	TALONT000008037	TALONG000000012	TALONT000008037	22	3409	Known	NIC	None	156	137	175	155	131	234	166	143	156	108	210	103	76	127	1154	923
15	8039	TALONG000000015	TALONT000008039	TALONG000000015	TALONT000008039	22	3455	Antisense	NIC	None	18	13	18	15	10	14	13	1	2	0	1	3	0	3	101	10
15	8040	TALONG000000015	TALONT000008040	TALONG000000015	TALONT000008040	24	3581	Antisense	NNC	None	11	5	1	4	6	10	9	3	6	5	2	2	2	6	46	26
15	8041	TALONG000000015	TALONT000008041	TALONG000000015	TALONT000008041	25	3635	Antisense	ISM	Prefix	164	137	206	151	112	160	164	18	35	18	11	21	10	76	1094	189
15	8042	TALONG000000015	TALONT000008042	TALONG000000015	TALONT000008042	10	1375	Antisense	NNC	None	30	22	11	0	12	0	13	0	16	10	0	9	11	0	88	46
15	8044	TALONG000000015	TALONT000008044	TALONG000000015	TALONT000008044	23	3474	Antisense	ISM	Prefix	428	324	337	394	200	393	270	12	32	28	31	16	21	66	2346	206
15	8045	TALONG000000015	TALONT000008045	TALONG000000015	TALONT000008045	24	3616	Antisense	NIC	None	5	4	4	4	4	13	4	0	2	1	0	0	1	5	38	9
15	8046	TALONG000000015	TALONT000008046	TALONG000000015	TALONT000008046	24	3538	Antisense	NIC	None	7	24	40	19	21	49	10	33	26	30	22	5	14	13	170	143
15	8052	TALONG000000015	TALONT000008052	TALONG000000015	TALONT000008052	24	3587	Antisense	NNC	None	1	3	4	1	0	1	2	4	1	3	0	0	2	0	12	10
15	8054	TALONG000000015	TALONT000008054	TALONG000000015	TALONT000008054	24	3607	Antisense	NIC	None	16	22	25	56	8	20	24	32	34	8	5	14	15	17	171	125
15	8056	TALONG000000015	TALONT000008056	TALONG000000015	TALONT000008056	23	3532	Antisense	ISM	Prefix	83	36	84	79	71	68	61	49	67	74	64	49	44	114	482	461
15	8057	TALONG000000015	TALONT000008057	TALONG000000015	TALONT000008057	22	3409	Antisense	ISM	Prefix	112	116	147	124	79	148	113	126	143	63	117	51	58	127	839	685
15	8058	TALONG000000015	TALONT000008058	TALONG000000015	TALONT000008058	21	3308	Antisense	NIC	None	50	63	54	64	48	51	63	7	12	2	5	0	12	33	393	71
15	8062	TALONG000000015	TALONT000008062	TALONG000000015	TALONT000008062	23	3450	Antisense	NIC	None	22	0	11	12	11	32	12	9	0	0	0	2	0	19	100	30
15	8063	TALONG000000015	TALONT000008063	TALONG000000015	TALONT000008063	25	3668	Antisense	NIC	None	8	10	30	12	10	24	32	4	13	7	0	0	1	18	126	43
15	8066	TALONG000000015	TALONT000008066	TALONG000000015	TALONT000008066	23	3564	Antisense	ISM	Prefix	63	67	88	87	44	81	73	57	52	51	53	39	37	84	503	373
15	8068	TALONG000000015	TALONT000008068	TALONG000000015	TALONT000008068	22	3345	Antisense	ISM	Prefix	21	29	44	42	13	36	19	0	0	0	10	1	1	43	204	55
15	8069	TALONG000000015	TALONT000008069	TALONG000000015	TALONT000008069	19	2048	Antisense	ISM	Suffix	6	3	3	4	2	5	6	3	2	3	6	5	2	2	29	23
15	8070	TALONG000000015	TALONT000008070	TALONG000000015	TALONT000008070	22	3390	Antisense	NIC	None	10	0	0	6	0	9	2	0	0	0	0	3	0	0	27	3
15	8071	TALONG000000015	TALONT000008071	TALONG000000015	TALONT000008071	5	524	Antisense	ISM	Suffix	7	4	2	7	5	5	7	5	3	2	5	2	3	1	37	21
12	8076	gene-ALG13	TALONT000008076	TALONG000000012	TALONT000008076	23	3435	Known	NIC	None	32	23	25	11	6	34	22	9	18	7	0	0	0	1	153	35
12	8078	gene-ALG13	TALONT000008078	TALONG000000012	TALONT000008078	23	3570	Known	NIC	None	4	4	7	4	2	10	3	1	2	3	0	1	1	4	34	12
12	8080	gene-ALG13	TALONT000008080	TALONG000000012	TALONT000008080	23	3462	Known	NIC	None	0	21	40	10	17	51	22	0	0	1	0	2	0	0	161	3
12	8081	gene-ALG13	TALONT000008081	TALONG000000012	TALONT000008081	25	3635	Known	NIC	None	230	169	228	228	136	189	218	30	54	18	15	26	10	76	1398	229
12	8083	gene-ALG13	TALONT000008083	TALONG000000012	TALONT000008083	18	3162	Known	NIC	None	0	0	0	0	0	12	0	0	0	0	0	0	0	0	12	0
12	8087	gene-ALG13	TALONT000008087	TALONG000000012	TALONT000008087	21	3280	Known	NIC	None	0	9	7	6	15	18	0	0	0	0	0	0	0	0	55	0
12	8095	gene-ALG13	TALONT000008095	TALONG000000012	TALONT000008095	25	3611	Known	NIC	None	20	3	1	13	4	6	8	0	14	0	0	0	0	1	55	15
12	8098	gene-ALG13	TALONT000008098	TALONG000000012	TALONT000008098	23	3527	Known	NIC	None	27	9	17	11	5	0	0	0	13	3	0	0	0	0	69	16
12	8101	gene-ALG13	TALONT000008101	TALONG000000012	TALONT000008101	23	3474	Known	NIC	None	617	352	436	597	283	521	424	17	64	33	46	18	21	57	3230	256
12	8103	gene-ALG13	TALONT000008103	TALONG000000012	TALONT000008103	21	3308	Known	NIC	None	86	67	84	102	71	79	119	10	14	5	9	0	17	49	608	104
12	8104	gene-ALG13	TALONT000008104	TALONG000000012	TALONT000008104	23	3532	Known	NIC	None	115	37	88	126	109	96	60	59	94	102	104	84	38	115	631	596
15	8108	TALONG000000015	TALONT000008108	TALONG000000015	TALONT000008108	24	3544	Antisense	ISM	Prefix	55	89	77	103	56	97	96	57	68	127	51	24	56	79	573	462
15	8110	TALONG000000015	TALONT000008110	TALONG000000015	TALONT000008110	23	3397	Antisense	NIC	None	7	11	9	0	0	0	1	0	0	0	0	0	0	0	28	0
15	8114	TALONG000000015	TALONT000008114	TALONG000000015	TALONT000008114	22	3398	Antisense	NIC	None	0	11	0	0	0	7	0	0	0	0	0	0	0	0	18	0
15	8118	TALONG000000015	TALONT000008118	TALONG000000015	TALONT000008118	22	3462	Antisense	NIC	None	0	7	3	0	0	0	3	0	0	4	0	0	0	0	13	4
15	8120	TALONG000000015	TALONT000008120	TALONG000000015	TALONT000008120	16	2932	Antisense	NIC	None	0	5	8	0	0	0	0	0	0	0	0	0	0	0	13	0
15	8125	TALONG000000015	TALONT000008125	TALONG000000015	TALONT000008125	23	3494	Antisense	NIC	None	3	0	8	0	0	0	0	0	0	0	0	0	0	4	11	4
15	8128	TALONG000000015	TALONT000008128	TALONG000000015	TALONT000008128	23	3518	Antisense	ISM	Prefix	108	54	102	114	31	145	59	10	11	19	5	13	3	24	613	85
15	8136	TALONG000000015	TALONT000008136	TALONG000000015	TALONT000008136	17	3061	Antisense	NIC	None	7	5	8	6	15	31	2	2	16	5	0	7	16	24	74	70
15	8137	TALONG000000015	TALONT000008137	TALONG000000015	TALONT000008137	24	3576	Antisense	ISM	Prefix	6	6	6	6	3	6	8	4	8	4	1	2	1	4	41	24
15	8148	TALONG000000015	TALONT000008148	TALONG000000015	TALONT000008148	22	3480	Antisense	NIC	None	4	1	0	2	1	5	2	0	0	0	0	0	0	0	15	0
15	8153	TALONG000000015	TALONT000008153	TALONG000000015	TALONT000008153	24	3587	Antisense	NIC	None	11	7	8	12	9	16	12	9	3	10	6	4	10	18	75	60
15	8155	TALONG000000015	TALONT000008155	TALONG000000015	TALONT000008155	20	2166	Antisense	ISM	Suffix	9	8	8	4	8	11	9	10	8	15	4	4	7	4	57	52
15	8156	TALONG000000015	TALONT000008156	TALONG000000015	TALONT000008156	8	845	Antisense	ISM	Suffix	9	9	8	6	7	13	5	4	2	4	3	2	2	3	57	20
15	8161	TALONG000000015	TALONT000008161	TALONG000000015	TALONT000008161	24	3559	Antisense	NIC	None	54	47	47	72	38	72	63	16	72	48	51	14	29	84	393	314
15	8164	TALONG000000015	TALONT000008164	TALONG000000015	TALONT000008164	26	3720	Antisense	NIC	None	0	0	9	0	0	4	0	0	0	0	0	1	0	0	13	1
15	8165	TALONG000000015	TALONT000008165	TALONG000000015	TALONT000008165	21	3412	Antisense	ISM	Prefix	34	75	61	70	42	96	59	44	59	42	23	41	27	135	437	371
15	8168	TALONG000000015	TALONT000008168	TALONG000000015	TALONT000008168	23	3435	Antisense	NIC	None	20	24	13	2	11	26	8	8	13	13	1	0	0	2	104	37
15	8169	TALONG000000015	TALONT000008169	TALONG000000015	TALONT000008169	13	1495	Antisense	ISM	Suffix	21	14	17	17	20	17	20	11	13	13	10	14	11	21	126	93
15	8173	TALONG000000015	TALONT000008173	TALONG000000015	TALONT000008173	22	3448	Antisense	NIC	None	4	0	0	5	4	0	0	1	5	4	1	0	0	6	13	17
15	8176	TALONG000000015	TALONT000008176	TALONG000000015	TALONT000008176	23	3511	Antisense	NIC	None	49	13	27	17	4	18	27	22	11	28	11	4	2	24	155	102
15	8178	TALONG000000015	TALONT000008178	TALONG000000015	TALONT000008178	24	3514	Antisense	NIC	None	0	0	5	6	0	0	0	0	0	0	0	0	0	9	11	9
12	8180	gene-ALG13	TALONT000008180	TALONG000000012	TALONT000008180	23	3476	Known	NIC	None	5	0	2	2	2	0	1	0	0	0	0	0	1	0	12	1
12	8183	gene-ALG13	TALONT000008183	TALONG000000012	TALONT000008183	24	3571	Known	NNC	None	1	1	2	4	4	0	1	2	0	0	1	1	0	1	13	5
12	8188	gene-ALG13	TALONT000008188	TALONG000000012	TALONT000008188	24	3596	Known	NIC	None	0	0	0	0	11	0	0	0	0	0	0	0	0	0	11	0
12	8189	gene-ALG13	TALONT000008189	TALONG000000012	TALONT000008189	12	1384	Known	ISM	Prefix	4	7	2	0	5	6	3	1	0	0	3	0	0	0	27	4
12	8190	gene-ALG13	TALONT000008190	TALONG000000012	TALONT000008190	24	3575	Known	NIC	None	8	7	6	7	5	6	7	6	5	6	5	0	4	10	46	36
12	8191	gene-ALG13	TALONT000008191	TALONG000000012	TALONT000008191	24	3542	Known	ISM	Suffix	72	111	111	124	86	135	121	71	74	184	75	39	48	86	760	577
12	8192	gene-ALG13	TALONT000008192	TALONG000000012	TALONT000008192	22	3368	Known	NIC	None	9	3	2	8	4	8	16	10	23	5	7	5	6	9	50	65
15	8198	TALONG000000015	TALONT000008198	TALONG000000015	TALONT000008198	20	3254	Antisense	NIC	None	13	0	0	0	0	0	0	0	0	0	0	0	0	0	13	0
15	8200	TALONG000000015	TALONT000008200	TALONG000000015	TALONT000008200	24	3557	Antisense	NIC	None	16	14	12	5	0	10	4	0	0	0	2	0	1	16	61	19
15	8208	TALONG000000015	TALONT000008208	TALONG000000015	TALONT000008208	22	3351	Antisense	NIC	None	17	25	5	18	2	29	11	0	1	0	0	0	0	0	107	1
15	8214	TALONG000000015	TALONT000008214	TALONG000000015	TALONT000008214	21	2303	Antisense	ISM	Suffix	16	20	22	25	14	34	24	20	17	22	17	10	10	23	155	119
15	8215	TALONG000000015	TALONT000008215	TALONG000000015	TALONT000008215	21	3287	Antisense	ISM	Prefix	13	12	28	7	1	19	12	15	19	3	5	9	3	0	92	54
15	8218	TALONG000000015	TALONT000008218	TALONG000000015	TALONT000008218	21	3234	Antisense	ISM	Prefix	23	12	8	10	2	7	6	0	0	2	1	6	0	5	68	14
15	8222	TALONG000000015	TALONT000008222	TALONG000000015	TALONT000008222	24	3682	Antisense	NIC	None	8	12	15	15	8	21	12	0	0	0	0	0	0	0	91	0
15	8227	TALONG000000015	TALONT000008227	TALONG000000015	TALONT000008227	24	3585	Antisense	NIC	None	3	4	1	1	2	1	1	1	1	2	2	0	1	2	13	9
15	8228	TALONG000000015	TALONT000008228	TALONG000000015	TALONT000008228	14	1541	Antisense	ISM	Suffix	7	8	13	12	7	21	8	4	7	6	7	4	4	8	76	40
15	8229	TALONG000000015	TALONT000008229	TALONG000000015	TALONT000008229	23	3477	Antisense	NIC	None	0	0	9	18	0	4	7	0	0	0	0	0	0	0	38	0
15	8232	TALONG000000015	TALONT000008232	TALONG000000015	TALONT000008232	19	3200	Antisense	NIC	None	0	1	0	9	18	4	0	15	0	0	0	5	5	0	32	25
15	8236	TALONG000000015	TALONT000008236	TALONG000000015	TALONT000008236	22	2459	Antisense	ISM	Suffix	2	4	1	1	3	2	1	2	0	3	1	1	3	2	14	12
15	8237	TALONG000000015	TALONT000008237	TALONG000000015	TALONT000008237	24	3566	Antisense	NIC	None	0	0	4	0	9	0	0	8	0	0	0	0	0	0	13	8
15	8241	TALONG000000015	TALONT000008241	TALONG000000015	TALONT000008241	24	3460	Antisense	NIC	None	5	7	0	0	0	8	0	0	8	0	0	4	0	0	20	12
15	8242	TALONG000000015	TALONT000008242	TALONG000000015	TALONT000008242	22	2653	Antisense	NIC	None	26	50	56	47	21	70	35	8	7	23	11	1	0	14	305	64
15	8245	TALONG000000015	TALONT000008245	TALONG000000015	TALONT000008245	15	1676	Antisense	ISM	Suffix	7	4	19	12	9	12	15	3	7	4	6	15	7	15	78	57
15	8277	TALONG000000015	TALONT000008277	TALONG000000015	TALONT000008277	24	3572	Antisense	ISM	Prefix	8	26	22	32	4	43	17	10	27	5	8	2	14	47	152	113
1	8281	gene-TARDBP	TALONT000008281	TALONG000000001	TALONT000008281	5	4631	Known	ISM	Suffix	0	1	0	6	0	11	7	15	0	0	0	22	1	0	25	38
15	8284	TALONG000000015	TALONT000008284	TALONG000000015	TALONT000008284	21	7536	Antisense	ISM	Prefix	3	1	3	5	6	4	2	5	6	5	2	3	1	14	24	36
15	8285	TALONG000000015	TALONT000008285	TALONG000000015	TALONT000008285	24	3572	Antisense	ISM	Prefix	8	11	32	8	14	29	18	10	6	6	8	0	2	19	120	51
15	8286	TALONG000000015	TALONT000008286	TALONG000000015	TALONT000008286	22	6965	Antisense	NIC	None	2	0	3	0	0	6	0	0	1	5	1	2	1	12	11	22
12	8292	gene-ALG13	TALONT000008292	TALONG000000012	TALONT000008292	15	1706	Known	ISM	Prefix	9	4	12	20	5	12	10	7	7	10	8	4	3	6	72	45
12	8295	gene-ALG13	TALONT000008295	TALONG000000012	TALONT000008295	25	3594	Known	NIC	None	11	1	0	6	2	29	12	0	9	0	0	0	0	0	61	9
12	8296	gene-ALG13	TALONT000008296	TALONG000000012	TALONT000008296	13	1301	Known	ISM	Prefix	22	7	19	24	17	23	12	4	20	14	6	5	6	14	124	69
12	8298	gene-ALG13	TALONT000008298	TALONG000000012	TALONT000008298	21	3410	Known	ISM	Suffix	45	81	70	81	57	109	75	61	98	50	40	56	32	126	518	463
12	8300	gene-ALG13	TALONT000008300	TALONG000000012	TALONT000008300	24	3524	Known	NIC	None	111	138	59	68	83	139	146	2	18	16	0	5	11	0	744	52
12	8305	gene-ALG13	TALONT000008305	TALONG000000012	TALONT000008305	23	3574	Known	NIC	None	5	2	4	8	3	3	4	2	5	1	2	0	2	6	29	18
12	8309	gene-ALG13	TALONT000008309	TALONG000000012	TALONT000008309	20	3301	Known	NIC	None	20	24	39	18	16	41	23	1	22	0	6	9	0	0	181	38
12	8311	gene-ALG13	TALONT000008311	TALONG000000012	TALONT000008311	20	3345	Known	NIC	None	9	9	8	0	0	13	0	0	0	0	0	0	0	0	39	0
12	8314	gene-ALG13	TALONT000008314	TALONG000000012	TALONT000008314	24	3576	Known	NIC	None	12	5	11	11	6	17	10	3	8	8	4	6	1	6	72	36
12	8321	gene-ALG13	TALONT000008321	TALONG000000012	TALONT000008321	12	1228	Known	ISM	Prefix	9	3	11	17	10	12	13	2	8	8	8	5	3	3	75	37
12	8323	gene-ALG13	TALONT000008323	TALONG000000012	TALONT000008323	24	3574	Known	NIC	None	23	15	11	14	8	23	13	10	13	14	15	4	7	20	107	83
12	8325	gene-ALG13	TALONT000008325	TALONG000000012	TALONT000008325	21	3371	Known	NIC	None	0	0	11	0	0	0	11	0	11	7	1	3	13	0	22	35
12	8326	gene-ALG13	TALONT000008326	TALONG000000012	TALONT000008326	17	3024	Known	NIC	None	0	0	15	0	0	0	0	0	0	0	0	0	0	0	15	0
12	8329	gene-ALG13	TALONT000008329	TALONG000000012	TALONT000008329	23	3516	Known	NIC	None	156	66	117	146	57	186	91	16	12	21	2	21	9	25	819	106
12	8331	gene-ALG13	TALONT000008331	TALONG000000012	TALONT000008331	25	3657	Known	NIC	None	10	0	15	0	2	0	6	0	0	0	0	0	0	0	33	0
12	8339	gene-ALG13	TALONT000008339	TALONG000000012	TALONT000008339	21	3234	Known	NIC	None	44	10	10	27	11	6	6	0	0	1	0	4	0	8	114	13
12	8340	gene-ALG13	TALONT000008340	TALONG000000012	TALONT000008340	6	1802	Known	NIC	None	0	17	0	13	0	0	0	0	0	0	0	0	0	0	30	0
12	8343	gene-ALG13	TALONT000008343	TALONG000000012	TALONT000008343	23	3477	Known	NIC	None	0	0	4	31	0	14	16	0	0	0	0	0	0	0	65	0
12	8344	gene-ALG13	TALONT000008344	TALONG000000012	TALONT000008344	25	3588	Known	NIC	None	0	0	0	17	0	0	0	0	0	0	0	0	0	0	17	0
12	8352	gene-ALG13	TALONT000008352	TALONG000000012	TALONT000008352	23	3562	Known	NIC	None	27	18	25	31	23	27	17	17	19	25	14	10	14	25	168	124
12	8353	gene-ALG13	TALONT000008353	TALONG000000012	TALONT000008353	21	3282	Known	NIC	None	0	0	0	14	0	4	0	0	0	0	0	6	0	0	18	6
12	8355	gene-ALG13	TALONT000008355	TALONG000000012	TALONT000008355	18	3135	Known	NIC	None	0	23	15	9	27	30	0	0	0	0	12	0	0	0	104	12
12	8360	gene-ALG13	TALONT000008360	TALONG000000012	TALONT000008360	23	3591	Known	NIC	None	2	2	1	3	1	2	0	2	2	0	4	1	0	0	11	9
12	8361	gene-ALG13	TALONT000008361	TALONG000000012	TALONT000008361	23	3496	Known	NIC	None	15	18	1	0	20	0	8	0	0	0	0	0	0	0	62	0
12	8368	gene-ALG13	TALONT000008368	TALONG000000012	TALONT000008368	25	3628	Known	NIC	None	1	0	3	0	1	3	3	0	1	0	0	0	0	1	11	2
12	8370	gene-ALG13	TALONT000008370	TALONG000000012	TALONT000008370	12	2693	Known	NIC	None	17	1	8	7	9	8	9	0	12	1	14	0	0	0	59	27
12	8374	gene-ALG13	TALONT000008374	TALONG000000012	TALONT000008374	23	3467	Known	NIC	None	6	2	1	0	2	5	4	0	0	0	0	0	0	0	20	0
12	8379	gene-ALG13	TALONT000008379	TALONG000000012	TALONT000008379	19	2054	Known	ISM	Prefix	0	1	3	0	2	3	3	2	1	0	2	0	0	0	12	5
12	8384	gene-ALG13	TALONT000008384	TALONG000000012	TALONT000008384	9	935	Known	ISM	Prefix	5	2	2	0	3	4	5	1	4	1	0	2	0	1	21	9
12	8386	gene-ALG13	TALONT000008386	TALONG000000012	TALONT000008386	23	3344	Known	ISM	Suffix	11	19	33	18	30	44	7	5	7	12	0	1	4	5	162	34
12	8388	gene-ALG13	TALONT000008388	TALONG000000012	TALONT000008388	24	3577	Known	NIC	None	14	7	9	10	9	26	12	9	12	7	3	5	5	7	87	48
12	8390	gene-ALG13	TALONT000008390	TALONG000000012	TALONT000008390	11	2003	Known	NNC	None	0	0	0	0	0	19	0	0	0	0	0	0	0	0	19	0
12	8392	gene-ALG13	TALONT000008392	TALONG000000012	TALONT000008392	19	3082	Known	NIC	None	0	0	0	1	0	12	0	0	0	0	0	0	0	0	13	0
12	8398	gene-ALG13	TALONT000008398	TALONG000000012	TALONT000008398	23	3461	Known	NIC	None	0	0	0	0	0	11	0	0	0	0	0	0	0	0	11	0
12	8404	gene-ALG13	TALONT000008404	TALONG000000012	TALONT000008404	24	3572	Known	NIC	None	6	28	30	44	6	47	31	11	40	19	16	6	9	53	192	154
12	8408	gene-ALG13	TALONT000008408	TALONG000000012	TALONT000008408	22	3421	Known	NIC	None	7	8	9	25	0	17	19	13	1	10	7	5	1	13	85	50
12	8409	gene-ALG13	TALONT000008409	TALONG000000012	TALONT000008409	21	3282	Known	NIC	None	0	0	0	0	0	19	0	0	0	0	0	0	0	0	19	0
12	8410	gene-ALG13	TALONT000008410	TALONG000000012	TALONT000008410	22	3388	Known	NIC	None	22	0	1	10	0	7	9	0	0	0	0	5	0	0	49	5
12	8419	gene-ALG13	TALONT000008419	TALONG000000012	TALONT000008419	24	3605	Known	ISM	Suffix	23	22	34	78	15	21	36	44	47	14	4	22	22	21	229	174
12	8420	gene-ALG13	TALONT000008420	TALONG000000012	TALONT000008420	24	3585	Known	NIC	None	11	7	13	2	6	6	12	9	8	8	3	2	3	11	57	44
12	8422	gene-ALG13	TALONT000008422	TALONG000000012	TALONT000008422	19	3187	Known	NIC	None	1	0	5	0	0	15	0	0	0	0	0	0	0	0	21	0
12	8425	gene-ALG13	TALONT000008425	TALONG000000012	TALONT000008425	20	3326	Known	NIC	None	3	5	9	18	3	14	8	0	0	8	5	7	0	0	60	20
12	8427	gene-ALG13	TALONT000008427	TALONG000000012	TALONT000008427	24	3579	Known	NIC	None	42	23	30	33	26	31	39	24	25	26	21	21	10	32	224	159
12	8430	gene-ALG13	TALONT000008430	TALONG000000012	TALONT000008430	22	3415	Known	NIC	None	36	67	77	64	32	114	58	20	11	26	11	1	1	18	448	88
12	8435	gene-ALG13	TALONT000008435	TALONG000000012	TALONT000008435	22	3453	Known	NIC	None	8	2	5	6	5	8	8	0	0	0	0	0	1	0	42	1
12	8436	gene-ALG13	TALONT000008436	TALONG000000012	TALONT000008436	23	3467	Known	NIC	None	4	2	2	1	0	1	2	0	0	0	1	0	0	0	12	1
12	8439	gene-ALG13	TALONT000008439	TALONG000000012	TALONT000008439	21	3222	Known	NIC	None	0	0	7	9	4	0	0	1	0	0	0	0	0	0	20	1
12	8441	gene-ALG13	TALONT000008441	TALONG000000012	TALONT000008441	23	3089	Known	NIC	None	56	18	39	29	9	10	38	26	17	36	7	3	5	17	199	111
12	8452	gene-ALG13	TALONT000008452	TALONG000000012	TALONT000008452	22	3371	Known	NIC	None	65	0	20	27	10	38	10	10	25	15	22	0	9	22	170	103
12	8459	gene-ALG13	TALONT000008459	TALONG000000012	TALONT000008459	19	3236	Known	NIC	None	15	3	24	21	18	24	27	33	23	27	32	45	3	33	132	196
12	8460	gene-ALG13	TALONT000008460	TALONG000000012	TALONT000008460	10	1969	Known	NNC	None	0	0	0	0	0	0	18	0	0	0	0	12	0	0	18	12
12	8469	gene-ALG13	TALONT000008469	TALONG000000012	TALONT000008469	21	3356	Known	NIC	None	0	0	6	29	0	15	0	18	8	13	20	11	8	32	50	110
12	8475	gene-ALG13	TALONT000008475	TALONG000000012	TALONT000008475	24	3585	Known	NIC	None	6	3	2	6	6	3	3	3	3	2	5	6	7	11	29	37
12	8477	gene-ALG13	TALONT000008477	TALONG000000012	TALONT000008477	19	3197	Known	NIC	None	0	0	3	0	11	1	8	0	0	6	0	0	10	0	23	16
12	8483	gene-ALG13	TALONT000008483	TALONG000000012	TALONT000008483	21	3374	Known	NIC	None	0	4	10	10	6	4	5	0	6	0	0	1	0	10	39	17
12	8484	gene-ALG13	TALONT000008484	TALONG000000012	TALONT000008484	24	3585	Known	NIC	None	7	5	7	8	5	12	4	4	5	3	6	5	4	9	48	36
15	8490	TALONG000000015	TALONT000008490	TALONG000000015	TALONT000008490	24	3548	Antisense	NIC	None	9	0	0	0	4	0	0	0	0	0	0	0	0	0	13	0
6	8503	gene-EIF1B	TALONT000008503	TALONG000000006	TALONT000008503	4	979	Known	NIC	None	8	3	2	3	5	4	0	7	1	2	4	4	7	4	25	29
15	8504	TALONG000000015	TALONT000008504	TALONG000000015	TALONT000008504	23	3497	Antisense	NIC	None	7	0	7	0	0	5	13	0	11	15	0	0	0	5	32	31
15	8506	TALONG000000015	TALONT000008506	TALONG000000015	TALONT000008506	24	3524	Antisense	ISM	Prefix	55	118	52	66	62	99	124	0	21	14	0	2	13	1	576	51
15	8508	TALONG000000015	TALONT000008508	TALONG000000015	TALONT000008508	23	3467	Antisense	NIC	None	9	27	17	13	1	4	8	0	0	0	0	2	0	0	79	2
15	8512	TALONG000000015	TALONT000008512	TALONG000000015	TALONT000008512	7	632	Antisense	ISM	Suffix	19	22	14	23	10	21	22	7	7	12	11	7	14	9	131	67
15	8514	TALONG000000015	TALONT000008514	TALONG000000015	TALONT000008514	25	3648	Antisense	NNC	None	6	4	0	0	0	3	0	0	0	0	0	3	0	0	13	3
15	8520	TALONG000000015	TALONT000008520	TALONG000000015	TALONT000008520	8	684	Antisense	ISM	Suffix	2	0	3	2	2	2	0	0	0	0	0	0	0	0	11	0
15	8524	TALONG000000015	TALONT000008524	TALONG000000015	TALONT000008524	25	3642	Antisense	NIC	None	4	0	9	0	0	3	0	0	0	0	0	0	0	0	16	0
15	8526	TALONG000000015	TALONT000008526	TALONG000000015	TALONT000008526	21	3364	Antisense	NIC	None	5	10	0	0	0	7	0	0	0	0	8	0	0	0	22	8
15	8530	TALONG000000015	TALONT000008530	TALONG000000015	TALONT000008530	16	2975	Antisense	NIC	None	16	10	4	3	3	0	0	0	0	11	1	7	0	15	36	34
15	8535	TALONG000000015	TALONT000008535	TALONG000000015	TALONT000008535	20	3326	Antisense	NIC	None	6	3	9	10	2	15	2	0	0	5	3	2	0	0	47	10
15	8539	TALONG000000015	TALONT000008539	TALONG000000015	TALONT000008539	6	598	Antisense	ISM	Suffix	16	12	16	15	6	7	16	7	7	9	4	6	4	8	88	45
1	8544	gene-TARDBP	TALONT000008544	TALONG000000001	TALONT000008544	6	777	Known	NIC	None	0	1	3	3	0	0	11	0	0	0	1	0	0	0	18	1
15	8553	TALONG000000015	TALONT000008553	TALONG000000015	TALONT000008553	18	1974	Antisense	ISM	Suffix	6	4	4	5	3	7	2	4	3	4	3	1	1	2	31	18
15	8556	TALONG000000015	TALONT000008556	TALONG000000015	TALONT000008556	24	3585	Antisense	NIC	None	11	18	12	10	6	15	15	4	10	4	11	6	4	16	87	55
15	8557	TALONG000000015	TALONT000008557	TALONG000000015	TALONT000008557	23	3573	Antisense	NIC	None	5	1	1	2	0	5	1	1	0	4	4	0	2	10	15	21
15	8562	TALONG000000015	TALONT000008562	TALONG000000015	TALONT000008562	9	851	Antisense	ISM	Suffix	6	4	12	5	9	14	11	1	6	10	9	2	11	9	61	48
15	8563	TALONG000000015	TALONT000008563	TALONG000000015	TALONT000008563	23	3563	Antisense	NIC	None	6	2	3	2	4	2	2	3	1	1	6	3	0	6	21	20
15	8570	TALONG000000015	TALONT000008570	TALONG000000015	TALONT000008570	24	3576	Antisense	NIC	None	14	9	4	8	9	10	7	7	9	4	4	6	2	6	61	38
15	8574	TALONG000000015	TALONT000008574	TALONG000000015	TALONT000008574	22	3358	Antisense	ISM	Prefix	10	26	23	32	20	20	9	0	5	0	4	1	2	0	140	12
15	8585	TALONG000000015	TALONT000008585	TALONG000000015	TALONT000008585	23	3496	Antisense	NIC	None	7	17	3	0	6	1	7	0	0	0	0	0	0	0	41	0
15	8588	TALONG000000015	TALONT000008588	TALONG000000015	TALONT000008588	25	3657	Antisense	NIC	None	6	0	7	0	3	0	3	0	0	0	0	0	0	0	19	0
15	8589	TALONG000000015	TALONT000008589	TALONG000000015	TALONT000008589	19	3187	Antisense	NIC	None	2	0	5	0	0	5	0	0	0	0	0	0	0	0	12	0
15	8596	TALONG000000015	TALONT000008596	TALONG000000015	TALONT000008596	23	3535	Antisense	ISM	Prefix	9	3	0	7	2	24	0	0	1	0	0	1	3	0	45	5
15	8598	TALONG000000015	TALONT000008598	TALONG000000015	TALONT000008598	24	3585	Antisense	ISM	Prefix	6	12	6	3	3	7	5	0	6	5	2	5	3	7	42	28
15	8601	TALONG000000015	TALONT000008601	TALONG000000015	TALONT000008601	23	2768	Antisense	NIC	None	3	4	4	5	2	8	1	1	3	2	1	1	4	6	27	18
15	8604	TALONG000000015	TALONT000008604	TALONG000000015	TALONT000008604	23	3344	Antisense	NIC	None	10	12	34	9	19	21	2	2	12	8	0	3	7	7	107	39
15	8615	TALONG000000015	TALONT000008615	TALONG000000015	TALONT000008615	22	3400	Antisense	NIC	None	11	7	3	14	5	9	7	0	0	8	0	0	0	0	56	8
15	8619	TALONG000000015	TALONT000008619	TALONG000000015	TALONT000008619	24	3568	Antisense	ISM	Prefix	12	6	18	14	6	27	17	0	11	1	0	2	0	0	100	14
15	8622	TALONG000000015	TALONT000008622	TALONG000000015	TALONT000008622	22	3511	Antisense	NIC	None	1	1	1	2	2	1	3	2	1	6	1	4	3	5	11	22
15	8634	TALONG000000015	TALONT000008634	TALONG000000015	TALONT000008634	24	3572	Antisense	NIC	None	6	3	11	0	0	0	0	0	0	0	2	0	0	0	20	2
15	8638	TALONG000000015	TALONT000008638	TALONG000000015	TALONT000008638	26	3669	Antisense	NIC	None	4	0	0	3	0	5	0	0	0	0	0	0	0	0	12	0
15	8652	TALONG000000015	TALONT000008652	TALONG000000015	TALONT000008652	23	3476	Antisense	NIC	None	2	2	3	2	0	4	2	0	0	0	3	0	0	0	15	3
15	8655	TALONG000000015	TALONT000008655	TALONG000000015	TALONT000008655	27	3802	Antisense	NIC	None	8	0	3	0	0	5	0	0	0	0	0	0	0	0	16	0
15	8656	TALONG000000015	TALONT000008656	TALONG000000015	TALONT000008656	23	3476	Antisense	NIC	None	4	3	5	3	1	6	0	0	1	0	0	0	0	0	22	1
15	8657	TALONG000000015	TALONT000008657	TALONG000000015	TALONT000008657	22	3368	Antisense	NIC	None	4	4	5	5	2	7	10	5	9	5	5	3	5	9	37	41
15	8659	TALONG000000015	TALONT000008659	TALONG000000015	TALONT000008659	23	3587	Antisense	NIC	None	11	14	15	9	5	14	14	5	5	11	10	5	6	23	82	65
15	8660	TALONG000000015	TALONT000008660	TALONG000000015	TALONT000008660	22	3497	Antisense	NIC	None	5	1	4	5	3	3	2	0	0	0	0	0	0	0	23	0
15	8667	TALONG000000015	TALONT000008667	TALONG000000015	TALONT000008667	24	3573	Antisense	NIC	None	5	3	3	1	2	2	1	2	2	2	1	2	3	0	17	12
1	8668	gene-TARDBP	TALONT000008668	TALONG000000001	TALONT000008668	6	3908	Known	NIC	None	0	0	7	10	0	0	0	0	0	7	5	0	0	0	17	12
15	8670	TALONG000000015	TALONT000008670	TALONG000000015	TALONT000008670	24	3587	Antisense	NNC	None	5	6	5	3	0	0	0	0	0	5	0	0	0	0	19	5
1	8673	gene-TARDBP	TALONT000008673	TALONG000000001	TALONT000008673	5	989	Known	NIC	None	0	0	19	0	0	0	0	0	0	0	0	0	0	0	19	0
15	8681	TALONG000000015	TALONT000008681	TALONG000000015	TALONT000008681	16	1876	Antisense	ISM	Suffix	11	6	7	7	4	5	4	7	3	5	2	1	5	5	44	28
1	8692	gene-TARDBP	TALONT000008692	TALONG000000001	TALONT000008692	6	1625	Known	NNC	None	0	0	24	0	0	0	0	0	0	0	0	0	0	0	24	0
15	8694	TALONG000000015	TALONT000008694	TALONG000000015	TALONT000008694	12	2693	Antisense	ISM	Prefix	12	0	4	7	6	10	5	0	10	0	11	0	0	0	44	21
15	8707	TALONG000000015	TALONT000008707	TALONG000000015	TALONT000008707	22	3376	Antisense	NIC	None	3	0	9	0	0	0	1	0	0	0	0	0	0	6	13	6
15	8718	TALONG000000015	TALONT000008718	TALONG000000015	TALONT000008718	23	3510	Antisense	NIC	None	11	0	0	0	0	0	0	0	0	0	1	0	0	0	11	1
15	8719	TALONG000000015	TALONT000008719	TALONG000000015	TALONT000008719	24	3585	Antisense	ISM	Prefix	12	17	8	12	5	10	7	5	7	3	7	2	8	9	71	41
15	8721	TALONG000000015	TALONT000008721	TALONG000000015	TALONT000008721	22	3398	Antisense	NIC	None	3	0	1	1	2	5	0	0	1	1	12	1	0	0	12	15
15	8724	TALONG000000015	TALONT000008724	TALONG000000015	TALONT000008724	24	3577	Antisense	NIC	None	7	6	5	5	5	11	5	0	6	1	2	4	4	5	44	22
1	8725	gene-TARDBP	TALONT000008725	TALONG000000001	TALONT000008725	6	3514	Known	NIC	None	0	0	11	0	0	0	0	0	0	1	0	0	0	0	11	1
15	8729	TALONG000000015	TALONT000008729	TALONG000000015	TALONT000008729	19	2034	Antisense	ISM	Both	3	2	2	3	1	0	3	0	0	0	0	0	0	0	14	0
15	8731	TALONG000000015	TALONT000008731	TALONG000000015	TALONT000008731	23	3499	Antisense	NIC	None	5	0	0	0	6	2	4	0	0	0	1	0	0	0	17	1
1	8733	gene-TARDBP	TALONT000008733	TALONG000000001	TALONT000008733	6	3168	Known	NNC	None	0	0	17	0	0	0	0	0	0	0	0	0	0	0	17	0
15	8734	TALONG000000015	TALONT000008734	TALONG000000015	TALONT000008734	25	3609	Antisense	NIC	None	9	6	4	6	2	7	5	0	10	0	0	0	0	0	39	10
15	8740	TALONG000000015	TALONT000008740	TALONG000000015	TALONT000008740	21	3388	Antisense	NIC	None	4	5	6	3	2	2	6	5	3	1	9	3	1	2	28	24
15	8744	TALONG000000015	TALONT000008744	TALONG000000015	TALONT000008744	17	3063	Antisense	NIC	None	4	0	0	0	0	10	0	0	0	0	0	0	9	0	14	9
1	8746	gene-TARDBP	TALONT000008746	TALONG000000001	TALONT000008746	3	4735	Known	NNC	None	0	0	11	13	0	0	8	0	7	7	0	0	5	0	32	19
15	8751	TALONG000000015	TALONT000008751	TALONG000000015	TALONT000008751	23	3573	Antisense	NIC	None	2	1	4	4	3	6	2	0	5	3	1	1	3	3	22	16
1	8755	gene-TARDBP	TALONT000008755	TALONG000000001	TALONT000008755	5	3993	Known	NNC	None	0	0	14	0	0	0	0	0	0	0	0	0	0	0	14	0
1	8757	gene-TARDBP	TALONT000008757	TALONG000000001	TALONT000008757	5	2646	Known	NIC	None	0	0	17	0	0	0	0	0	0	0	0	0	0	0	17	0
15	8758	TALONG000000015	TALONT000008758	TALONG000000015	TALONT000008758	12	1207	Antisense	ISM	Suffix	7	10	12	11	6	10	8	8	6	13	7	6	4	2	64	46
15	8759	TALONG000000015	TALONT000008759	TALONG000000015	TALONT000008759	23	3523	Antisense	NIC	None	3	3	3	2	0	2	3	5	2	2	4	0	1	3	16	17
1	8766	gene-TARDBP	TALONT000008766	TALONG000000001	TALONT000008766	4	1183	Known	NNC	None	0	0	25	0	0	0	0	0	0	0	0	0	0	0	25	0
15	8768	TALONG000000015	TALONT000008768	TALONG000000015	TALONT000008768	10	1021	Antisense	ISM	Suffix	6	4	8	4	5	2	7	6	4	3	1	1	5	7	36	27
15	8769	TALONG000000015	TALONT000008769	TALONG000000015	TALONT000008769	15	2858	Antisense	NIC	None	8	0	0	0	0	5	0	0	0	0	0	0	0	0	13	0
15	8772	TALONG000000015	TALONT000008772	TALONG000000015	TALONT000008772	22	2427	Antisense	ISM	Suffix	2	2	3	1	1	2	0	0	0	0	0	0	0	1	11	1
1	8773	gene-TARDBP	TALONT000008773	TALONG000000001	TALONT000008773	5	4101	Known	NIC	None	0	0	2	0	0	11	0	0	0	0	0	0	0	0	13	0
15	8774	TALONG000000015	TALONT000008774	TALONG000000015	TALONT000008774	25	3617	Antisense	NIC	None	4	3	14	9	8	0	14	0	0	4	0	4	0	0	52	8
15	8775	TALONG000000015	TALONT000008775	TALONG000000015	TALONT000008775	25	3594	Antisense	NIC	None	12	0	0	2	4	18	11	0	5	0	0	0	0	0	47	5
15	8777	TALONG000000015	TALONT000008777	TALONG000000015	TALONT000008777	24	3669	Antisense	NNC	None	7	0	5	0	0	0	0	0	0	0	0	0	0	0	12	0
1	8780	gene-TARDBP	TALONT000008780	TALONG000000001	TALONT000008780	6	3464	Known	NIC	None	0	0	1	0	0	23	0	12	1	0	0	0	0	0	24	13
1	8781	gene-TARDBP	TALONT000008781	TALONG000000001	TALONT000008781	7	1197	Known	NIC	None	0	0	20	24	0	0	0	0	0	0	0	0	24	0	44	24
15	8786	TALONG000000015	TALONT000008786	TALONG000000015	TALONT000008786	24	3561	Antisense	NIC	None	3	0	2	2	7	0	0	0	0	0	0	0	0	0	14	0
15	8790	TALONG000000015	TALONT000008790	TALONG000000015	TALONT000008790	23	3525	Antisense	NIC	None	10	5	8	8	1	1	0	0	6	6	0	0	0	0	33	12
15	8809	TALONG000000015	TALONT000008809	TALONG000000015	TALONT000008809	22	3391	Antisense	NIC	None	6	0	0	10	4	5	0	10	0	0	0	0	0	0	25	10
1	8815	gene-TARDBP	TALONT000008815	TALONG000000001	TALONT000008815	8	1484	Known	NIC	None	0	0	16	0	22	0	26	0	0	6	0	9	5	0	64	20
1	8820	gene-TARDBP	TALONT000008820	TALONG000000001	TALONT000008820	8	2076	Known	NIC	None	0	0	15	0	0	0	0	0	0	0	0	0	0	0	15	0
15	8825	TALONG000000015	TALONT000008825	TALONG000000015	TALONT000008825	20	2200	Antisense	ISM	Suffix	3	6	4	4	1	8	4	1	0	0	0	0	1	0	30	2
15	8844	TALONG000000015	TALONT000008844	TALONG000000015	TALONT000008844	23	3485	Antisense	NIC	None	3	0	3	1	0	0	4	0	4	0	0	0	0	10	11	14
15	8847	TALONG000000015	TALONT000008847	TALONG000000015	TALONT000008847	20	3338	Antisense	NIC	None	5	0	5	0	0	7	0	0	0	17	0	0	0	9	17	26
15	8848	TALONG000000015	TALONT000008848	TALONG000000015	TALONT000008848	22	3421	Antisense	NIC	None	4	6	7	20	1	5	12	9	0	3	4	11	0	8	55	35
1	8861	gene-TARDBP	TALONT000008861	TALONG000000001	TALONT000008861	5	1495	Known	NIC	None	0	0	11	0	0	0	0	0	0	0	0	0	30	0	11	30
15	8874	TALONG000000015	TALONT000008874	TALONG000000015	TALONT000008874	11	1118	Antisense	ISM	Suffix	8	7	8	6	12	9	9	4	2	2	3	1	8	4	59	24
15	8885	TALONG000000015	TALONT000008885	TALONG000000015	TALONT000008885	21	3351	Antisense	NIC	None	1	0	0	0	5	0	10	0	0	0	0	0	0	0	16	0
1	8888	gene-TARDBP	TALONT000008888	TALONG000000001	TALONT000008888	6	3474	Known	NIC	None	0	0	10	0	0	0	12	9	0	0	0	0	0	0	22	9
15	8890	TALONG000000015	TALONT000008890	TALONG000000015	TALONT000008890	17	3051	Antisense	NIC	None	7	0	0	0	7	26	2	0	0	7	0	4	0	0	42	11
15	8894	TALONG000000015	TALONT000008894	TALONG000000015	TALONT000008894	24	3585	Antisense	NIC	None	2	1	4	1	3	7	2	3	1	2	2	2	4	5	20	19
15	8903	TALONG000000015	TALONT000008903	TALONG000000015	TALONT000008903	22	3347	Antisense	NIC	None	6	1	0	0	0	7	6	0	0	2	0	3	0	0	20	5
7	8905	gene-TTC41P	TALONT000008905	TALONG000000007	TALONT000008905	18	2465	Known	NIC	None	11	0	0	0	0	0	0	0	0	0	0	0	0	0	11	0
7	8910	gene-TTC41P	TALONT000008910	TALONG000000007	TALONT000008910	19	2549	Known	NIC	None	4	2	1	3	1	2	6	0	1	0	0	1	1	0	19	3
15	8911	TALONG000000015	TALONT000008911	TALONG000000015	TALONT000008911	24	3576	Antisense	NIC	None	5	2	3	7	4	4	5	2	1	3	4	1	1	11	30	23
15	8914	TALONG000000015	TALONT000008914	TALONG000000015	TALONT000008914	20	3301	Antisense	NIC	None	9	17	26	17	13	32	18	1	12	1	1	4	0	0	132	19
7	8915	gene-TTC41P	TALONT000008915	TALONG000000007	TALONT000008915	5	607	Known	ISM	Suffix	4	9	6	15	12	16	4	3	11	5	6	2	9	8	66	44
15	8916	TALONG000000015	TALONT000008916	TALONG000000015	TALONT000008916	23	3459	Antisense	NIC	None	3	0	4	22	8	3	8	2	0	0	0	0	0	0	48	2
15	8922	TALONG000000015	TALONT000008922	TALONG000000015	TALONT000008922	23	3476	Antisense	NIC	None	2	2	2	1	1	2	1	0	0	1	1	0	0	1	11	3
7	8928	gene-TTC41P	TALONT000008928	TALONG000000007	TALONT000008928	19	2611	Known	NIC	None	7	0	0	0	8	0	0	0	0	0	1	0	0	0	15	1
7	8932	gene-TTC41P	TALONT000008932	TALONG000000007	TALONT000008932	19	2613	Known	NIC	None	8	0	0	0	5	6	0	0	9	0	0	0	0	0	19	9
15	8934	TALONG000000015	TALONT000008934	TALONG000000015	TALONT000008934	26	3766	Antisense	NIC	None	5	7	0	2	0	9	4	4	0	1	0	0	0	0	27	5
15	8937	TALONG000000015	TALONT000008937	TALONG000000015	TALONT000008937	20	3250	Antisense	NIC	None	3	13	0	10	0	0	0	0	1	0	0	0	0	0	26	1
7	8946	gene-TTC41P	TALONT000008946	TALONG000000007	TALONT000008946	12	1669	Known	NIC	None	7	0	1	33	0	0	17	25	21	10	19	27	8	17	58	127
1	8951	gene-TARDBP	TALONT000008951	TALONG000000001	TALONT000008951	6	3923	Known	NIC	None	0	0	9	1	0	0	1	0	0	0	15	0	19	0	11	34
15	8957	TALONG000000015	TALONT000008957	TALONG000000015	TALONT000008957	17	1918	Antisense	ISM	Suffix	2	2	0	3	0	8	6	1	1	3	2	0	1	1	21	9
1	8958	gene-TARDBP	TALONT000008958	TALONG000000001	TALONT000008958	3	2497	Known	ISM	Prefix	0	0	13	0	0	0	0	0	3	0	0	0	0	0	13	3
7	8963	gene-TTC41P	TALONT000008963	TALONG000000007	TALONT000008963	6	598	Known	NIC	None	16	0	0	0	0	0	0	0	0	0	0	0	0	0	16	0
15	8964	TALONG000000015	TALONT000008964	TALONG000000015	TALONT000008964	12	1306	Antisense	ISM	Suffix	8	2	3	6	1	4	4	0	0	0	1	0	1	0	28	2
7	8965	gene-TTC41P	TALONT000008965	TALONG000000007	TALONT000008965	18	2500	Known	NIC	None	1	3	5	0	3	4	3	2	6	0	0	7	5	7	19	27
15	8967	TALONG000000015	TALONT000008967	TALONG000000015	TALONT000008967	23	6207	Antisense	NIC	None	3	0	7	7	0	1	0	4	1	0	0	0	0	4	18	9
15	8968	TALONG000000015	TALONT000008968	TALONG000000015	TALONT000008968	23	3568	Antisense	NIC	None	7	9	3	2	4	13	4	3	6	2	6	1	1	11	42	30
15	8978	TALONG000000015	TALONT000008978	TALONG000000015	TALONT000008978	24	3181	Antisense	NIC	None	4	0	11	0	0	1	0	0	0	0	0	0	0	0	16	0
7	8981	gene-TTC41P	TALONT000008981	TALONG000000007	TALONT000008981	17	2501	Known	NIC	None	6	4	3	2	3	5	2	1	7	1	5	1	0	6	25	21
15	8982	TALONG000000015	TALONT000008982	TALONG000000015	TALONT000008982	25	3693	Antisense	NIC	None	5	4	6	2	0	9	10	0	7	0	0	0	0	0	36	7
1	8986	gene-TARDBP	TALONT000008986	TALONG000000001	TALONT000008986	9	1448	Known	NIC	None	0	0	17	0	0	0	14	0	0	0	0	0	0	0	31	0
15	8987	TALONG000000015	TALONT000008987	TALONG000000015	TALONT000008987	19	3068	Antisense	NIC	None	11	0	5	0	0	0	7	0	0	0	0	0	0	0	23	0
7	8988	gene-TTC41P	TALONT000008988	TALONG000000007	TALONT000008988	17	2407	Known	ISM	Suffix	4	2	0	1	0	7	0	0	0	0	1	4	1	0	14	6
15	8989	TALONG000000015	TALONT000008989	TALONG000000015	TALONT000008989	25	3606	Antisense	NIC	None	6	6	0	0	0	0	0	0	0	0	0	0	0	0	12	0
7	8991	gene-TTC41P	TALONT000008991	TALONG000000007	TALONT000008991	16	3586	Known	NIC	None	16	4	4	0	0	12	3	1	43	45	16	25	3	14	39	147
7	8996	gene-TTC41P	TALONT000008996	TALONG000000007	TALONT000008996	17	2319	Known	NIC	None	1	23	0	0	0	0	3	12	2	7	2	10	0	2	27	35
15	8998	TALONG000000015	TALONT000008998	TALONG000000015	TALONT000008998	22	3453	Antisense	NIC	None	8	9	0	0	0	1	0	0	0	0	0	0	0	0	18	0
15	9002	TALONG000000015	TALONT000009002	TALONG000000015	TALONT000009002	23	3486	Antisense	NIC	None	6	7	0	0	0	0	0	0	0	0	0	0	0	0	13	0
7	9003	gene-TTC41P	TALONT000009003	TALONG000000007	TALONT000009003	16	3135	Known	ISM	Suffix	11	1	0	1	0	15	0	1	1	1	0	2	2	1	28	8
7	9006	gene-TTC41P	TALONT000009006	TALONG000000007	TALONT000009006	18	2507	Known	NIC	None	8	11	15	7	10	14	3	9	16	8	6	5	9	8	68	61
15	9011	TALONG000000015	TALONT000009011	TALONG000000015	TALONT000009011	22	3298	Antisense	NIC	None	6	0	0	0	0	5	0	0	0	0	0	0	0	0	11	0
1	9012	gene-TARDBP	TALONT000009012	TALONG000000001	TALONT000009012	5	2224	Known	NNC	None	0	0	14	0	0	0	0	0	0	0	0	0	0	0	14	0
15	9016	TALONG000000015	TALONT000009016	TALONG000000015	TALONT000009016	25	3668	Antisense	NIC	None	8	12	8	7	0	0	0	0	0	0	0	0	0	0	35	0
1	9020	gene-TARDBP	TALONT000009020	TALONG000000001	TALONT000009020	7	2351	Known	NIC	None	0	0	19	0	0	0	0	0	0	0	0	0	0	0	19	0
7	9029	gene-TTC41P	TALONT000009029	TALONG000000007	TALONT000009029	17	2412	Known	NIC	None	14	10	0	4	9	0	5	0	0	6	0	0	0	0	42	6
1	9031	gene-TARDBP	TALONT000009031	TALONG000000001	TALONT000009031	7	3048	Known	NIC	None	0	0	13	0	0	0	0	0	0	0	0	0	0	0	13	0
1	9034	gene-TARDBP	TALONT000009034	TALONG000000001	TALONT000009034	7	2444	Known	NIC	None	0	0	12	0	0	0	0	0	0	0	0	0	0	0	12	0
1	9035	gene-TARDBP	TALONT000009035	TALONG000000001	TALONT000009035	6	3807	Known	NIC	None	0	0	10	11	0	0	0	0	0	0	0	0	0	0	21	0
15	9037	TALONG000000015	TALONT000009037	TALONG000000015	TALONT000009037	14	1505	Antisense	ISM	Suffix	3	2	2	1	1	2	2	0	0	0	0	0	0	1	13	1
15	9043	TALONG000000015	TALONT000009043	TALONG000000015	TALONT000009043	24	3585	Antisense	ISM	Prefix	5	2	9	3	4	5	3	1	8	4	2	3	4	6	31	28
7	9044	gene-TTC41P	TALONT000009044	TALONG000000007	TALONT000009044	7	944	Known	NIC	None	1	1	0	0	0	0	10	0	0	0	0	0	0	0	12	0
15	9045	TALONG000000015	TALONT000009045	TALONG000000015	TALONT000009045	24	3585	Antisense	NIC	None	5	9	7	9	4	3	10	1	9	4	3	2	3	5	47	27
1	9048	gene-TARDBP	TALONT000009048	TALONG000000001	TALONT000009048	7	1234	Known	NIC	None	0	0	18	0	0	0	0	21	0	0	19	0	27	0	18	67
1	9051	gene-TARDBP	TALONT000009051	TALONG000000001	TALONT000009051	4	2686	Known	NIC	None	0	0	12	0	0	0	0	0	0	0	0	0	0	0	12	0
7	9059	gene-TTC41P	TALONT000009059	TALONG000000007	TALONT000009059	6	656	Known	NIC	None	18	0	0	0	0	14	0	0	0	11	1	0	1	0	32	13
7	9060	gene-TTC41P	TALONT000009060	TALONG000000007	TALONT000009060	19	2552	Known	NIC	None	3	5	5	2	0	3	4	1	0	0	2	0	0	0	22	3
1	9067	gene-TARDBP	TALONT000009067	TALONG000000001	TALONT000009067	5	4022	Known	NNC	None	0	0	30	0	7	0	0	0	18	0	0	0	0	0	37	18
7	9068	gene-TTC41P	TALONT000009068	TALONG000000007	TALONT000009068	5	535	Known	NIC	None	37	0	14	0	0	0	13	0	0	0	0	0	1	0	64	1
7	9071	gene-TTC41P	TALONT000009071	TALONG000000007	TALONT000009071	19	2465	Known	NIC	None	11	0	0	0	0	1	0	0	0	0	0	0	0	0	12	0
7	9074	gene-TTC41P	TALONT000009074	TALONG000000007	TALONT000009074	15	2180	Known	NIC	None	8	0	10	0	0	0	0	0	0	0	0	0	0	0	18	0
7	9075	gene-TTC41P	TALONT000009075	TALONG000000007	TALONT000009075	9	1293	Known	NIC	None	19	18	2	0	0	1	7	1	0	0	0	0	0	20	47	21
7	9085	gene-TTC41P	TALONT000009085	TALONG000000007	TALONT000009085	18	2503	Known	NIC	None	8	5	3	8	3	7	5	1	4	9	9	3	10	14	39	50
15	9086	TALONG000000015	TALONT000009086	TALONG000000015	TALONT000009086	25	3653	Antisense	NIC	None	15	9	4	7	10	19	22	2	1	8	5	1	12	0	86	29
7	9088	gene-TTC41P	TALONT000009088	TALONG000000007	TALONT000009088	8	1108	Known	NIC	None	11	0	28	0	0	0	0	0	11	2	0	0	2	0	39	15
1	9091	gene-TARDBP	TALONT000009091	TALONG000000001	TALONT000009091	8	2661	Known	NIC	None	0	0	19	0	0	0	0	0	0	0	0	0	0	0	19	0
7	9098	gene-TTC41P	TALONT000009098	TALONG000000007	TALONT000009098	7	654	Known	NIC	None	12	0	0	0	0	1	5	0	0	0	0	0	16	0	18	16
1	9100	gene-TARDBP	TALONT000009100	TALONG000000001	TALONT000009100	6	2133	Known	NIC	None	0	0	23	0	0	0	0	0	0	0	0	0	0	0	23	0
1	9104	gene-TARDBP	TALONT000009104	TALONG000000001	TALONT000009104	7	3061	Known	NIC	None	0	0	19	10	0	14	0	0	0	0	0	0	0	0	43	0
1	9108	gene-TARDBP	TALONT000009108	TALONG000000001	TALONT000009108	7	3357	Known	NIC	None	0	0	9	14	0	19	0	0	0	0	0	0	0	19	42	19
15	9110	TALONG000000015	TALONT000009110	TALONG000000015	TALONT000009110	24	3518	Antisense	NIC	None	3	13	1	12	0	0	0	4	5	0	0	0	5	1	29	15
15	9114	TALONG000000015	TALONT000009114	TALONG000000015	TALONT000009114	24	3604	Antisense	NIC	None	3	1	11	2	0	0	2	0	0	0	0	0	0	0	19	0
15	9118	TALONG000000015	TALONT000009118	TALONG000000015	TALONT000009118	24	3582	Antisense	NIC	None	5	11	5	0	0	6	11	5	4	4	2	2	18	13	38	48
1	9119	gene-TARDBP	TALONT000009119	TALONG000000001	TALONT000009119	7	3164	Known	NNC	None	0	0	11	0	0	0	0	0	0	0	0	0	0	0	11	0
15	9121	TALONG000000015	TALONT000009121	TALONG000000015	TALONT000009121	23	3575	Antisense	NNC	None	2	1	1	1	1	2	3	1	1	2	6	0	3	1	11	14
1	9122	gene-TARDBP	TALONT000009122	TALONG000000001	TALONT000009122	7	3035	Known	NNC	None	0	0	13	0	0	0	0	0	0	0	0	0	0	0	13	0
15	9126	TALONG000000015	TALONT000009126	TALONG000000015	TALONT000009126	21	3374	Antisense	NIC	None	1	2	6	9	5	3	5	0	5	0	0	0	0	11	31	16
7	9138	gene-TTC41P	TALONT000009138	TALONG000000007	TALONT000009138	18	2414	Known	NIC	None	12	6	1	0	0	0	0	0	14	0	0	2	0	13	19	29
15	9142	TALONG000000015	TALONT000009142	TALONG000000015	TALONT000009142	23	3505	Antisense	NIC	None	1	7	0	2	2	3	0	0	0	0	0	0	0	0	15	0
15	9147	TALONG000000015	TALONT000009147	TALONG000000015	TALONT000009147	20	3255	Antisense	NIC	None	1	12	12	5	4	7	0	0	0	7	0	0	0	0	41	7
15	9149	TALONG000000015	TALONT000009149	TALONG000000015	TALONT000009149	23	3576	Antisense	NIC	None	6	4	6	6	4	4	6	3	1	5	2	3	1	3	36	18
7	9159	gene-TTC41P	TALONT000009159	TALONG000000007	TALONT000009159	7	666	Known	NIC	None	14	0	0	0	0	0	0	0	0	0	0	0	0	0	14	0
15	9167	TALONG000000015	TALONT000009167	TALONG000000015	TALONT000009167	25	3588	Antisense	NIC	None	3	2	1	14	0	0	0	0	0	0	0	0	0	0	20	0
15	9169	TALONG000000015	TALONT000009169	TALONG000000015	TALONT000009169	19	3145	Antisense	NIC	None	3	0	4	6	0	0	0	0	4	0	0	1	0	0	13	5
1	9185	gene-TARDBP	TALONT000009185	TALONG000000001	TALONT000009185	3	4349	Known	NIC	None	0	0	6	0	0	5	0	0	0	0	0	0	0	0	11	0
1	9189	gene-TARDBP	TALONT000009189	TALONG000000001	TALONT000009189	7	2387	Known	NIC	None	0	0	16	0	0	0	0	0	0	0	0	0	0	0	16	0
15	9190	TALONG000000015	TALONT000009190	TALONG000000015	TALONT000009190	20	3287	Antisense	NIC	None	4	2	1	4	0	2	7	0	1	0	0	0	0	2	20	3
7	9217	gene-TTC41P	TALONT000009217	TALONG000000007	TALONT000009217	19	2347	Known	NIC	None	18	0	0	0	0	0	0	0	0	0	0	0	0	0	18	0
1	9220	gene-TARDBP	TALONT000009220	TALONG000000001	TALONT000009220	8	1824	Known	ISM	Suffix	0	0	17	0	0	0	0	0	0	0	0	0	0	0	17	0
7	9226	gene-TTC41P	TALONT000009226	TALONG000000007	TALONT000009226	11	1317	Known	NIC	None	10	0	0	12	0	0	1	0	0	0	20	14	0	0	23	34
7	9227	gene-TTC41P	TALONT000009227	TALONG000000007	TALONT000009227	10	1365	Known	NIC	None	16	0	0	4	6	0	0	0	0	0	0	0	0	0	26	0
7	9231	gene-TTC41P	TALONT000009231	TALONG000000007	TALONT000009231	13	1672	Known	NIC	None	2	0	3	2	1	3	1	0	0	1	3	1	1	1	12	7
7	9234	gene-TTC41P	TALONT000009234	TALONG000000007	TALONT000009234	15	1884	Known	NIC	None	3	13	9	8	7	0	7	0	1	14	3	13	1	2	47	34
7	9238	gene-TTC41P	TALONT000009238	TALONG000000007	TALONT000009238	18	2518	Known	NIC	None	4	7	6	2	3	3	5	0	7	1	4	0	0	3	30	15
7	9239	gene-TTC41P	TALONT000009239	TALONG000000007	TALONT000009239	18	2487	Known	NIC	None	11	8	10	0	9	0	0	0	0	5	0	6	0	0	38	11
7	9240	gene-TTC41P	TALONT000009240	TALONG000000007	TALONT000009240	17	2929	Known	NIC	None	8	1	3	1	0	0	0	1	1	1	1	0	0	4	13	8
15	9253	TALONG000000015	TALONT000009253	TALONG000000015	TALONT000009253	21	3324	Antisense	NIC	None	1	0	4	4	4	1	2	0	0	0	1	0	0	0	16	1
7	9261	gene-TTC41P	TALONT000009261	TALONG000000007	TALONT000009261	9	1206	Known	NIC	None	14	0	0	0	0	0	0	0	0	0	0	0	0	0	14	0
7	9266	gene-TTC41P	TALONT000009266	TALONG000000007	TALONT000009266	18	2503	Known	NIC	None	4	0	2	2	3	0	2	1	3	1	1	0	2	2	13	10
15	9268	TALONG000000015	TALONT000009268	TALONG000000015	TALONT000009268	21	3399	Antisense	NIC	None	5	0	0	0	5	14	2	0	0	0	1	0	2	0	26	3
15	9277	TALONG000000015	TALONT000009277	TALONG000000015	TALONT000009277	23	3574	Antisense	NIC	None	3	0	1	3	1	3	1	2	1	1	0	0	2	6	12	12
15	9281	TALONG000000015	TALONT000009281	TALONG000000015	TALONT000009281	19	3236	Antisense	ISM	Prefix	5	5	22	22	19	22	23	26	21	16	21	21	4	36	118	145
7	9290	gene-TTC41P	TALONT000009290	TALONG000000007	TALONT000009290	15	1864	Known	NIC	None	9	1	0	1	0	1	0	0	1	0	1	0	1	1	12	4
1	9291	gene-TARDBP	TALONT000009291	TALONG000000001	TALONT000009291	7	2254	Known	NIC	None	0	0	12	0	0	23	0	0	20	0	0	21	0	0	35	41
15	9293	TALONG000000015	TALONT000009293	TALONG000000015	TALONT000009293	14	1597	Antisense	ISM	Suffix	2	1	1	1	4	0	3	0	0	0	0	0	0	0	12	0
15	9300	TALONG000000015	TALONT000009300	TALONG000000015	TALONT000009300	23	2636	Antisense	ISM	Suffix	6	3	6	6	7	5	14	4	5	2	3	2	4	8	47	28
15	9305	TALONG000000015	TALONT000009305	TALONG000000015	TALONT000009305	6	656	Antisense	ISM	Suffix	2	0	4	2	1	2	0	0	2	1	0	0	0	0	11	3
1	9307	gene-TARDBP	TALONT000009307	TALONG000000001	TALONT000009307	6	3938	Known	NIC	None	0	0	11	0	0	0	21	0	12	0	0	3	0	0	32	15
1	9319	gene-TARDBP	TALONT000009319	TALONG000000001	TALONT000009319	6	3941	Known	NIC	None	0	0	8	0	0	11	0	0	0	0	0	0	0	0	19	0
1	9329	gene-TARDBP	TALONT000009329	TALONG000000001	TALONT000009329	6	4022	Known	NIC	None	0	0	20	0	0	0	0	0	0	0	0	0	0	0	20	0
7	9331	gene-TTC41P	TALONT000009331	TALONG000000007	TALONT000009331	15	1818	Known	NIC	None	9	5	0	0	0	9	0	0	0	30	0	0	0	0	23	30
15	9335	TALONG000000015	TALONT000009335	TALONG000000015	TALONT000009335	24	3604	Antisense	NIC	None	7	9	0	0	2	17	0	9	0	0	0	0	0	0	35	9
15	9342	TALONG000000015	TALONT000009342	TALONG000000015	TALONT000009342	8	1238	Antisense	NIC	None	1	0	15	0	0	0	0	0	0	0	0	0	0	0	16	0
15	9381	TALONG000000015	TALONT000009381	TALONG000000015	TALONT000009381	22	6778	Antisense	ISM	Prefix	2	4	2	5	0	6	2	3	2	0	1	0	1	2	21	9
7	9386	gene-TTC41P	TALONT000009386	TALONG000000007	TALONT000009386	19	2553	Known	NIC	None	20	24	14	15	15	29	20	0	6	0	4	5	0	4	137	19
7	9389	gene-TTC41P	TALONT000009389	TALONG000000007	TALONT000009389	16	1945	Known	NIC	None	5	0	0	0	0	0	8	0	0	0	1	0	0	0	13	1
7	9393	gene-TTC41P	TALONT000009393	TALONG000000007	TALONT000009393	15	1855	Known	NIC	None	6	9	3	1	1	0	0	0	0	0	7	5	0	0	20	12
1	9397	gene-TARDBP	TALONT000009397	TALONG000000001	TALONT000009397	4	6279	Known	NIC	None	0	0	4	0	0	2	7	1	2	4	0	8	8	6	13	29
7	9434	gene-TTC41P	TALONT000009434	TALONG000000007	TALONT000009434	18	2468	Known	NNC	None	6	5	2	4	0	2	0	0	1	0	0	1	0	0	19	2
7	9440	gene-TTC41P	TALONT000009440	TALONG000000007	TALONT000009440	18	2507	Known	NIC	None	25	40	34	44	25	36	27	20	32	21	27	24	28	42	231	194
7	9445	gene-TTC41P	TALONT000009445	TALONG000000007	TALONT000009445	13	2017	Known	NIC	None	5	21	0	0	0	0	0	0	0	0	9	0	0	0	26	9
15	9463	TALONG000000015	TALONT000009463	TALONG000000015	TALONT000009463	24	3570	Antisense	NIC	None	2	2	3	2	0	2	0	1	2	2	0	0	0	2	11	7
15	9467	TALONG000000015	TALONT000009467	TALONG000000015	TALONT000009467	24	3585	Antisense	NIC	None	1	1	5	3	1	5	1	2	1	3	0	1	2	3	17	12
1	9493	gene-TARDBP	TALONT000009493	TALONG000000001	TALONT000009493	5	3059	Known	NIC	None	0	0	7	12	8	0	0	0	0	0	0	0	0	0	27	0
7	9494	gene-TTC41P	TALONT000009494	TALONG000000007	TALONT000009494	17	2494	Known	NIC	None	10	10	15	10	10	19	6	9	12	8	7	7	15	18	80	76
7	9505	gene-TTC41P	TALONT000009505	TALONG000000007	TALONT000009505	8	827	Known	NIC	None	11	0	0	0	0	0	0	0	0	0	0	0	0	0	11	0
7	9506	gene-TTC41P	TALONT000009506	TALONG000000007	TALONT000009506	18	2238	Known	NIC	None	13	39	5	8	0	11	7	0	0	10	0	0	0	1	83	11
1	9507	gene-TARDBP	TALONT000009507	TALONG000000001	TALONT000009507	4	3994	Known	NNC	None	0	0	11	0	0	0	0	0	0	0	0	0	0	0	11	0
15	9509	TALONG000000015	TALONT000009509	TALONG000000015	TALONT000009509	23	3467	Antisense	NIC	None	2	1	2	4	0	5	2	0	0	0	1	0	0	0	16	1
1	9510	gene-TARDBP	TALONT000009510	TALONG000000001	TALONT000009510	5	4682	Known	NIC	None	0	0	12	0	0	0	0	0	0	0	0	0	0	0	12	0
15	9514	TALONG000000015	TALONT000009514	TALONG000000015	TALONT000009514	24	3572	Antisense	ISM	Prefix	2	0	8	3	4	5	2	2	6	1	0	3	0	5	24	17
7	9521	gene-TTC41P	TALONT000009521	TALONG000000007	TALONT000009521	18	2503	Known	NIC	None	8	18	12	16	7	16	6	14	9	15	12	10	5	27	83	92
7	9523	gene-TTC41P	TALONT000009523	TALONG000000007	TALONT000009523	11	1393	Known	NNC	None	13	0	0	0	0	0	0	0	0	0	0	0	0	0	13	0
7	9525	gene-TTC41P	TALONT000009525	TALONG000000007	TALONT000009525	17	2071	Known	NNC	None	13	0	0	0	0	0	0	0	0	0	0	0	0	0	13	0
15	9597	TALONG000000015	TALONT000009597	TALONG000000015	TALONT000009597	23	3538	Antisense	NIC	None	1	2	2	3	1	3	3	0	1	2	2	0	0	3	15	8
15	9602	TALONG000000015	TALONT000009602	TALONG000000015	TALONT000009602	24	3576	Antisense	NIC	None	1	1	3	1	1	4	1	1	1	1	2	0	0	2	12	7
1	9608	gene-TARDBP	TALONT000009608	TALONG000000001	TALONT000009608	4	5773	Known	NIC	None	0	0	8	9	1	1	0	1	0	0	1	0	0	23	19	25
7	9626	gene-TTC41P	TALONT000009626	TALONG000000007	TALONT000009626	18	2496	Known	NIC	None	3	8	4	4	4	6	0	5	4	5	3	3	5	6	29	31
15	9639	TALONG000000015	TALONT000009639	TALONG000000015	TALONT000009639	22	2355	Antisense	ISM	Suffix	2	3	2	2	1	1	2	1	0	0	1	0	2	1	13	5
7	9647	gene-TTC41P	TALONT000009647	TALONG000000007	TALONT000009647	10	1188	Known	NNC	None	10	0	0	1	0	0	0	0	0	0	0	0	0	0	11	0
1	9650	gene-TARDBP	TALONT000009650	TALONG000000001	TALONT000009650	5	1124	Known	NIC	None	0	0	15	0	0	0	0	0	0	0	0	0	0	0	15	0
7	9652	gene-TTC41P	TALONT000009652	TALONG000000007	TALONT000009652	18	2485	Known	NIC	None	2	0	1	1	1	5	2	1	0	0	0	1	0	1	12	3
15	9663	TALONG000000015	TALONT000009663	TALONG000000015	TALONT000009663	20	3345	Antisense	NIC	None	4	7	10	0	0	8	0	0	1	0	0	0	0	0	29	1
7	9668	gene-TTC41P	TALONT000009668	TALONG000000007	TALONT000009668	18	2482	Known	NIC	None	2	3	1	2	1	2	4	9	3	1	1	0	19	1	15	34
1	9683	gene-TARDBP	TALONT000009683	TALONG000000001	TALONT000009683	7	2449	Known	NIC	None	0	0	8	2	0	1	3	1	0	0	0	1	0	0	14	2
15	9697	TALONG000000015	TALONT000009697	TALONG000000015	TALONT000009697	17	2975	Antisense	NIC	None	0	17	0	0	1	0	0	0	0	0	0	0	0	0	18	0
15	9704	TALONG000000015	TALONT000009704	TALONG000000015	TALONT000009704	23	3427	Antisense	NIC	None	0	3	6	8	8	4	8	0	0	0	0	0	0	0	37	0
15	9705	TALONG000000015	TALONT000009705	TALONG000000015	TALONT000009705	22	3383	Antisense	NIC	None	0	13	13	1	0	17	1	0	10	1	14	0	5	0	45	30
15	9708	TALONG000000015	TALONT000009708	TALONG000000015	TALONT000009708	15	2926	Antisense	NIC	None	0	3	0	14	0	0	0	0	0	0	0	0	0	0	17	0
15	9709	TALONG000000015	TALONT000009709	TALONG000000015	TALONT000009709	23	3463	Antisense	NIC	None	0	13	0	0	1	3	1	0	0	2	0	0	0	0	18	2
7	9711	gene-TTC41P	TALONT000009711	TALONG000000007	TALONT000009711	18	2496	Known	NIC	None	9	0	1	1	0	0	0	1	0	0	0	0	0	0	11	1
15	9713	TALONG000000015	TALONT000009713	TALONG000000015	TALONT000009713	13	2464	Antisense	NNC	None	0	12	0	0	0	0	0	0	0	0	0	0	0	0	12	0
6	9726	gene-EIF1B	TALONT000009726	TALONG000000006	TALONT000009726	4	976	Known	NNC	None	2	6	3	3	3	6	5	3	9	2	4	7	6	5	28	36
15	9730	TALONG000000015	TALONT000009730	TALONG000000015	TALONT000009730	24	3485	Antisense	ISM	Prefix	0	5	0	0	1	13	3	0	0	0	0	0	0	0	22	0
15	9735	TALONG000000015	TALONT000009735	TALONG000000015	TALONT000009735	21	3278	Antisense	ISM	Prefix	0	2	4	5	7	14	0	0	0	0	0	0	1	0	32	1
15	9740	TALONG000000015	TALONT000009740	TALONG000000015	TALONT000009740	18	2750	Antisense	NIC	None	0	12	0	0	0	0	0	0	0	0	0	0	0	0	12	0
15	9758	TALONG000000015	TALONT000009758	TALONG000000015	TALONT000009758	26	3697	Antisense	NIC	None	0	3	4	5	1	0	0	0	0	0	0	4	0	0	13	4
15	9762	TALONG000000015	TALONT000009762	TALONG000000015	TALONT000009762	23	3460	Antisense	NIC	None	0	22	20	6	5	34	12	0	0	0	0	4	0	0	99	4
7	9775	gene-TTC41P	TALONT000009775	TALONG000000007	TALONT000009775	18	2519	Known	NIC	None	9	8	11	7	6	12	8	4	13	10	6	7	5	6	61	51
15	9778	TALONG000000015	TALONT000009778	TALONG000000015	TALONT000009778	16	2938	Antisense	NIC	None	0	12	0	0	0	1	0	0	0	0	0	0	0	0	13	0
15	9780	TALONG000000015	TALONT000009780	TALONG000000015	TALONT000009780	4	804	Antisense	NNC	None	0	11	0	0	0	0	0	0	0	0	0	0	0	0	11	0
15	9782	TALONG000000015	TALONT000009782	TALONG000000015	TALONT000009782	19	3273	Antisense	NIC	None	0	8	0	0	8	0	0	0	0	0	0	0	0	0	16	0
15	9787	TALONG000000015	TALONT000009787	TALONG000000015	TALONT000009787	19	3180	Antisense	NIC	None	0	1	0	15	0	0	0	0	0	0	0	0	0	0	16	0
15	9799	TALONG000000015	TALONT000009799	TALONG000000015	TALONT000009799	18	3115	Antisense	NIC	None	0	11	3	0	0	0	0	0	0	0	0	0	0	0	14	0
15	9802	TALONG000000015	TALONT000009802	TALONG000000015	TALONT000009802	19	3244	Antisense	NIC	None	0	9	3	2	6	8	7	0	0	0	0	0	0	0	35	0
7	9813	gene-TTC41P	TALONT000009813	TALONG000000007	TALONT000009813	18	2521	Known	NIC	None	7	5	8	5	7	13	9	4	6	7	7	5	6	6	54	41
15	9816	TALONG000000015	TALONT000009816	TALONG000000015	TALONT000009816	19	3190	Antisense	NIC	None	0	8	0	0	2	0	3	0	0	0	0	0	0	0	13	0
7	9817	gene-TTC41P	TALONT000009817	TALONG000000007	TALONT000009817	18	2321	Known	NIC	None	1	0	0	15	0	0	0	0	0	0	0	0	1	0	16	1
15	9836	TALONG000000015	TALONT000009836	TALONG000000015	TALONT000009836	6	1802	Antisense	NIC	None	0	17	0	12	0	0	0	0	0	0	0	0	0	0	29	0
7	9845	gene-TTC41P	TALONT000009845	TALONG000000007	TALONT000009845	18	2324	Known	NIC	None	7	0	0	0	0	0	10	0	0	0	0	0	0	0	17	0
7	9848	gene-TTC41P	TALONT000009848	TALONG000000007	TALONT000009848	17	2492	Known	NIC	None	2	7	2	4	8	7	4	5	4	3	3	2	1	6	34	24
15	9851	TALONG000000015	TALONT000009851	TALONG000000015	TALONT000009851	15	2493	Antisense	NNC	None	0	11	0	0	0	0	0	0	0	0	0	0	0	0	11	0
15	9852	TALONG000000015	TALONT000009852	TALONG000000015	TALONT000009852	10	1320	Antisense	NNC	None	0	16	0	0	0	0	0	0	0	0	0	0	0	0	16	0
7	9860	gene-TTC41P	TALONT000009860	TALONG000000007	TALONT000009860	18	2521	Known	NIC	None	4	0	0	2	1	2	2	1	1	1	3	0	1	0	11	7
15	9861	TALONG000000015	TALONT000009861	TALONG000000015	TALONT000009861	24	3585	Antisense	NIC	None	1	1	2	3	5	2	0	1	1	2	1	1	0	1	14	7
7	9869	gene-TTC41P	TALONT000009869	TALONG000000007	TALONT000009869	14	1928	Known	ISM	Suffix	4	3	4	3	2	3	1	1	3	4	3	1	3	1	20	16
1	9872	gene-TARDBP	TALONT000009872	TALONG000000001	TALONT000009872	7	3363	Known	NIC	None	0	0	7	0	0	18	0	0	0	0	0	8	0	0	25	8
15	9876	TALONG000000015	TALONT000009876	TALONG000000015	TALONT000009876	18	2360	Antisense	NIC	None	0	7	2	6	0	16	0	0	0	0	0	2	7	16	31	25
7	9902	gene-TTC41P	TALONT000009902	TALONG000000007	TALONT000009902	18	2197	Known	NIC	None	12	0	0	0	0	0	0	0	0	0	0	0	0	0	12	0
7	9905	gene-TTC41P	TALONT000009905	TALONG000000007	TALONT000009905	16	1955	Known	NIC	None	7	0	0	0	0	0	7	0	0	0	0	0	0	0	14	0
15	9911	TALONG000000015	TALONT000009911	TALONG000000015	TALONT000009911	23	3423	Antisense	NIC	None	0	5	6	0	0	0	0	0	0	0	0	0	0	0	11	0
6	9918	gene-EIF1B	TALONT000009918	TALONG000000006	TALONT000009918	4	933	Known	NIC	None	1	3	4	3	3	4	0	1	1	3	4	0	4	2	18	15
6	9919	gene-EIF1B	TALONT000009919	TALONG000000006	TALONT000009919	4	958	Known	NNC	None	5	3	2	6	4	5	2	3	2	2	4	1	3	4	27	19
15	9951	TALONG000000015	TALONT000009951	TALONG000000015	TALONT000009951	26	3673	Antisense	NIC	None	0	15	0	0	0	0	0	0	0	0	0	0	0	0	15	0
15	9952	TALONG000000015	TALONT000009952	TALONG000000015	TALONT000009952	21	3365	Antisense	NIC	None	0	11	0	6	0	0	0	0	0	0	0	0	0	0	17	0
15	9955	TALONG000000015	TALONT000009955	TALONG000000015	TALONT000009955	24	3536	Antisense	NIC	None	0	5	2	4	0	8	0	0	0	0	0	0	0	0	19	0
7	9961	gene-TTC41P	TALONT000009961	TALONG000000007	TALONT000009961	10	1322	Known	ISM	Suffix	2	3	0	1	2	3	1	2	2	2	2	0	4	5	12	17
7	9962	gene-TTC41P	TALONT000009962	TALONG000000007	TALONT000009962	18	2505	Known	NIC	None	3	4	2	0	3	7	4	4	1	4	1	2	4	7	23	23
7	9970	gene-TTC41P	TALONT000009970	TALONG000000007	TALONT000009970	18	2445	Known	NIC	None	3	3	6	4	1	8	9	0	5	9	6	1	8	4	34	33
15	9995	TALONG000000015	TALONT000009995	TALONG000000015	TALONT000009995	21	3325	Antisense	NIC	None	0	11	0	0	0	0	0	0	0	0	0	0	0	0	11	0
7	9999	gene-TTC41P	TALONT000009999	TALONG000000007	TALONT000009999	9	1132	Known	NIC	None	2	0	4	8	10	0	13	0	0	0	10	0	14	0	37	24
7	10018	gene-TTC41P	TALONT000010018	TALONG000000007	TALONT000010018	14	1805	Known	NIC	None	5	0	5	1	0	0	2	9	0	0	11	3	12	0	13	35
7	10033	gene-TTC41P	TALONT000010033	TALONG000000007	TALONT000010033	18	2514	Known	NIC	None	2	2	0	2	0	3	3	0	2	2	1	0	0	1	12	6
15	10045	TALONG000000015	TALONT000010045	TALONG000000015	TALONT000010045	23	3491	Antisense	NIC	None	0	6	0	8	0	0	0	0	17	4	0	3	0	13	14	37
15	10046	TALONG000000015	TALONT000010046	TALONG000000015	TALONT000010046	22	3444	Antisense	NIC	None	0	8	0	0	0	8	0	0	0	0	0	0	0	0	16	0
7	10054	gene-TTC41P	TALONT000010054	TALONG000000007	TALONT000010054	14	1701	Known	NIC	None	6	0	0	0	0	0	5	0	0	5	0	0	0	0	11	5
7	10071	gene-TTC41P	TALONT000010071	TALONG000000007	TALONT000010071	8	1098	Known	ISM	Suffix	2	3	1	3	1	6	3	3	1	2	0	0	4	0	19	10
15	10072	TALONG000000015	TALONT000010072	TALONG000000015	TALONT000010072	19	3217	Antisense	NIC	None	0	4	5	0	0	2	0	0	0	0	0	0	0	0	11	0
15	10074	TALONG000000015	TALONT000010074	TALONG000000015	TALONT000010074	25	3624	Antisense	NIC	None	0	3	7	0	1	0	1	0	0	0	0	0	1	0	12	1
7	10077	gene-TTC41P	TALONT000010077	TALONG000000007	TALONT000010077	18	2507	Known	NIC	None	3	2	0	2	2	3	0	1	0	2	0	2	0	0	12	5
15	10087	TALONG000000015	TALONT000010087	TALONG000000015	TALONT000010087	23	3573	Antisense	NIC	None	0	5	7	6	0	7	0	0	8	0	0	3	0	0	25	11
15	10101	TALONG000000015	TALONT000010101	TALONG000000015	TALONT000010101	22	3281	Antisense	NIC	None	0	1	0	0	0	11	0	0	0	0	0	0	0	0	12	0
7	10107	gene-TTC41P	TALONT000010107	TALONG000000007	TALONT000010107	18	2507	Known	NIC	None	2	3	3	5	2	4	4	2	3	5	2	2	4	2	23	20
7	10134	gene-TTC41P	TALONT000010134	TALONG000000007	TALONT000010134	18	2505	Known	NIC	None	5	7	1	5	4	2	3	3	8	5	6	4	5	7	27	38
1	10137	gene-TARDBP	TALONT000010137	TALONG000000001	TALONT000010137	7	3323	Known	NIC	None	0	0	6	15	0	0	0	0	0	0	0	0	1	0	21	1
7	10138	gene-TTC41P	TALONT000010138	TALONG000000007	TALONT000010138	18	2457	Known	NIC	None	2	0	3	0	12	0	0	0	13	4	0	0	0	0	17	17
15	10155	TALONG000000015	TALONT000010155	TALONG000000015	TALONT000010155	21	3386	Antisense	NIC	None	0	5	0	0	1	19	0	0	4	0	0	2	0	0	25	6
15	10160	TALONG000000015	TALONT000010160	TALONG000000015	TALONT000010160	23	3572	Antisense	NIC	None	0	2	2	3	1	3	3	0	1	1	2	0	1	2	14	7
6	10171	gene-EIF1B	TALONT000010171	TALONG000000006	TALONT000010171	4	976	Known	NIC	None	4	3	5	2	2	5	1	0	4	3	3	2	1	7	22	20
7	10176	gene-TTC41P	TALONT000010176	TALONG000000007	TALONT000010176	15	3463	Known	NIC	None	1	4	0	0	9	6	0	0	18	0	0	0	3	11	20	32
7	10181	gene-TTC41P	TALONT000010181	TALONG000000007	TALONT000010181	12	1613	Known	NIC	None	12	0	14	4	0	0	0	0	12	0	0	0	0	0	30	12
7	10185	gene-TTC41P	TALONT000010185	TALONG000000007	TALONT000010185	18	2450	Known	ISM	Suffix	6	0	1	0	0	11	0	0	9	1	0	1	0	1	18	12
15	10195	TALONG000000015	TALONT000010195	TALONG000000015	TALONT000010195	24	3575	Antisense	NIC	None	0	2	3	4	5	12	4	2	11	2	0	1	1	4	30	21
15	10210	TALONG000000015	TALONT000010210	TALONG000000015	TALONT000010210	21	3320	Antisense	NIC	None	0	3	5	0	4	0	0	0	0	0	2	0	0	0	12	2
7	10251	gene-TTC41P	TALONT000010251	TALONG000000007	TALONT000010251	18	2499	Known	NIC	None	6	4	11	12	0	6	2	2	6	3	2	0	2	1	41	16
6	10255	gene-EIF1B	TALONT000010255	TALONG000000006	TALONT000010255	5	920	Known	NNC	None	0	2	21	0	0	2	0	0	0	14	2	1	47	0	25	64
7	10279	gene-TTC41P	TALONT000010279	TALONG000000007	TALONT000010279	18	2505	Known	NIC	None	3	1	3	2	3	4	1	1	4	0	0	1	2	4	17	12
7	10296	gene-TTC41P	TALONT000010296	TALONG000000007	TALONT000010296	17	2398	Known	NIC	None	2	1	2	1	4	3	2	0	0	0	0	1	0	0	15	1
15	10297	TALONG000000015	TALONT000010297	TALONG000000015	TALONT000010297	19	2112	Antisense	ISM	Suffix	1	2	1	0	2	3	5	0	4	0	0	2	1	1	14	8
7	10321	gene-TTC41P	TALONT000010321	TALONG000000007	TALONT000010321	16	2155	Known	ISM	Suffix	4	5	1	1	2	5	3	3	2	2	5	0	1	4	21	17
7	10348	gene-TTC41P	TALONT000010348	TALONG000000007	TALONT000010348	18	2500	Known	NIC	None	4	1	2	3	4	9	5	2	9	17	4	1	3	7	28	43
1	10351	gene-TARDBP	TALONT000010351	TALONG000000001	TALONT000010351	5	4276	Known	NIC	None	0	0	2	0	0	10	0	0	2	0	0	0	0	19	12	21
15	10373	TALONG000000015	TALONT000010373	TALONG000000015	TALONT000010373	20	3016	Antisense	NIC	None	1	5	3	1	3	4	5	4	2	0	3	1	0	6	22	16
6	10392	gene-EIF1B	TALONT000010392	TALONG000000006	TALONT000010392	5	913	Known	NIC	None	1	1	38	0	1	0	0	2	0	1	0	0	0	2	41	5
7	10401	gene-TTC41P	TALONT000010401	TALONG000000007	TALONT000010401	17	2398	Known	NIC	None	6	2	4	7	0	21	8	16	22	20	17	3	0	0	48	78
15	10403	TALONG000000015	TALONT000010403	TALONG000000015	TALONT000010403	22	3483	Antisense	NIC	None	0	5	1	0	1	8	9	9	4	0	0	13	0	0	24	26
6	10409	gene-EIF1B	TALONT000010409	TALONG000000006	TALONT000010409	4	1018	Known	NIC	None	0	0	74	16	0	75	0	37	0	11	27	0	1	0	165	76
1	10410	gene-TARDBP	TALONT000010410	TALONG000000001	TALONT000010410	4	5371	Known	NNC	None	0	0	3	4	4	5	3	3	0	0	0	0	0	0	19	3
6	10418	gene-EIF1B	TALONT000010418	TALONG000000006	TALONT000010418	4	973	Known	NIC	None	5	6	2	4	2	2	3	3	10	6	4	4	7	5	24	39
1	10470	gene-TARDBP	TALONT000010470	TALONG000000001	TALONT000010470	6	3816	Known	NIC	None	0	0	1	0	0	0	15	0	0	0	0	1	1	0	16	2
6	10489	gene-EIF1B	TALONT000010489	TALONG000000006	TALONT000010489	4	907	Known	NIC	None	0	0	2	1	1	1	46	2	1	1	2	2	69	1	51	78
15	10491	TALONG000000015	TALONT000010491	TALONG000000015	TALONT000010491	24	3576	Antisense	NIC	None	2	3	3	0	2	1	4	2	2	1	1	2	0	3	15	11
15	10500	TALONG000000015	TALONT000010500	TALONG000000015	TALONT000010500	21	3237	Antisense	NIC	None	0	5	0	0	0	17	0	0	0	0	0	0	0	0	22	0
7	10502	gene-TTC41P	TALONT000010502	TALONG000000007	TALONT000010502	18	2504	Known	NIC	None	2	1	3	2	1	3	1	0	6	2	1	1	0	4	13	14
15	10523	TALONG000000015	TALONT000010523	TALONG000000015	TALONT000010523	20	3036	Antisense	NIC	None	0	3	5	0	6	0	0	0	0	0	0	0	0	0	14	0
7	10529	gene-TTC41P	TALONT000010529	TALONG000000007	TALONT000010529	13	1858	Known	ISM	Suffix	4	5	1	7	2	6	5	1	7	4	6	2	4	4	30	28
15	10553	TALONG000000015	TALONT000010553	TALONG000000015	TALONT000010553	3	964	Antisense	NIC	None	0	0	14	0	0	0	0	0	0	0	0	0	0	0	14	0
15	10557	TALONG000000015	TALONT000010557	TALONG000000015	TALONT000010557	23	3262	Antisense	NIC	None	0	0	13	0	0	1	0	0	0	0	0	0	0	0	14	0
15	10559	TALONG000000015	TALONT000010559	TALONG000000015	TALONT000010559	23	3332	Antisense	NIC	None	0	0	5	0	0	9	0	0	0	0	0	3	0	0	14	3
15	10562	TALONG000000015	TALONT000010562	TALONG000000015	TALONT000010562	21	3156	Antisense	NIC	None	0	1	9	9	0	0	0	0	0	0	0	0	0	0	19	0
15	10571	TALONG000000015	TALONT000010571	TALONG000000015	TALONT000010571	17	2622	Antisense	NIC	None	0	0	9	0	0	3	0	0	0	0	0	0	0	0	12	0
15	10582	TALONG000000015	TALONT000010582	TALONG000000015	TALONT000010582	23	4011	Antisense	ISM	Prefix	5	6	9	7	0	5	3	3	1	10	6	0	4	2	35	26
15	10587	TALONG000000015	TALONT000010587	TALONG000000015	TALONT000010587	19	2605	Antisense	NNC	None	0	0	12	0	0	0	0	0	0	0	0	0	0	0	12	0
15	10607	TALONG000000015	TALONT000010607	TALONG000000015	TALONT000010607	22	3275	Antisense	NIC	None	0	0	8	0	0	0	4	0	0	0	0	0	0	0	12	0
15	10609	TALONG000000015	TALONT000010609	TALONG000000015	TALONT000010609	19	3056	Antisense	NIC	None	0	0	7	0	9	1	1	0	0	6	1	0	3	0	18	10
7	10623	gene-TTC41P	TALONT000010623	TALONG000000007	TALONT000010623	17	2481	Known	NIC	None	2	4	2	3	1	11	3	2	6	1	3	1	3	4	26	20
15	10629	TALONG000000015	TALONT000010629	TALONG000000015	TALONT000010629	21	3096	Antisense	NIC	None	0	0	2	4	7	0	3	0	0	0	0	0	0	0	16	0
15	10634	TALONG000000015	TALONT000010634	TALONG000000015	TALONT000010634	18	2570	Antisense	NNC	None	0	0	3	0	0	11	0	0	0	0	0	0	0	0	14	0
15	10646	TALONG000000015	TALONT000010646	TALONG000000015	TALONT000010646	26	3561	Antisense	NIC	None	0	0	5	8	0	7	0	0	0	0	0	2	0	0	20	2
15	10675	TALONG000000015	TALONT000010675	TALONG000000015	TALONT000010675	13	1432	Antisense	ISM	Suffix	0	1	5	2	3	2	1	0	0	0	0	0	0	0	14	0
15	10679	TALONG000000015	TALONT000010679	TALONG000000015	TALONT000010679	21	3210	Antisense	NIC	None	0	0	2	9	0	0	0	0	0	0	0	0	0	0	11	0
21	10692	TALONG000000021	TALONT000010692	TALONG000000021	TALONT000010692	2	710	Antisense	Genomic	None	0	0	14	0	0	0	0	0	0	0	0	0	1	0	14	1
15	10727	TALONG000000015	TALONT000010727	TALONG000000015	TALONT000010727	21	3230	Antisense	NIC	None	0	0	9	0	1	0	5	0	5	1	0	1	10	0	15	17
15	10735	TALONG000000015	TALONT000010735	TALONG000000015	TALONT000010735	18	3004	Antisense	NIC	None	0	0	12	0	0	0	0	0	0	0	0	0	0	0	12	0
15	10737	TALONG000000015	TALONT000010737	TALONG000000015	TALONT000010737	24	3371	Antisense	NIC	None	0	0	5	0	3	4	0	0	0	0	0	0	0	0	12	0
15	10738	TALONG000000015	TALONT000010738	TALONG000000015	TALONT000010738	16	2846	Antisense	NIC	None	0	0	15	0	0	0	7	3	0	0	0	0	8	0	22	11
15	10743	TALONG000000015	TALONT000010743	TALONG000000015	TALONT000010743	20	3044	Antisense	NIC	None	0	0	8	2	0	1	0	0	0	0	0	0	0	0	11	0
7	10748	gene-TTC41P	TALONT000010748	TALONG000000007	TALONT000010748	17	2498	Known	NIC	None	4	8	2	5	4	9	3	1	8	4	3	3	3	5	35	27
1	10766	gene-TARDBP	TALONT000010766	TALONG000000001	TALONT000010766	6	851	Known	ISM	Prefix	0	0	1	0	0	15	0	1	0	0	1	0	3	0	16	5
6	10789	gene-EIF1B	TALONT000010789	TALONG000000006	TALONT000010789	4	999	Known	NIC	None	0	0	18	75	14	56	0	0	0	47	54	0	1	37	163	139
15	10790	TALONG000000015	TALONT000010790	TALONG000000015	TALONT000010790	22	3094	Antisense	NIC	None	0	0	7	1	0	1	8	0	0	0	0	0	0	0	17	0
4	10809	gene-FMR1	TALONT000010809	TALONG000000004	TALONT000010809	15	2250	Known	ISM	Suffix	6	1	14	10	6	5	5	3	4	3	5	6	1	6	47	28
7	10810	gene-TTC41P	TALONT000010810	TALONG000000007	TALONT000010810	18	2507	Known	NIC	None	3	9	5	9	5	8	2	9	5	4	5	8	8	13	41	52
3	10812	gene-FMR1-AS1	TALONT000010812	TALONG000000003	TALONT000010812	15	2181	Known	ISM	Prefix	11	10	23	19	11	13	11	12	18	15	7	11	6	7	98	76
4	10817	gene-FMR1	TALONT000010817	TALONG000000004	TALONT000010817	15	2298	Known	ISM	Suffix	12	9	14	9	10	8	3	6	10	7	5	3	1	9	65	41
3	10822	gene-FMR1-AS1	TALONT000010822	TALONG000000003	TALONT000010822	15	2123	Known	ISM	Prefix	1	4	2	2	2	1	0	0	0	2	1	5	1	3	12	12
7	10827	gene-TTC41P	TALONT000010827	TALONG000000007	TALONT000010827	18	2517	Known	NIC	None	5	6	3	3	3	3	3	2	2	2	2	2	0	2	26	12
3	10847	gene-FMR1-AS1	TALONT000010847	TALONG000000003	TALONT000010847	15	2108	Known	ISM	Prefix	13	2	6	15	3	5	11	4	10	10	6	3	4	9	55	46
3	10852	gene-FMR1-AS1	TALONT000010852	TALONG000000003	TALONT000010852	15	2084	Known	ISM	Prefix	5	1	2	3	1	1	0	2	1	1	3	1	0	0	13	8
15	10856	TALONG000000015	TALONT000010856	TALONG000000015	TALONT000010856	24	2810	Antisense	NIC	None	0	2	6	4	0	9	0	0	4	1	1	2	0	8	21	16
7	10860	gene-TTC41P	TALONT000010860	TALONG000000007	TALONT000010860	18	2500	Known	NIC	None	1	3	3	1	3	1	0	0	5	2	1	3	2	0	12	13
15	10862	TALONG000000015	TALONT000010862	TALONG000000015	TALONT000010862	20	3093	Antisense	NIC	None	0	2	8	0	0	20	18	0	0	0	0	0	1	0	48	1
15	10930	TALONG000000015	TALONT000010930	TALONG000000015	TALONT000010930	25	3485	Antisense	NIC	None	0	0	6	1	2	0	2	0	1	0	0	1	0	0	11	2
15	10939	TALONG000000015	TALONT000010939	TALONG000000015	TALONT000010939	13	2559	Antisense	NIC	None	0	0	11	0	0	0	0	0	0	0	0	0	0	0	11	0
7	10955	gene-TTC41P	TALONT000010955	TALONG000000007	TALONT000010955	18	2521	Known	NIC	None	2	4	0	4	1	1	0	1	0	0	3	1	0	1	12	6
15	10979	TALONG000000015	TALONT000010979	TALONG000000015	TALONT000010979	23	3454	Antisense	NIC	None	2	3	6	1	1	4	3	2	4	2	3	1	1	8	20	21
15	10983	TALONG000000015	TALONT000010983	TALONG000000015	TALONT000010983	21	3126	Antisense	NIC	None	0	0	4	0	5	17	6	0	0	0	0	0	0	0	32	0
7	10987	gene-TTC41P	TALONT000010987	TALONG000000007	TALONT000010987	17	2397	Known	NIC	None	2	4	7	1	3	4	2	1	0	0	0	1	0	0	23	2
3	11020	gene-FMR1-AS1	TALONT000011020	TALONG000000003	TALONT000011020	14	5662	Known	ISM	Prefix	26	11	23	22	14	10	13	4	17	21	15	12	3	19	119	91
7	11031	gene-TTC41P	TALONT000011031	TALONG000000007	TALONT000011031	18	2508	Known	NIC	None	4	4	7	3	5	7	3	4	5	3	6	3	3	1	33	25
15	11068	TALONG000000015	TALONT000011068	TALONG000000015	TALONT000011068	16	2756	Antisense	NIC	None	0	0	8	5	0	0	0	0	0	0	0	0	0	0	13	0
21	11072	TALONG000000021	TALONT000011072	TALONG000000021	TALONT000011072	1	1362	Antisense	Genomic	None	1	2	4	4	2	2	3	4	8	5	5	2	2	7	18	33
7	11074	gene-TTC41P	TALONT000011074	TALONG000000007	TALONT000011074	18	2517	Known	NIC	None	4	0	3	3	1	1	1	0	0	3	1	1	3	1	13	9
7	11126	gene-TTC41P	TALONT000011126	TALONG000000007	TALONT000011126	18	2517	Known	NIC	None	2	1	1	4	1	1	1	1	0	0	1	1	1	0	11	4
15	11155	TALONG000000015	TALONT000011155	TALONG000000015	TALONT000011155	21	3081	Antisense	NIC	None	0	0	6	8	3	0	0	0	0	0	0	0	0	0	17	0
6	11162	gene-EIF1B	TALONT000011162	TALONG000000006	TALONT000011162	3	770	Known	NNC	None	0	0	22	0	0	0	0	0	0	0	0	0	0	0	22	0
6	11192	gene-EIF1B	TALONT000011192	TALONG000000006	TALONT000011192	4	891	Known	NIC	None	0	1	3	1	1	5	2	1	6	1	3	2	2	5	13	20
15	11242	TALONG000000015	TALONT000011242	TALONG000000015	TALONT000011242	21	3215	Antisense	NIC	None	0	0	2	17	0	15	0	7	9	9	10	10	9	21	34	75
15	11255	TALONG000000015	TALONT000011255	TALONG000000015	TALONT000011255	22	3195	Antisense	NIC	None	0	0	5	9	0	0	0	0	0	0	0	0	0	0	14	0
7	11437	gene-TTC41P	TALONT000011437	TALONG000000007	TALONT000011437	18	2516	Known	NIC	None	2	9	3	4	3	4	2	5	6	7	1	3	2	7	27	31
1	11469	gene-TARDBP	TALONT000011469	TALONG000000001	TALONT000011469	6	3965	Known	NIC	None	0	0	4	0	0	0	10	0	0	0	0	0	0	0	14	0
6	11473	gene-EIF1B	TALONT000011473	TALONG000000006	TALONT000011473	4	963	Known	NNC	None	1	2	3	3	1	1	2	2	1	0	1	4	0	3	13	11
7	11485	gene-TTC41P	TALONT000011485	TALONG000000007	TALONT000011485	10	1310	Known	NIC	None	1	17	0	0	18	0	0	0	0	9	0	0	0	0	36	9
6	11544	gene-EIF1B	TALONT000011544	TALONG000000006	TALONT000011544	4	965	Known	NNC	None	0	1	1	2	2	5	0	1	0	0	1	0	2	1	11	5
7	11546	gene-TTC41P	TALONT000011546	TALONG000000007	TALONT000011546	17	2502	Known	NIC	None	1	1	1	4	2	7	0	5	1	2	1	3	2	7	16	21
1	11555	gene-TARDBP	TALONT000011555	TALONG000000001	TALONT000011555	7	3321	Known	NIC	None	0	0	1	17	0	0	0	0	0	0	0	0	0	0	18	0
6	11584	gene-EIF1B	TALONT000011584	TALONG000000006	TALONT000011584	5	929	Known	NIC	None	0	0	40	0	0	0	0	0	1	0	0	0	1	0	40	2
3	11628	gene-FMR1-AS1	TALONT000011628	TALONG000000003	TALONT000011628	14	5624	Known	ISM	Prefix	40	16	50	28	23	17	5	14	24	20	32	29	2	26	179	147
4	11632	gene-FMR1	TALONT000011632	TALONG000000004	TALONT000011632	14	5099	Known	ISM	Suffix	3	2	5	5	1	1	1	4	3	6	1	0	0	6	18	20
7	11634	gene-TTC41P	TALONT000011634	TALONG000000007	TALONT000011634	18	2507	Known	NIC	None	1	4	5	0	0	4	3	2	2	2	3	3	3	5	17	20
7	11642	gene-TTC41P	TALONT000011642	TALONG000000007	TALONT000011642	19	2453	Known	NIC	None	1	0	0	0	0	0	10	0	0	1	0	0	0	13	11	14
1	11675	gene-TARDBP	TALONT000011675	TALONG000000001	TALONT000011675	6	3953	Known	NIC	None	0	0	4	0	0	0	12	0	0	0	9	25	0	0	16	34
3	11752	gene-FMR1-AS1	TALONT000011752	TALONG000000003	TALONT000011752	15	2812	Known	ISM	Prefix	4	3	2	5	1	1	0	0	2	0	1	0	0	0	16	3
3	11775	gene-FMR1-AS1	TALONT000011775	TALONG000000003	TALONT000011775	14	2043	Known	ISM	Prefix	7	1	3	4	1	2	0	5	0	1	1	8	0	5	18	20
4	11778	gene-FMR1	TALONT000011778	TALONG000000004	TALONT000011778	14	2247	Known	ISM	Suffix	12	4	7	4	3	5	1	4	5	1	4	4	0	3	36	21
7	11792	gene-TTC41P	TALONT000011792	TALONG000000007	TALONT000011792	18	2513	Known	NIC	None	1	10	4	3	4	6	2	5	4	4	6	4	5	4	30	32
3	11805	gene-FMR1-AS1	TALONT000011805	TALONG000000003	TALONT000011805	14	2072	Known	ISM	Prefix	5	3	13	6	4	3	0	0	2	7	3	3	1	2	34	18
7	11813	gene-TTC41P	TALONT000011813	TALONG000000007	TALONT000011813	18	2459	Known	NIC	None	2	1	0	2	0	3	3	0	1	0	0	0	3	0	11	4
3	11823	gene-FMR1-AS1	TALONT000011823	TALONG000000003	TALONT000011823	14	2101	Known	ISM	Prefix	6	0	5	3	2	1	0	0	0	2	0	1	2	0	17	5
7	11837	gene-TTC41P	TALONT000011837	TALONG000000007	TALONT000011837	18	2548	Known	NIC	None	2	0	2	1	2	3	2	0	1	1	0	0	1	0	12	3
3	11920	gene-FMR1-AS1	TALONT000011920	TALONG000000003	TALONT000011920	15	2235	Known	ISM	Prefix	6	1	2	3	0	3	0	0	0	0	2	1	0	1	15	4
3	11927	gene-FMR1-AS1	TALONT000011927	TALONG000000003	TALONT000011927	13	1899	Known	ISM	Prefix	1	0	7	4	0	0	0	0	0	0	0	0	0	0	12	0
3	11981	gene-FMR1-AS1	TALONT000011981	TALONG000000003	TALONT000011981	15	2107	Known	ISM	Prefix	0	0	4	4	1	1	1	0	0	0	3	0	0	0	11	3
6	12000	gene-EIF1B	TALONT000012000	TALONG000000006	TALONT000012000	4	956	Known	NIC	None	5	4	5	7	3	5	6	4	7	1	4	7	6	6	35	35
6	12032	gene-EIF1B	TALONT000012032	TALONG000000006	TALONT000012032	3	1413	Known	ISM	Prefix	2	0	4	0	4	2	2	5	2	0	1	0	5	5	14	18
15	12061	TALONG000000015	TALONT000012061	TALONG000000015	TALONT000012061	13	2048	Antisense	NNC	None	0	0	0	11	0	0	0	0	0	0	0	0	0	0	11	0
15	12117	TALONG000000015	TALONT000012117	TALONG000000015	TALONT000012117	24	3356	Antisense	NIC	None	0	0	1	8	6	0	10	0	0	0	3	0	5	0	25	8
15	12151	TALONG000000015	TALONT000012151	TALONG000000015	TALONT000012151	11	1450	Antisense	NNC	None	0	0	0	13	0	0	1	0	0	0	0	0	0	0	14	0
15	12154	TALONG000000015	TALONT000012154	TALONG000000015	TALONT000012154	13	2636	Antisense	NIC	None	0	0	2	11	7	7	9	0	1	0	0	0	0	0	36	1
15	12172	TALONG000000015	TALONT000012172	TALONG000000015	TALONT000012172	26	3576	Antisense	NIC	None	0	0	0	11	0	0	0	0	0	0	0	0	0	0	11	0
15	12183	TALONG000000015	TALONT000012183	TALONG000000015	TALONT000012183	12	1943	Antisense	NIC	None	0	0	0	13	0	0	0	0	0	0	0	0	0	0	13	0
7	12246	gene-TTC41P	TALONT000012246	TALONG000000007	TALONT000012246	17	2483	Known	NIC	None	1	3	3	3	3	1	0	1	0	1	0	1	1	0	14	4
15	12267	TALONG000000015	TALONT000012267	TALONG000000015	TALONT000012267	25	3447	Antisense	ISM	Prefix	0	0	0	12	0	0	0	0	0	0	0	0	0	0	12	0
15	12282	TALONG000000015	TALONT000012282	TALONG000000015	TALONT000012282	20	3158	Antisense	ISM	Prefix	0	0	0	6	0	0	10	0	0	0	0	0	1	31	16	32
7	12284	gene-TTC41P	TALONT000012284	TALONG000000007	TALONT000012284	18	2469	Known	NIC	None	0	16	0	0	0	0	0	0	0	0	0	0	0	0	16	0
15	12306	TALONG000000015	TALONT000012306	TALONG000000015	TALONT000012306	26	3579	Antisense	NIC	None	0	0	0	1	0	0	12	0	0	0	0	0	0	0	13	0
6	12308	gene-EIF1B	TALONT000012308	TALONG000000006	TALONT000012308	4	975	Known	NIC	None	4	3	6	3	5	4	4	4	2	4	5	3	8	7	29	33
15	12310	TALONG000000015	TALONT000012310	TALONG000000015	TALONT000012310	2	856	Antisense	NIC	None	0	0	0	11	0	0	0	0	0	0	0	0	0	0	11	0
7	12345	gene-TTC41P	TALONT000012345	TALONG000000007	TALONT000012345	12	1459	Known	NIC	None	0	13	0	0	0	0	4	0	0	0	0	0	0	0	17	0
6	12373	gene-EIF1B	TALONT000012373	TALONG000000006	TALONT000012373	4	717	Known	NNC	None	0	0	39	0	0	0	0	0	0	0	0	0	0	0	39	0
7	12382	gene-TTC41P	TALONT000012382	TALONG000000007	TALONT000012382	18	2480	Known	NIC	None	0	16	0	0	0	0	0	0	0	0	0	0	0	0	16	0
7	12401	gene-TTC41P	TALONT000012401	TALONG000000007	TALONT000012401	18	2228	Known	NIC	None	0	15	0	0	0	2	0	0	0	0	0	0	0	0	17	0
7	12402	gene-TTC41P	TALONT000012402	TALONG000000007	TALONT000012402	18	2483	Known	NNC	None	0	12	3	0	0	0	0	0	0	0	0	0	0	0	15	0
7	12450	gene-TTC41P	TALONT000012450	TALONG000000007	TALONT000012450	7	724	Known	NIC	None	0	17	0	0	0	0	19	0	0	0	0	0	0	0	36	0
7	12459	gene-TTC41P	TALONT000012459	TALONG000000007	TALONT000012459	8	1034	Known	NIC	None	0	27	0	14	0	0	15	0	20	0	0	15	0	0	56	35
15	12491	TALONG000000015	TALONT000012491	TALONG000000015	TALONT000012491	23	3299	Antisense	NIC	None	0	0	0	7	0	10	0	0	0	0	0	0	0	0	17	0
7	12492	gene-TTC41P	TALONT000012492	TALONG000000007	TALONT000012492	13	1735	Known	NNC	None	0	11	0	0	0	0	0	0	0	0	0	0	0	0	11	0
7	12515	gene-TTC41P	TALONT000012515	TALONG000000007	TALONT000012515	14	1728	Known	NIC	None	0	14	6	0	0	0	0	0	16	0	0	0	0	19	20	35
7	12530	gene-TTC41P	TALONT000012530	TALONG000000007	TALONT000012530	18	2445	Known	NIC	None	0	2	0	1	0	8	0	11	3	0	0	10	0	20	11	44
7	12541	gene-TTC41P	TALONT000012541	TALONG000000007	TALONT000012541	18	2502	Known	NIC	None	5	3	2	1	2	3	1	1	1	0	1	1	2	2	17	8
7	12545	gene-TTC41P	TALONT000012545	TALONG000000007	TALONT000012545	10	1344	Known	NIC	None	0	13	0	0	0	0	0	0	0	0	0	0	0	0	13	0
3	12556	gene-FMR1-AS1	TALONT000012556	TALONG000000003	TALONT000012556	12	1936	Known	ISM	Prefix	4	2	3	3	0	5	1	2	0	1	0	1	0	4	18	8
7	12560	gene-TTC41P	TALONT000012560	TALONG000000007	TALONT000012560	13	1669	Known	NIC	None	0	16	0	0	0	0	0	0	0	0	0	0	0	0	16	0
7	12594	gene-TTC41P	TALONT000012594	TALONG000000007	TALONT000012594	14	2534	Known	NIC	None	0	15	0	0	0	0	0	0	0	0	0	0	0	0	15	0
15	12616	TALONG000000015	TALONT000012616	TALONG000000015	TALONT000012616	24	3292	Antisense	NIC	None	0	0	0	3	0	4	9	0	0	0	0	0	0	4	16	4
7	12684	gene-TTC41P	TALONT000012684	TALONG000000007	TALONT000012684	18	2517	Known	NIC	None	1	11	1	7	2	3	3	3	3	4	1	1	3	1	28	16
7	12687	gene-TTC41P	TALONT000012687	TALONG000000007	TALONT000012687	18	2416	Known	NIC	None	0	13	0	0	0	0	0	0	0	0	0	0	0	0	13	0
7	12700	gene-TTC41P	TALONT000012700	TALONG000000007	TALONT000012700	18	2640	Known	NIC	None	0	18	0	7	0	10	5	0	0	0	1	0	0	0	40	1
7	12756	gene-TTC41P	TALONT000012756	TALONG000000007	TALONT000012756	10	1292	Known	NIC	None	0	20	0	0	0	0	7	0	0	0	0	0	0	1	27	1
7	12778	gene-TTC41P	TALONT000012778	TALONG000000007	TALONT000012778	17	2236	Known	NNC	None	0	20	0	0	0	0	0	0	0	0	0	0	0	0	20	0
15	12789	TALONG000000015	TALONT000012789	TALONG000000015	TALONT000012789	21	3286	Antisense	NIC	None	0	0	1	3	0	6	4	0	0	0	0	0	0	0	14	0
15	12791	TALONG000000015	TALONT000012791	TALONG000000015	TALONT000012791	24	3359	Antisense	ISM	Prefix	0	0	0	3	0	13	2	0	0	0	0	0	0	0	18	0
7	12807	gene-TTC41P	TALONT000012807	TALONG000000007	TALONT000012807	15	1820	Known	NIC	None	0	14	0	0	0	0	0	0	0	0	0	0	0	0	14	0
7	12810	gene-TTC41P	TALONT000012810	TALONG000000007	TALONT000012810	19	2464	Known	NIC	None	0	13	0	0	0	0	0	0	0	0	0	0	0	0	13	0
7	12854	gene-TTC41P	TALONT000012854	TALONG000000007	TALONT000012854	11	1424	Known	NIC	None	0	3	1	5	6	8	0	0	6	1	5	1	1	4	23	18
7	12860	gene-TTC41P	TALONT000012860	TALONG000000007	TALONT000012860	18	2477	Known	NIC	None	1	22	4	0	1	0	3	0	0	6	0	0	0	0	31	6
7	12867	gene-TTC41P	TALONT000012867	TALONG000000007	TALONT000012867	9	1001	Known	NIC	None	0	14	0	0	0	0	0	0	0	0	0	0	0	0	14	0
7	12890	gene-TTC41P	TALONT000012890	TALONG000000007	TALONT000012890	9	1132	Known	NIC	None	0	17	0	0	0	0	0	0	1	0	0	11	1	0	17	13
7	12903	gene-TTC41P	TALONT000012903	TALONG000000007	TALONT000012903	15	2004	Known	NIC	None	0	21	0	0	0	0	0	0	0	0	0	0	0	0	21	0
7	12941	gene-TTC41P	TALONT000012941	TALONG000000007	TALONT000012941	8	977	Known	NIC	None	0	15	0	13	0	0	0	0	0	0	11	14	0	0	28	25
6	12954	gene-EIF1B	TALONT000012954	TALONG000000006	TALONT000012954	4	941	Known	NIC	None	4	3	1	6	61	5	5	6	9	40	7	4	9	70	85	145
15	12964	TALONG000000015	TALONT000012964	TALONG000000015	TALONT000012964	17	2873	Antisense	NIC	None	0	0	0	2	0	18	0	0	0	0	0	0	0	0	20	0
7	12974	gene-TTC41P	TALONT000012974	TALONG000000007	TALONT000012974	19	2414	Known	NIC	None	0	14	0	0	0	0	0	0	0	0	0	0	0	0	14	0
4	13009	gene-FMR1	TALONT000013009	TALONG000000004	TALONT000013009	4	1126	Known	ISM	Suffix	2	2	5	6	0	7	0	1	1	3	0	0	1	1	22	7
6	13021	gene-EIF1B	TALONT000013021	TALONG000000006	TALONT000013021	4	997	Known	NIC	None	0	0	0	30	36	0	0	0	0	0	0	0	0	0	66	0
4	13041	gene-FMR1	TALONT000013041	TALONG000000004	TALONT000013041	3	2289	Known	ISM	Suffix	2	7	5	2	7	3	2	1	2	1	3	0	3	7	28	17
4	13043	gene-FMR1	TALONT000013043	TALONG000000004	TALONT000013043	3	972	Known	ISM	Suffix	8	3	6	7	4	12	4	13	2	3	2	0	1	8	44	29
7	13045	gene-TTC41P	TALONT000013045	TALONG000000007	TALONT000013045	15	1914	Known	NIC	None	0	8	0	7	8	10	1	1	1	20	0	2	14	4	34	42
6	13054	gene-EIF1B	TALONT000013054	TALONG000000006	TALONT000013054	2	2320	Known	ISM	Both	5	1	2	19	2	4	1	4	5	4	0	3	3	5	34	24
7	13059	gene-TTC41P	TALONT000013059	TALONG000000007	TALONT000013059	18	2321	Known	NIC	None	0	6	0	7	0	9	2	1	1	1	1	0	0	2	24	6
6	13081	gene-EIF1B	TALONT000013081	TALONG000000006	TALONT000013081	3	1397	Known	ISM	Prefix	0	0	1	51	0	0	0	0	0	0	0	0	0	0	52	0
4	13084	gene-FMR1	TALONT000013084	TALONG000000004	TALONT000013084	2	760	Known	ISM	Both	1	1	4	1	1	3	1	0	0	0	1	1	0	2	12	4
7	13114	gene-TTC41P	TALONT000013114	TALONG000000007	TALONT000013114	14	1740	Known	NIC	None	0	1	0	0	11	0	8	0	0	0	0	0	10	0	20	10
6	13132	gene-EIF1B	TALONT000013132	TALONG000000006	TALONT000013132	3	695	Known	NIC	None	0	0	0	28	0	0	0	0	0	0	10	0	0	0	28	10
7	13146	gene-TTC41P	TALONT000013146	TALONG000000007	TALONT000013146	18	2465	Known	NIC	None	2	10	1	4	10	21	0	0	20	0	0	10	2	18	48	50
7	13157	gene-TTC41P	TALONT000013157	TALONG000000007	TALONT000013157	18	2419	Known	NIC	None	0	11	0	0	0	0	0	0	0	0	0	0	0	0	11	0
7	13164	gene-TTC41P	TALONT000013164	TALONG000000007	TALONT000013164	18	2611	Known	NIC	None	0	14	0	0	0	0	0	0	0	0	0	0	0	0	14	0
18	13240	TALONG000000018	TALONT000013240	TALONG000000018	TALONT000013240	2	724	Antisense	Genomic	None	0	0	0	32	0	37	0	0	0	1	0	0	0	0	69	1
15	13259	TALONG000000015	TALONT000013259	TALONG000000015	TALONT000013259	19	3041	Antisense	NIC	None	0	0	0	0	8	7	0	0	0	0	0	0	0	0	15	0
4	13269	gene-FMR1	TALONT000013269	TALONG000000004	TALONT000013269	1	1628	Known	Genomic	None	5	1	29	5	2	2	5	3	5	4	4	1	2	5	49	24
7	13275	gene-TTC41P	TALONT000013275	TALONG000000007	TALONT000013275	17	2408	Known	NIC	None	0	11	0	0	0	0	0	0	0	0	0	0	0	0	11	0
7	13302	gene-TTC41P	TALONT000013302	TALONG000000007	TALONT000013302	18	2308	Known	NIC	None	0	3	2	3	0	1	3	1	0	2	4	0	0	1	12	8
7	13312	gene-TTC41P	TALONT000013312	TALONG000000007	TALONT000013312	12	1582	Known	NIC	None	0	4	0	0	0	16	0	0	1	7	0	7	0	0	20	15
7	13369	gene-TTC41P	TALONT000013369	TALONG000000007	TALONT000013369	18	2465	Known	NIC	None	0	1	12	0	0	0	0	0	0	0	11	0	0	0	13	11
15	13376	TALONG000000015	TALONT000013376	TALONG000000015	TALONT000013376	20	3142	Antisense	NIC	None	0	0	0	0	5	8	0	0	0	1	0	0	0	0	13	1
1	13378	gene-TARDBP	TALONT000013378	TALONG000000001	TALONT000013378	8	1302	Known	NIC	None	0	0	0	17	0	0	0	0	0	0	0	0	0	0	17	0
1	13383	gene-TARDBP	TALONT000013383	TALONG000000001	TALONT000013383	9	1224	Known	NIC	None	0	0	0	16	0	0	0	0	0	0	0	0	0	0	16	0
7	13385	gene-TTC41P	TALONT000013385	TALONG000000007	TALONT000013385	17	2400	Known	NIC	None	0	4	4	2	0	3	0	0	0	0	0	0	0	0	13	0
1	13392	gene-TARDBP	TALONT000013392	TALONG000000001	TALONT000013392	8	1364	Known	NNC	None	0	0	0	20	0	0	0	0	0	0	0	0	0	0	20	0
7	13397	gene-TTC41P	TALONT000013397	TALONG000000007	TALONT000013397	17	2396	Known	NIC	None	0	2	0	1	8	6	0	0	10	0	0	0	0	0	17	10
6	13402	gene-EIF1B	TALONT000013402	TALONG000000006	TALONT000013402	4	1173	Known	ISM	Prefix	0	0	0	44	0	0	0	0	0	0	0	0	0	0	44	0
1	13406	gene-TARDBP	TALONT000013406	TALONG000000001	TALONT000013406	6	974	Known	NIC	None	0	0	0	29	0	0	0	0	0	0	0	0	0	0	29	0
1	13409	gene-TARDBP	TALONT000013409	TALONG000000001	TALONT000013409	8	2623	Known	NIC	None	0	0	0	21	0	20	0	0	0	0	0	0	0	0	41	0
7	13413	gene-TTC41P	TALONT000013413	TALONG000000007	TALONT000013413	11	1379	Known	NIC	None	0	1	12	0	0	0	0	1	14	0	5	0	14	0	13	34
1	13414	gene-TARDBP	TALONT000013414	TALONG000000001	TALONT000013414	4	5665	Known	NIC	None	0	0	0	6	0	18	0	0	0	0	0	0	10	18	24	28
7	13415	gene-TTC41P	TALONT000013415	TALONG000000007	TALONT000013415	16	2211	Known	NIC	None	0	1	10	0	0	6	0	0	0	2	0	4	0	12	17	18
1	13416	gene-TARDBP	TALONT000013416	TALONG000000001	TALONT000013416	6	1256	Known	NIC	None	0	0	0	21	0	0	0	0	0	0	0	0	0	0	21	0
1	13418	gene-TARDBP	TALONT000013418	TALONG000000001	TALONT000013418	5	3662	Known	NNC	None	0	0	0	10	0	0	10	0	0	0	10	0	0	0	20	10
1	13420	gene-TARDBP	TALONT000013420	TALONG000000001	TALONT000013420	6	3560	Known	NIC	None	0	0	0	19	0	0	7	0	23	0	0	0	0	0	26	23
1	13427	gene-TARDBP	TALONT000013427	TALONG000000001	TALONT000013427	5	2053	Known	NIC	None	0	0	0	17	0	0	0	0	0	0	0	0	0	0	17	0
1	13434	gene-TARDBP	TALONT000013434	TALONG000000001	TALONT000013434	7	3129	Known	NIC	None	0	0	0	12	0	0	0	0	0	0	0	0	0	0	12	0
1	13439	gene-TARDBP	TALONT000013439	TALONG000000001	TALONT000013439	8	2522	Known	NIC	None	0	0	0	11	0	0	0	0	0	0	0	0	0	0	11	0
1	13450	gene-TARDBP	TALONT000013450	TALONG000000001	TALONT000013450	7	2493	Known	NIC	None	0	0	0	19	0	0	2	0	0	0	0	0	0	0	21	0
7	13451	gene-TTC41P	TALONT000013451	TALONG000000007	TALONT000013451	14	2041	Known	NIC	None	0	13	0	0	0	13	0	0	0	0	0	0	0	0	26	0
1	13453	gene-TARDBP	TALONT000013453	TALONG000000001	TALONT000013453	9	1686	Known	NIC	None	0	0	0	17	0	0	0	0	0	0	0	0	0	0	17	0
1	13458	gene-TARDBP	TALONT000013458	TALONG000000001	TALONT000013458	8	3500	Known	NNC	None	0	0	0	12	0	0	0	0	0	0	0	0	0	0	12	0
6	13465	gene-EIF1B	TALONT000013465	TALONG000000006	TALONT000013465	4	1107	Known	NIC	None	0	0	0	11	0	4	9	0	22	0	33	0	0	1	24	56
1	13473	gene-TARDBP	TALONT000013473	TALONG000000001	TALONT000013473	4	3917	Known	NIC	None	0	0	0	11	0	0	0	0	0	0	0	0	0	0	11	0
1	13476	gene-TARDBP	TALONT000013476	TALONG000000001	TALONT000013476	7	2438	Known	NNC	None	0	0	0	18	0	0	0	0	0	0	0	0	0	0	18	0
7	13477	gene-TTC41P	TALONT000013477	TALONG000000007	TALONT000013477	18	2526	Known	NIC	None	0	2	2	1	0	1	5	2	2	1	3	0	0	3	11	11
1	13478	gene-TARDBP	TALONT000013478	TALONG000000001	TALONT000013478	6	1174	Known	NNC	None	0	0	0	15	0	0	0	0	0	0	0	0	0	0	15	0
1	13484	gene-TARDBP	TALONT000013484	TALONG000000001	TALONT000013484	6	3485	Known	NIC	None	0	0	0	20	0	0	0	0	0	0	0	0	0	20	20	20
1	13486	gene-TARDBP	TALONT000013486	TALONG000000001	TALONT000013486	6	3911	Known	ISM	Suffix	0	0	0	14	0	0	11	0	0	0	0	0	0	0	25	0
1	13500	gene-TARDBP	TALONT000013500	TALONG000000001	TALONT000013500	5	2821	Known	NIC	None	0	0	0	14	0	0	0	0	0	0	0	0	2	0	14	2
1	13503	gene-TARDBP	TALONT000013503	TALONG000000001	TALONT000013503	5	3888	Known	NIC	None	0	0	0	12	0	0	0	0	0	0	0	0	0	0	12	0
1	13504	gene-TARDBP	TALONT000013504	TALONG000000001	TALONT000013504	7	2786	Known	NIC	None	0	0	0	15	0	0	0	0	0	0	0	0	0	0	15	0
1	13510	gene-TARDBP	TALONT000013510	TALONG000000001	TALONT000013510	6	3045	Known	NIC	None	0	0	0	15	0	0	0	0	0	0	0	0	0	0	15	0
6	13543	gene-EIF1B	TALONT000013543	TALONG000000006	TALONT000013543	4	912	Known	NIC	None	0	0	0	17	0	0	0	0	0	0	0	0	0	0	17	0
7	13550	gene-TTC41P	TALONT000013550	TALONG000000007	TALONT000013550	18	2499	Known	NIC	None	6	5	2	10	2	9	3	4	8	10	4	3	4	6	37	39
1	13553	gene-TARDBP	TALONT000013553	TALONG000000001	TALONT000013553	6	2953	Known	NIC	None	0	0	0	12	0	0	0	0	0	0	0	0	0	0	12	0
7	13556	gene-TTC41P	TALONT000013556	TALONG000000007	TALONT000013556	18	2516	Known	NIC	None	2	4	2	2	2	13	1	3	5	5	8	4	1	3	26	29
7	13557	gene-TTC41P	TALONT000013557	TALONG000000007	TALONT000013557	18	2345	Known	NIC	None	0	11	7	0	0	0	0	0	0	0	0	0	0	0	18	0
7	13574	gene-TTC41P	TALONT000013574	TALONG000000007	TALONT000013574	18	2500	Known	NIC	None	1	2	2	3	2	2	1	2	2	3	2	5	2	0	13	16
1	13591	gene-TARDBP	TALONT000013591	TALONG000000001	TALONT000013591	5	4020	Known	NNC	None	0	0	0	15	0	0	0	0	0	0	0	0	0	0	15	0
1	13595	gene-TARDBP	TALONT000013595	TALONG000000001	TALONT000013595	3	4264	Known	NNC	None	0	0	0	12	0	0	0	0	0	0	0	0	0	0	12	0
15	13610	TALONG000000015	TALONT000013610	TALONG000000015	TALONT000013610	18	3040	Antisense	NIC	None	0	0	0	0	0	13	0	0	0	0	0	0	0	0	13	0
15	13627	TALONG000000015	TALONT000013627	TALONG000000015	TALONT000013627	12	2483	Antisense	NIC	None	0	0	0	0	0	12	0	0	0	0	0	0	0	0	12	0
15	13628	TALONG000000015	TALONT000013628	TALONG000000015	TALONT000013628	7	1736	Antisense	NNC	None	0	0	0	0	0	16	0	0	0	0	0	0	0	0	16	0
7	13633	gene-TTC41P	TALONT000013633	TALONG000000007	TALONT000013633	17	2317	Known	NIC	None	0	11	0	0	0	0	0	0	0	0	0	0	0	0	11	0
15	13639	TALONG000000015	TALONT000013639	TALONG000000015	TALONT000013639	23	3360	Antisense	NIC	None	1	0	0	0	0	26	5	0	0	0	0	0	0	0	32	0
1	13640	gene-TARDBP	TALONT000013640	TALONG000000001	TALONT000013640	7	3149	Known	NIC	None	0	0	0	13	0	0	2	0	0	0	0	0	0	0	15	0
1	13641	gene-TARDBP	TALONT000013641	TALONG000000001	TALONT000013641	6	3960	Known	NIC	None	0	0	0	13	0	1	0	0	0	0	0	0	0	0	14	0
15	13659	TALONG000000015	TALONT000013659	TALONG000000015	TALONT000013659	21	3174	Antisense	NIC	None	0	0	0	0	0	12	0	0	0	0	7	0	0	0	12	7
1	13668	gene-TARDBP	TALONT000013668	TALONG000000001	TALONT000013668	4	4486	Known	NIC	None	0	0	0	11	0	0	0	0	0	0	0	0	0	22	11	22
15	13674	TALONG000000015	TALONT000013674	TALONG000000015	TALONT000013674	14	2941	Antisense	NIC	None	0	0	0	0	0	14	0	0	0	0	0	0	0	0	14	0
15	13688	TALONG000000015	TALONT000013688	TALONG000000015	TALONT000013688	9	1698	Antisense	NNC	None	0	0	0	0	0	11	0	0	0	0	0	0	0	0	11	0
7	13763	gene-TTC41P	TALONT000013763	TALONG000000007	TALONT000013763	18	2496	Known	NIC	None	1	3	5	3	2	3	3	1	3	1	5	0	2	4	20	16
1	13771	gene-TARDBP	TALONT000013771	TALONG000000001	TALONT000013771	6	3956	Known	NIC	None	0	0	0	6	0	24	12	0	0	8	0	8	0	0	42	16
6	13772	gene-EIF1B	TALONT000013772	TALONG000000006	TALONT000013772	2	721	Known	NIC	None	0	0	0	36	0	0	0	0	0	0	0	0	0	0	36	0
7	13782	gene-TTC41P	TALONT000013782	TALONG000000007	TALONT000013782	16	1902	Known	NIC	None	0	7	1	1	8	0	10	0	1	6	12	0	0	0	27	19
15	13839	TALONG000000015	TALONT000013839	TALONG000000015	TALONT000013839	21	2960	Antisense	NIC	None	0	0	0	0	0	11	0	0	0	0	0	0	0	0	11	0
7	13862	gene-TTC41P	TALONT000013862	TALONG000000007	TALONT000013862	19	2293	Known	NIC	None	0	1	0	0	0	10	0	0	0	0	0	0	0	0	11	0
15	13896	TALONG000000015	TALONT000013896	TALONG000000015	TALONT000013896	22	3277	Antisense	NIC	None	0	0	0	0	0	8	4	0	0	0	0	0	0	0	12	0
1	13901	gene-TARDBP	TALONT000013901	TALONG000000001	TALONT000013901	6	3968	Known	NNC	None	0	0	0	11	0	0	0	0	0	0	0	0	0	0	11	0
15	13922	TALONG000000015	TALONT000013922	TALONG000000015	TALONT000013922	25	3490	Antisense	NIC	None	0	0	0	0	0	11	0	0	0	0	0	0	0	0	11	0
6	13940	gene-EIF1B	TALONT000013940	TALONG000000006	TALONT000013940	3	806	Known	NNC	None	0	0	0	45	0	0	0	0	0	0	0	0	0	0	45	0
6	13988	gene-EIF1B	TALONT000013988	TALONG000000006	TALONT000013988	4	1296	Known	NNC	None	0	1	0	13	0	5	0	0	0	0	4	0	2	6	19	12
1	14010	gene-TARDBP	TALONT000014010	TALONG000000001	TALONT000014010	8	1272	Known	NIC	None	0	0	0	16	0	0	0	0	0	0	0	0	0	0	16	0
7	14143	gene-TTC41P	TALONT000014143	TALONG000000007	TALONT000014143	18	2506	Known	NIC	None	2	2	1	5	1	3	1	0	0	0	2	3	3	2	15	10
1	14149	gene-TARDBP	TALONT000014149	TALONG000000001	TALONT000014149	3	4373	Known	ISM	Prefix	0	0	0	11	0	0	0	0	0	0	0	0	0	0	11	0
7	14175	gene-TTC41P	TALONT000014175	TALONG000000007	TALONT000014175	18	2505	Known	NIC	None	2	5	1	2	2	5	1	1	0	1	1	2	1	3	18	9
7	14181	gene-TTC41P	TALONT000014181	TALONG000000007	TALONT000014181	14	1723	Known	NIC	None	0	10	12	20	14	12	0	22	2	0	9	0	3	0	68	36
6	14186	gene-EIF1B	TALONT000014186	TALONG000000006	TALONT000014186	4	979	Known	NIC	None	2	4	3	5	2	5	3	3	6	2	3	2	6	5	24	27
7	14215	gene-TTC41P	TALONT000014215	TALONG000000007	TALONT000014215	13	1783	Known	NIC	None	0	12	11	0	0	0	0	0	0	0	0	0	0	0	23	0
6	14221	gene-EIF1B	TALONT000014221	TALONG000000006	TALONT000014221	2	1233	Known	NIC	None	0	0	0	31	0	0	0	0	46	0	0	0	0	0	31	46
6	14233	gene-EIF1B	TALONT000014233	TALONG000000006	TALONT000014233	4	1006	Known	NNC	None	7	10	2	6	17	7	1	4	5	1	8	5	7	2	50	32
7	14237	gene-TTC41P	TALONT000014237	TALONG000000007	TALONT000014237	18	2509	Known	NIC	None	2	5	3	2	4	4	5	3	2	3	3	3	2	3	25	19
6	14258	gene-EIF1B	TALONT000014258	TALONG000000006	TALONT000014258	4	992	Known	NIC	None	2	1	2	3	2	1	0	1	1	1	0	1	3	3	11	10
6	14319	gene-EIF1B	TALONT000014319	TALONG000000006	TALONT000014319	4	975	Known	NIC	None	3	11	4	8	8	8	10	6	9	5	10	10	14	10	52	64
7	14385	gene-TTC41P	TALONT000014385	TALONG000000007	TALONT000014385	15	1909	Known	NIC	None	0	2	1	1	3	5	1	0	0	2	1	1	4	3	13	11
15	14450	TALONG000000015	TALONT000014450	TALONG000000015	TALONT000014450	10	1881	Antisense	NIC	None	0	0	0	0	0	0	11	0	0	0	0	6	0	0	11	6
15	14479	TALONG000000015	TALONT000014479	TALONG000000015	TALONT000014479	20	8142	Antisense	ISM	Prefix	2	0	0	3	2	2	2	1	0	1	2	0	0	4	11	8
7	14522	gene-TTC41P	TALONT000014522	TALONG000000007	TALONT000014522	19	2547	Known	NIC	None	1	1	0	0	10	2	0	0	0	0	0	0	0	1	14	1
7	14566	gene-TTC41P	TALONT000014566	TALONG000000007	TALONT000014566	18	2509	Known	NIC	None	0	2	3	3	1	4	6	3	4	1	4	1	2	2	19	17
7	14570	gene-TTC41P	TALONT000014570	TALONG000000007	TALONT000014570	18	2499	Known	NIC	None	0	5	2	4	3	5	2	3	4	2	2	0	1	5	21	17
7	14707	gene-TTC41P	TALONT000014707	TALONG000000007	TALONT000014707	18	2503	Known	NIC	None	5	5	3	1	3	4	2	1	2	6	2	2	3	4	23	20
7	14809	gene-TTC41P	TALONT000014809	TALONG000000007	TALONT000014809	11	1480	Known	NIC	None	0	1	0	0	0	0	11	0	0	0	0	17	0	0	12	17
6	15015	gene-EIF1B	TALONT000015015	TALONG000000006	TALONT000015015	4	931	Known	NIC	None	2	3	0	6	1	3	0	4	1	1	3	3	4	6	15	22
7	15023	gene-TTC41P	TALONT000015023	TALONG000000007	TALONT000015023	18	2501	Known	NIC	None	1	3	1	3	1	3	2	0	3	0	2	1	2	0	14	8
6	15062	gene-EIF1B	TALONT000015062	TALONG000000006	TALONT000015062	4	921	Known	NIC	None	0	1	0	33	0	0	0	0	3	1	1	1	2	4	34	12
1	15150	gene-TARDBP	TALONT000015150	TALONG000000001	TALONT000015150	7	2478	Known	NIC	None	0	0	0	1	1	19	0	0	0	0	0	0	0	0	21	0
1	15170	gene-TARDBP	TALONT000015170	TALONG000000001	TALONT000015170	6	3482	Known	NNC	None	0	0	0	0	12	0	0	0	0	0	0	0	0	0	12	0
1	15179	gene-TARDBP	TALONT000015179	TALONG000000001	TALONT000015179	6	3442	Known	NIC	None	0	0	0	0	14	0	0	0	0	0	0	0	0	0	14	0
1	15184	gene-TARDBP	TALONT000015184	TALONG000000001	TALONT000015184	6	1777	Known	NIC	None	0	0	0	0	13	0	0	0	0	0	0	0	0	0	13	0
1	15185	gene-TARDBP	TALONT000015185	TALONG000000001	TALONT000015185	7	1390	Known	NIC	None	0	0	0	0	13	0	0	0	0	0	0	0	23	0	13	23
1	15196	gene-TARDBP	TALONT000015196	TALONG000000001	TALONT000015196	3	4130	Known	NIC	None	0	0	0	0	14	0	0	0	0	0	0	0	0	0	14	0
1	15206	gene-TARDBP	TALONT000015206	TALONG000000001	TALONT000015206	5	3917	Known	NIC	None	0	0	0	0	8	0	5	0	8	0	0	5	0	14	13	27
1	15211	gene-TARDBP	TALONT000015211	TALONG000000001	TALONT000015211	8	1120	Known	NIC	None	0	0	0	0	22	26	0	0	0	0	0	0	0	0	48	0
1	15214	gene-TARDBP	TALONT000015214	TALONG000000001	TALONT000015214	6	1593	Known	NIC	None	0	0	0	0	13	0	0	0	0	0	0	0	0	0	13	0
1	15216	gene-TARDBP	TALONT000015216	TALONG000000001	TALONT000015216	3	1145	Known	NIC	None	0	0	0	0	11	0	0	0	0	0	0	0	0	0	11	0
1	15240	gene-TARDBP	TALONT000015240	TALONG000000001	TALONT000015240	6	3374	Known	NIC	None	0	0	0	0	12	0	0	0	0	0	0	0	0	0	12	0
1	15244	gene-TARDBP	TALONT000015244	TALONG000000001	TALONT000015244	5	4214	Known	NNC	None	0	0	0	0	10	0	6	0	16	0	12	0	11	0	16	39
1	15264	gene-TARDBP	TALONT000015264	TALONG000000001	TALONT000015264	8	1528	Known	NIC	None	0	0	0	0	16	1	1	0	0	0	0	0	0	1	18	1
1	15274	gene-TARDBP	TALONT000015274	TALONG000000001	TALONT000015274	8	2390	Known	NIC	None	0	0	0	0	14	0	0	0	20	0	0	12	0	0	14	32
6	15275	gene-EIF1B	TALONT000015275	TALONG000000006	TALONT000015275	3	1250	Known	ISM	Prefix	0	0	0	19	0	0	0	0	0	0	0	0	0	0	19	0
1	15279	gene-TARDBP	TALONT000015279	TALONG000000001	TALONT000015279	6	3093	Known	NNC	None	0	0	0	0	11	0	0	0	0	0	0	13	0	0	11	13
1	15324	gene-TARDBP	TALONT000015324	TALONG000000001	TALONT000015324	7	1082	Known	NIC	None	0	0	0	0	15	0	0	0	0	0	0	0	0	0	15	0
7	15375	gene-TTC41P	TALONT000015375	TALONG000000007	TALONT000015375	18	2507	Known	NIC	None	1	5	2	4	1	7	0	1	2	4	2	1	2	7	20	19
1	15391	gene-TARDBP	TALONT000015391	TALONG000000001	TALONT000015391	8	1339	Known	NIC	None	0	0	0	0	4	0	20	0	0	0	0	0	0	0	24	0
7	15399	gene-TTC41P	TALONT000015399	TALONG000000007	TALONT000015399	18	2501	Known	NIC	None	1	1	2	3	1	2	2	0	0	1	0	0	1	1	12	3
7	15744	gene-TTC41P	TALONT000015744	TALONG000000007	TALONT000015744	18	2503	Known	NIC	None	1	4	0	2	1	3	0	0	2	3	2	0	1	3	11	11
1	15812	gene-TARDBP	TALONT000015812	TALONG000000001	TALONT000015812	7	1083	Known	ISM	Prefix	0	0	0	0	1	0	15	0	0	1	0	0	0	0	16	1
1	15862	gene-TARDBP	TALONT000015862	TALONG000000001	TALONT000015862	6	1342	Known	NNC	None	0	0	0	0	0	30	0	0	0	0	0	0	0	0	30	0
1	15865	gene-TARDBP	TALONT000015865	TALONG000000001	TALONT000015865	5	1560	Known	NIC	None	0	0	0	0	0	14	0	0	0	0	0	0	0	0	14	0
7	15876	gene-TTC41P	TALONT000015876	TALONG000000007	TALONT000015876	14	1726	Known	NIC	None	0	0	20	0	0	0	0	1	0	15	0	0	12	0	20	28
1	15879	gene-TARDBP	TALONT000015879	TALONG000000001	TALONT000015879	6	3273	Known	NIC	None	0	0	0	0	0	15	0	0	0	0	0	0	0	0	15	0
1	15881	gene-TARDBP	TALONT000015881	TALONG000000001	TALONT000015881	7	3317	Known	NNC	None	0	0	0	0	0	14	10	0	0	0	0	0	0	0	24	0
1	15885	gene-TARDBP	TALONT000015885	TALONG000000001	TALONT000015885	4	1509	Known	NIC	None	0	0	0	0	0	27	1	0	0	0	0	0	0	0	28	0
7	15889	gene-TTC41P	TALONT000015889	TALONG000000007	TALONT000015889	19	2258	Known	NIC	None	0	0	5	0	0	0	10	0	0	0	0	0	0	0	15	0
1	15894	gene-TARDBP	TALONT000015894	TALONG000000001	TALONT000015894	9	1467	Known	NIC	None	0	0	0	0	0	28	0	0	0	0	0	1	0	0	28	1
1	15897	gene-TARDBP	TALONT000015897	TALONG000000001	TALONT000015897	8	2211	Known	NIC	None	0	0	0	0	0	15	0	0	0	0	0	0	0	0	15	0
7	15903	gene-TTC41P	TALONT000015903	TALONG000000007	TALONT000015903	10	1287	Known	NIC	None	0	0	13	0	0	0	0	0	0	0	0	0	11	0	13	11
1	15904	gene-TARDBP	TALONT000015904	TALONG000000001	TALONT000015904	5	1090	Known	NIC	None	0	0	0	0	0	24	0	0	0	0	0	0	0	0	24	0
7	15913	gene-TTC41P	TALONT000015913	TALONG000000007	TALONT000015913	16	2821	Known	NIC	None	0	0	9	0	4	21	0	0	0	19	8	9	3	6	34	45
1	15916	gene-TARDBP	TALONT000015916	TALONG000000001	TALONT000015916	7	1189	Known	NIC	None	0	0	0	0	0	26	0	0	0	0	0	0	0	0	26	0
1	15919	gene-TARDBP	TALONT000015919	TALONG000000001	TALONT000015919	6	3348	Known	NNC	None	0	0	0	0	0	12	0	0	0	0	0	0	0	0	12	0
7	15924	gene-TTC41P	TALONT000015924	TALONG000000007	TALONT000015924	13	1655	Known	NIC	None	0	0	13	0	0	0	0	0	7	0	5	0	0	0	13	12
1	15931	gene-TARDBP	TALONT000015931	TALONG000000001	TALONT000015931	4	3863	Known	NIC	None	0	0	0	0	0	15	0	0	0	0	1	0	0	0	15	1
1	15933	gene-TARDBP	TALONT000015933	TALONG000000001	TALONT000015933	6	1082	Known	NIC	None	0	0	0	0	0	36	0	0	0	0	0	0	0	0	36	0
7	15941	gene-TTC41P	TALONT000015941	TALONG000000007	TALONT000015941	17	2364	Known	NIC	None	0	0	16	0	0	0	0	0	0	0	0	0	0	0	16	0
1	15942	gene-TARDBP	TALONT000015942	TALONG000000001	TALONT000015942	7	1314	Known	NIC	None	0	0	0	0	0	23	24	0	0	0	0	0	0	0	47	0
1	15949	gene-TARDBP	TALONT000015949	TALONG000000001	TALONT000015949	6	3942	Known	NIC	None	0	0	0	0	0	16	0	0	0	0	0	0	0	0	16	0
7	15953	gene-TTC41P	TALONT000015953	TALONG000000007	TALONT000015953	9	1164	Known	NIC	None	0	0	11	0	5	0	0	0	0	0	0	0	0	0	16	0
1	15955	gene-TARDBP	TALONT000015955	TALONG000000001	TALONT000015955	8	1302	Known	NIC	None	0	0	0	0	0	18	0	0	0	0	0	0	0	0	18	0
7	15956	gene-TTC41P	TALONT000015956	TALONG000000007	TALONT000015956	12	1558	Known	NIC	None	0	0	10	1	0	0	0	0	0	7	0	11	0	0	11	18
7	15963	gene-TTC41P	TALONT000015963	TALONG000000007	TALONT000015963	17	2330	Known	NIC	None	0	0	1	0	0	10	1	0	1	1	1	1	0	9	12	13
1	15967	gene-TARDBP	TALONT000015967	TALONG000000001	TALONT000015967	7	3079	Known	NIC	None	0	0	0	0	0	14	0	0	0	0	0	0	0	0	14	0
1	15977	gene-TARDBP	TALONT000015977	TALONG000000001	TALONT000015977	7	2252	Known	NIC	None	0	0	0	0	0	20	1	0	1	0	1	2	0	60	21	64
1	15981	gene-TARDBP	TALONT000015981	TALONG000000001	TALONT000015981	2	3737	Known	NIC	None	0	0	0	0	0	14	0	0	0	0	0	0	0	0	14	0
1	15996	gene-TARDBP	TALONT000015996	TALONG000000001	TALONT000015996	6	2087	Known	NIC	None	0	0	0	0	0	30	0	0	0	0	0	0	0	0	30	0
1	15999	gene-TARDBP	TALONT000015999	TALONG000000001	TALONT000015999	7	2150	Known	NIC	None	0	0	0	0	0	17	0	0	0	0	0	0	0	0	17	0
7	16002	gene-TTC41P	TALONT000016002	TALONG000000007	TALONT000016002	12	1507	Known	NIC	None	0	0	11	0	0	0	0	0	0	0	0	0	0	0	11	0
7	16016	gene-TTC41P	TALONT000016016	TALONG000000007	TALONT000016016	17	2304	Known	NIC	None	0	0	12	0	0	0	0	0	0	11	0	0	0	0	12	11
1	16025	gene-TARDBP	TALONT000016025	TALONG000000001	TALONT000016025	6	2398	Known	NIC	None	0	0	0	0	0	14	0	0	0	0	0	0	0	0	14	0
1	16038	gene-TARDBP	TALONT000016038	TALONG000000001	TALONT000016038	3	3422	Known	NNC	None	0	0	0	0	0	24	0	0	0	0	0	0	0	0	24	0
7	16041	gene-TTC41P	TALONT000016041	TALONG000000007	TALONT000016041	14	1733	Known	NIC	None	0	0	5	18	1	0	15	0	0	13	0	0	2	0	39	15
1	16055	gene-TARDBP	TALONT000016055	TALONG000000001	TALONT000016055	6	4204	Known	NIC	None	0	0	0	0	0	14	0	0	0	0	0	0	0	0	14	0
7	16062	gene-TTC41P	TALONT000016062	TALONG000000007	TALONT000016062	7	697	Known	NIC	None	0	0	15	0	0	0	0	0	0	0	0	0	0	0	15	0
1	16065	gene-TARDBP	TALONT000016065	TALONG000000001	TALONT000016065	6	1771	Known	NIC	None	0	0	0	0	0	17	0	0	0	0	0	0	0	0	17	0
1	16068	gene-TARDBP	TALONT000016068	TALONG000000001	TALONT000016068	6	3922	Known	NIC	None	0	0	1	0	0	16	1	1	9	1	0	0	0	1	18	12
7	16080	gene-TTC41P	TALONT000016080	TALONG000000007	TALONT000016080	10	1330	Known	NIC	None	0	0	6	0	0	0	12	0	0	0	0	0	0	19	18	19
1	16083	gene-TARDBP	TALONT000016083	TALONG000000001	TALONT000016083	4	5387	Known	NNC	None	0	0	0	0	0	13	0	0	0	0	0	0	0	0	13	0
7	16088	gene-TTC41P	TALONT000016088	TALONG000000007	TALONT000016088	13	1745	Known	NIC	None	0	0	9	0	2	0	0	0	2	8	9	5	0	0	11	24
1	16095	gene-TARDBP	TALONT000016095	TALONG000000001	TALONT000016095	8	1181	Known	NIC	None	0	0	0	0	0	28	0	0	0	0	0	0	0	0	28	0
1	16116	gene-TARDBP	TALONT000016116	TALONG000000001	TALONT000016116	6	4860	Known	NIC	None	0	0	0	0	0	14	0	0	0	0	0	0	0	0	14	0
1	16139	gene-TARDBP	TALONT000016139	TALONG000000001	TALONT000016139	6	3955	Known	NNC	None	0	0	0	0	0	15	0	0	0	0	0	0	0	0	15	0
1	16146	gene-TARDBP	TALONT000016146	TALONG000000001	TALONT000016146	6	1177	Known	NNC	None	0	0	0	0	0	36	0	0	0	0	17	0	0	0	36	17
7	16158	gene-TTC41P	TALONT000016158	TALONG000000007	TALONT000016158	15	1906	Known	NIC	None	0	0	15	0	1	0	1	1	0	0	0	0	0	0	17	1
1	16173	gene-TARDBP	TALONT000016173	TALONG000000001	TALONT000016173	6	1038	Known	NIC	None	0	0	0	0	0	24	0	0	0	0	0	0	0	0	24	0
7	16185	gene-TTC41P	TALONT000016185	TALONG000000007	TALONT000016185	14	1765	Known	NIC	None	1	0	7	9	0	21	6	15	41	3	14	6	11	0	44	90
1	16204	gene-TARDBP	TALONT000016204	TALONG000000001	TALONT000016204	5	3106	Known	NIC	None	0	0	0	0	0	13	0	0	0	0	0	0	0	0	13	0
7	16213	gene-TTC41P	TALONT000016213	TALONG000000007	TALONT000016213	6	654	Known	NIC	None	0	0	13	0	0	0	0	9	54	0	0	0	26	0	13	89
1	16246	gene-TARDBP	TALONT000016246	TALONG000000001	TALONT000016246	6	3860	Known	NIC	None	0	0	0	0	0	15	0	0	0	0	0	0	0	0	15	0
7	16278	gene-TTC41P	TALONT000016278	TALONG000000007	TALONT000016278	10	1290	Known	NIC	None	0	0	13	0	0	0	0	0	0	0	0	0	0	0	13	0
1	16315	gene-TARDBP	TALONT000016315	TALONG000000001	TALONT000016315	6	3777	Known	NIC	None	0	0	0	0	0	15	0	0	0	0	1	0	0	0	15	1
7	16320	gene-TTC41P	TALONT000016320	TALONG000000007	TALONT000016320	18	2425	Known	NIC	None	0	0	1	14	5	37	10	0	0	0	13	0	3	2	67	18
7	16330	gene-TTC41P	TALONT000016330	TALONG000000007	TALONT000016330	10	1348	Known	NIC	None	0	0	6	7	9	0	0	0	0	0	0	0	0	20	22	20
1	16345	gene-TARDBP	TALONT000016345	TALONG000000001	TALONT000016345	9	1375	Known	NIC	None	0	0	0	0	0	17	0	0	0	0	0	0	0	24	17	24
1	16391	gene-TARDBP	TALONT000016391	TALONG000000001	TALONT000016391	5	4794	Known	NIC	None	0	0	0	0	0	11	1	0	10	12	0	4	0	24	12	50
7	16403	gene-TTC41P	TALONT000016403	TALONG000000007	TALONT000016403	11	1553	Known	NIC	None	0	0	12	0	0	0	0	0	0	0	0	0	0	0	12	0
7	16426	gene-TTC41P	TALONT000016426	TALONG000000007	TALONT000016426	18	2442	Known	NIC	None	0	0	4	8	7	1	4	0	6	2	4	0	0	0	24	12
7	16488	gene-TTC41P	TALONT000016488	TALONG000000007	TALONT000016488	16	3014	Known	NIC	None	0	0	5	10	0	0	0	0	13	0	9	0	0	1	15	23
6	16557	gene-EIF1B	TALONT000016557	TALONG000000006	TALONT000016557	4	978	Known	NNC	None	5	6	3	14	7	5	1	2	9	7	5	5	6	13	41	47
[truncated: 1,572 more rows]

## Sheet: Library_size
U2AF1a_cyc	U2AF1b_cyc	LacZ_cyc	U2AF1/2_a/a_cyc	U2AF1/2_a/b_cyc	U2AF1/2_b/a_cyc	U2AF1/2_b/b_cyc	U2AF1a_dmso	U2AF1b_dmso	LacZ_dmso	U2AF1/2_a/a_dmso	U2AF1/2_a/b_dmso	U2AF1/2_b/a_dmso	U2AF1/2_b/b_dmso
1077492	1190428	1019465	1172489	1084377	1526646	879582	1077492	1190428	1019465	1172489	1084377	1526646	879582

## Sheet: Isoforms_selected_for_analysis
Region	Start	End	Intron	Isoforms	Class	Type	Treatment
ALG13	35829	35744	ID=intron_added-1	TALONT000036091	GT/AG	CANO	DMSO
ALG13	35829	35744	ID=intron_added-2	TALONT000036091	GT/AG	CANO	DMSO
ALG13	35829	35744	ID=intron_added-3	TALONT000036091	GT/AG	CANO	DMSO
ALG13	35829	35744	ID=intron_added-4	TALONT000036091	GT/AG	CANO	DMSO
ALG13	35829	35744	ID=intron_added-5	TALONT000036091	GT/AG	CANO	DMSO
ALG13	35829	35744	ID=intron_added-6	TALONT000036091	GT/AG	CANO	DMSO
ALG13	35829	35744	ID=intron_added-7	TALONT000036091	GT/AG	CANO	DMSO
ALG13	35829	35744	ID=intron_added-8	TALONT000036091	GT/AG	CANO	DMSO
ALG13	35829	35744	ID=intron_added-9	TALONT000036091	GT/AG	CANO	DMSO
ALG13	35829	35744	ID=intron_added-10	TALONT000036091	GT/AG	CANO	DMSO
ALG13	35829	35744	ID=intron_added-11	TALONT000036091	GT/AG	CANO	DMSO
ALG13	35829	35744	ID=intron_added-12	TALONT000036091	GT/AG	CANO	DMSO
ALG13	35829	35744	ID=intron_added-13	TALONT000036091	GT/AG	CANO	DMSO
ALG13	35829	35744	ID=intron_added-14	TALONT000036091	GT/AG	CANO	DMSO
ALG13	35829	35744	ID=intron_added-15	TALONT000036091	GT/AG	CANO	DMSO
ALG13	35829	35744	ID=intron_added-16	TALONT000036091	GT/AG	CANO	DMSO
ALG13	35829	35744	ID=intron_added-17	TALONT000036091	GT/AG	CANO	DMSO
ALG13	35829	35744	ID=intron_added-18	TALONT000036091	GT/AG	CANO	DMSO
ALG13	35829	35744	ID=intron_added-19	TALONT000036091	GT/AG	CANO	DMSO
ALG13	35829	35744	ID=intron_added-20	TALONT000036091	GT/AG	CANO	DMSO
ALG13	35829	35744	ID=intron_added-21	TALONT000036091	GT/AG	CANO	DMSO
ALG13	35829	35744	ID=intron_added-22	TALONT000036091	GT/AG	CANO	DMSO
ALG13	35829	35744	ID=intron_added-23	TALONT000036091	GT/AG	CANO	DMSO
ALG13	35829	35744	ID=intron_added-24	TALONT000036091	GT/AG	CANO	DMSO
ALG13	35829	35744	ID=intron_added-25	TALONT000036091	GT/AG	CANO	DMSO
ALG13	35829	35744	ID=intron_added-26	TALONT000036091	GT/AG	CANO	DMSO
ALG13	35829	35744	ID=intron_added-27	TALONT000036091	GT/AG	CANO	DMSO
ALG13	35829	35744	ID=intron_added-28	TALONT000036091	GT/AG	CANO	DMSO
ALG13	35829	35744	ID=intron_added-29	TALONT000036091	GT/AG	CANO	DMSO
ALG13	35829	35744	ID=intron_added-30	TALONT000036091	GT/AG	CANO	DMSO
ALG13	35829	35744	ID=intron_added-31	TALONT000036091	GT/AG	CANO	DMSO
ALG13	35829	35744	ID=intron_added-32	TALONT000036091	GT/AG	CANO	DMSO
ALG13	35829	35744	ID=intron_added-33	TALONT000036091	GT/AG	CANO	DMSO
ALG13	35829	35744	ID=intron_added-34	TALONT000036091	GT/AG	CANO	DMSO
ALG13	35829	35744	ID=intron_added-35	TALONT000036091	GT/AG	CANO	DMSO
ALG13	35829	35744	ID=intron_added-36	TALONT000036091	GT/AG	CANO	DMSO
ALG13	35829	35744	ID=intron_added-37	TALONT000036091	GT/AG	CANO	DMSO
ALG13	35829	35744	ID=intron_added-38	TALONT000036091	GT/AG	CANO	DMSO
ALG13	35829	35744	ID=intron_added-39	TALONT000036091	GT/AG	CANO	DMSO
ALG13	35829	35744	ID=intron_added-40	TALONT000036091	GT/AG	CANO	DMSO
ALG13	35829	35744	ID=intron_added-41	TALONT000036091	GT/AG	CANO	DMSO
ALG13	35829	35744	ID=intron_added-42	TALONT000036091	GT/AG	CANO	DMSO
ALG13	35829	35744	ID=intron_added-43	TALONT000036091	GT/AG	CANO	DMSO
ALG13	35829	35744	ID=intron_added-44	TALONT000036091	GT/AG	CANO	DMSO
ALG13	35829	35744	ID=intron_added-45	TALONT000036091	GT/AG	CANO	DMSO
ALG13	35829	35744	ID=intron_added-46	TALONT000036091	GT/AG	CANO	DMSO
ALG13	35829	35744	ID=intron_added-47	TALONT000036091	GT/AG	CANO	DMSO
ALG13	35829	35744	ID=intron_added-48	TALONT000036091	GT/AG	CANO	DMSO
ALG13	35829	35744	ID=intron_added-49	TALONT000036091	GT/AG	CANO	DMSO
ALG13	35829	35744	ID=intron_added-50	TALONT000036091	GT/AG	CANO	DMSO
ALG13	35829	35744	ID=intron_added-51	TALONT000036091	GT/AG	CANO	DMSO
ALG13	35829	35744	ID=intron_added-52	TALONT000036091	GT/AG	CANO	DMSO
ALG13	35829	35744	ID=intron_added-53	TALONT000036091	GT/AG	CANO	DMSO
ALG13	35829	35744	ID=intron_added-54	TALONT000036091	GT/AG	CANO	DMSO
ALG13	35829	35744	ID=intron_added-55	TALONT000036091	GT/AG	CANO	DMSO
ALG13	35829	35744	ID=intron_added-56	TALONT000036091	GT/AG	CANO	DMSO
ALG13	35829	35744	ID=intron_added-57	TALONT000036091	GT/AG	CANO	DMSO
ALG13	35829	35744	ID=intron_added-58	TALONT000036091	GT/AG	CANO	DMSO
ALG13	35829	35744	ID=intron_added-59	TALONT000036091	GT/AG	CANO	DMSO
ALG13	35829	35744	ID=intron_added-60	TALONT000036091	GT/AG	CANO	DMSO
ALG13	35829	35744	ID=intron_added-61	TALONT000036091	GT/AG	CANO	DMSO
ALG13	35829	35744	ID=intron_added-62	TALONT000036091	GT/AG	CANO	DMSO
ALG13	35829	35744	ID=intron_added-63	TALONT000036091	GT/AG	CANO	DMSO
ALG13	35829	35744	ID=intron_added-64	TALONT000036091	GT/AG	CANO	DMSO
ALG13	35829	35744	ID=intron_added-65	TALONT000036091	GT/AG	CANO	DMSO
ALG13	35829	35744	ID=intron_added-66	TALONT000036091	GT/AG	CANO	DMSO
ALG13	35829	35744	ID=intron_added-67	TALONT000036091	GT/AG	CANO	DMSO
ALG13	35829	35744	ID=intron_added-68	TALONT000036091	GT/AG	CANO	DMSO
ALG13	35829	35744	ID=intron_added-69	TALONT000036091	GT/AG	CANO	DMSO
ALG13	35829	35744	ID=intron_added-70	TALONT000036091	GT/AG	CANO	DMSO
ALG13	35829	35744	ID=intron_added-71	TALONT000036091	GT/AG	CANO	DMSO
ALG13	35829	35744	ID=intron_added-72	TALONT000036091	GT/AG	CANO	DMSO
ALG13	35829	35744	ID=intron_added-73	TALONT000036091	GT/AG	CANO	DMSO
ALG13	35829	35744	ID=intron_added-74	TALONT000036091	GT/AG	CANO	DMSO
ALG13	35829	35744	ID=intron_added-75	TALONT000036091	GT/AG	CANO	DMSO
ALG13	35829	35744	ID=intron_added-76	TALONT000036091	GT/AG	CANO	DMSO
ALG13	35829	35744	ID=intron_added-77	TALONT000036091	GT/AG	CANO	DMSO
ALG13	35829	35744	ID=intron_added-78	TALONT000036091	GT/AG	CANO	DMSO
ALG13	35829	35744	ID=intron_added-79	TALONT000036091	GT/AG	CANO	DMSO
ALG13	35829	35744	ID=intron_added-80	TALONT000036091	GT/AG	CANO	DMSO
ALG13	35829	35744	ID=intron_added-81	TALONT000036091	GT/AG	CANO	DMSO
ALG13	35829	35744	ID=intron_added-82	TALONT000036091	GT/AG	CANO	DMSO
ALG13	35829	35744	ID=intron_added-83	TALONT000036091	GT/AG	CANO	DMSO
ALG13	35829	35744	ID=intron_added-84	TALONT000036091	GT/AG	CANO	DMSO
ALG13	35829	35744	ID=intron_added-85	TALONT000036091	GT/AG	CANO	DMSO
ALG13	35829	35744	ID=intron_added-86	TALONT000036091	GT/AG	CANO	DMSO
ALG13	35829	35744	ID=intron_added-87	TALONT000036091	GT/AG	CANO	DMSO
ALG13	35829	35744	ID=intron_added-88	TALONT000036091	GT/AG	CANO	DMSO
ALG13	35829	35744	ID=intron_added-89	TALONT000036091	GT/AG	CANO	DMSO
ALG13	35829	35744	ID=intron_added-90	TALONT000036091	GT/AG	CANO	DMSO
ALG13	35829	35744	ID=intron_added-91	TALONT000036091	GT/AG	CANO	DMSO
ALG13	35829	35744	ID=intron_added-92	TALONT000036091	GT/AG	CANO	DMSO
ALG13	35829	35744	ID=intron_added-93	TALONT000036091	GT/AG	CANO	DMSO
ALG13	35829	35744	ID=intron_added-94	TALONT000036091	GT/AG	CANO	DMSO
ALG13	35829	35744	ID=intron_added-95	TALONT000036091	GT/AG	CANO	DMSO
ALG13	35829	35744	ID=intron_added-96	TALONT000036091	GT/AG	CANO	DMSO
ALG13	35829	35744	ID=intron_added-97	TALONT000036091	GT/AG	CANO	DMSO
ALG13	35829	35744	ID=intron_added-98	TALONT000036091	GT/AG	CANO	DMSO
ALG13	35829	35744	ID=intron_added-99	TALONT000036091	GT/AG	CANO	DMSO
ALG13	35829	35744	ID=intron_added-100	TALONT000036091	GT/AG	CANO	DMSO
ALG13	35829	35744	ID=intron_added-101	TALONT000036091	GT/AG	CANO	DMSO
ALG13	35829	35744	ID=intron_added-102	TALONT000036091	GT/AG	CANO	DMSO
ALG13	35829	35744	ID=intron_added-103	TALONT000036091	GT/AG	CANO	DMSO
ALG13	35829	35744	ID=intron_added-104	TALONT000036091	GT/AG	CANO	DMSO
ALG13	35829	35744	ID=intron_added-105	TALONT000036091	GT/AG	CANO	DMSO
ALG13	35829	35744	ID=intron_added-106	TALONT000036091	GT/AG	CANO	DMSO
ALG13	35829	35744	ID=intron_added-107	TALONT000036091	GT/AG	CANO	DMSO
ALG13	35829	35744	ID=intron_added-108	TALONT000036091	GT/AG	CANO	DMSO
ALG13	35829	35744	ID=intron_added-109	TALONT000036091	GT/AG	CANO	DMSO
ALG13	35829	38454	ID=intron_added-110	TALONT000036091	GT/AG	CANO	DMSO
ALG13	38506	38454	ID=intron_added-111	TALONT000036091	GT/AG	CANO	DMSO
ALG13	38506	38454	ID=intron_added-112	TALONT000036091	GT/AG	CANO	DMSO
ALG13	38506	38454	ID=intron_added-113	TALONT000036091	GT/AG	CANO	DMSO
ALG13	38506	38454	ID=intron_added-114	TALONT000036091	GT/AG	CANO	DMSO
ALG13	38506	38454	ID=intron_added-115	TALONT000036091	GT/AG	CANO	DMSO
ALG13	38506	38454	ID=intron_added-116	TALONT000036091	GT/AG	CANO	DMSO
ALG13	38506	38454	ID=intron_added-117	TALONT000036091	GT/AG	CANO	DMSO
ALG13	38506	38454	ID=intron_added-118	TALONT000036091	GT/AG	CANO	DMSO
ALG13	38506	38454	ID=intron_added-119	TALONT000036091	GT/AG	CANO	DMSO
ALG13	38506	38454	ID=intron_added-120	TALONT000036091	GT/AG	CANO	DMSO
ALG13	38506	38454	ID=intron_added-121	TALONT000036091	GT/AG	CANO	DMSO
ALG13	38506	38454	ID=intron_added-122	TALONT000036091	GT/AG	CANO	DMSO
ALG13	38506	38454	ID=intron_added-123	TALONT000036091	GT/AG	CANO	DMSO
ALG13	38506	38454	ID=intron_added-124	TALONT000036091	GT/AG	CANO	DMSO
ALG13	38506	38454	ID=intron_added-125	TALONT000036091	GT/AG	CANO	DMSO
ALG13	38506	38454	ID=intron_added-126	TALONT000036091	GT/AG	CANO	DMSO
ALG13	38506	38454	ID=intron_added-127	TALONT000036091	GT/AG	CANO	DMSO
ALG13	38506	38454	ID=intron_added-128	TALONT000036091	GT/AG	CANO	DMSO
ALG13	38506	38454	ID=intron_added-129	TALONT000036091	GT/AG	CANO	DMSO
ALG13	38506	38454	ID=intron_added-130	TALONT000036091	GT/AG	CANO	DMSO
ALG13	38506	38454	ID=intron_added-131	TALONT000036091	GT/AG	CANO	DMSO
ALG13	38506	38454	ID=intron_added-132	TALONT000036091	GT/AG	CANO	DMSO
ALG13	38506	38454	ID=intron_added-133	TALONT000036091	GT/AG	CANO	DMSO
ALG13	38506	38454	ID=intron_added-134	TALONT000036091	GT/AG	CANO	DMSO
ALG13	38506	38454	ID=intron_added-135	TALONT000036091	GT/AG	CANO	DMSO
ALG13	38506	38454	ID=intron_added-136	TALONT000036091	GT/AG	CANO	DMSO
ALG13	38506	38454	ID=intron_added-137	TALONT000036091	GT/AG	CANO	DMSO
ALG13	38506	38454	ID=intron_added-138	TALONT000036091	GT/AG	CANO	DMSO
ALG13	38506	38454	ID=intron_added-139	TALONT000036091	GT/AG	CANO	DMSO
ALG13	38506	38454	ID=intron_added-140	TALONT000036091	GT/AG	CANO	DMSO
ALG13	38506	38454	ID=intron_added-141	TALONT000036091	GT/AG	CANO	DMSO
ALG13	38506	38454	ID=intron_added-142	TALONT000036091	GT/AG	CANO	DMSO
ALG13	38506	38454	ID=intron_added-143	TALONT000036091	GT/AG	CANO	DMSO
ALG13	38506	38454	ID=intron_added-144	TALONT000036091	GT/AG	CANO	DMSO
ALG13	38506	38454	ID=intron_added-145	TALONT000036091	GT/AG	CANO	DMSO
ALG13	38506	38454	ID=intron_added-146	TALONT000036091	GT/AG	CANO	DMSO
ALG13	38506	38454	ID=intron_added-147	TALONT000036091	GT/AG	CANO	DMSO
ALG13	38506	38454	ID=intron_added-148	TALONT000036091	GT/AG	CANO	DMSO
ALG13	38506	38454	ID=intron_added-149	TALONT000036091	GT/AG	CANO	DMSO
ALG13	38506	38454	ID=intron_added-150	TALONT000036091	GT/AG	CANO	DMSO
ALG13	38506	38454	ID=intron_added-151	TALONT000036091	GT/AG	CANO	DMSO
ALG13	38506	38454	ID=intron_added-152	TALONT000036091	GT/AG	CANO	DMSO
ALG13	38506	38454	ID=intron_added-153	TALONT000036091	GT/AG	CANO	DMSO
ALG13	38506	38454	ID=intron_added-154	TALONT000036091	GT/AG	CANO	DMSO
ALG13	38506	38454	ID=intron_added-155	TALONT000036091	GT/AG	CANO	DMSO
ALG13	38506	38454	ID=intron_added-156	TALONT000036091	GT/AG	CANO	DMSO
ALG13	38506	38454	ID=intron_added-157	TALONT000036091	GT/AG	CANO	DMSO
ALG13	38506	38454	ID=intron_added-158	TALONT000036091	GT/AG	CANO	DMSO
ALG13	38506	38454	ID=intron_added-159	TALONT000036091	GT/AG	CANO	DMSO
ALG13	38506	38454	ID=intron_added-160	TALONT000036091	GT/AG	CANO	DMSO
ALG13	38506	38454	ID=intron_added-161	TALONT000036091	GT/AG	CANO	DMSO
ALG13	38506	38454	ID=intron_added-162	TALONT000036091	GT/AG	CANO	DMSO
ALG13	38506	38454	ID=intron_added-163	TALONT000036091	GT/AG	CANO	DMSO
ALG13	38506	38454	ID=intron_added-164	TALONT000036091	GT/AG	CANO	DMSO
ALG13	38506	38454	ID=intron_added-165	TALONT000036091	GT/AG	CANO	DMSO
ALG13	38506	38454	ID=intron_added-166	TALONT000036091	GT/AG	CANO	DMSO
ALG13	38506	38454	ID=intron_added-167	TALONT000036091	GT/AG	CANO	DMSO
ALG13	38506	38454	ID=intron_added-168	TALONT000036091	GT/AG	CANO	DMSO
ALG13	38506	38454	ID=intron_added-169	TALONT000036091	GT/AG	CANO	DMSO
ALG13	38506	38454	ID=intron_added-170	TALONT000036091	GT/AG	CANO	DMSO
ALG13	38506	38454	ID=intron_added-171	TALONT000036091	GT/AG	CANO	DMSO
ALG13	38506	38454	ID=intron_added-172	TALONT000036091	GT/AG	CANO	DMSO
ALG13	38506	38454	ID=intron_added-173	TALONT000036091	GT/AG	CANO	DMSO
ALG13	38506	38454	ID=intron_added-174	TALONT000036091	GT/AG	CANO	DMSO
ALG13	38506	38454	ID=intron_added-175	TALONT000036091	GT/AG	CANO	DMSO
ALG13	38506	38454	ID=intron_added-176	TALONT000036091	GT/AG	CANO	DMSO
ALG13	38506	38454	ID=intron_added-177	TALONT000036091	GT/AG	CANO	DMSO
ALG13	38506	38454	ID=intron_added-178	TALONT000036091	GT/AG	CANO	DMSO
ALG13	38506	38454	ID=intron_added-179	TALONT000036091	GT/AG	CANO	DMSO
ALG13	38506	38454	ID=intron_added-180	TALONT000036091	GT/AG	CANO	DMSO
ALG13	38506	38454	ID=intron_added-181	TALONT000036091	GT/AG	CANO	DMSO
ALG13	38506	38454	ID=intron_added-182	TALONT000036091	GT/AG	CANO	DMSO
ALG13	38506	38454	ID=intron_added-183	TALONT000036091	GT/AG	CANO	DMSO
ALG13	38506	38454	ID=intron_added-184	TALONT000036091	GT/AG	CANO	DMSO
ALG13	38506	38454	ID=intron_added-185	TALONT000036091	GT/AG	CANO	DMSO
ALG13	38506	38454	ID=intron_added-186	TALONT000036091	GT/AG	CANO	DMSO
ALG13	38506	38454	ID=intron_added-187	TALONT000036091	GT/AG	CANO	DMSO
ALG13	38506	38454	ID=intron_added-188	TALONT000036091	GT/AG	CANO	DMSO
ALG13	38506	38454	ID=intron_added-189	TALONT000036091	GT/AG	CANO	DMSO
ALG13	38506	38454	ID=intron_added-190	TALONT000036091	GT/AG	CANO	DMSO
ALG13	38506	38454	ID=intron_added-191	TALONT000036091	GT/AG	CANO	DMSO
ALG13	38506	38454	ID=intron_added-192	TALONT000036091	GT/AG	CANO	DMSO
ALG13	38506	38454	ID=intron_added-193	TALONT000036091	GT/AG	CANO	DMSO
ALG13	38506	38454	ID=intron_added-194	TALONT000036091	GT/AG	CANO	DMSO
ALG13	38506	38454	ID=intron_added-195	TALONT000036091	GT/AG	CANO	DMSO
ALG13	38506	38454	ID=intron_added-196	TALONT000036091	GT/AG	CANO	DMSO
ALG13	38506	38454	ID=intron_added-197	TALONT000036091	GT/AG	CANO	DMSO
ALG13	38506	38454	ID=intron_added-198	TALONT000036091	GT/AG	CANO	DMSO
ALG13	38506	38454	ID=intron_added-199	TALONT000036091	GT/AG	CANO	DMSO
ALG13	38506	38454	ID=intron_added-200	TALONT000036091	GT/AG	CANO	DMSO
ALG13	38506	38454	ID=intron_added-201	TALONT000036091	GT/AG	CANO	DMSO
ALG13	38506	39263	ID=intron_added-202	TALONT000036091	GT/AG	CANO	DMSO
ALG13	39311	39263	ID=intron_added-203	TALONT000036091	GT/AG	CANO	DMSO
ALG13	39311	39263	ID=intron_added-204	TALONT000036091	GT/AG	CANO	DMSO
ALG13	39311	39263	ID=intron_added-205	TALONT000036091	GT/AG	CANO	DMSO
ALG13	39311	39263	ID=intron_added-206	TALONT000036091	GT/AG	CANO	DMSO
ALG13	39311	39263	ID=intron_added-207	TALONT000036091	GT/AG	CANO	DMSO
ALG13	39311	39263	ID=intron_added-208	TALONT000036091	GT/AG	CANO	DMSO
ALG13	39311	39263	ID=intron_added-209	TALONT000036091	GT/AG	CANO	DMSO
ALG13	39311	39263	ID=intron_added-210	TALONT000036091	GT/AG	CANO	DMSO
ALG13	39311	39263	ID=intron_added-211	TALONT000036091	GT/AG	CANO	DMSO
ALG13	39311	39263	ID=intron_added-212	TALONT000036091	GT/AG	CANO	DMSO
ALG13	39311	39263	ID=intron_added-213	TALONT000036091	GT/AG	CANO	DMSO
ALG13	39311	39263	ID=intron_added-214	TALONT000036091	GT/AG	CANO	DMSO
ALG13	39311	39263	ID=intron_added-215	TALONT000036091	GT/AG	CANO	DMSO
ALG13	39311	39263	ID=intron_added-216	TALONT000036091	GT/AG	CANO	DMSO
ALG13	39311	39263	ID=intron_added-217	TALONT000036091	GT/AG	CANO	DMSO
ALG13	39311	39263	ID=intron_added-218	TALONT000036091	GT/AG	CANO	DMSO
ALG13	39311	39263	ID=intron_added-219	TALONT000036091	GT/AG	CANO	DMSO
ALG13	39311	39263	ID=intron_added-220	TALONT000036091	GT/AG	CANO	DMSO
ALG13	39311	39263	ID=intron_added-221	TALONT000036091	GT/AG	CANO	DMSO
ALG13	39311	39263	ID=intron_added-222	TALONT000036091	GT/AG	CANO	DMSO
ALG13	39311	39263	ID=intron_added-223	TALONT000036091	GT/AG	CANO	DMSO
ALG13	39311	39263	ID=intron_added-224	TALONT000036091	GT/AG	CANO	DMSO
ALG13	39311	39263	ID=intron_added-225	TALONT000036091	GT/AG	CANO	DMSO
ALG13	39311	39263	ID=intron_added-226	TALONT000036091	GT/AG	CANO	DMSO
ALG13	39311	39263	ID=intron_added-227	TALONT000036091	GT/AG	CANO	DMSO
ALG13	39311	39263	ID=intron_added-228	TALONT000036091	GT/AG	CANO	DMSO
ALG13	39311	39263	ID=intron_added-229	TALONT000036091	GT/AG	CANO	DMSO
ALG13	39311	39263	ID=intron_added-230	TALONT000036091	GT/AG	CANO	DMSO
ALG13	39311	39263	ID=intron_added-231	TALONT000036091	GT/AG	CANO	DMSO
ALG13	39311	39263	ID=intron_added-232	TALONT000036091	GT/AG	CANO	DMSO
ALG13	39311	39263	ID=intron_added-233	TALONT000036091	GT/AG	CANO	DMSO
ALG13	39311	39263	ID=intron_added-234	TALONT000036091	GT/AG	CANO	DMSO
ALG13	39311	39263	ID=intron_added-235	TALONT000036091	GT/AG	CANO	DMSO
ALG13	39311	39263	ID=intron_added-236	TALONT000036091	GT/AG	CANO	DMSO
ALG13	39311	39263	ID=intron_added-237	TALONT000036091	GT/AG	CANO	DMSO
ALG13	39311	39263	ID=intron_added-238	TALONT000036091	GT/AG	CANO	DMSO
ALG13	39311	39263	ID=intron_added-239	TALONT000036091	GT/AG	CANO	DMSO
ALG13	39311	39263	ID=intron_added-240	TALONT000036091	GT/AG	CANO	DMSO
ALG13	39311	39263	ID=intron_added-241	TALONT000036091	GT/AG	CANO	DMSO
ALG13	39311	39263	ID=intron_added-242	TALONT000036091	GT/AG	CANO	DMSO
ALG13	39311	39263	ID=intron_added-243	TALONT000036091	GT/AG	CANO	DMSO
ALG13	39311	39263	ID=intron_added-244	TALONT000036091	GT/AG	CANO	DMSO
ALG13	39311	39263	ID=intron_added-245	TALONT000036091	GT/AG	CANO	DMSO
ALG13	39311	39263	ID=intron_added-246	TALONT000036091	GT/AG	CANO	DMSO
ALG13	39311	39263	ID=intron_added-247	TALONT000036091	GT/AG	CANO	DMSO
ALG13	39311	39263	ID=intron_added-248	TALONT000036091	GT/AG	CANO	DMSO
ALG13	39311	39263	ID=intron_added-249	TALONT000036091	GT/AG	CANO	DMSO
ALG13	39311	39263	ID=intron_added-250	TALONT000036091	GT/AG	CANO	DMSO
ALG13	39311	39263	ID=intron_added-251	TALONT000036091	GT/AG	CANO	DMSO
ALG13	39311	39263	ID=intron_added-252	TALONT000036091	GT/AG	CANO	DMSO
ALG13	39311	39263	ID=intron_added-253	TALONT000036091	GT/AG	CANO	DMSO
ALG13	39311	39263	ID=intron_added-254	TALONT000036091	GT/AG	CANO	DMSO
ALG13	39311	39263	ID=intron_added-255	TALONT000036091	GT/AG	CANO	DMSO
ALG13	39311	39263	ID=intron_added-256	TALONT000036091	GT/AG	CANO	DMSO
ALG13	39311	39263	ID=intron_added-257	TALONT000036091	GT/AG	CANO	DMSO
ALG13	39311	39263	ID=intron_added-258	TALONT000036091	GT/AG	CANO	DMSO
ALG13	39311	39263	ID=intron_added-259	TALONT000036091	GT/AG	CANO	DMSO
ALG13	39311	39263	ID=intron_added-260	TALONT000036091	GT/AG	CANO	DMSO
ALG13	39311	39263	ID=intron_added-261	TALONT000036091	GT/AG	CANO	DMSO
ALG13	39311	39263	ID=intron_added-262	TALONT000036091	GT/AG	CANO	DMSO
ALG13	39311	39263	ID=intron_added-263	TALONT000036091	GT/AG	CANO	DMSO
ALG13	39311	39263	ID=intron_added-264	TALONT000036091	GT/AG	CANO	DMSO
ALG13	39311	39263	ID=intron_added-265	TALONT000036091	GT/AG	CANO	DMSO
ALG13	39311	39263	ID=intron_added-266	TALONT000036091	GT/AG	CANO	DMSO
ALG13	39311	39263	ID=intron_added-267	TALONT000036091	GT/AG	CANO	DMSO
ALG13	39311	39263	ID=intron_added-268	TALONT000036091	GT/AG	CANO	DMSO
ALG13	39311	39263	ID=intron_added-269	TALONT000036091	GT/AG	CANO	DMSO
ALG13	39311	39263	ID=intron_added-270	TALONT000036091	GT/AG	CANO	DMSO
ALG13	39311	39263	ID=intron_added-271	TALONT000036091	GT/AG	CANO	DMSO
ALG13	39311	39263	ID=intron_added-272	TALONT000036091	GT/AG	CANO	DMSO
ALG13	39311	39263	ID=intron_added-273	TALONT000036091	GT/AG	CANO	DMSO
ALG13	39311	39263	ID=intron_added-274	TALONT000036091	GT/AG	CANO	DMSO
ALG13	39311	39263	ID=intron_added-275	TALONT000036091	GT/AG	CANO	DMSO
ALG13	39311	39263	ID=intron_added-276	TALONT000036091	GT/AG	CANO	DMSO
ALG13	39311	39263	ID=intron_added-277	TALONT000036091	GT/AG	CANO	DMSO
ALG13	39311	39263	ID=intron_added-278	TALONT000036091	GT/AG	CANO	DMSO
ALG13	39311	39263	ID=intron_added-279	TALONT000036091	GT/AG	CANO	DMSO
ALG13	39311	39263	ID=intron_added-280	TALONT000036091	GT/AG	CANO	DMSO
ALG13	39311	39263	ID=intron_added-281	TALONT000036091	GT/AG	CANO	DMSO
ALG13	39311	39263	ID=intron_added-282	TALONT000036091	GT/AG	CANO	DMSO
ALG13	39311	39263	ID=intron_added-283	TALONT000036091	GT/AG	CANO	DMSO
ALG13	39311	39263	ID=intron_added-284	TALONT000036091	GT/AG	CANO	DMSO
ALG13	39311	39263	ID=intron_added-285	TALONT000036091	GT/AG	CANO	DMSO
ALG13	39311	39263	ID=intron_added-286	TALONT000036091	GT/AG	CANO	DMSO
ALG13	39311	39263	ID=intron_added-287	TALONT000036091	GT/AG	CANO	DMSO
ALG13	39311	39263	ID=intron_added-288	TALONT000036091	GT/AG	CANO	DMSO
ALG13	39311	39263	ID=intron_added-289	TALONT000036091	GT/AG	CANO	DMSO
ALG13	39311	39263	ID=intron_added-290	TALONT000036091	GT/AG	CANO	DMSO
ALG13	39311	39263	ID=intron_added-291	TALONT000036091	GT/AG	CANO	DMSO
ALG13	39311	39263	ID=intron_added-292	TALONT000036091	GT/AG	CANO	DMSO
ALG13	39311	39263	ID=intron_added-293	TALONT000036091	GT/AG	CANO	DMSO
ALG13	39311	39263	ID=intron_added-294	TALONT000036091	GT/AG	CANO	DMSO
ALG13	39311	39263	ID=intron_added-295	TALONT000036091	GT/AG	CANO	DMSO
ALG13	39311	39263	ID=intron_added-296	TALONT000036091	GT/AG	CANO	DMSO
ALG13	39311	39263	ID=intron_added-297	TALONT000036091	GT/AG	CANO	DMSO
ALG13	39311	39263	ID=intron_added-298	TALONT000036091	GT/AG	CANO	DMSO
ALG13	39311	39263	ID=intron_added-299	TALONT000036091	GT/AG	CANO	DMSO
ALG13	39311	39263	ID=intron_added-300	TALONT000036091	GT/AG	CANO	DMSO
ALG13	39311	39263	ID=intron_added-301	TALONT000036091	GT/AG	CANO	DMSO
ALG13	39311	39263	ID=intron_added-302	TALONT000036091	GT/AG	CANO	DMSO
ALG13	39311	40004	ID=intron_added-303	TALONT000036091	GT/AG	CANO	DMSO
ALG13	40078	40004	ID=intron_added-304	TALONT000036091	GT/AG	CANO	DMSO
ALG13	40078	40004	ID=intron_added-305	TALONT000036091	GT/AG	CANO	DMSO
ALG13	40078	40004	ID=intron_added-306	TALONT000036091	GT/AG	CANO	DMSO
ALG13	40078	40004	ID=intron_added-307	TALONT000036091	GT/AG	CANO	DMSO
ALG13	40078	40004	ID=intron_added-308	TALONT000036091	GT/AG	CANO	DMSO
ALG13	40078	40004	ID=intron_added-309	TALONT000036091	GT/AG	CANO	DMSO
ALG13	40078	40004	ID=intron_added-310	TALONT000036091	GT/AG	CANO	DMSO
ALG13	40078	40004	ID=intron_added-311	TALONT000036091	GT/AG	CANO	DMSO
ALG13	40078	40004	ID=intron_added-312	TALONT000036091	GT/AG	CANO	DMSO
ALG13	40078	40004	ID=intron_added-313	TALONT000036091	GT/AG	CANO	DMSO
ALG13	40078	40004	ID=intron_added-314	TALONT000036091	GT/AG	CANO	DMSO
ALG13	40078	40004	ID=intron_added-315	TALONT000036091	GT/AG	CANO	DMSO
ALG13	40078	40004	ID=intron_added-316	TALONT000036091	GT/AG	CANO	DMSO
ALG13	40078	40004	ID=intron_added-317	TALONT000036091	GT/AG	CANO	DMSO
ALG13	40078	40004	ID=intron_added-318	TALONT000036091	GT/AG	CANO	DMSO
ALG13	40078	40004	ID=intron_added-319	TALONT000036091	GT/AG	CANO	DMSO
ALG13	40078	40004	ID=intron_added-320	TALONT000036091	GT/AG	CANO	DMSO
ALG13	40078	40004	ID=intron_added-321	TALONT000036091	GT/AG	CANO	DMSO
ALG13	40078	40004	ID=intron_added-322	TALONT000036091	GT/AG	CANO	DMSO
ALG13	40078	40004	ID=intron_added-323	TALONT000036091	GT/AG	CANO	DMSO
ALG13	40078	40004	ID=intron_added-324	TALONT000036091	GT/AG	CANO	DMSO
ALG13	40078	40004	ID=intron_added-325	TALONT000036091	GT/AG	CANO	DMSO
ALG13	40078	40004	ID=intron_added-326	TALONT000036091	GT/AG	CANO	DMSO
ALG13	40078	40004	ID=intron_added-327	TALONT000036091	GT/AG	CANO	DMSO
ALG13	40078	40004	ID=intron_added-328	TALONT000036091	GT/AG	CANO	DMSO
ALG13	40078	40004	ID=intron_added-329	TALONT000036091	GT/AG	CANO	DMSO
ALG13	40078	40004	ID=intron_added-330	TALONT000036091	GT/AG	CANO	DMSO
ALG13	40078	40004	ID=intron_added-331	TALONT000036091	GT/AG	CANO	DMSO
ALG13	40078	40004	ID=intron_added-332	TALONT000036091	GT/AG	CANO	DMSO
ALG13	40078	40004	ID=intron_added-333	TALONT000036091	GT/AG	CANO	DMSO
ALG13	40078	40004	ID=intron_added-334	TALONT000036091	GT/AG	CANO	DMSO
ALG13	40078	40004	ID=intron_added-335	TALONT000036091	GT/AG	CANO	DMSO
ALG13	40078	40004	ID=intron_added-336	TALONT000036091	GT/AG	CANO	DMSO
ALG13	40078	40004	ID=intron_added-337	TALONT000036091	GT/AG	CANO	DMSO
ALG13	40078	40004	ID=intron_added-338	TALONT000036091	GT/AG	CANO	DMSO
ALG13	40078	40004	ID=intron_added-339	TALONT000036091	GT/AG	CANO	DMSO
ALG13	40078	40004	ID=intron_added-340	TALONT000036091	GT/AG	CANO	DMSO
ALG13	40078	40004	ID=intron_added-341	TALONT000036091	GT/AG	CANO	DMSO
ALG13	40078	40004	ID=intron_added-342	TALONT000036091	GT/AG	CANO	DMSO
ALG13	40078	40004	ID=intron_added-343	TALONT000036091	GT/AG	CANO	DMSO
ALG13	40078	40004	ID=intron_added-344	TALONT000036091	GT/AG	CANO	DMSO
ALG13	40078	40004	ID=intron_added-345	TALONT000036091	GT/AG	CANO	DMSO
ALG13	40078	40004	ID=intron_added-346	TALONT000036091	GT/AG	CANO	DMSO
ALG13	40078	40004	ID=intron_added-347	TALONT000036091	GT/AG	CANO	DMSO
ALG13	40078	40004	ID=intron_added-348	TALONT000036091	GT/AG	CANO	DMSO
ALG13	40078	40004	ID=intron_added-349	TALONT000036091	GT/AG	CANO	DMSO
ALG13	40078	40004	ID=intron_added-350	TALONT000036091	GT/AG	CANO	DMSO
ALG13	40078	40004	ID=intron_added-351	TALONT000036091	GT/AG	CANO	DMSO
ALG13	40078	40004	ID=intron_added-352	TALONT000036091	GT/AG	CANO	DMSO
ALG13	40078	40004	ID=intron_added-353	TALONT000036091	GT/AG	CANO	DMSO
ALG13	40078	40004	ID=intron_added-354	TALONT000036091	GT/AG	CANO	DMSO
ALG13	40078	40004	ID=intron_added-355	TALONT000036091	GT/AG	CANO	DMSO
ALG13	40078	40004	ID=intron_added-356	TALONT000036091	GT/AG	CANO	DMSO
ALG13	40078	40004	ID=intron_added-357	TALONT000036091	GT/AG	CANO	DMSO
ALG13	40078	40004	ID=intron_added-358	TALONT000036091	GT/AG	CANO	DMSO
ALG13	40078	40004	ID=intron_added-359	TALONT000036091	GT/AG	CANO	DMSO
ALG13	40078	40004	ID=intron_added-360	TALONT000036091	GT/AG	CANO	DMSO
ALG13	40078	40004	ID=intron_added-361	TALONT000036091	GT/AG	CANO	DMSO
ALG13	40078	40004	ID=intron_added-362	TALONT000036091	GT/AG	CANO	DMSO
ALG13	40078	40004	ID=intron_added-363	TALONT000036091	GT/AG	CANO	DMSO
ALG13	40078	40004	ID=intron_added-364	TALONT000036091	GT/AG	CANO	DMSO
ALG13	40078	40004	ID=intron_added-365	TALONT000036091	GT/AG	CANO	DMSO
ALG13	40078	40004	ID=intron_added-366	TALONT000036091	GT/AG	CANO	DMSO
ALG13	40078	40004	ID=intron_added-367	TALONT000036091	GT/AG	CANO	DMSO
ALG13	40078	40004	ID=intron_added-368	TALONT000036091	GT/AG	CANO	DMSO
ALG13	40078	40004	ID=intron_added-369	TALONT000036091	GT/AG	CANO	DMSO
ALG13	40078	40004	ID=intron_added-370	TALONT000036091	GT/AG	CANO	DMSO
ALG13	40078	40004	ID=intron_added-371	TALONT000036091	GT/AG	CANO	DMSO
ALG13	40078	40004	ID=intron_added-372	TALONT000036091	GT/AG	CANO	DMSO
ALG13	40078	40004	ID=intron_added-373	TALONT000036091	GT/AG	CANO	DMSO
ALG13	40078	40004	ID=intron_added-374	TALONT000036091	GT/AG	CANO	DMSO
ALG13	40078	40004	ID=intron_added-375	TALONT000036091	GT/AG	CANO	DMSO
ALG13	40078	40004	ID=intron_added-376	TALONT000036091	GT/AG	CANO	DMSO
ALG13	40078	40004	ID=intron_added-377	TALONT000036091	GT/AG	CANO	DMSO
ALG13	40078	40004	ID=intron_added-378	TALONT000036091	GT/AG	CANO	DMSO
ALG13	40078	40004	ID=intron_added-379	TALONT000036091	GT/AG	CANO	DMSO
ALG13	40078	40004	ID=intron_added-380	TALONT000036091	GT/AG	CANO	DMSO
ALG13	40078	40004	ID=intron_added-381	TALONT000036091	GT/AG	CANO	DMSO
ALG13	40078	40004	ID=intron_added-382	TALONT000036091	GT/AG	CANO	DMSO
ALG13	40078	40004	ID=intron_added-383	TALONT000036091	GT/AG	CANO	DMSO
ALG13	40078	40004	ID=intron_added-384	TALONT000036091	GT/AG	CANO	DMSO
ALG13	40078	40004	ID=intron_added-385	TALONT000036091	GT/AG	CANO	DMSO
ALG13	40078	40004	ID=intron_added-386	TALONT000036091	GT/AG	CANO	DMSO
ALG13	40078	40004	ID=intron_added-387	TALONT000036091	GT/AG	CANO	DMSO
ALG13	40078	40004	ID=intron_added-388	TALONT000036091	GT/AG	CANO	DMSO
ALG13	40078	40004	ID=intron_added-389	TALONT000036091	GT/AG	CANO	DMSO
ALG13	40078	40004	ID=intron_added-390	TALONT000036091	GT/AG	CANO	DMSO
ALG13	40078	40004	ID=intron_added-391	TALONT000036091	GT/AG	CANO	DMSO
ALG13	40078	40004	ID=intron_added-392	TALONT000036091	GT/AG	CANO	DMSO
ALG13	40078	40004	ID=intron_added-393	TALONT000036091	GT/AG	CANO	DMSO
ALG13	40078	40004	ID=intron_added-394	TALONT000036091	GT/AG	CANO	DMSO
ALG13	40078	40004	ID=intron_added-395	TALONT000036091	GT/AG	CANO	DMSO
ALG13	40078	40004	ID=intron_added-396	TALONT000036091	GT/AG	CANO	DMSO
ALG13	40078	40004	ID=intron_added-397	TALONT000036091	GT/AG	CANO	DMSO
ALG13	40078	40004	ID=intron_added-398	TALONT000036091	GT/AG	CANO	DMSO
ALG13	40078	40004	ID=intron_added-399	TALONT000036091	GT/AG	CANO	DMSO
ALG13	40078	40004	ID=intron_added-400	TALONT000036091	GT/AG	CANO	DMSO
ALG13	40078	40004	ID=intron_added-401	TALONT000036091	GT/AG	CANO	DMSO
ALG13	40078	40004	ID=intron_added-402	TALONT000036091	GT/AG	CANO	DMSO
ALG13	40078	40004	ID=intron_added-403	TALONT000036091	GT/AG	CANO	DMSO
ALG13	40078	40004	ID=intron_added-404	TALONT000036091	GT/AG	CANO	DMSO
ALG13	40078	40004	ID=intron_added-405	TALONT000036091	GT/AG	CANO	DMSO
ALG13	40078	40004	ID=intron_added-406	TALONT000036091	GT/AG	CANO	DMSO
ALG13	40078	40004	ID=intron_added-407	TALONT000036091	GT/AG	CANO	DMSO
ALG13	40078	40004	ID=intron_added-408	TALONT000036091	GT/AG	CANO	DMSO
ALG13	40078	40004	ID=intron_added-409	TALONT000036091	GT/AG	CANO	DMSO
ALG13	40078	40004	ID=intron_added-410	TALONT000036091	GT/AG	CANO	DMSO
ALG13	40078	40004	ID=intron_added-411	TALONT000036091	GT/AG	CANO	DMSO
ALG13	40078	44625	ID=intron_added-412	TALONT000036091	GT/AG	CANO	DMSO
ALG13	44708	44625	ID=intron_added-413	TALONT000036091	GT/AG	CANO	DMSO
ALG13	44708	44625	ID=intron_added-414	TALONT000036091	GT/AG	CANO	DMSO
ALG13	44708	44625	ID=intron_added-415	TALONT000036091	GT/AG	CANO	DMSO
ALG13	44708	44625	ID=intron_added-416	TALONT000036091	GT/AG	CANO	DMSO
ALG13	44708	44625	ID=intron_added-417	TALONT000036091	GT/AG	CANO	DMSO
ALG13	44708	44625	ID=intron_added-418	TALONT000036091	GT/AG	CANO	DMSO
ALG13	44708	44625	ID=intron_added-419	TALONT000036091	GT/AG	CANO	DMSO
ALG13	44708	44625	ID=intron_added-420	TALONT000036091	GT/AG	CANO	DMSO
ALG13	44708	44625	ID=intron_added-421	TALONT000036091	GT/AG	CANO	DMSO
ALG13	44708	44625	ID=intron_added-422	TALONT000036091	GT/AG	CANO	DMSO
ALG13	44708	44625	ID=intron_added-423	TALONT000036091	GT/AG	CANO	DMSO
ALG13	44708	44625	ID=intron_added-424	TALONT000036091	GT/AG	CANO	DMSO
ALG13	44708	44625	ID=intron_added-425	TALONT000036091	GT/AG	CANO	DMSO
ALG13	44708	44625	ID=intron_added-426	TALONT000036091	GT/AG	CANO	DMSO
ALG13	44708	44625	ID=intron_added-427	TALONT000036091	GT/AG	CANO	DMSO
ALG13	44708	44625	ID=intron_added-428	TALONT000036091	GT/AG	CANO	DMSO
ALG13	44708	44625	ID=intron_added-429	TALONT000036091	GT/AG	CANO	DMSO
ALG13	44708	44625	ID=intron_added-430	TALONT000036091	GT/AG	CANO	DMSO
ALG13	44708	44625	ID=intron_added-431	TALONT000036091	GT/AG	CANO	DMSO
ALG13	44708	44625	ID=intron_added-432	TALONT000036091	GT/AG	CANO	DMSO
ALG13	44708	44625	ID=intron_added-433	TALONT000036091	GT/AG	CANO	DMSO
ALG13	44708	44625	ID=intron_added-434	TALONT000036091	GT/AG	CANO	DMSO
ALG13	44708	44625	ID=intron_added-435	TALONT000036091	GT/AG	CANO	DMSO
ALG13	44708	44625	ID=intron_added-436	TALONT000036091	GT/AG	CANO	DMSO
ALG13	44708	44625	ID=intron_added-437	TALONT000036091	GT/AG	CANO	DMSO
ALG13	44708	44625	ID=intron_added-438	TALONT000036091	GT/AG	CANO	DMSO
ALG13	44708	44625	ID=intron_added-439	TALONT000036091	GT/AG	CANO	DMSO
ALG13	44708	44625	ID=intron_added-440	TALONT000036091	GT/AG	CANO	DMSO
ALG13	44708	44625	ID=intron_added-441	TALONT000036091	GT/AG	CANO	DMSO
ALG13	44708	44625	ID=intron_added-442	TALONT000036091	GT/AG	CANO	DMSO
ALG13	44708	44625	ID=intron_added-443	TALONT000036091	GT/AG	CANO	DMSO
ALG13	44708	44625	ID=intron_added-444	TALONT000036091	GT/AG	CANO	DMSO
ALG13	44708	44625	ID=intron_added-445	TALONT000036091	GT/AG	CANO	DMSO
ALG13	44708	44625	ID=intron_added-446	TALONT000036091	GT/AG	CANO	DMSO
ALG13	44708	44625	ID=intron_added-447	TALONT000036091	GT/AG	CANO	DMSO
ALG13	44708	44625	ID=intron_added-448	TALONT000036091	GT/AG	CANO	DMSO
ALG13	44708	44625	ID=intron_added-449	TALONT000036091	GT/AG	CANO	DMSO
ALG13	44708	44625	ID=intron_added-450	TALONT000036091	GT/AG	CANO	DMSO
ALG13	44708	44625	ID=intron_added-451	TALONT000036091	GT/AG	CANO	DMSO
ALG13	44708	44625	ID=intron_added-452	TALONT000036091	GT/AG	CANO	DMSO
ALG13	44708	44625	ID=intron_added-453	TALONT000036091	GT/AG	CANO	DMSO
ALG13	44708	44625	ID=intron_added-454	TALONT000036091	GT/AG	CANO	DMSO
ALG13	44708	44625	ID=intron_added-455	TALONT000036091	GT/AG	CANO	DMSO
ALG13	44708	44625	ID=intron_added-456	TALONT000036091	GT/AG	CANO	DMSO
ALG13	44708	44625	ID=intron_added-457	TALONT000036091	GT/AG	CANO	DMSO
ALG13	44708	44625	ID=intron_added-458	TALONT000036091	GT/AG	CANO	DMSO
ALG13	44708	44625	ID=intron_added-459	TALONT000036091	GT/AG	CANO	DMSO
ALG13	44708	44625	ID=intron_added-460	TALONT000036091	GT/AG	CANO	DMSO
ALG13	44708	44625	ID=intron_added-461	TALONT000036091	GT/AG	CANO	DMSO
ALG13	44708	44625	ID=intron_added-462	TALONT000036091	GT/AG	CANO	DMSO
ALG13	44708	44625	ID=intron_added-463	TALONT000036091	GT/AG	CANO	DMSO
ALG13	44708	44625	ID=intron_added-464	TALONT000036091	GT/AG	CANO	DMSO
ALG13	44708	44625	ID=intron_added-465	TALONT000036091	GT/AG	CANO	DMSO
ALG13	44708	44625	ID=intron_added-466	TALONT000036091	GT/AG	CANO	DMSO
ALG13	44708	44625	ID=intron_added-467	TALONT000036091	GT/AG	CANO	DMSO
ALG13	44708	44625	ID=intron_added-468	TALONT000036091	GT/AG	CANO	DMSO
ALG13	44708	44625	ID=intron_added-469	TALONT000036091	GT/AG	CANO	DMSO
ALG13	44708	44625	ID=intron_added-470	TALONT000036091	GT/AG	CANO	DMSO
ALG13	44708	44625	ID=intron_added-471	TALONT000036091	GT/AG	CANO	DMSO
ALG13	44708	44625	ID=intron_added-472	TALONT000036091	GT/AG	CANO	DMSO
ALG13	44708	44625	ID=intron_added-473	TALONT000036091	GT/AG	CANO	DMSO
ALG13	44708	44625	ID=intron_added-474	TALONT000036091	GT/AG	CANO	DMSO
ALG13	44708	44625	ID=intron_added-475	TALONT000036091	GT/AG	CANO	DMSO
ALG13	44708	44625	ID=intron_added-476	TALONT000036091	GT/AG	CANO	DMSO
ALG13	44708	44625	ID=intron_added-477	TALONT000036091	GT/AG	CANO	DMSO
ALG13	44708	44625	ID=intron_added-478	TALONT000036091	GT/AG	CANO	DMSO
ALG13	44708	44625	ID=intron_added-479	TALONT000036091	GT/AG	CANO	DMSO
ALG13	44708	44625	ID=intron_added-480	TALONT000036091	GT/AG	CANO	DMSO
ALG13	44708	44625	ID=intron_added-481	TALONT000036091	GT/AG	CANO	DMSO
ALG13	44708	44625	ID=intron_added-482	TALONT000036091	GT/AG	CANO	DMSO
ALG13	44708	44625	ID=intron_added-483	TALONT000036091	GT/AG	CANO	DMSO
ALG13	44708	44625	ID=intron_added-484	TALONT000036091	GT/AG	CANO	DMSO
ALG13	44708	44625	ID=intron_added-485	TALONT000036091	GT/AG	CANO	DMSO
ALG13	44708	44625	ID=intron_added-486	TALONT000036091	GT/AG	CANO	DMSO
ALG13	44708	44625	ID=intron_added-487	TALONT000036091	GT/AG	CANO	DMSO
ALG13	44708	44625	ID=intron_added-488	TALONT000036091	GT/AG	CANO	DMSO
ALG13	44708	44625	ID=intron_added-489	TALONT000036091	GT/AG	CANO	DMSO
ALG13	44708	44625	ID=intron_added-490	TALONT000036091	GT/AG	CANO	DMSO
ALG13	44708	44625	ID=intron_added-491	TALONT000036091	GT/AG	CANO	DMSO
ALG13	44708	44625	ID=intron_added-492	TALONT000036091	GT/AG	CANO	DMSO
ALG13	44708	44625	ID=intron_added-493	TALONT000036091	GT/AG	CANO	DMSO
ALG13	44708	44625	ID=intron_added-494	TALONT000036091	GT/AG	CANO	DMSO
ALG13	44708	44625	ID=intron_added-495	TALONT000036091	GT/AG	CANO	DMSO
ALG13	44708	44625	ID=intron_added-496	TALONT000036091	GT/AG	CANO	DMSO
ALG13	44708	44625	ID=intron_added-497	TALONT000036091	GT/AG	CANO	DMSO
ALG13	44708	44625	ID=intron_added-498	TALONT000036091	GT/AG	CANO	DMSO
ALG13	44708	44625	ID=intron_added-499	TALONT000036091	GT/AG	CANO	DMSO
ALG13	44708	44625	ID=intron_added-500	TALONT000036091	GT/AG	CANO	DMSO
ALG13	44708	44625	ID=intron_added-501	TALONT000036091	GT/AG	CANO	DMSO
ALG13	44708	44625	ID=intron_added-502	TALONT000036091	GT/AG	CANO	DMSO
ALG13	44708	44625	ID=intron_added-503	TALONT000036091	GT/AG	CANO	DMSO
ALG13	44708	44625	ID=intron_added-504	TALONT000036091	GT/AG	CANO	DMSO
ALG13	44708	44625	ID=intron_added-505	TALONT000036091	GT/AG	CANO	DMSO
ALG13	44708	44625	ID=intron_added-506	TALONT000036091	GT/AG	CANO	DMSO
ALG13	44708	44625	ID=intron_added-507	TALONT000036091	GT/AG	CANO	DMSO
ALG13	44708	44625	ID=intron_added-508	TALONT000036091	GT/AG	CANO	DMSO
ALG13	44708	44625	ID=intron_added-509	TALONT000036091	GT/AG	CANO	DMSO
ALG13	44708	44625	ID=intron_added-510	TALONT000036091	GT/AG	CANO	DMSO
ALG13	44708	44625	ID=intron_added-511	TALONT000036091	GT/AG	CANO	DMSO
ALG13	44708	44625	ID=intron_added-512	TALONT000036091	GT/AG	CANO	DMSO
ALG13	44708	44625	ID=intron_added-513	TALONT000036091	GT/AG	CANO	DMSO
ALG13	44708	44625	ID=intron_added-514	TALONT000036091	GT/AG	CANO	DMSO
ALG13	44708	44625	ID=intron_added-515	TALONT000036091	GT/AG	CANO	DMSO
ALG13	44708	44625	ID=intron_added-516	TALONT000036091	GT/AG	CANO	DMSO
ALG13	44708	44625	ID=intron_added-517	TALONT000036091	GT/AG	CANO	DMSO
ALG13	44708	44625	ID=intron_added-518	TALONT000036091	GT/AG	CANO	DMSO
ALG13	44708	44625	ID=intron_added-519	TALONT000036091	GT/AG	CANO	DMSO
ALG13	44708	44625	ID=intron_added-520	TALONT000036091	GT/AG	CANO	DMSO
ALG13	44708	44625	ID=intron_added-521	TALONT000036091	GT/AG	CANO	DMSO
ALG13	44708	44625	ID=intron_added-522	TALONT000036091	GT/AG	CANO	DMSO
ALG13	44708	44625	ID=intron_added-523	TALONT000036091	GT/AG	CANO	DMSO
ALG13	44708	44625	ID=intron_added-524	TALONT000036091	GT/AG	CANO	DMSO
ALG13	44708	44625	ID=intron_added-525	TALONT000036091	GT/AG	CANO	DMSO
ALG13	44708	44625	ID=intron_added-526	TALONT000036091	GT/AG	CANO	DMSO
ALG13	44708	44625	ID=intron_added-527	TALONT000036091	GT/AG	CANO	DMSO
ALG13	44708	44625	ID=intron_added-528	TALONT000036091	GT/AG	CANO	DMSO
ALG13	44708	44625	ID=intron_added-529	TALONT000036091	GT/AG	CANO	DMSO
ALG13	44708	44625	ID=intron_added-530	TALONT000036091	GT/AG	CANO	DMSO
ALG13	44708	44625	ID=intron_added-531	TALONT000036091	GT/AG	CANO	DMSO
ALG13	44708	44625	ID=intron_added-532	TALONT000036091	GT/AG	CANO	DMSO
ALG13	44708	44625	ID=intron_added-533	TALONT000036091	GT/AG	CANO	DMSO
ALG13	44708	44891	ID=intron_added-534	TALONT000036091	GT/AG	CANO	DMSO
ALG13	45055	44891	ID=intron_added-535	TALONT000036091	GT/AG	CANO	DMSO
ALG13	45055	44891	ID=intron_added-536	TALONT000036091	GT/AG	CANO	DMSO
ALG13	45055	44891	ID=intron_added-537	TALONT000036091	GT/AG	CANO	DMSO
ALG13	45055	44891	ID=intron_added-538	TALONT000036091	GT/AG	CANO	DMSO
ALG13	45055	44891	ID=intron_added-539	TALONT000036091	GT/AG	CANO	DMSO
ALG13	45055	44891	ID=intron_added-540	TALONT000036091	GT/AG	CANO	DMSO
ALG13	45055	44891	ID=intron_added-541	TALONT000036091	GT/AG	CANO	DMSO
ALG13	45055	44891	ID=intron_added-542	TALONT000036091	GT/AG	CANO	DMSO
ALG13	45055	44891	ID=intron_added-543	TALONT000036091	GT/AG	CANO	DMSO
ALG13	45055	44891	ID=intron_added-544	TALONT000036091	GT/AG	CANO	DMSO
ALG13	45055	44891	ID=intron_added-545	TALONT000036091	GT/AG	CANO	DMSO
ALG13	45055	44891	ID=intron_added-546	TALONT000036091	GT/AG	CANO	DMSO
ALG13	45055	44891	ID=intron_added-547	TALONT000036091	GT/AG	CANO	DMSO
ALG13	45055	44891	ID=intron_added-548	TALONT000036091	GT/AG	CANO	DMSO
ALG13	45055	44891	ID=intron_added-549	TALONT000036091	GT/AG	CANO	DMSO
ALG13	45055	44891	ID=intron_added-550	TALONT000036091	GT/AG	CANO	DMSO
ALG13	45055	44891	ID=intron_added-551	TALONT000036091	GT/AG	CANO	DMSO
ALG13	45055	44891	ID=intron_added-552	TALONT000036091	GT/AG	CANO	DMSO
ALG13	45055	44891	ID=intron_added-553	TALONT000036091	GT/AG	CANO	DMSO
ALG13	45055	44891	ID=intron_added-554	TALONT000036091	GT/AG	CANO	DMSO
ALG13	45055	44891	ID=intron_added-555	TALONT000036091	GT/AG	CANO	DMSO
ALG13	45055	44891	ID=intron_added-556	TALONT000036091	GT/AG	CANO	DMSO
ALG13	45055	44891	ID=intron_added-557	TALONT000036091	GT/AG	CANO	DMSO
ALG13	45055	44891	ID=intron_added-558	TALONT000036091	GT/AG	CANO	DMSO
ALG13	45055	44891	ID=intron_added-559	TALONT000036091	GT/AG	CANO	DMSO
ALG13	45055	44891	ID=intron_added-560	TALONT000036091	GT/AG	CANO	DMSO
ALG13	45055	44891	ID=intron_added-561	TALONT000036091	GT/AG	CANO	DMSO
ALG13	45055	44891	ID=intron_added-562	TALONT000036091	GT/AG	CANO	DMSO
ALG13	45055	44891	ID=intron_added-563	TALONT000036091	GT/AG	CANO	DMSO
ALG13	45055	44891	ID=intron_added-564	TALONT000036091	GT/AG	CANO	DMSO
ALG13	45055	44891	ID=intron_added-565	TALONT000036091	GT/AG	CANO	DMSO
ALG13	45055	44891	ID=intron_added-566	TALONT000036091	GT/AG	CANO	DMSO
ALG13	45055	44891	ID=intron_added-567	TALONT000036091	GT/AG	CANO	DMSO
ALG13	45055	44891	ID=intron_added-568	TALONT000036091	GT/AG	CANO	DMSO
ALG13	45055	44891	ID=intron_added-569	TALONT000036091	GT/AG	CANO	DMSO
ALG13	45055	44891	ID=intron_added-570	TALONT000036091	GT/AG	CANO	DMSO
ALG13	45055	44891	ID=intron_added-571	TALONT000036091	GT/AG	CANO	DMSO
ALG13	45055	44891	ID=intron_added-572	TALONT000036091	GT/AG	CANO	DMSO
ALG13	45055	44891	ID=intron_added-573	TALONT000036091	GT/AG	CANO	DMSO
ALG13	45055	44891	ID=intron_added-574	TALONT000036091	GT/AG	CANO	DMSO
ALG13	45055	44891	ID=intron_added-575	TALONT000036091	GT/AG	CANO	DMSO
ALG13	45055	44891	ID=intron_added-576	TALONT000036091	GT/AG	CANO	DMSO
ALG13	45055	44891	ID=intron_added-577	TALONT000036091	GT/AG	CANO	DMSO
ALG13	45055	44891	ID=intron_added-578	TALONT000036091	GT/AG	CANO	DMSO
ALG13	45055	44891	ID=intron_added-579	TALONT000036091	GT/AG	CANO	DMSO
ALG13	45055	44891	ID=intron_added-580	TALONT000036091	GT/AG	CANO	DMSO
ALG13	45055	44891	ID=intron_added-581	TALONT000036091	GT/AG	CANO	DMSO
ALG13	45055	44891	ID=intron_added-582	TALONT000036091	GT/AG	CANO	DMSO
ALG13	45055	44891	ID=intron_added-583	TALONT000036091	GT/AG	CANO	DMSO
ALG13	45055	44891	ID=intron_added-584	TALONT000036091	GT/AG	CANO	DMSO
ALG13	45055	44891	ID=intron_added-585	TALONT000036091	GT/AG	CANO	DMSO
ALG13	45055	44891	ID=intron_added-586	TALONT000036091	GT/AG	CANO	DMSO
ALG13	45055	44891	ID=intron_added-587	TALONT000036091	GT/AG	CANO	DMSO
ALG13	45055	44891	ID=intron_added-588	TALONT000036091	GT/AG	CANO	DMSO
ALG13	45055	44891	ID=intron_added-589	TALONT000036091	GT/AG	CANO	DMSO
ALG13	45055	44891	ID=intron_added-590	TALONT000036091	GT/AG	CANO	DMSO
ALG13	45055	44891	ID=intron_added-591	TALONT000036091	GT/AG	CANO	DMSO
ALG13	45055	44891	ID=intron_added-592	TALONT000036091	GT/AG	CANO	DMSO
ALG13	45055	44891	ID=intron_added-593	TALONT000036091	GT/AG	CANO	DMSO
ALG13	45055	44891	ID=intron_added-594	TALONT000036091	GT/AG	CANO	DMSO
ALG13	45055	44891	ID=intron_added-595	TALONT000036091	GT/AG	CANO	DMSO
ALG13	45055	44891	ID=intron_added-596	TALONT000036091	GT/AG	CANO	DMSO
ALG13	45055	44891	ID=intron_added-597	TALONT000036091	GT/AG	CANO	DMSO
ALG13	45055	44891	ID=intron_added-598	TALONT000036091	GT/AG	CANO	DMSO
ALG13	45055	44891	ID=intron_added-599	TALONT000036091	GT/AG	CANO	DMSO
ALG13	45055	44891	ID=intron_added-600	TALONT000036091	GT/AG	CANO	DMSO
ALG13	45055	44891	ID=intron_added-601	TALONT000036091	GT/AG	CANO	DMSO
ALG13	45055	44891	ID=intron_added-602	TALONT000036091	GT/AG	CANO	DMSO
ALG13	45055	44891	ID=intron_added-603	TALONT000036091	GT/AG	CANO	DMSO
ALG13	45055	44891	ID=intron_added-604	TALONT000036091	GT/AG	CANO	DMSO
ALG13	45055	44891	ID=intron_added-605	TALONT000036091	GT/AG	CANO	DMSO
ALG13	45055	44891	ID=intron_added-606	TALONT000036091	GT/AG	CANO	DMSO
ALG13	45055	44891	ID=intron_added-607	TALONT000036091	GT/AG	CANO	DMSO
ALG13	45055	44891	ID=intron_added-608	TALONT000036091	GT/AG	CANO	DMSO
ALG13	45055	44891	ID=intron_added-609	TALONT000036091	GT/AG	CANO	DMSO
ALG13	45055	44891	ID=intron_added-610	TALONT000036091	GT/AG	CANO	DMSO
ALG13	45055	44891	ID=intron_added-611	TALONT000036091	GT/AG	CANO	DMSO
ALG13	45055	44891	ID=intron_added-612	TALONT000036091	GT/AG	CANO	DMSO
ALG13	45055	44891	ID=intron_added-613	TALONT000036091	GT/AG	CANO	DMSO
ALG13	45055	44891	ID=intron_added-614	TALONT000036091	GT/AG	CANO	DMSO
ALG13	45055	44891	ID=intron_added-615	TALONT000036091	GT/AG	CANO	DMSO
ALG13	45055	44891	ID=intron_added-616	TALONT000036091	GT/AG	CANO	DMSO
ALG13	45055	44891	ID=intron_added-617	TALONT000036091	GT/AG	CANO	DMSO
ALG13	45055	44891	ID=intron_added-618	TALONT000036091	GT/AG	CANO	DMSO
ALG13	45055	44891	ID=intron_added-619	TALONT000036091	GT/AG	CANO	DMSO
ALG13	45055	44891	ID=intron_added-620	TALONT000036091	GT/AG	CANO	DMSO
ALG13	45055	44891	ID=intron_added-621	TALONT000036091	GT/AG	CANO	DMSO
ALG13	45055	44891	ID=intron_added-622	TALONT000036091	GT/AG	CANO	DMSO
ALG13	45055	44891	ID=intron_added-623	TALONT000036091	GT/AG	CANO	DMSO
ALG13	45055	44891	ID=intron_added-624	TALONT000036091	GT/AG	CANO	DMSO
ALG13	45055	44891	ID=intron_added-625	TALONT000036091	GT/AG	CANO	DMSO
ALG13	45055	44891	ID=intron_added-626	TALONT000036091	GT/AG	CANO	DMSO
ALG13	45055	44891	ID=intron_added-627	TALONT000036091	GT/AG	CANO	DMSO
ALG13	45055	44891	ID=intron_added-628	TALONT000036091	GT/AG	CANO	DMSO
ALG13	45055	44891	ID=intron_added-629	TALONT000036091	GT/AG	CANO	DMSO
ALG13	45055	44891	ID=intron_added-630	TALONT000036091	GT/AG	CANO	DMSO
ALG13	45055	44891	ID=intron_added-631	TALONT000036091	GT/AG	CANO	DMSO
ALG13	45055	44891	ID=intron_added-632	TALONT000036091	GT/AG	CANO	DMSO
ALG13	45055	44891	ID=intron_added-633	TALONT000036091	GT/AG	CANO	DMSO
ALG13	45055	44891	ID=intron_added-634	TALONT000036091	GT/AG	CANO	DMSO
ALG13	45055	44891	ID=intron_added-635	TALONT000036091	GT/AG	CANO	DMSO
ALG13	45055	44891	ID=intron_added-636	TALONT000036091	GT/AG	CANO	DMSO
ALG13	45055	44891	ID=intron_added-637	TALONT000036091	GT/AG	CANO	DMSO
ALG13	45055	44891	ID=intron_added-638	TALONT000036091	GT/AG	CANO	DMSO
ALG13	45055	44891	ID=intron_added-639	TALONT000036091	GT/AG	CANO	DMSO
ALG13	45055	44891	ID=intron_added-640	TALONT000036091	GT/AG	CANO	DMSO
ALG13	45055	44891	ID=intron_added-641	TALONT000036091	GT/AG	CANO	DMSO
ALG13	45055	44891	ID=intron_added-642	TALONT000036091	GT/AG	CANO	DMSO
ALG13	45055	44891	ID=intron_added-643	TALONT000036091	GT/AG	CANO	DMSO
ALG13	45055	44891	ID=intron_added-644	TALONT000036091	GT/AG	CANO	DMSO
ALG13	45055	44891	ID=intron_added-645	TALONT000036091	GT/AG	CANO	DMSO
ALG13	45055	44891	ID=intron_added-646	TALONT000036091	GT/AG	CANO	DMSO
ALG13	45055	44891	ID=intron_added-647	TALONT000036091	GT/AG	CANO	DMSO
ALG13	45055	44891	ID=intron_added-648	TALONT000036091	GT/AG	CANO	DMSO
ALG13	45055	44891	ID=intron_added-649	TALONT000036091	GT/AG	CANO	DMSO
ALG13	45055	44891	ID=intron_added-650	TALONT000036091	GT/AG	CANO	DMSO
ALG13	45055	44891	ID=intron_added-651	TALONT000036091	GT/AG	CANO	DMSO
ALG13	45055	44891	ID=intron_added-652	TALONT000036091	GT/AG	CANO	DMSO
ALG13	45055	44891	ID=intron_added-653	TALONT000036091	GT/AG	CANO	DMSO
ALG13	45055	44891	ID=intron_added-654	TALONT000036091	GT/AG	CANO	DMSO
ALG13	45055	44891	ID=intron_added-655	TALONT000036091	GT/AG	CANO	DMSO
ALG13	45055	44891	ID=intron_added-656	TALONT000036091	GT/AG	CANO	DMSO
ALG13	45055	44891	ID=intron_added-657	TALONT000036091	GT/AG	CANO	DMSO
ALG13	45055	46874	ID=intron_added-658	TALONT000036091	GT/AG	CANO	DMSO
ALG13	46951	46874	ID=intron_added-659	TALONT000036091	GT/AG	CANO	DMSO
ALG13	46951	46874	ID=intron_added-660	TALONT000036091	GT/AG	CANO	DMSO
ALG13	46951	46874	ID=intron_added-661	TALONT000036091	GT/AG	CANO	DMSO
ALG13	46951	46874	ID=intron_added-662	TALONT000036091	GT/AG	CANO	DMSO
ALG13	46951	46874	ID=intron_added-663	TALONT000036091	GT/AG	CANO	DMSO
ALG13	46951	46874	ID=intron_added-664	TALONT000036091	GT/AG	CANO	DMSO
ALG13	46951	46874	ID=intron_added-665	TALONT000036091	GT/AG	CANO	DMSO
ALG13	46951	46874	ID=intron_added-666	TALONT000036091	GT/AG	CANO	DMSO
ALG13	46951	46874	ID=intron_added-667	TALONT000036091	GT/AG	CANO	DMSO
ALG13	46951	46874	ID=intron_added-668	TALONT000036091	GT/AG	CANO	DMSO
ALG13	46951	46874	ID=intron_added-669	TALONT000036091	GT/AG	CANO	DMSO
ALG13	46951	46874	ID=intron_added-670	TALONT000036091	GT/AG	CANO	DMSO
ALG13	46951	46874	ID=intron_added-671	TALONT000036091	GT/AG	CANO	DMSO
ALG13	46951	46874	ID=intron_added-672	TALONT000036091	GT/AG	CANO	DMSO
ALG13	46951	46874	ID=intron_added-673	TALONT000036091	GT/AG	CANO	DMSO
ALG13	46951	46874	ID=intron_added-674	TALONT000036091	GT/AG	CANO	DMSO
ALG13	46951	46874	ID=intron_added-675	TALONT000036091	GT/AG	CANO	DMSO
ALG13	46951	46874	ID=intron_added-676	TALONT000036091	GT/AG	CANO	DMSO
ALG13	46951	46874	ID=intron_added-677	TALONT000036091	GT/AG	CANO	DMSO
ALG13	46951	46874	ID=intron_added-678	TALONT000036091	GT/AG	CANO	DMSO
ALG13	46951	46874	ID=intron_added-679	TALONT000036091	GT/AG	CANO	DMSO
ALG13	46951	46874	ID=intron_added-680	TALONT000036091	GT/AG	CANO	DMSO
ALG13	46951	46874	ID=intron_added-681	TALONT000036091	GT/AG	CANO	DMSO
ALG13	46951	46874	ID=intron_added-682	TALONT000036091	GT/AG	CANO	DMSO
ALG13	46951	46874	ID=intron_added-683	TALONT000036091	GT/AG	CANO	DMSO
ALG13	46951	46874	ID=intron_added-684	TALONT000036091	GT/AG	CANO	DMSO
ALG13	46951	46874	ID=intron_added-685	TALONT000036091	GT/AG	CANO	DMSO
ALG13	46951	46874	ID=intron_added-686	TALONT000036091	GT/AG	CANO	DMSO
ALG13	46951	46874	ID=intron_added-687	TALONT000036091	GT/AG	CANO	DMSO
ALG13	46951	46874	ID=intron_added-688	TALONT000036091	GT/AG	CANO	DMSO
ALG13	46951	46874	ID=intron_added-689	TALONT000036091	GT/AG	CANO	DMSO
ALG13	46951	46874	ID=intron_added-690	TALONT000036091	GT/AG	CANO	DMSO
ALG13	46951	46874	ID=intron_added-691	TALONT000036091	GT/AG	CANO	DMSO
ALG13	46951	46874	ID=intron_added-692	TALONT000036091	GT/AG	CANO	DMSO
ALG13	46951	46874	ID=intron_added-693	TALONT000036091	GT/AG	CANO	DMSO
ALG13	46951	46874	ID=intron_added-694	TALONT000036091	GT/AG	CANO	DMSO
ALG13	46951	46874	ID=intron_added-695	TALONT000036091	GT/AG	CANO	DMSO
ALG13	46951	46874	ID=intron_added-696	TALONT000036091	GT/AG	CANO	DMSO
ALG13	46951	46874	ID=intron_added-697	TALONT000036091	GT/AG	CANO	DMSO
ALG13	46951	46874	ID=intron_added-698	TALONT000036091	GT/AG	CANO	DMSO
ALG13	46951	46874	ID=intron_added-699	TALONT000036091	GT/AG	CANO	DMSO
ALG13	46951	46874	ID=intron_added-700	TALONT000036091	GT/AG	CANO	DMSO
ALG13	46951	46874	ID=intron_added-701	TALONT000036091	GT/AG	CANO	DMSO
ALG13	46951	46874	ID=intron_added-702	TALONT000036091	GT/AG	CANO	DMSO
ALG13	46951	46874	ID=intron_added-703	TALONT000036091	GT/AG	CANO	DMSO
ALG13	46951	46874	ID=intron_added-704	TALONT000036091	GT/AG	CANO	DMSO
ALG13	46951	46874	ID=intron_added-705	TALONT000036091	GT/AG	CANO	DMSO
ALG13	46951	46874	ID=intron_added-706	TALONT000036091	GT/AG	CANO	DMSO
ALG13	46951	46874	ID=intron_added-707	TALONT000036091	GT/AG	CANO	DMSO
ALG13	46951	46874	ID=intron_added-708	TALONT000036091	GT/AG	CANO	DMSO
ALG13	46951	46874	ID=intron_added-709	TALONT000036091	GT/AG	CANO	DMSO
ALG13	46951	46874	ID=intron_added-710	TALONT000036091	GT/AG	CANO	DMSO
ALG13	46951	46874	ID=intron_added-711	TALONT000036091	GT/AG	CANO	DMSO
ALG13	46951	46874	ID=intron_added-712	TALONT000036091	GT/AG	CANO	DMSO
ALG13	46951	46874	ID=intron_added-713	TALONT000036091	GT/AG	CANO	DMSO
ALG13	46951	46874	ID=intron_added-714	TALONT000036091	GT/AG	CANO	DMSO
ALG13	46951	46874	ID=intron_added-715	TALONT000036091	GT/AG	CANO	DMSO
ALG13	46951	46874	ID=intron_added-716	TALONT000036091	GT/AG	CANO	DMSO
ALG13	46951	46874	ID=intron_added-717	TALONT000036091	GT/AG	CANO	DMSO
ALG13	46951	46874	ID=intron_added-718	TALONT000036091	GT/AG	CANO	DMSO
ALG13	46951	46874	ID=intron_added-719	TALONT000036091	GT/AG	CANO	DMSO
ALG13	46951	46874	ID=intron_added-720	TALONT000036091	GT/AG	CANO	DMSO
ALG13	46951	46874	ID=intron_added-721	TALONT000036091	GT/AG	CANO	DMSO
ALG13	46951	46874	ID=intron_added-722	TALONT000036091	GT/AG	CANO	DMSO
ALG13	46951	46874	ID=intron_added-723	TALONT000036091	GT/AG	CANO	DMSO
ALG13	46951	46874	ID=intron_added-724	TALONT000036091	GT/AG	CANO	DMSO
ALG13	46951	46874	ID=intron_added-725	TALONT000036091	GT/AG	CANO	DMSO
ALG13	46951	46874	ID=intron_added-726	TALONT000036091	GT/AG	CANO	DMSO
ALG13	46951	46874	ID=intron_added-727	TALONT000036091	GT/AG	CANO	DMSO
ALG13	46951	46874	ID=intron_added-728	TALONT000036091	GT/AG	CANO	DMSO
ALG13	46951	46874	ID=intron_added-729	TALONT000036091	GT/AG	CANO	DMSO
ALG13	46951	46874	ID=intron_added-730	TALONT000036091	GT/AG	CANO	DMSO
ALG13	46951	46874	ID=intron_added-731	TALONT000036091	GT/AG	CANO	DMSO
ALG13	46951	46874	ID=intron_added-732	TALONT000036091	GT/AG	CANO	DMSO
ALG13	46951	46874	ID=intron_added-733	TALONT000036091	GT/AG	CANO	DMSO
ALG13	46951	46874	ID=intron_added-734	TALONT000036091	GT/AG	CANO	DMSO
ALG13	46951	46874	ID=intron_added-735	TALONT000036091	GT/AG	CANO	DMSO
ALG13	46951	46874	ID=intron_added-736	TALONT000036091	GT/AG	CANO	DMSO
ALG13	46951	46874	ID=intron_added-737	TALONT000036091	GT/AG	CANO	DMSO
ALG13	46951	46874	ID=intron_added-738	TALONT000036091	GT/AG	CANO	DMSO
ALG13	46951	46874	ID=intron_added-739	TALONT000036091	GT/AG	CANO	DMSO
ALG13	46951	46874	ID=intron_added-740	TALONT000036091	GT/AG	CANO	DMSO
ALG13	46951	46874	ID=intron_added-741	TALONT000036091	GT/AG	CANO	DMSO
ALG13	46951	46874	ID=intron_added-742	TALONT000036091	GT/AG	CANO	DMSO
ALG13	46951	46874	ID=intron_added-743	TALONT000036091	GT/AG	CANO	DMSO
ALG13	46951	46874	ID=intron_added-744	TALONT000036091	GT/AG	CANO	DMSO
ALG13	46951	46874	ID=intron_added-745	TALONT000036091	GT/AG	CANO	DMSO
ALG13	46951	46874	ID=intron_added-746	TALONT000036091	GT/AG	CANO	DMSO
ALG13	46951	46874	ID=intron_added-747	TALONT000036091	GT/AG	CANO	DMSO
ALG13	46951	46874	ID=intron_added-748	TALONT000036091	GT/AG	CANO	DMSO
ALG13	46951	46874	ID=intron_added-749	TALONT000036091	GT/AG	CANO	DMSO
ALG13	46951	46874	ID=intron_added-750	TALONT000036091	GT/AG	CANO	DMSO
ALG13	46951	46874	ID=intron_added-751	TALONT000036091	GT/AG	CANO	DMSO
ALG13	46951	46874	ID=intron_added-752	TALONT000036091	GT/AG	CANO	DMSO
ALG13	46951	46874	ID=intron_added-753	TALONT000036091	GT/AG	CANO	DMSO
ALG13	46951	46874	ID=intron_added-754	TALONT000036091	GT/AG	CANO	DMSO
ALG13	46951	46874	ID=intron_added-755	TALONT000036091	GT/AG	CANO	DMSO
ALG13	46951	46874	ID=intron_added-756	TALONT000036091	GT/AG	CANO	DMSO
ALG13	46951	46874	ID=intron_added-757	TALONT000036091	GT/AG	CANO	DMSO
ALG13	46951	46874	ID=intron_added-758	TALONT000036091	GT/AG	CANO	DMSO
ALG13	46951	46874	ID=intron_added-759	TALONT000036091	GT/AG	CANO	DMSO
ALG13	46951	46874	ID=intron_added-760	TALONT000036091	GT/AG	CANO	DMSO
ALG13	46951	46874	ID=intron_added-761	TALONT000036091	GT/AG	CANO	DMSO
ALG13	46951	46874	ID=intron_added-762	TALONT000036091	GT/AG	CANO	DMSO
ALG13	46951	46874	ID=intron_added-763	TALONT000036091	GT/AG	CANO	DMSO
ALG13	46951	46874	ID=intron_added-764	TALONT000036091	GT/AG	CANO	DMSO
ALG13	46951	46874	ID=intron_added-765	TALONT000036091	GT/AG	CANO	DMSO
ALG13	46951	46874	ID=intron_added-766	TALONT000036091	GT/AG	CANO	DMSO
ALG13	46951	46874	ID=intron_added-767	TALONT000036091	GT/AG	CANO	DMSO
ALG13	46951	46874	ID=intron_added-768	TALONT000036091	GT/AG	CANO	DMSO
ALG13	46951	46874	ID=intron_added-769	TALONT000036091	GT/AG	CANO	DMSO
ALG13	46951	46874	ID=intron_added-770	TALONT000036091	GT/AG	CANO	DMSO
ALG13	46951	46874	ID=intron_added-771	TALONT000036091	GT/AG	CANO	DMSO
ALG13	46951	46874	ID=intron_added-772	TALONT000036091	GT/AG	CANO	DMSO
ALG13	46951	46874	ID=intron_added-773	TALONT000036091	GT/AG	CANO	DMSO
ALG13	46951	46874	ID=intron_added-774	TALONT000036091	GT/AG	CANO	DMSO
ALG13	46951	46874	ID=intron_added-775	TALONT000036091	GT/AG	CANO	DMSO
ALG13	46951	48382	ID=intron_added-776	TALONT000036091	GT/AG	CANO	DMSO
ALG13	48492	48382	ID=intron_added-777	TALONT000036091	GT/AG	CANO	DMSO
ALG13	48492	48382	ID=intron_added-778	TALONT000036091	GT/AG	CANO	DMSO
ALG13	48492	48382	ID=intron_added-779	TALONT000036091	GT/AG	CANO	DMSO
ALG13	48492	48382	ID=intron_added-780	TALONT000036091	GT/AG	CANO	DMSO
ALG13	48492	48382	ID=intron_added-781	TALONT000036091	GT/AG	CANO	DMSO
ALG13	48492	48382	ID=intron_added-782	TALONT000036091	GT/AG	CANO	DMSO
ALG13	48492	48382	ID=intron_added-783	TALONT000036091	GT/AG	CANO	DMSO
ALG13	48492	48382	ID=intron_added-784	TALONT000036091	GT/AG	CANO	DMSO
ALG13	48492	48382	ID=intron_added-785	TALONT000036091	GT/AG	CANO	DMSO
ALG13	48492	48382	ID=intron_added-786	TALONT000036091	GT/AG	CANO	DMSO
ALG13	48492	48382	ID=intron_added-787	TALONT000036091	GT/AG	CANO	DMSO
ALG13	48492	48382	ID=intron_added-788	TALONT000036091	GT/AG	CANO	DMSO
ALG13	48492	48382	ID=intron_added-789	TALONT000036091	GT/AG	CANO	DMSO
ALG13	48492	48382	ID=intron_added-790	TALONT000036091	GT/AG	CANO	DMSO
ALG13	48492	48382	ID=intron_added-791	TALONT000036091	GT/AG	CANO	DMSO
ALG13	48492	48382	ID=intron_added-792	TALONT000036091	GT/AG	CANO	DMSO
ALG13	48492	48382	ID=intron_added-793	TALONT000036091	GT/AG	CANO	DMSO
ALG13	48492	48382	ID=intron_added-794	TALONT000036091	GT/AG	CANO	DMSO
ALG13	48492	48382	ID=intron_added-795	TALONT000036091	GT/AG	CANO	DMSO
ALG13	48492	48382	ID=intron_added-796	TALONT000036091	GT/AG	CANO	DMSO
ALG13	48492	48382	ID=intron_added-797	TALONT000036091	GT/AG	CANO	DMSO
ALG13	48492	48382	ID=intron_added-798	TALONT000036091	GT/AG	CANO	DMSO
ALG13	48492	48382	ID=intron_added-799	TALONT000036091	GT/AG	CANO	DMSO
ALG13	48492	48382	ID=intron_added-800	TALONT000036091	GT/AG	CANO	DMSO
ALG13	48492	48382	ID=intron_added-801	TALONT000036091	GT/AG	CANO	DMSO
ALG13	48492	48382	ID=intron_added-802	TALONT000036091	GT/AG	CANO	DMSO
ALG13	48492	48382	ID=intron_added-803	TALONT000036091	GT/AG	CANO	DMSO
ALG13	48492	48382	ID=intron_added-804	TALONT000036091	GT/AG	CANO	DMSO
ALG13	48492	48382	ID=intron_added-805	TALONT000036091	GT/AG	CANO	DMSO
ALG13	48492	48382	ID=intron_added-806	TALONT000036091	GT/AG	CANO	DMSO
ALG13	48492	48382	ID=intron_added-807	TALONT000036091	GT/AG	CANO	DMSO
ALG13	48492	48382	ID=intron_added-808	TALONT000036091	GT/AG	CANO	DMSO
ALG13	48492	48382	ID=intron_added-809	TALONT000036091	GT/AG	CANO	DMSO
ALG13	48492	48382	ID=intron_added-810	TALONT000036091	GT/AG	CANO	DMSO
ALG13	48492	48382	ID=intron_added-811	TALONT000036091	GT/AG	CANO	DMSO
ALG13	48492	48382	ID=intron_added-812	TALONT000036091	GT/AG	CANO	DMSO
ALG13	48492	48382	ID=intron_added-813	TALONT000036091	GT/AG	CANO	DMSO
ALG13	48492	48382	ID=intron_added-814	TALONT000036091	GT/AG	CANO	DMSO
ALG13	48492	48382	ID=intron_added-815	TALONT000036091	GT/AG	CANO	DMSO
ALG13	48492	48382	ID=intron_added-816	TALONT000036091	GT/AG	CANO	DMSO
ALG13	48492	48382	ID=intron_added-817	TALONT000036091	GT/AG	CANO	DMSO
ALG13	48492	48382	ID=intron_added-818	TALONT000036091	GT/AG	CANO	DMSO
ALG13	48492	48382	ID=intron_added-819	TALONT000036091	GT/AG	CANO	DMSO
ALG13	48492	48382	ID=intron_added-820	TALONT000036091	GT/AG	CANO	DMSO
ALG13	48492	48382	ID=intron_added-821	TALONT000036091	GT/AG	CANO	DMSO
ALG13	48492	48382	ID=intron_added-822	TALONT000036091	GT/AG	CANO	DMSO
ALG13	48492	48382	ID=intron_added-823	TALONT000036091	GT/AG	CANO	DMSO
ALG13	48492	48382	ID=intron_added-824	TALONT000036091	GT/AG	CANO	DMSO
ALG13	48492	48382	ID=intron_added-825	TALONT000036091	GT/AG	CANO	DMSO
ALG13	48492	48382	ID=intron_added-826	TALONT000036091	GT/AG	CANO	DMSO
ALG13	48492	48382	ID=intron_added-827	TALONT000036091	GT/AG	CANO	DMSO
ALG13	48492	48382	ID=intron_added-828	TALONT000036091	GT/AG	CANO	DMSO
ALG13	48492	48382	ID=intron_added-829	TALONT000036091	GT/AG	CANO	DMSO
ALG13	48492	48382	ID=intron_added-830	TALONT000036091	GT/AG	CANO	DMSO
ALG13	48492	48382	ID=intron_added-831	TALONT000036091	GT/AG	CANO	DMSO
ALG13	48492	48382	ID=intron_added-832	TALONT000036091	GT/AG	CANO	DMSO
ALG13	48492	48382	ID=intron_added-833	TALONT000036091	GT/AG	CANO	DMSO
ALG13	48492	48382	ID=intron_added-834	TALONT000036091	GT/AG	CANO	DMSO
ALG13	48492	48382	ID=intron_added-835	TALONT000036091	GT/AG	CANO	DMSO
ALG13	48492	48382	ID=intron_added-836	TALONT000036091	GT/AG	CANO	DMSO
ALG13	48492	48382	ID=intron_added-837	TALONT000036091	GT/AG	CANO	DMSO
ALG13	48492	48382	ID=intron_added-838	TALONT000036091	GT/AG	CANO	DMSO
ALG13	48492	48382	ID=intron_added-839	TALONT000036091	GT/AG	CANO	DMSO
ALG13	48492	48382	ID=intron_added-840	TALONT000036091	GT/AG	CANO	DMSO
ALG13	48492	48382	ID=intron_added-841	TALONT000036091	GT/AG	CANO	DMSO
ALG13	48492	48382	ID=intron_added-842	TALONT000036091	GT/AG	CANO	DMSO
ALG13	48492	48382	ID=intron_added-843	TALONT000036091	GT/AG	CANO	DMSO
ALG13	48492	48382	ID=intron_added-844	TALONT000036091	GT/AG	CANO	DMSO
ALG13	48492	48382	ID=intron_added-845	TALONT000036091	GT/AG	CANO	DMSO
ALG13	48492	48382	ID=intron_added-846	TALONT000036091	GT/AG	CANO	DMSO
ALG13	48492	48382	ID=intron_added-847	TALONT000036091	GT/AG	CANO	DMSO
ALG13	48492	48382	ID=intron_added-848	TALONT000036091	GT/AG	CANO	DMSO
ALG13	48492	48382	ID=intron_added-849	TALONT000036091	GT/AG	CANO	DMSO
ALG13	48492	48382	ID=intron_added-850	TALONT000036091	GT/AG	CANO	DMSO
ALG13	48492	48382	ID=intron_added-851	TALONT000036091	GT/AG	CANO	DMSO
ALG13	48492	48382	ID=intron_added-852	TALONT000036091	GT/AG	CANO	DMSO
ALG13	48492	48382	ID=intron_added-853	TALONT000036091	GT/AG	CANO	DMSO
ALG13	48492	48382	ID=intron_added-854	TALONT000036091	GT/AG	CANO	DMSO
ALG13	48492	48382	ID=intron_added-855	TALONT000036091	GT/AG	CANO	DMSO
ALG13	48492	48382	ID=intron_added-856	TALONT000036091	GT/AG	CANO	DMSO
ALG13	48492	48382	ID=intron_added-857	TALONT000036091	GT/AG	CANO	DMSO
ALG13	48492	48382	ID=intron_added-858	TALONT000036091	GT/AG	CANO	DMSO
ALG13	48492	48382	ID=intron_added-859	TALONT000036091	GT/AG	CANO	DMSO
ALG13	48492	48382	ID=intron_added-860	TALONT000036091	GT/AG	CANO	DMSO
ALG13	48492	48382	ID=intron_added-861	TALONT000036091	GT/AG	CANO	DMSO
ALG13	48492	48382	ID=intron_added-862	TALONT000036091	GT/AG	CANO	DMSO
ALG13	48492	48382	ID=intron_added-863	TALONT000036091	GT/AG	CANO	DMSO
ALG13	48492	48382	ID=intron_added-864	TALONT000036091	GT/AG	CANO	DMSO
ALG13	48492	49572	ID=intron_added-865	TALONT000036091	GT/AG	CANO	DMSO
ALG13	49638	49572	ID=intron_added-866	TALONT000036091	GT/AG	CANO	DMSO
ALG13	49638	49572	ID=intron_added-867	TALONT000036091	GT/AG	CANO	DMSO
ALG13	49638	49572	ID=intron_added-868	TALONT000036091	GT/AG	CANO	DMSO
ALG13	49638	49572	ID=intron_added-869	TALONT000036091	GT/AG	CANO	DMSO
ALG13	49638	49572	ID=intron_added-870	TALONT000036091	GT/AG	CANO	DMSO
ALG13	49638	49572	ID=intron_added-871	TALONT000036091	GT/AG	CANO	DMSO
ALG13	49638	49572	ID=intron_added-872	TALONT000036091	GT/AG	CANO	DMSO
ALG13	49638	49572	ID=intron_added-873	TALONT000036091	GT/AG	CANO	DMSO
ALG13	49638	49572	ID=intron_added-874	TALONT000036091	GT/AG	CANO	DMSO
ALG13	49638	49572	ID=intron_added-875	TALONT000036091	GT/AG	CANO	DMSO
ALG13	49638	49572	ID=intron_added-876	TALONT000036091	GT/AG	CANO	DMSO
ALG13	49638	49572	ID=intron_added-877	TALONT000036091	GT/AG	CANO	DMSO
ALG13	49638	49572	ID=intron_added-878	TALONT000036091	GT/AG	CANO	DMSO
ALG13	49638	49572	ID=intron_added-879	TALONT000036091	GT/AG	CANO	DMSO
ALG13	49638	49572	ID=intron_added-880	TALONT000036091	GT/AG	CANO	DMSO
ALG13	49638	49572	ID=intron_added-881	TALONT000036091	GT/AG	CANO	DMSO
ALG13	49638	49572	ID=intron_added-882	TALONT000036091	GT/AG	CANO	DMSO
ALG13	49638	49572	ID=intron_added-883	TALONT000036091	GT/AG	CANO	DMSO
ALG13	49638	49572	ID=intron_added-884	TALONT000036091	GT/AG	CANO	DMSO
ALG13	49638	49572	ID=intron_added-885	TALONT000036091	GT/AG	CANO	DMSO
ALG13	49638	49572	ID=intron_added-886	TALONT000036091	GT/AG	CANO	DMSO
ALG13	49638	49572	ID=intron_added-887	TALONT000036091	GT/AG	CANO	DMSO
ALG13	49638	49572	ID=intron_added-888	TALONT000036091	GT/AG	CANO	DMSO
ALG13	49638	49572	ID=intron_added-889	TALONT000036091	GT/AG	CANO	DMSO
ALG13	49638	49572	ID=intron_added-890	TALONT000036091	GT/AG	CANO	DMSO
ALG13	49638	49572	ID=intron_added-891	TALONT000036091	GT/AG	CANO	DMSO
ALG13	49638	49572	ID=intron_added-892	TALONT000036091	GT/AG	CANO	DMSO
ALG13	49638	49572	ID=intron_added-893	TALONT000036091	GT/AG	CANO	DMSO
ALG13	49638	49572	ID=intron_added-894	TALONT000036091	GT/AG	CANO	DMSO
ALG13	49638	49572	ID=intron_added-895	TALONT000036091	GT/AG	CANO	DMSO
ALG13	49638	49572	ID=intron_added-896	TALONT000036091	GT/AG	CANO	DMSO
ALG13	49638	49572	ID=intron_added-897	TALONT000036091	GT/AG	CANO	DMSO
ALG13	49638	49572	ID=intron_added-898	TALONT000036091	GT/AG	CANO	DMSO
ALG13	49638	49572	ID=intron_added-899	TALONT000036091	GT/AG	CANO	DMSO
ALG13	49638	49572	ID=intron_added-900	TALONT000036091	GT/AG	CANO	DMSO
ALG13	49638	49572	ID=intron_added-901	TALONT000036091	GT/AG	CANO	DMSO
ALG13	49638	49572	ID=intron_added-902	TALONT000036091	GT/AG	CANO	DMSO
ALG13	49638	49572	ID=intron_added-903	TALONT000036091	GT/AG	CANO	DMSO
ALG13	49638	49572	ID=intron_added-904	TALONT000036091	GT/AG	CANO	DMSO
ALG13	49638	49572	ID=intron_added-905	TALONT000036091	GT/AG	CANO	DMSO
ALG13	49638	49572	ID=intron_added-906	TALONT000036091	GT/AG	CANO	DMSO
ALG13	49638	49572	ID=intron_added-907	TALONT000036091	GT/AG	CANO	DMSO
ALG13	49638	49572	ID=intron_added-908	TALONT000036091	GT/AG	CANO	DMSO
ALG13	49638	49572	ID=intron_added-909	TALONT000036091	GT/AG	CANO	DMSO
ALG13	49638	49572	ID=intron_added-910	TALONT000036091	GT/AG	CANO	DMSO
ALG13	49638	49572	ID=intron_added-911	TALONT000036091	GT/AG	CANO	DMSO
ALG13	49638	49572	ID=intron_added-912	TALONT000036091	GT/AG	CANO	DMSO
ALG13	49638	49572	ID=intron_added-913	TALONT000036091	GT/AG	CANO	DMSO
ALG13	49638	49572	ID=intron_added-914	TALONT000036091	GT/AG	CANO	DMSO
ALG13	49638	49572	ID=intron_added-915	TALONT000036091	GT/AG	CANO	DMSO
ALG13	49638	49572	ID=intron_added-916	TALONT000036091	GT/AG	CANO	DMSO
ALG13	49638	49572	ID=intron_added-917	TALONT000036091	GT/AG	CANO	DMSO
ALG13	49638	49572	ID=intron_added-918	TALONT000036091	GT/AG	CANO	DMSO
ALG13	49638	49572	ID=intron_added-919	TALONT000036091	GT/AG	CANO	DMSO
ALG13	49638	49572	ID=intron_added-920	TALONT000036091	GT/AG	CANO	DMSO
ALG13	49638	49572	ID=intron_added-921	TALONT000036091	GT/AG	CANO	DMSO
ALG13	49638	49572	ID=intron_added-922	TALONT000036091	GT/AG	CANO	DMSO
ALG13	49638	49572	ID=intron_added-923	TALONT000036091	GT/AG	CANO	DMSO
ALG13	49638	49572	ID=intron_added-924	TALONT000036091	GT/AG	CANO	DMSO
ALG13	49638	49572	ID=intron_added-925	TALONT000036091	GT/AG	CANO	DMSO
ALG13	49638	49572	ID=intron_added-926	TALONT000036091	GT/AG	CANO	DMSO
ALG13	49638	49572	ID=intron_added-927	TALONT000036091	GT/AG	CANO	DMSO
ALG13	49638	49572	ID=intron_added-928	TALONT000036091	GT/AG	CANO	DMSO
ALG13	49638	49572	ID=intron_added-929	TALONT000036091	GT/AG	CANO	DMSO
ALG13	49638	49572	ID=intron_added-930	TALONT000036091	GT/AG	CANO	DMSO
ALG13	49638	49572	ID=intron_added-931	TALONT000036091	GT/AG	CANO	DMSO
ALG13	49638	49572	ID=intron_added-932	TALONT000036091	GT/AG	CANO	DMSO
ALG13	49638	49572	ID=intron_added-933	TALONT000036091	GT/AG	CANO	DMSO
ALG13	49638	49572	ID=intron_added-934	TALONT000036091	GT/AG	CANO	DMSO
ALG13	49638	49572	ID=intron_added-935	TALONT000036091	GT/AG	CANO	DMSO
ALG13	49638	49572	ID=intron_added-936	TALONT000036091	GT/AG	CANO	DMSO
ALG13	49638	49572	ID=intron_added-937	TALONT000036091	GT/AG	CANO	DMSO
ALG13	49638	49572	ID=intron_added-938	TALONT000036091	GT/AG	CANO	DMSO
ALG13	49638	49572	ID=intron_added-939	TALONT000036091	GT/AG	CANO	DMSO
ALG13	49638	49572	ID=intron_added-940	TALONT000036091	GT/AG	CANO	DMSO
ALG13	49638	49572	ID=intron_added-941	TALONT000036091	GT/AG	CANO	DMSO
ALG13	49638	49572	ID=intron_added-942	TALONT000036091	GT/AG	CANO	DMSO
ALG13	49638	49572	ID=intron_added-943	TALONT000036091	GT/AG	CANO	DMSO
ALG13	49638	49572	ID=intron_added-944	TALONT000036091	GT/AG	CANO	DMSO
ALG13	49638	49572	ID=intron_added-945	TALONT000036091	GT/AG	CANO	DMSO
ALG13	49638	49572	ID=intron_added-946	TALONT000036091	GT/AG	CANO	DMSO
ALG13	49638	49572	ID=intron_added-947	TALONT000036091	GT/AG	CANO	DMSO
ALG13	49638	49572	ID=intron_added-948	TALONT000036091	GT/AG	CANO	DMSO
ALG13	49638	49572	ID=intron_added-949	TALONT000036091	GT/AG	CANO	DMSO
ALG13	49638	49572	ID=intron_added-950	TALONT000036091	GT/AG	CANO	DMSO
ALG13	49638	49572	ID=intron_added-951	TALONT000036091	GT/AG	CANO	DMSO
ALG13	49638	49572	ID=intron_added-952	TALONT000036091	GT/AG	CANO	DMSO
ALG13	49638	49572	ID=intron_added-953	TALONT000036091	GT/AG	CANO	DMSO
ALG13	49638	49572	ID=intron_added-954	TALONT000036091	GT/AG	CANO	DMSO
ALG13	49638	49572	ID=intron_added-955	TALONT000036091	GT/AG	CANO	DMSO
ALG13	49638	49572	ID=intron_added-956	TALONT000036091	GT/AG	CANO	DMSO
ALG13	49638	49572	ID=intron_added-957	TALONT000036091	GT/AG	CANO	DMSO
ALG13	49638	49572	ID=intron_added-958	TALONT000036091	GT/AG	CANO	DMSO
ALG13	49638	49572	ID=intron_added-959	TALONT000036091	GT/AG	CANO	DMSO
ALG13	49638	49572	ID=intron_added-960	TALONT000036091	GT/AG	CANO	DMSO
ALG13	49638	49572	ID=intron_added-961	TALONT000036091	GT/AG	CANO	DMSO
ALG13	49638	50577	ID=intron_added-962	TALONT000036091	GT/AG	CANO	DMSO
ALG13	50679	50577	ID=intron_added-963	TALONT000036091	GT/AG	CANO	DMSO
ALG13	50679	50577	ID=intron_added-964	TALONT000036091	GT/AG	CANO	DMSO
ALG13	50679	50577	ID=intron_added-965	TALONT000036091	GT/AG	CANO	DMSO
ALG13	50679	50577	ID=intron_added-966	TALONT000036091	GT/AG	CANO	DMSO
ALG13	50679	50577	ID=intron_added-967	TALONT000036091	GT/AG	CANO	DMSO
ALG13	50679	50577	ID=intron_added-968	TALONT000036091	GT/AG	CANO	DMSO
ALG13	50679	50577	ID=intron_added-969	TALONT000036091	GT/AG	CANO	DMSO
ALG13	50679	50577	ID=intron_added-970	TALONT000036091	GT/AG	CANO	DMSO
ALG13	50679	50577	ID=intron_added-971	TALONT000036091	GT/AG	CANO	DMSO
ALG13	50679	50577	ID=intron_added-972	TALONT000036091	GT/AG	CANO	DMSO
ALG13	50679	50577	ID=intron_added-973	TALONT000036091	GT/AG	CANO	DMSO
ALG13	50679	50577	ID=intron_added-974	TALONT000036091	GT/AG	CANO	DMSO
ALG13	50679	50577	ID=intron_added-975	TALONT000036091	GT/AG	CANO	DMSO
ALG13	50679	50577	ID=intron_added-976	TALONT000036091	GT/AG	CANO	DMSO
ALG13	50679	50577	ID=intron_added-977	TALONT000036091	GT/AG	CANO	DMSO
ALG13	50679	50577	ID=intron_added-978	TALONT000036091	GT/AG	CANO	DMSO
ALG13	50679	50577	ID=intron_added-979	TALONT000036091	GT/AG	CANO	DMSO
ALG13	50679	50577	ID=intron_added-980	TALONT000036091	GT/AG	CANO	DMSO
ALG13	50679	50577	ID=intron_added-981	TALONT000036091	GT/AG	CANO	DMSO
ALG13	50679	50577	ID=intron_added-982	TALONT000036091	GT/AG	CANO	DMSO
ALG13	50679	50577	ID=intron_added-983	TALONT000036091	GT/AG	CANO	DMSO
ALG13	50679	50577	ID=intron_added-984	TALONT000036091	GT/AG	CANO	DMSO
ALG13	50679	50577	ID=intron_added-985	TALONT000036091	GT/AG	CANO	DMSO
ALG13	50679	50577	ID=intron_added-986	TALONT000036091	GT/AG	CANO	DMSO
ALG13	50679	50577	ID=intron_added-987	TALONT000036091	GT/AG	CANO	DMSO
ALG13	50679	50577	ID=intron_added-988	TALONT000036091	GT/AG	CANO	DMSO
ALG13	50679	50577	ID=intron_added-989	TALONT000036091	GT/AG	CANO	DMSO
ALG13	50679	50577	ID=intron_added-990	TALONT000036091	GT/AG	CANO	DMSO
ALG13	50679	50577	ID=intron_added-991	TALONT000036091	GT/AG	CANO	DMSO
ALG13	50679	50577	ID=intron_added-992	TALONT000036091	GT/AG	CANO	DMSO
ALG13	50679	50577	ID=intron_added-993	TALONT000036091	GT/AG	CANO	DMSO
ALG13	50679	50577	ID=intron_added-994	TALONT000036091	GT/AG	CANO	DMSO
ALG13	50679	50577	ID=intron_added-995	TALONT000036091	GT/AG	CANO	DMSO
ALG13	50679	50577	ID=intron_added-996	TALONT000036091	GT/AG	CANO	DMSO
ALG13	50679	50577	ID=intron_added-997	TALONT000036091	GT/AG	CANO	DMSO
ALG13	50679	50577	ID=intron_added-998	TALONT000036091	GT/AG	CANO	DMSO
ALG13	50679	50577	ID=intron_added-999	TALONT000036091	GT/AG	CANO	DMSO
ALG13	50679	50577	ID=intron_added-1000	TALONT000036091	GT/AG	CANO	DMSO
ALG13	50679	50577	ID=intron_added-1001	TALONT000036091	GT/AG	CANO	DMSO
ALG13	50679	50577	ID=intron_added-1002	TALONT000036091	GT/AG	CANO	DMSO
ALG13	50679	50577	ID=intron_added-1003	TALONT000036091	GT/AG	CANO	DMSO
ALG13	50679	50577	ID=intron_added-1004	TALONT000036091	GT/AG	CANO	DMSO
ALG13	50679	50577	ID=intron_added-1005	TALONT000036091	GT/AG	CANO	DMSO
ALG13	50679	50577	ID=intron_added-1006	TALONT000036091	GT/AG	CANO	DMSO
ALG13	50679	50577	ID=intron_added-1007	TALONT000036091	GT/AG	CANO	DMSO
ALG13	50679	50577	ID=intron_added-1008	TALONT000036091	GT/AG	CANO	DMSO
ALG13	50679	50577	ID=intron_added-1009	TALONT000036091	GT/AG	CANO	DMSO
ALG13	50679	50577	ID=intron_added-1010	TALONT000036091	GT/AG	CANO	DMSO
ALG13	50679	50577	ID=intron_added-1011	TALONT000036091	GT/AG	CANO	DMSO
ALG13	50679	50577	ID=intron_added-1012	TALONT000036091	GT/AG	CANO	DMSO
ALG13	50679	50577	ID=intron_added-1013	TALONT000036091	GT/AG	CANO	DMSO
ALG13	50679	50577	ID=intron_added-1014	TALONT000036091	GT/AG	CANO	DMSO
ALG13	50679	50577	ID=intron_added-1015	TALONT000036091	GT/AG	CANO	DMSO
ALG13	50679	50577	ID=intron_added-1016	TALONT000036091	GT/AG	CANO	DMSO
ALG13	50679	50577	ID=intron_added-1017	TALONT000036091	GT/AG	CANO	DMSO
ALG13	50679	50577	ID=intron_added-1018	TALONT000036091	GT/AG	CANO	DMSO
ALG13	50679	50577	ID=intron_added-1019	TALONT000036091	GT/AG	CANO	DMSO
ALG13	50679	50577	ID=intron_added-1020	TALONT000036091	GT/AG	CANO	DMSO
ALG13	50679	50577	ID=intron_added-1021	TALONT000036091	GT/AG	CANO	DMSO
ALG13	50679	50577	ID=intron_added-1022	TALONT000036091	GT/AG	CANO	DMSO
ALG13	50679	50577	ID=intron_added-1023	TALONT000036091	GT/AG	CANO	DMSO
ALG13	50679	50577	ID=intron_added-1024	TALONT000036091	GT/AG	CANO	DMSO
ALG13	50679	50577	ID=intron_added-1025	TALONT000036091	GT/AG	CANO	DMSO
ALG13	50679	50577	ID=intron_added-1026	TALONT000036091	GT/AG	CANO	DMSO
ALG13	50679	50577	ID=intron_added-1027	TALONT000036091	GT/AG	CANO	DMSO
ALG13	50679	50577	ID=intron_added-1028	TALONT000036091	GT/AG	CANO	DMSO
ALG13	50679	50577	ID=intron_added-1029	TALONT000036091	GT/AG	CANO	DMSO
ALG13	50679	50577	ID=intron_added-1030	TALONT000036091	GT/AG	CANO	DMSO
ALG13	50679	50577	ID=intron_added-1031	TALONT000036091	GT/AG	CANO	DMSO
ALG13	50679	50577	ID=intron_added-1032	TALONT000036091	GT/AG	CANO	DMSO
ALG13	50679	50577	ID=intron_added-1033	TALONT000036091	GT/AG	CANO	DMSO
ALG13	50679	50577	ID=intron_added-1034	TALONT000036091	GT/AG	CANO	DMSO
ALG13	50679	50577	ID=intron_added-1035	TALONT000036091	GT/AG	CANO	DMSO
ALG13	50679	50577	ID=intron_added-1036	TALONT000036091	GT/AG	CANO	DMSO
ALG13	50679	50577	ID=intron_added-1037	TALONT000036091	GT/AG	CANO	DMSO
ALG13	50679	50577	ID=intron_added-1038	TALONT000036091	GT/AG	CANO	DMSO
ALG13	50679	50577	ID=intron_added-1039	TALONT000036091	GT/AG	CANO	DMSO
ALG13	50679	50577	ID=intron_added-1040	TALONT000036091	GT/AG	CANO	DMSO
ALG13	50679	50577	ID=intron_added-1041	TALONT000036091	GT/AG	CANO	DMSO
ALG13	50679	50577	ID=intron_added-1042	TALONT000036091	GT/AG	CANO	DMSO
ALG13	50679	50577	ID=intron_added-1043	TALONT000036091	GT/AG	CANO	DMSO
ALG13	50679	50577	ID=intron_added-1044	TALONT000036091	GT/AG	CANO	DMSO
ALG13	50679	50577	ID=intron_added-1045	TALONT000036091	GT/AG	CANO	DMSO
ALG13	50679	50577	ID=intron_added-1046	TALONT000036091	GT/AG	CANO	DMSO
ALG13	50679	50577	ID=intron_added-1047	TALONT000036091	GT/AG	CANO	DMSO
ALG13	50679	50577	ID=intron_added-1048	TALONT000036091	GT/AG	CANO	DMSO
ALG13	50679	50577	ID=intron_added-1049	TALONT000036091	GT/AG	CANO	DMSO
ALG13	50679	50577	ID=intron_added-1050	TALONT000036091	GT/AG	CANO	DMSO
ALG13	50679	50577	ID=intron_added-1051	TALONT000036091	GT/AG	CANO	DMSO
ALG13	50679	50577	ID=intron_added-1052	TALONT000036091	GT/AG	CANO	DMSO
ALG13	50679	50577	ID=intron_added-1053	TALONT000036091	GT/AG	CANO	DMSO
ALG13	50679	50577	ID=intron_added-1054	TALONT000036091	GT/AG	CANO	DMSO
ALG13	50679	50577	ID=intron_added-1055	TALONT000036091	GT/AG	CANO	DMSO
ALG13	50679	50577	ID=intron_added-1056	TALONT000036091	GT/AG	CANO	DMSO
ALG13	50679	50577	ID=intron_added-1057	TALONT000036091	GT/AG	CANO	DMSO
ALG13	50679	50577	ID=intron_added-1058	TALONT000036091	GT/AG	CANO	DMSO
ALG13	50679	50577	ID=intron_added-1059	TALONT000036091	GT/AG	CANO	DMSO
ALG13	50679	50577	ID=intron_added-1060	TALONT000036091	GT/AG	CANO	DMSO
ALG13	50679	50577	ID=intron_added-1061	TALONT000036091	GT/AG	CANO	DMSO
ALG13	50679	50577	ID=intron_added-1062	TALONT000036091	GT/AG	CANO	DMSO
ALG13	50679	50577	ID=intron_added-1063	TALONT000036091	GT/AG	CANO	DMSO
ALG13	50679	50577	ID=intron_added-1064	TALONT000036091	GT/AG	CANO	DMSO
ALG13	50679	50577	ID=intron_added-1065	TALONT000036091	GT/AG	CANO	DMSO
ALG13	50679	50577	ID=intron_added-1066	TALONT000036091	GT/AG	CANO	DMSO
ALG13	50679	50577	ID=intron_added-1067	TALONT000036091	GT/AG	CANO	DMSO
ALG13	50679	50577	ID=intron_added-1068	TALONT000036091	GT/AG	CANO	DMSO
ALG13	50679	50577	ID=intron_added-1069	TALONT000036091	GT/AG	CANO	DMSO
ALG13	50679	50577	ID=intron_added-1070	TALONT000036091	GT/AG	CANO	DMSO
ALG13	50679	50577	ID=intron_added-1071	TALONT000036091	GT/AG	CANO	DMSO
ALG13	50679	50577	ID=intron_added-1072	TALONT000036091	GT/AG	CANO	DMSO
ALG13	50679	51713	ID=intron_added-1073	TALONT000036091	GT/AG	CANO	DMSO
ALG13	51842	51713	ID=intron_added-1074	TALONT000036091	GT/AG	CANO	DMSO
ALG13	51842	51713	ID=intron_added-1075	TALONT000036091	GT/AG	CANO	DMSO
ALG13	51842	51713	ID=intron_added-1076	TALONT000036091	GT/AG	CANO	DMSO
ALG13	51842	51713	ID=intron_added-1077	TALONT000036091	GT/AG	CANO	DMSO
ALG13	51842	51713	ID=intron_added-1078	TALONT000036091	GT/AG	CANO	DMSO
ALG13	51842	51713	ID=intron_added-1079	TALONT000036091	GT/AG	CANO	DMSO
ALG13	51842	51713	ID=intron_added-1080	TALONT000036091	GT/AG	CANO	DMSO
ALG13	51842	51713	ID=intron_added-1081	TALONT000036091	GT/AG	CANO	DMSO
ALG13	51842	51713	ID=intron_added-1082	TALONT000036091	GT/AG	CANO	DMSO
ALG13	51842	51713	ID=intron_added-1083	TALONT000036091	GT/AG	CANO	DMSO
ALG13	51842	51713	ID=intron_added-1084	TALONT000036091	GT/AG	CANO	DMSO
ALG13	51842	51713	ID=intron_added-1085	TALONT000036091	GT/AG	CANO	DMSO
ALG13	51842	51713	ID=intron_added-1086	TALONT000036091	GT/AG	CANO	DMSO
ALG13	51842	51713	ID=intron_added-1087	TALONT000036091	GT/AG	CANO	DMSO
ALG13	51842	51713	ID=intron_added-1088	TALONT000036091	GT/AG	CANO	DMSO
ALG13	51842	51713	ID=intron_added-1089	TALONT000036091	GT/AG	CANO	DMSO
ALG13	51842	51713	ID=intron_added-1090	TALONT000036091	GT/AG	CANO	DMSO
ALG13	51842	51713	ID=intron_added-1091	TALONT000036091	GT/AG	CANO	DMSO
ALG13	51842	51713	ID=intron_added-1092	TALONT000036091	GT/AG	CANO	DMSO
ALG13	51842	51713	ID=intron_added-1093	TALONT000036091	GT/AG	CANO	DMSO
ALG13	51842	51713	ID=intron_added-1094	TALONT000036091	GT/AG	CANO	DMSO
ALG13	51842	51713	ID=intron_added-1095	TALONT000036091	GT/AG	CANO	DMSO
ALG13	51842	51713	ID=intron_added-1096	TALONT000036091	GT/AG	CANO	DMSO
ALG13	51842	51713	ID=intron_added-1097	TALONT000036091	GT/AG	CANO	DMSO
ALG13	51842	51713	ID=intron_added-1098	TALONT000036091	GT/AG	CANO	DMSO
ALG13	51842	51713	ID=intron_added-1099	TALONT000036091	GT/AG	CANO	DMSO
ALG13	51842	51713	ID=intron_added-1100	TALONT000036091	GT/AG	CANO	DMSO
ALG13	51842	51713	ID=intron_added-1101	TALONT000036091	GT/AG	CANO	DMSO
ALG13	51842	51713	ID=intron_added-1102	TALONT000036091	GT/AG	CANO	DMSO
ALG13	51842	51713	ID=intron_added-1103	TALONT000036091	GT/AG	CANO	DMSO
ALG13	51842	51713	ID=intron_added-1104	TALONT000036091	GT/AG	CANO	DMSO
ALG13	51842	51713	ID=intron_added-1105	TALONT000036091	GT/AG	CANO	DMSO
ALG13	51842	51713	ID=intron_added-1106	TALONT000036091	GT/AG	CANO	DMSO
ALG13	51842	51713	ID=intron_added-1107	TALONT000036091	GT/AG	CANO	DMSO
ALG13	51842	51713	ID=intron_added-1108	TALONT000036091	GT/AG	CANO	DMSO
ALG13	51842	51713	ID=intron_added-1109	TALONT000036091	GT/AG	CANO	DMSO
ALG13	51842	51713	ID=intron_added-1110	TALONT000036091	GT/AG	CANO	DMSO
ALG13	51842	51713	ID=intron_added-1111	TALONT000036091	GT/AG	CANO	DMSO
ALG13	51842	51713	ID=intron_added-1112	TALONT000036091	GT/AG	CANO	DMSO
ALG13	51842	51713	ID=intron_added-1113	TALONT000036091	GT/AG	CANO	DMSO
ALG13	51842	51713	ID=intron_added-1114	TALONT000036091	GT/AG	CANO	DMSO
ALG13	51842	51713	ID=intron_added-1115	TALONT000036091	GT/AG	CANO	DMSO
ALG13	51842	51713	ID=intron_added-1116	TALONT000036091	GT/AG	CANO	DMSO
ALG13	51842	51713	ID=intron_added-1117	TALONT000036091	GT/AG	CANO	DMSO
ALG13	51842	51713	ID=intron_added-1118	TALONT000036091	GT/AG	CANO	DMSO
ALG13	51842	51713	ID=intron_added-1119	TALONT000036091	GT/AG	CANO	DMSO
ALG13	51842	51713	ID=intron_added-1120	TALONT000036091	GT/AG	CANO	DMSO
ALG13	51842	51713	ID=intron_added-1121	TALONT000036091	GT/AG	CANO	DMSO
ALG13	51842	51713	ID=intron_added-1122	TALONT000036091	GT/AG	CANO	DMSO
ALG13	51842	51713	ID=intron_added-1123	TALONT000036091	GT/AG	CANO	DMSO
ALG13	51842	51713	ID=intron_added-1124	TALONT000036091	GT/AG	CANO	DMSO
ALG13	51842	51713	ID=intron_added-1125	TALONT000036091	GT/AG	CANO	DMSO
ALG13	51842	51713	ID=intron_added-1126	TALONT000036091	GT/AG	CANO	DMSO
ALG13	51842	51713	ID=intron_added-1127	TALONT000036091	GT/AG	CANO	DMSO
ALG13	51842	51713	ID=intron_added-1128	TALONT000036091	GT/AG	CANO	DMSO
ALG13	51842	51713	ID=intron_added-1129	TALONT000036091	GT/AG	CANO	DMSO
ALG13	51842	51713	ID=intron_added-1130	TALONT000036091	GT/AG	CANO	DMSO
ALG13	51842	51713	ID=intron_added-1131	TALONT000036091	GT/AG	CANO	DMSO
ALG13	51842	51713	ID=intron_added-1132	TALONT000036091	GT/AG	CANO	DMSO
ALG13	51842	51713	ID=intron_added-1133	TALONT000036091	GT/AG	CANO	DMSO
ALG13	51842	51713	ID=intron_added-1134	TALONT000036091	GT/AG	CANO	DMSO
ALG13	51842	51713	ID=intron_added-1135	TALONT000036091	GT/AG	CANO	DMSO
ALG13	51842	51713	ID=intron_added-1136	TALONT000036091	GT/AG	CANO	DMSO
ALG13	51842	51713	ID=intron_added-1137	TALONT000036091	GT/AG	CANO	DMSO
ALG13	51842	51713	ID=intron_added-1138	TALONT000036091	GT/AG	CANO	DMSO
ALG13	51842	51713	ID=intron_added-1139	TALONT000036091	GT/AG	CANO	DMSO
ALG13	51842	51713	ID=intron_added-1140	TALONT000036091	GT/AG	CANO	DMSO
ALG13	51842	51713	ID=intron_added-1141	TALONT000036091	GT/AG	CANO	DMSO
ALG13	51842	51713	ID=intron_added-1142	TALONT000036091	GT/AG	CANO	DMSO
ALG13	51842	51713	ID=intron_added-1143	TALONT000036091	GT/AG	CANO	DMSO
ALG13	51842	51713	ID=intron_added-1144	TALONT000036091	GT/AG	CANO	DMSO
ALG13	51842	51713	ID=intron_added-1145	TALONT000036091	GT/AG	CANO	DMSO
ALG13	51842	51713	ID=intron_added-1146	TALONT000036091	GT/AG	CANO	DMSO
ALG13	51842	51713	ID=intron_added-1147	TALONT000036091	GT/AG	CANO	DMSO
ALG13	51842	51713	ID=intron_added-1148	TALONT000036091	GT/AG	CANO	DMSO
ALG13	51842	51713	ID=intron_added-1149	TALONT000036091	GT/AG	CANO	DMSO
ALG13	51842	51713	ID=intron_added-1150	TALONT000036091	GT/AG	CANO	DMSO
ALG13	51842	51713	ID=intron_added-1151	TALONT000036091	GT/AG	CANO	DMSO
ALG13	51842	51713	ID=intron_added-1152	TALONT000036091	GT/AG	CANO	DMSO
ALG13	51842	51713	ID=intron_added-1153	TALONT000036091	GT/AG	CANO	DMSO
ALG13	51842	51713	ID=intron_added-1154	TALONT000036091	GT/AG	CANO	DMSO
ALG13	51842	51713	ID=intron_added-1155	TALONT000036091	GT/AG	CANO	DMSO
ALG13	51842	51713	ID=intron_added-1156	TALONT000036091	GT/AG	CANO	DMSO
ALG13	51842	51713	ID=intron_added-1157	TALONT000036091	GT/AG	CANO	DMSO
ALG13	51842	51713	ID=intron_added-1158	TALONT000036091	GT/AG	CANO	DMSO
ALG13	51842	51713	ID=intron_added-1159	TALONT000036091	GT/AG	CANO	DMSO
ALG13	51842	51713	ID=intron_added-1160	TALONT000036091	GT/AG	CANO	DMSO
ALG13	51842	51713	ID=intron_added-1161	TALONT000036091	GT/AG	CANO	DMSO
ALG13	51842	51713	ID=intron_added-1162	TALONT000036091	GT/AG	CANO	DMSO
ALG13	51842	51713	ID=intron_added-1163	TALONT000036091	GT/AG	CANO	DMSO
ALG13	51842	51713	ID=intron_added-1164	TALONT000036091	GT/AG	CANO	DMSO
ALG13	51842	51713	ID=intron_added-1165	TALONT000036091	GT/AG	CANO	DMSO
ALG13	51842	51713	ID=intron_added-1166	TALONT000036091	GT/AG	CANO	DMSO
ALG13	51842	51713	ID=intron_added-1167	TALONT000036091	GT/AG	CANO	DMSO
ALG13	51842	51713	ID=intron_added-1168	TALONT000036091	GT/AG	CANO	DMSO
ALG13	51842	51713	ID=intron_added-1169	TALONT000036091	GT/AG	CANO	DMSO
ALG13	51842	51713	ID=intron_added-1170	TALONT000036091	GT/AG	CANO	DMSO
ALG13	51842	51713	ID=intron_added-1171	TALONT000036091	GT/AG	CANO	DMSO
ALG13	51842	51713	ID=intron_added-1172	TALONT000036091	GT/AG	CANO	DMSO
ALG13	51842	51713	ID=intron_added-1173	TALONT000036091	GT/AG	CANO	DMSO
ALG13	51842	51713	ID=intron_added-1174	TALONT000036091	GT/AG	CANO	DMSO
ALG13	51842	51713	ID=intron_added-1175	TALONT000036091	GT/AG	CANO	DMSO
ALG13	51842	51713	ID=intron_added-1176	TALONT000036091	GT/AG	CANO	DMSO
ALG13	51842	51713	ID=intron_added-1177	TALONT000036091	GT/AG	CANO	DMSO
ALG13	51842	51713	ID=intron_added-1178	TALONT000036091	GT/AG	CANO	DMSO
ALG13	51842	51713	ID=intron_added-1179	TALONT000036091	GT/AG	CANO	DMSO
ALG13	51842	51713	ID=intron_added-1180	TALONT000036091	GT/AG	CANO	DMSO
ALG13	51842	51713	ID=intron_added-1181	TALONT000036091	GT/AG	CANO	DMSO
ALG13	51842	51713	ID=intron_added-1182	TALONT000036091	GT/AG	CANO	DMSO
ALG13	51842	51713	ID=intron_added-1183	TALONT000036091	GT/AG	CANO	DMSO
ALG13	51842	51713	ID=intron_added-1184	TALONT000036091	GT/AG	CANO	DMSO
ALG13	51842	51713	ID=intron_added-1185	TALONT000036091	GT/AG	CANO	DMSO
ALG13	51842	51713	ID=intron_added-1186	TALONT000036091	GT/AG	CANO	DMSO
ALG13	51842	51713	ID=intron_added-1187	TALONT000036091	GT/AG	CANO	DMSO
ALG13	51842	51713	ID=intron_added-1188	TALONT000036091	GT/AG	CANO	DMSO
ALG13	51842	51713	ID=intron_added-1189	TALONT000036091	GT/AG	CANO	DMSO
ALG13	51842	51713	ID=intron_added-1190	TALONT000036091	GT/AG	CANO	DMSO
ALG13	51842	51713	ID=intron_added-1191	TALONT000036091	GT/AG	CANO	DMSO
ALG13	51842	51713	ID=intron_added-1192	TALONT000036091	GT/AG	CANO	DMSO
ALG13	51842	51713	ID=intron_added-1193	TALONT000036091	GT/AG	CANO	DMSO
ALG13	51842	51713	ID=intron_added-1194	TALONT000036091	GT/AG	CANO	DMSO
ALG13	51842	51713	ID=intron_added-1195	TALONT000036091	GT/AG	CANO	DMSO
ALG13	51842	51713	ID=intron_added-1196	TALONT000036091	GT/AG	CANO	DMSO
ALG13	51842	53588	ID=intron_added-1197	TALONT000036091	GT/AG	CANO	DMSO
ALG13	53836	53588	ID=intron_added-1198	TALONT000036091	GT/AG	CANO	DMSO
ALG13	53836	53588	ID=intron_added-1199	TALONT000036091	GT/AG	CANO	DMSO
ALG13	53836	53588	ID=intron_added-1200	TALONT000036091	GT/AG	CANO	DMSO
ALG13	53836	53588	ID=intron_added-1201	TALONT000036091	GT/AG	CANO	DMSO
ALG13	53836	53588	ID=intron_added-1202	TALONT000036091	GT/AG	CANO	DMSO
ALG13	53836	53588	ID=intron_added-1203	TALONT000036091	GT/AG	CANO	DMSO
ALG13	53836	53588	ID=intron_added-1204	TALONT000036091	GT/AG	CANO	DMSO
ALG13	53836	53588	ID=intron_added-1205	TALONT000036091	GT/AG	CANO	DMSO
ALG13	53836	53588	ID=intron_added-1206	TALONT000036091	GT/AG	CANO	DMSO
ALG13	53836	53588	ID=intron_added-1207	TALONT000036091	GT/AG	CANO	DMSO
ALG13	53836	53588	ID=intron_added-1208	TALONT000036091	GT/AG	CANO	DMSO
ALG13	53836	53588	ID=intron_added-1209	TALONT000036091	GT/AG	CANO	DMSO
ALG13	53836	53588	ID=intron_added-1210	TALONT000036091	GT/AG	CANO	DMSO
ALG13	53836	53588	ID=intron_added-1211	TALONT000036091	GT/AG	CANO	DMSO
ALG13	53836	53588	ID=intron_added-1212	TALONT000036091	GT/AG	CANO	DMSO
ALG13	53836	53588	ID=intron_added-1213	TALONT000036091	GT/AG	CANO	DMSO
ALG13	53836	53588	ID=intron_added-1214	TALONT000036091	GT/AG	CANO	DMSO
ALG13	53836	53588	ID=intron_added-1215	TALONT000036091	GT/AG	CANO	DMSO
ALG13	53836	53588	ID=intron_added-1216	TALONT000036091	GT/AG	CANO	DMSO
ALG13	53836	53588	ID=intron_added-1217	TALONT000036091	GT/AG	CANO	DMSO
ALG13	53836	53588	ID=intron_added-1218	TALONT000036091	GT/AG	CANO	DMSO
ALG13	53836	53588	ID=intron_added-1219	TALONT000036091	GT/AG	CANO	DMSO
ALG13	53836	53588	ID=intron_added-1220	TALONT000036091	GT/AG	CANO	DMSO
ALG13	53836	53588	ID=intron_added-1221	TALONT000036091	GT/AG	CANO	DMSO
ALG13	53836	53588	ID=intron_added-1222	TALONT000036091	GT/AG	CANO	DMSO
ALG13	53836	53588	ID=intron_added-1223	TALONT000036091	GT/AG	CANO	DMSO
ALG13	53836	53588	ID=intron_added-1224	TALONT000036091	GT/AG	CANO	DMSO
ALG13	53836	53588	ID=intron_added-1225	TALONT000036091	GT/AG	CANO	DMSO
ALG13	53836	53588	ID=intron_added-1226	TALONT000036091	GT/AG	CANO	DMSO
ALG13	53836	53588	ID=intron_added-1227	TALONT000036091	GT/AG	CANO	DMSO
ALG13	53836	53588	ID=intron_added-1228	TALONT000036091	GT/AG	CANO	DMSO
ALG13	53836	53588	ID=intron_added-1229	TALONT000036091	GT/AG	CANO	DMSO
ALG13	53836	53588	ID=intron_added-1230	TALONT000036091	GT/AG	CANO	DMSO
ALG13	53836	53588	ID=intron_added-1231	TALONT000036091	GT/AG	CANO	DMSO
ALG13	53836	53588	ID=intron_added-1232	TALONT000036091	GT/AG	CANO	DMSO
ALG13	53836	53588	ID=intron_added-1233	TALONT000036091	GT/AG	CANO	DMSO
ALG13	53836	53588	ID=intron_added-1234	TALONT000036091	GT/AG	CANO	DMSO
ALG13	53836	53588	ID=intron_added-1235	TALONT000036091	GT/AG	CANO	DMSO
ALG13	53836	53588	ID=intron_added-1236	TALONT000036091	GT/AG	CANO	DMSO
ALG13	53836	53588	ID=intron_added-1237	TALONT000036091	GT/AG	CANO	DMSO
ALG13	53836	53588	ID=intron_added-1238	TALONT000036091	GT/AG	CANO	DMSO
ALG13	53836	53588	ID=intron_added-1239	TALONT000036091	GT/AG	CANO	DMSO
ALG13	53836	53588	ID=intron_added-1240	TALONT000036091	GT/AG	CANO	DMSO
ALG13	53836	53588	ID=intron_added-1241	TALONT000036091	GT/AG	CANO	DMSO
ALG13	53836	53588	ID=intron_added-1242	TALONT000036091	GT/AG	CANO	DMSO
ALG13	53836	53588	ID=intron_added-1243	TALONT000036091	GT/AG	CANO	DMSO
ALG13	53836	53588	ID=intron_added-1244	TALONT000036091	GT/AG	CANO	DMSO
ALG13	53836	53588	ID=intron_added-1245	TALONT000036091	GT/AG	CANO	DMSO
ALG13	53836	53588	ID=intron_added-1246	TALONT000036091	GT/AG	CANO	DMSO
ALG13	53836	53588	ID=intron_added-1247	TALONT000036091	GT/AG	CANO	DMSO
ALG13	53836	53588	ID=intron_added-1248	TALONT000036091	GT/AG	CANO	DMSO
ALG13	53836	53588	ID=intron_added-1249	TALONT000036091	GT/AG	CANO	DMSO
ALG13	53836	53588	ID=intron_added-1250	TALONT000036091	GT/AG	CANO	DMSO
ALG13	53836	53588	ID=intron_added-1251	TALONT000036091	GT/AG	CANO	DMSO
ALG13	53836	53588	ID=intron_added-1252	TALONT000036091	GT/AG	CANO	DMSO
ALG13	53836	53588	ID=intron_added-1253	TALONT000036091	GT/AG	CANO	DMSO
ALG13	53836	53588	ID=intron_added-1254	TALONT000036091	GT/AG	CANO	DMSO
ALG13	53836	53588	ID=intron_added-1255	TALONT000036091	GT/AG	CANO	DMSO
ALG13	53836	53588	ID=intron_added-1256	TALONT000036091	GT/AG	CANO	DMSO
ALG13	53836	53588	ID=intron_added-1257	TALONT000036091	GT/AG	CANO	DMSO
ALG13	53836	53588	ID=intron_added-1258	TALONT000036091	GT/AG	CANO	DMSO
ALG13	53836	53588	ID=intron_added-1259	TALONT000036091	GT/AG	CANO	DMSO
ALG13	53836	53588	ID=intron_added-1260	TALONT000036091	GT/AG	CANO	DMSO
ALG13	53836	53588	ID=intron_added-1261	TALONT000036091	GT/AG	CANO	DMSO
ALG13	53836	53588	ID=intron_added-1262	TALONT000036091	GT/AG	CANO	DMSO
ALG13	53836	53588	ID=intron_added-1263	TALONT000036091	GT/AG	CANO	DMSO
ALG13	53836	53588	ID=intron_added-1264	TALONT000036091	GT/AG	CANO	DMSO
ALG13	53836	53588	ID=intron_added-1265	TALONT000036091	GT/AG	CANO	DMSO
ALG13	53836	53588	ID=intron_added-1266	TALONT000036091	GT/AG	CANO	DMSO
ALG13	53836	53588	ID=intron_added-1267	TALONT000036091	GT/AG	CANO	DMSO
ALG13	53836	53588	ID=intron_added-1268	TALONT000036091	GT/AG	CANO	DMSO
ALG13	53836	53588	ID=intron_added-1269	TALONT000036091	GT/AG	CANO	DMSO
ALG13	53836	53588	ID=intron_added-1270	TALONT000036091	GT/AG	CANO	DMSO
ALG13	53836	53588	ID=intron_added-1271	TALONT000036091	GT/AG	CANO	DMSO
ALG13	53836	53588	ID=intron_added-1272	TALONT000036091	GT/AG	CANO	DMSO
ALG13	53836	53588	ID=intron_added-1273	TALONT000036091	GT/AG	CANO	DMSO
ALG13	53836	53588	ID=intron_added-1274	TALONT000036091	GT/AG	CANO	DMSO
ALG13	53836	53588	ID=intron_added-1275	TALONT000036091	GT/AG	CANO	DMSO
ALG13	53836	53588	ID=intron_added-1276	TALONT000036091	GT/AG	CANO	DMSO
ALG13	53836	53588	ID=intron_added-1277	TALONT000036091	GT/AG	CANO	DMSO
ALG13	53836	53588	ID=intron_added-1278	TALONT000036091	GT/AG	CANO	DMSO
ALG13	53836	53588	ID=intron_added-1279	TALONT000036091	GT/AG	CANO	DMSO
ALG13	53836	53588	ID=intron_added-1280	TALONT000036091	GT/AG	CANO	DMSO
ALG13	53836	53588	ID=intron_added-1281	TALONT000036091	GT/AG	CANO	DMSO
ALG13	53836	53588	ID=intron_added-1282	TALONT000036091	GT/AG	CANO	DMSO
ALG13	53836	53588	ID=intron_added-1283	TALONT000036091	GT/AG	CANO	DMSO
ALG13	53836	53588	ID=intron_added-1284	TALONT000036091	GT/AG	CANO	DMSO
ALG13	53836	53588	ID=intron_added-1285	TALONT000036091	GT/AG	CANO	DMSO
ALG13	53836	53588	ID=intron_added-1286	TALONT000036091	GT/AG	CANO	DMSO
ALG13	53836	53588	ID=intron_added-1287	TALONT000036091	GT/AG	CANO	DMSO
ALG13	53836	53588	ID=intron_added-1288	TALONT000036091	GT/AG	CANO	DMSO
ALG13	53836	53588	ID=intron_added-1289	TALONT000036091	GT/AG	CANO	DMSO
ALG13	53836	53588	ID=intron_added-1290	TALONT000036091	GT/AG	CANO	DMSO
ALG13	53836	53588	ID=intron_added-1291	TALONT000036091	GT/AG	CANO	DMSO
ALG13	53836	53588	ID=intron_added-1292	TALONT000036091	GT/AG	CANO	DMSO
ALG13	53836	53588	ID=intron_added-1293	TALONT000036091	GT/AG	CANO	DMSO
ALG13	53836	53588	ID=intron_added-1294	TALONT000036091	GT/AG	CANO	DMSO
ALG13	53836	53588	ID=intron_added-1295	TALONT000036091	GT/AG	CANO	DMSO
ALG13	53836	53588	ID=intron_added-1296	TALONT000036091	GT/AG	CANO	DMSO
ALG13	53836	53588	ID=intron_added-1297	TALONT000036091	GT/AG	CANO	DMSO
ALG13	53836	53588	ID=intron_added-1298	TALONT000036091	GT/AG	CANO	DMSO
ALG13	53836	53588	ID=intron_added-1299	TALONT000036091	GT/AG	CANO	DMSO
ALG13	53836	53588	ID=intron_added-1300	TALONT000036091	GT/AG	CANO	DMSO
ALG13	53836	53588	ID=intron_added-1301	TALONT000036091	GT/AG	CANO	DMSO
ALG13	53836	53588	ID=intron_added-1302	TALONT000036091	GT/AG	CANO	DMSO
ALG13	53836	53588	ID=intron_added-1303	TALONT000036091	GT/AG	CANO	DMSO
ALG13	53836	53588	ID=intron_added-1304	TALONT000036091	GT/AG	CANO	DMSO
ALG13	53836	53588	ID=intron_added-1305	TALONT000036091	GT/AG	CANO	DMSO
ALG13	53836	53588	ID=intron_added-1306	TALONT000036091	GT/AG	CANO	DMSO
ALG13	53836	53588	ID=intron_added-1307	TALONT000036091	GT/AG	CANO	DMSO
ALG13	53836	53588	ID=intron_added-1308	TALONT000036091	GT/AG	CANO	DMSO
ALG13	53836	53588	ID=intron_added-1309	TALONT000036091	GT/AG	CANO	DMSO
ALG13	53836	53588	ID=intron_added-1310	TALONT000036091	GT/AG	CANO	DMSO
ALG13	53836	53588	ID=intron_added-1311	TALONT000036091	GT/AG	CANO	DMSO
ALG13	53836	53588	ID=intron_added-1312	TALONT000036091	GT/AG	CANO	DMSO
ALG13	53836	53588	ID=intron_added-1313	TALONT000036091	GT/AG	CANO	DMSO
ALG13	53836	53588	ID=intron_added-1314	TALONT000036091	GT/AG	CANO	DMSO
ALG13	53836	53588	ID=intron_added-1315	TALONT000036091	GT/AG	CANO	DMSO
ALG13	53836	53588	ID=intron_added-1316	TALONT000036091	GT/AG	CANO	DMSO
ALG13	53836	54111	ID=intron_added-1317	TALONT000036091	GT/AG	CANO	DMSO
ALG13	54226	54111	ID=intron_added-1318	TALONT000036091	GT/AG	CANO	DMSO
ALG13	54226	54111	ID=intron_added-1319	TALONT000036091	GT/AG	CANO	DMSO
ALG13	54226	54111	ID=intron_added-1320	TALONT000036091	GT/AG	CANO	DMSO
ALG13	54226	54111	ID=intron_added-1321	TALONT000036091	GT/AG	CANO	DMSO
ALG13	54226	54111	ID=intron_added-1322	TALONT000036091	GT/AG	CANO	DMSO
ALG13	54226	54111	ID=intron_added-1323	TALONT000036091	GT/AG	CANO	DMSO
ALG13	54226	54111	ID=intron_added-1324	TALONT000036091	GT/AG	CANO	DMSO
ALG13	54226	54111	ID=intron_added-1325	TALONT000036091	GT/AG	CANO	DMSO
ALG13	54226	54111	ID=intron_added-1326	TALONT000036091	GT/AG	CANO	DMSO
ALG13	54226	54111	ID=intron_added-1327	TALONT000036091	GT/AG	CANO	DMSO
ALG13	54226	54111	ID=intron_added-1328	TALONT000036091	GT/AG	CANO	DMSO
ALG13	54226	54111	ID=intron_added-1329	TALONT000036091	GT/AG	CANO	DMSO
ALG13	54226	54111	ID=intron_added-1330	TALONT000036091	GT/AG	CANO	DMSO
ALG13	54226	54111	ID=intron_added-1331	TALONT000036091	GT/AG	CANO	DMSO
ALG13	54226	54111	ID=intron_added-1332	TALONT000036091	GT/AG	CANO	DMSO
ALG13	54226	54111	ID=intron_added-1333	TALONT000036091	GT/AG	CANO	DMSO
ALG13	54226	54111	ID=intron_added-1334	TALONT000036091	GT/AG	CANO	DMSO
ALG13	54226	54111	ID=intron_added-1335	TALONT000036091	GT/AG	CANO	DMSO
ALG13	54226	54111	ID=intron_added-1336	TALONT000036091	GT/AG	CANO	DMSO
ALG13	54226	54111	ID=intron_added-1337	TALONT000036091	GT/AG	CANO	DMSO
ALG13	54226	54111	ID=intron_added-1338	TALONT000036091	GT/AG	CANO	DMSO
ALG13	54226	54111	ID=intron_added-1339	TALONT000036091	GT/AG	CANO	DMSO
ALG13	54226	54111	ID=intron_added-1340	TALONT000036091	GT/AG	CANO	DMSO
ALG13	54226	54111	ID=intron_added-1341	TALONT000036091	GT/AG	CANO	DMSO
ALG13	54226	54111	ID=intron_added-1342	TALONT000036091	GT/AG	CANO	DMSO
ALG13	54226	54111	ID=intron_added-1343	TALONT000036091	GT/AG	CANO	DMSO
ALG13	54226	54111	ID=intron_added-1344	TALONT000036091	GT/AG	CANO	DMSO
ALG13	54226	54111	ID=intron_added-1345	TALONT000036091	GT/AG	CANO	DMSO
ALG13	54226	54111	ID=intron_added-1346	TALONT000036091	GT/AG	CANO	DMSO
ALG13	54226	54111	ID=intron_added-1347	TALONT000036091	GT/AG	CANO	DMSO
ALG13	54226	54111	ID=intron_added-1348	TALONT000036091	GT/AG	CANO	DMSO
ALG13	54226	54111	ID=intron_added-1349	TALONT000036091	GT/AG	CANO	DMSO
ALG13	54226	54111	ID=intron_added-1350	TALONT000036091	GT/AG	CANO	DMSO
ALG13	54226	54111	ID=intron_added-1351	TALONT000036091	GT/AG	CANO	DMSO
ALG13	54226	54111	ID=intron_added-1352	TALONT000036091	GT/AG	CANO	DMSO
ALG13	54226	54111	ID=intron_added-1353	TALONT000036091	GT/AG	CANO	DMSO
ALG13	54226	54111	ID=intron_added-1354	TALONT000036091	GT/AG	CANO	DMSO
ALG13	54226	54111	ID=intron_added-1355	TALONT000036091	GT/AG	CANO	DMSO
ALG13	54226	54111	ID=intron_added-1356	TALONT000036091	GT/AG	CANO	DMSO
ALG13	54226	54111	ID=intron_added-1357	TALONT000036091	GT/AG	CANO	DMSO
ALG13	54226	54111	ID=intron_added-1358	TALONT000036091	GT/AG	CANO	DMSO
ALG13	54226	54111	ID=intron_added-1359	TALONT000036091	GT/AG	CANO	DMSO
ALG13	54226	54111	ID=intron_added-1360	TALONT000036091	GT/AG	CANO	DMSO
ALG13	54226	54111	ID=intron_added-1361	TALONT000036091	GT/AG	CANO	DMSO
ALG13	54226	54111	ID=intron_added-1362	TALONT000036091	GT/AG	CANO	DMSO
ALG13	54226	54111	ID=intron_added-1363	TALONT000036091	GT/AG	CANO	DMSO
ALG13	54226	54111	ID=intron_added-1364	TALONT000036091	GT/AG	CANO	DMSO
ALG13	54226	54111	ID=intron_added-1365	TALONT000036091	GT/AG	CANO	DMSO
ALG13	54226	54111	ID=intron_added-1366	TALONT000036091	GT/AG	CANO	DMSO
ALG13	54226	54111	ID=intron_added-1367	TALONT000036091	GT/AG	CANO	DMSO
ALG13	54226	54111	ID=intron_added-1368	TALONT000036091	GT/AG	CANO	DMSO
ALG13	54226	54111	ID=intron_added-1369	TALONT000036091	GT/AG	CANO	DMSO
ALG13	54226	54111	ID=intron_added-1370	TALONT000036091	GT/AG	CANO	DMSO
ALG13	54226	54111	ID=intron_added-1371	TALONT000036091	GT/AG	CANO	DMSO
ALG13	54226	54111	ID=intron_added-1372	TALONT000036091	GT/AG	CANO	DMSO
ALG13	54226	54111	ID=intron_added-1373	TALONT000036091	GT/AG	CANO	DMSO
ALG13	54226	54111	ID=intron_added-1374	TALONT000036091	GT/AG	CANO	DMSO
ALG13	54226	54111	ID=intron_added-1375	TALONT000036091	GT/AG	CANO	DMSO
ALG13	54226	54111	ID=intron_added-1376	TALONT000036091	GT/AG	CANO	DMSO
ALG13	54226	54111	ID=intron_added-1377	TALONT000036091	GT/AG	CANO	DMSO
ALG13	54226	54111	ID=intron_added-1378	TALONT000036091	GT/AG	CANO	DMSO
ALG13	54226	54111	ID=intron_added-1379	TALONT000036091	GT/AG	CANO	DMSO
ALG13	54226	54111	ID=intron_added-1380	TALONT000036091	GT/AG	CANO	DMSO
ALG13	54226	54111	ID=intron_added-1381	TALONT000036091	GT/AG	CANO	DMSO
ALG13	54226	54111	ID=intron_added-1382	TALONT000036091	GT/AG	CANO	DMSO
ALG13	54226	54111	ID=intron_added-1383	TALONT000036091	GT/AG	CANO	DMSO
ALG13	54226	54111	ID=intron_added-1384	TALONT000036091	GT/AG	CANO	DMSO
ALG13	54226	54111	ID=intron_added-1385	TALONT000036091	GT/AG	CANO	DMSO
ALG13	54226	54111	ID=intron_added-1386	TALONT000036091	GT/AG	CANO	DMSO
ALG13	54226	54111	ID=intron_added-1387	TALONT000036091	GT/AG	CANO	DMSO
ALG13	54226	54111	ID=intron_added-1388	TALONT000036091	GT/AG	CANO	DMSO
ALG13	54226	54111	ID=intron_added-1389	TALONT000036091	GT/AG	CANO	DMSO
ALG13	54226	54111	ID=intron_added-1390	TALONT000036091	GT/AG	CANO	DMSO
ALG13	54226	54111	ID=intron_added-1391	TALONT000036091	GT/AG	CANO	DMSO
ALG13	54226	54111	ID=intron_added-1392	TALONT000036091	GT/AG	CANO	DMSO
ALG13	54226	54111	ID=intron_added-1393	TALONT000036091	GT/AG	CANO	DMSO
ALG13	54226	54111	ID=intron_added-1394	TALONT000036091	GT/AG	CANO	DMSO
ALG13	54226	54111	ID=intron_added-1395	TALONT000036091	GT/AG	CANO	DMSO
ALG13	54226	54111	ID=intron_added-1396	TALONT000036091	GT/AG	CANO	DMSO
ALG13	54226	54111	ID=intron_added-1397	TALONT000036091	GT/AG	CANO	DMSO
ALG13	54226	54111	ID=intron_added-1398	TALONT000036091	GT/AG	CANO	DMSO
ALG13	54226	54111	ID=intron_added-1399	TALONT000036091	GT/AG	CANO	DMSO
ALG13	54226	54111	ID=intron_added-1400	TALONT000036091	GT/AG	CANO	DMSO
ALG13	54226	54111	ID=intron_added-1401	TALONT000036091	GT/AG	CANO	DMSO
ALG13	54226	54111	ID=intron_added-1402	TALONT000036091	GT/AG	CANO	DMSO
ALG13	54226	54111	ID=intron_added-1403	TALONT000036091	GT/AG	CANO	DMSO
ALG13	54226	54111	ID=intron_added-1404	TALONT000036091	GT/AG	CANO	DMSO
ALG13	54226	54111	ID=intron_added-1405	TALONT000036091	GT/AG	CANO	DMSO
ALG13	54226	54111	ID=intron_added-1406	TALONT000036091	GT/AG	CANO	DMSO
ALG13	54226	54111	ID=intron_added-1407	TALONT000036091	GT/AG	CANO	DMSO
ALG13	54226	54111	ID=intron_added-1408	TALONT000036091	GT/AG	CANO	DMSO
ALG13	54226	54111	ID=intron_added-1409	TALONT000036091	GT/AG	CANO	DMSO
ALG13	54226	54111	ID=intron_added-1410	TALONT000036091	GT/AG	CANO	DMSO
ALG13	54226	54111	ID=intron_added-1411	TALONT000036091	GT/AG	CANO	DMSO
ALG13	54226	54111	ID=intron_added-1412	TALONT000036091	GT/AG	CANO	DMSO
ALG13	54226	54111	ID=intron_added-1413	TALONT000036091	GT/AG	CANO	DMSO
ALG13	54226	54111	ID=intron_added-1414	TALONT000036091	GT/AG	CANO	DMSO
ALG13	54226	54111	ID=intron_added-1415	TALONT000036091	GT/AG	CANO	DMSO
ALG13	54226	54111	ID=intron_added-1416	TALONT000036091	GT/AG	CANO	DMSO
ALG13	54226	54111	ID=intron_added-1417	TALONT000036091	GT/AG	CANO	DMSO
ALG13	54226	54111	ID=intron_added-1418	TALONT000036091	GT/AG	CANO	DMSO
ALG13	54226	54111	ID=intron_added-1419	TALONT000036091	GT/AG	CANO	DMSO
ALG13	54226	54111	ID=intron_added-1420	TALONT000036091	GT/AG	CANO	DMSO
ALG13	54226	54111	ID=intron_added-1421	TALONT000036091	GT/AG	CANO	DMSO
ALG13	54226	54111	ID=intron_added-1422	TALONT000036091	GT/AG	CANO	DMSO
ALG13	54226	54111	ID=intron_added-1423	TALONT000036091	GT/AG	CANO	DMSO
ALG13	54226	54111	ID=intron_added-1424	TALONT000036091	GT/AG	CANO	DMSO
ALG13	54226	54111	ID=intron_added-1425	TALONT000036091	GT/AG	CANO	DMSO
ALG13	54226	54111	ID=intron_added-1426	TALONT000036091	GT/AG	CANO	DMSO
ALG13	54226	54111	ID=intron_added-1427	TALONT000036091	GT/AG	CANO	DMSO
ALG13	54226	54111	ID=intron_added-1428	TALONT000036091	GT/AG	CANO	DMSO
ALG13	54226	54111	ID=intron_added-1429	TALONT000036091	GT/AG	CANO	DMSO
ALG13	54226	54111	ID=intron_added-1430	TALONT000036091	GT/AG	CANO	DMSO
ALG13	54226	54111	ID=intron_added-1431	TALONT000036091	GT/AG	CANO	DMSO
ALG13	54226	54111	ID=intron_added-1432	TALONT000036091	GT/AG	CANO	DMSO
ALG13	54226	54393	ID=intron_added-1433	TALONT000036091	GT/AG	CANO	DMSO
ALG13	54551	54393	ID=intron_added-1434	TALONT000036091	GT/AG	CANO	DMSO
ALG13	54551	54393	ID=intron_added-1435	TALONT000036091	GT/AG	CANO	DMSO
ALG13	54551	54393	ID=intron_added-1436	TALONT000036091	GT/AG	CANO	DMSO
ALG13	54551	54393	ID=intron_added-1437	TALONT000036091	GT/AG	CANO	DMSO
ALG13	54551	54393	ID=intron_added-1438	TALONT000036091	GT/AG	CANO	DMSO
ALG13	54551	54393	ID=intron_added-1439	TALONT000036091	GT/AG	CANO	DMSO
ALG13	54551	54393	ID=intron_added-1440	TALONT000036091	GT/AG	CANO	DMSO
ALG13	54551	54393	ID=intron_added-1441	TALONT000036091	GT/AG	CANO	DMSO
ALG13	54551	54393	ID=intron_added-1442	TALONT000036091	GT/AG	CANO	DMSO
ALG13	54551	54393	ID=intron_added-1443	TALONT000036091	GT/AG	CANO	DMSO
ALG13	54551	54393	ID=intron_added-1444	TALONT000036091	GT/AG	CANO	DMSO
ALG13	54551	54393	ID=intron_added-1445	TALONT000036091	GT/AG	CANO	DMSO
ALG13	54551	54393	ID=intron_added-1446	TALONT000036091	GT/AG	CANO	DMSO
ALG13	54551	54393	ID=intron_added-1447	TALONT000036091	GT/AG	CANO	DMSO
ALG13	54551	54393	ID=intron_added-1448	TALONT000036091	GT/AG	CANO	DMSO
ALG13	54551	54393	ID=intron_added-1449	TALONT000036091	GT/AG	CANO	DMSO
ALG13	54551	54393	ID=intron_added-1450	TALONT000036091	GT/AG	CANO	DMSO
ALG13	54551	54393	ID=intron_added-1451	TALONT000036091	GT/AG	CANO	DMSO
ALG13	54551	54393	ID=intron_added-1452	TALONT000036091	GT/AG	CANO	DMSO
ALG13	54551	54393	ID=intron_added-1453	TALONT000036091	GT/AG	CANO	DMSO
ALG13	54551	54393	ID=intron_added-1454	TALONT000036091	GT/AG	CANO	DMSO
ALG13	54551	54393	ID=intron_added-1455	TALONT000036091	GT/AG	CANO	DMSO
ALG13	54551	54393	ID=intron_added-1456	TALONT000036091	GT/AG	CANO	DMSO
ALG13	54551	54393	ID=intron_added-1457	TALONT000036091	GT/AG	CANO	DMSO
ALG13	54551	54393	ID=intron_added-1458	TALONT000036091	GT/AG	CANO	DMSO
ALG13	54551	54393	ID=intron_added-1459	TALONT000036091	GT/AG	CANO	DMSO
ALG13	54551	54393	ID=intron_added-1460	TALONT000036091	GT/AG	CANO	DMSO
ALG13	54551	54393	ID=intron_added-1461	TALONT000036091	GT/AG	CANO	DMSO
ALG13	54551	54393	ID=intron_added-1462	TALONT000036091	GT/AG	CANO	DMSO
ALG13	54551	54393	ID=intron_added-1463	TALONT000036091	GT/AG	CANO	DMSO
ALG13	54551	54393	ID=intron_added-1464	TALONT000036091	GT/AG	CANO	DMSO
ALG13	54551	54393	ID=intron_added-1465	TALONT000036091	GT/AG	CANO	DMSO
ALG13	54551	54393	ID=intron_added-1466	TALONT000036091	GT/AG	CANO	DMSO
ALG13	54551	54393	ID=intron_added-1467	TALONT000036091	GT/AG	CANO	DMSO
ALG13	54551	54393	ID=intron_added-1468	TALONT000036091	GT/AG	CANO	DMSO
ALG13	54551	54393	ID=intron_added-1469	TALONT000036091	GT/AG	CANO	DMSO
ALG13	54551	54393	ID=intron_added-1470	TALONT000036091	GT/AG	CANO	DMSO
ALG13	54551	54393	ID=intron_added-1471	TALONT000036091	GT/AG	CANO	DMSO
ALG13	54551	54393	ID=intron_added-1472	TALONT000036091	GT/AG	CANO	DMSO
ALG13	54551	54393	ID=intron_added-1473	TALONT000036091	GT/AG	CANO	DMSO
ALG13	54551	54393	ID=intron_added-1474	TALONT000036091	GT/AG	CANO	DMSO
ALG13	54551	54393	ID=intron_added-1475	TALONT000036091	GT/AG	CANO	DMSO
ALG13	54551	54393	ID=intron_added-1476	TALONT000036091	GT/AG	CANO	DMSO
ALG13	54551	54393	ID=intron_added-1477	TALONT000036091	GT/AG	CANO	DMSO
ALG13	54551	54393	ID=intron_added-1478	TALONT000036091	GT/AG	CANO	DMSO
ALG13	54551	54393	ID=intron_added-1479	TALONT000036091	GT/AG	CANO	DMSO
ALG13	54551	54393	ID=intron_added-1480	TALONT000036091	GT/AG	CANO	DMSO
ALG13	54551	54393	ID=intron_added-1481	TALONT000036091	GT/AG	CANO	DMSO
ALG13	54551	54393	ID=intron_added-1482	TALONT000036091	GT/AG	CANO	DMSO
ALG13	54551	54393	ID=intron_added-1483	TALONT000036091	GT/AG	CANO	DMSO
ALG13	54551	54393	ID=intron_added-1484	TALONT000036091	GT/AG	CANO	DMSO
ALG13	54551	54393	ID=intron_added-1485	TALONT000036091	GT/AG	CANO	DMSO
ALG13	54551	54393	ID=intron_added-1486	TALONT000036091	GT/AG	CANO	DMSO
ALG13	54551	54393	ID=intron_added-1487	TALONT000036091	GT/AG	CANO	DMSO
ALG13	54551	54393	ID=intron_added-1488	TALONT000036091	GT/AG	CANO	DMSO
ALG13	54551	54393	ID=intron_added-1489	TALONT000036091	GT/AG	CANO	DMSO
ALG13	54551	54393	ID=intron_added-1490	TALONT000036091	GT/AG	CANO	DMSO
ALG13	54551	54393	ID=intron_added-1491	TALONT000036091	GT/AG	CANO	DMSO
ALG13	54551	54393	ID=intron_added-1492	TALONT000036091	GT/AG	CANO	DMSO
ALG13	54551	54393	ID=intron_added-1493	TALONT000036091	GT/AG	CANO	DMSO
ALG13	54551	54393	ID=intron_added-1494	TALONT000036091	GT/AG	CANO	DMSO
ALG13	54551	54393	ID=intron_added-1495	TALONT000036091	GT/AG	CANO	DMSO
ALG13	54551	54393	ID=intron_added-1496	TALONT000036091	GT/AG	CANO	DMSO
ALG13	54551	54393	ID=intron_added-1497	TALONT000036091	GT/AG	CANO	DMSO
ALG13	54551	54393	ID=intron_added-1498	TALONT000036091	GT/AG	CANO	DMSO
ALG13	54551	54393	ID=intron_added-1499	TALONT000036091	GT/AG	CANO	DMSO
ALG13	54551	54393	ID=intron_added-1500	TALONT000036091	GT/AG	CANO	DMSO
ALG13	54551	54393	ID=intron_added-1501	TALONT000036091	GT/AG	CANO	DMSO
ALG13	54551	54393	ID=intron_added-1502	TALONT000036091	GT/AG	CANO	DMSO
ALG13	54551	54393	ID=intron_added-1503	TALONT000036091	GT/AG	CANO	DMSO
ALG13	54551	54393	ID=intron_added-1504	TALONT000036091	GT/AG	CANO	DMSO
ALG13	54551	54393	ID=intron_added-1505	TALONT000036091	GT/AG	CANO	DMSO
ALG13	54551	54393	ID=intron_added-1506	TALONT000036091	GT/AG	CANO	DMSO
ALG13	54551	54393	ID=intron_added-1507	TALONT000036091	GT/AG	CANO	DMSO
ALG13	54551	54393	ID=intron_added-1508	TALONT000036091	GT/AG	CANO	DMSO
ALG13	54551	54393	ID=intron_added-1509	TALONT000036091	GT/AG	CANO	DMSO
ALG13	54551	54393	ID=intron_added-1510	TALONT000036091	GT/AG	CANO	DMSO
ALG13	54551	54393	ID=intron_added-1511	TALONT000036091	GT/AG	CANO	DMSO
ALG13	54551	54393	ID=intron_added-1512	TALONT000036091	GT/AG	CANO	DMSO
ALG13	54551	54393	ID=intron_added-1513	TALONT000036091	GT/AG	CANO	DMSO
ALG13	54551	54393	ID=intron_added-1514	TALONT000036091	GT/AG	CANO	DMSO
ALG13	54551	54393	ID=intron_added-1515	TALONT000036091	GT/AG	CANO	DMSO
ALG13	54551	54393	ID=intron_added-1516	TALONT000036091	GT/AG	CANO	DMSO
ALG13	54551	54393	ID=intron_added-1517	TALONT000036091	GT/AG	CANO	DMSO
ALG13	54551	54393	ID=intron_added-1518	TALONT000036091	GT/AG	CANO	DMSO
ALG13	54551	54393	ID=intron_added-1519	TALONT000036091	GT/AG	CANO	DMSO
ALG13	54551	54393	ID=intron_added-1520	TALONT000036091	GT/AG	CANO	DMSO
ALG13	54551	54393	ID=intron_added-1521	TALONT000036091	GT/AG	CANO	DMSO
ALG13	54551	54393	ID=intron_added-1522	TALONT000036091	GT/AG	CANO	DMSO
ALG13	54551	54393	ID=intron_added-1523	TALONT000036091	GT/AG	CANO	DMSO
ALG13	54551	54393	ID=intron_added-1524	TALONT000036091	GT/AG	CANO	DMSO
ALG13	54551	54393	ID=intron_added-1525	TALONT000036091	GT/AG	CANO	DMSO
ALG13	54551	54393	ID=intron_added-1526	TALONT000036091	GT/AG	CANO	DMSO
ALG13	54551	54393	ID=intron_added-1527	TALONT000036091	GT/AG	CANO	DMSO
ALG13	54551	54393	ID=intron_added-1528	TALONT000036091	GT/AG	CANO	DMSO
ALG13	54551	54393	ID=intron_added-1529	TALONT000036091	GT/AG	CANO	DMSO
ALG13	54551	54393	ID=intron_added-1530	TALONT000036091	GT/AG	CANO	DMSO
ALG13	54551	54393	ID=intron_added-1531	TALONT000036091	GT/AG	CANO	DMSO
ALG13	54551	54393	ID=intron_added-1532	TALONT000036091	GT/AG	CANO	DMSO
ALG13	54551	54393	ID=intron_added-1533	TALONT000036091	GT/AG	CANO	DMSO
ALG13	54551	54393	ID=intron_added-1534	TALONT000036091	GT/AG	CANO	DMSO
ALG13	54551	54393	ID=intron_added-1535	TALONT000036091	GT/AG	CANO	DMSO
ALG13	54551	54393	ID=intron_added-1536	TALONT000036091	GT/AG	CANO	DMSO
ALG13	54551	54393	ID=intron_added-1537	TALONT000036091	GT/AG	CANO	DMSO
ALG13	54551	54393	ID=intron_added-1538	TALONT000036091	GT/AG	CANO	DMSO
ALG13	54551	54393	ID=intron_added-1539	TALONT000036091	GT/AG	CANO	DMSO
ALG13	54551	54393	ID=intron_added-1540	TALONT000036091	GT/AG	CANO	DMSO
ALG13	54551	54393	ID=intron_added-1541	TALONT000036091	GT/AG	CANO	DMSO
ALG13	54551	54393	ID=intron_added-1542	TALONT000036091	GT/AG	CANO	DMSO
ALG13	54551	54393	ID=intron_added-1543	TALONT000036091	GT/AG	CANO	DMSO
ALG13	54551	54393	ID=intron_added-1544	TALONT000036091	GT/AG	CANO	DMSO
ALG13	54551	54393	ID=intron_added-1545	TALONT000036091	GT/AG	CANO	DMSO
ALG13	54551	54393	ID=intron_added-1546	TALONT000036091	GT/AG	CANO	DMSO
ALG13	54551	54393	ID=intron_added-1547	TALONT000036091	GT/AG	CANO	DMSO
ALG13	54551	54393	ID=intron_added-1548	TALONT000036091	GT/AG	CANO	DMSO
ALG13	54551	54393	ID=intron_added-1549	TALONT000036091	GT/AG	CANO	DMSO
ALG13	54551	54393	ID=intron_added-1550	TALONT000036091	GT/AG	CANO	DMSO
ALG13	54551	54393	ID=intron_added-1551	TALONT000036091	GT/AG	CANO	DMSO
ALG13	54551	54393	ID=intron_added-1552	TALONT000036091	GT/AG	CANO	DMSO
ALG13	54551	54964	ID=intron_added-1553	TALONT000036091	GT/AG	CANO	DMSO
ALG13	55086	54964	ID=intron_added-1554	TALONT000036091	GT/AG	CANO	DMSO
ALG13	55086	54964	ID=intron_added-1555	TALONT000036091	GT/AG	CANO	DMSO
ALG13	55086	54964	ID=intron_added-1556	TALONT000036091	GT/AG	CANO	DMSO
ALG13	55086	54964	ID=intron_added-1557	TALONT000036091	GT/AG	CANO	DMSO
ALG13	55086	54964	ID=intron_added-1558	TALONT000036091	GT/AG	CANO	DMSO
ALG13	55086	54964	ID=intron_added-1559	TALONT000036091	GT/AG	CANO	DMSO
ALG13	55086	54964	ID=intron_added-1560	TALONT000036091	GT/AG	CANO	DMSO
ALG13	55086	54964	ID=intron_added-1561	TALONT000036091	GT/AG	CANO	DMSO
ALG13	55086	54964	ID=intron_added-1562	TALONT000036091	GT/AG	CANO	DMSO
ALG13	55086	54964	ID=intron_added-1563	TALONT000036091	GT/AG	CANO	DMSO
ALG13	55086	54964	ID=intron_added-1564	TALONT000036091	GT/AG	CANO	DMSO
ALG13	55086	54964	ID=intron_added-1565	TALONT000036091	GT/AG	CANO	DMSO
ALG13	55086	54964	ID=intron_added-1566	TALONT000036091	GT/AG	CANO	DMSO
ALG13	55086	54964	ID=intron_added-1567	TALONT000036091	GT/AG	CANO	DMSO
ALG13	55086	54964	ID=intron_added-1568	TALONT000036091	GT/AG	CANO	DMSO
ALG13	55086	54964	ID=intron_added-1569	TALONT000036091	GT/AG	CANO	DMSO
ALG13	55086	54964	ID=intron_added-1570	TALONT000036091	GT/AG	CANO	DMSO
ALG13	55086	54964	ID=intron_added-1571	TALONT000036091	GT/AG	CANO	DMSO
ALG13	55086	54964	ID=intron_added-1572	TALONT000036091	GT/AG	CANO	DMSO
ALG13	55086	54964	ID=intron_added-1573	TALONT000036091	GT/AG	CANO	DMSO
ALG13	55086	54964	ID=intron_added-1574	TALONT000036091	GT/AG	CANO	DMSO
ALG13	55086	54964	ID=intron_added-1575	TALONT000036091	GT/AG	CANO	DMSO
ALG13	55086	54964	ID=intron_added-1576	TALONT000036091	GT/AG	CANO	DMSO
ALG13	55086	54964	ID=intron_added-1577	TALONT000036091	GT/AG	CANO	DMSO
ALG13	55086	54964	ID=intron_added-1578	TALONT000036091	GT/AG	CANO	DMSO
ALG13	55086	54964	ID=intron_added-1579	TALONT000036091	GT/AG	CANO	DMSO
ALG13	55086	54964	ID=intron_added-1580	TALONT000036091	GT/AG	CANO	DMSO
ALG13	55086	54964	ID=intron_added-1581	TALONT000036091	GT/AG	CANO	DMSO
ALG13	55086	54964	ID=intron_added-1582	TALONT000036091	GT/AG	CANO	DMSO
ALG13	55086	54964	ID=intron_added-1583	TALONT000036091	GT/AG	CANO	DMSO
ALG13	55086	54964	ID=intron_added-1584	TALONT000036091	GT/AG	CANO	DMSO
ALG13	55086	54964	ID=intron_added-1585	TALONT000036091	GT/AG	CANO	DMSO
ALG13	55086	54964	ID=intron_added-1586	TALONT000036091	GT/AG	CANO	DMSO
ALG13	55086	54964	ID=intron_added-1587	TALONT000036091	GT/AG	CANO	DMSO
ALG13	55086	54964	ID=intron_added-1588	TALONT000036091	GT/AG	CANO	DMSO
ALG13	55086	54964	ID=intron_added-1589	TALONT000036091	GT/AG	CANO	DMSO
ALG13	55086	54964	ID=intron_added-1590	TALONT000036091	GT/AG	CANO	DMSO
ALG13	55086	54964	ID=intron_added-1591	TALONT000036091	GT/AG	CANO	DMSO
ALG13	55086	54964	ID=intron_added-1592	TALONT000036091	GT/AG	CANO	DMSO
ALG13	55086	54964	ID=intron_added-1593	TALONT000036091	GT/AG	CANO	DMSO
ALG13	55086	54964	ID=intron_added-1594	TALONT000036091	GT/AG	CANO	DMSO
ALG13	55086	54964	ID=intron_added-1595	TALONT000036091	GT/AG	CANO	DMSO
ALG13	55086	54964	ID=intron_added-1596	TALONT000036091	GT/AG	CANO	DMSO
ALG13	55086	54964	ID=intron_added-1597	TALONT000036091	GT/AG	CANO	DMSO
ALG13	55086	54964	ID=intron_added-1598	TALONT000036091	GT/AG	CANO	DMSO
ALG13	55086	54964	ID=intron_added-1599	TALONT000036091	GT/AG	CANO	DMSO
ALG13	55086	54964	ID=intron_added-1600	TALONT000036091	GT/AG	CANO	DMSO
ALG13	55086	54964	ID=intron_added-1601	TALONT000036091	GT/AG	CANO	DMSO
ALG13	55086	54964	ID=intron_added-1602	TALONT000036091	GT/AG	CANO	DMSO
ALG13	55086	54964	ID=intron_added-1603	TALONT000036091	GT/AG	CANO	DMSO
ALG13	55086	54964	ID=intron_added-1604	TALONT000036091	GT/AG	CANO	DMSO
ALG13	55086	54964	ID=intron_added-1605	TALONT000036091	GT/AG	CANO	DMSO
ALG13	55086	54964	ID=intron_added-1606	TALONT000036091	GT/AG	CANO	DMSO
ALG13	55086	54964	ID=intron_added-1607	TALONT000036091	GT/AG	CANO	DMSO
ALG13	55086	54964	ID=intron_added-1608	TALONT000036091	GT/AG	CANO	DMSO
ALG13	55086	54964	ID=intron_added-1609	TALONT000036091	GT/AG	CANO	DMSO
ALG13	55086	54964	ID=intron_added-1610	TALONT000036091	GT/AG	CANO	DMSO
ALG13	55086	54964	ID=intron_added-1611	TALONT000036091	GT/AG	CANO	DMSO
ALG13	55086	54964	ID=intron_added-1612	TALONT000036091	GT/AG	CANO	DMSO
ALG13	55086	54964	ID=intron_added-1613	TALONT000036091	GT/AG	CANO	DMSO
ALG13	55086	54964	ID=intron_added-1614	TALONT000036091	GT/AG	CANO	DMSO
ALG13	55086	54964	ID=intron_added-1615	TALONT000036091	GT/AG	CANO	DMSO
ALG13	55086	54964	ID=intron_added-1616	TALONT000036091	GT/AG	CANO	DMSO
ALG13	55086	54964	ID=intron_added-1617	TALONT000036091	GT/AG	CANO	DMSO
ALG13	55086	54964	ID=intron_added-1618	TALONT000036091	GT/AG	CANO	DMSO
ALG13	55086	54964	ID=intron_added-1619	TALONT000036091	GT/AG	CANO	DMSO
ALG13	55086	54964	ID=intron_added-1620	TALONT000036091	GT/AG	CANO	DMSO
ALG13	55086	54964	ID=intron_added-1621	TALONT000036091	GT/AG	CANO	DMSO
ALG13	55086	54964	ID=intron_added-1622	TALONT000036091	GT/AG	CANO	DMSO
ALG13	55086	54964	ID=intron_added-1623	TALONT000036091	GT/AG	CANO	DMSO
ALG13	55086	54964	ID=intron_added-1624	TALONT000036091	GT/AG	CANO	DMSO
ALG13	55086	54964	ID=intron_added-1625	TALONT000036091	GT/AG	CANO	DMSO
ALG13	55086	54964	ID=intron_added-1626	TALONT000036091	GT/AG	CANO	DMSO
ALG13	55086	54964	ID=intron_added-1627	TALONT000036091	GT/AG	CANO	DMSO
ALG13	55086	54964	ID=intron_added-1628	TALONT000036091	GT/AG	CANO	DMSO
ALG13	55086	54964	ID=intron_added-1629	TALONT000036091	GT/AG	CANO	DMSO
ALG13	55086	54964	ID=intron_added-1630	TALONT000036091	GT/AG	CANO	DMSO
ALG13	55086	54964	ID=intron_added-1631	TALONT000036091	GT/AG	CANO	DMSO
ALG13	55086	54964	ID=intron_added-1632	TALONT000036091	GT/AG	CANO	DMSO
ALG13	55086	54964	ID=intron_added-1633	TALONT000036091	GT/AG	CANO	DMSO
ALG13	55086	54964	ID=intron_added-1634	TALONT000036091	GT/AG	CANO	DMSO
ALG13	55086	54964	ID=intron_added-1635	TALONT000036091	GT/AG	CANO	DMSO
ALG13	55086	54964	ID=intron_added-1636	TALONT000036091	GT/AG	CANO	DMSO
ALG13	55086	54964	ID=intron_added-1637	TALONT000036091	GT/AG	CANO	DMSO
ALG13	55086	54964	ID=intron_added-1638	TALONT000036091	GT/AG	CANO	DMSO
ALG13	55086	54964	ID=intron_added-1639	TALONT000036091	GT/AG	CANO	DMSO
ALG13	55086	54964	ID=intron_added-1640	TALONT000036091	GT/AG	CANO	DMSO
ALG13	55086	54964	ID=intron_added-1641	TALONT000036091	GT/AG	CANO	DMSO
ALG13	55086	54964	ID=intron_added-1642	TALONT000036091	GT/AG	CANO	DMSO
ALG13	55086	54964	ID=intron_added-1643	TALONT000036091	GT/AG	CANO	DMSO
ALG13	55086	54964	ID=intron_added-1644	TALONT000036091	GT/AG	CANO	DMSO
ALG13	55086	54964	ID=intron_added-1645	TALONT000036091	GT/AG	CANO	DMSO
ALG13	55086	54964	ID=intron_added-1646	TALONT000036091	GT/AG	CANO	DMSO
ALG13	55086	54964	ID=intron_added-1647	TALONT000036091	GT/AG	CANO	DMSO
ALG13	55086	54964	ID=intron_added-1648	TALONT000036091	GT/AG	CANO	DMSO
ALG13	55086	54964	ID=intron_added-1649	TALONT000036091	GT/AG	CANO	DMSO
ALG13	55086	54964	ID=intron_added-1650	TALONT000036091	GT/AG	CANO	DMSO
ALG13	55086	54964	ID=intron_added-1651	TALONT000036091	GT/AG	CANO	DMSO
ALG13	55086	54964	ID=intron_added-1652	TALONT000036091	GT/AG	CANO	DMSO
ALG13	55086	54964	ID=intron_added-1653	TALONT000036091	GT/AG	CANO	DMSO
ALG13	55086	54964	ID=intron_added-1654	TALONT000036091	GT/AG	CANO	DMSO
ALG13	55086	54964	ID=intron_added-1655	TALONT000036091	GT/AG	CANO	DMSO
ALG13	55086	54964	ID=intron_added-1656	TALONT000036091	GT/AG	CANO	DMSO
ALG13	55086	54964	ID=intron_added-1657	TALONT000036091	GT/AG	CANO	DMSO
ALG13	55086	54964	ID=intron_added-1658	TALONT000036091	GT/AG	CANO	DMSO
ALG13	55086	54964	ID=intron_added-1659	TALONT000036091	GT/AG	CANO	DMSO
ALG13	55086	54964	ID=intron_added-1660	TALONT000036091	GT/AG	CANO	DMSO
ALG13	55086	54964	ID=intron_added-1661	TALONT000036091	GT/AG	CANO	DMSO
ALG13	55086	54964	ID=intron_added-1662	TALONT000036091	GT/AG	CANO	DMSO
ALG13	55086	54964	ID=intron_added-1663	TALONT000036091	GT/AG	CANO	DMSO
ALG13	55086	54964	ID=intron_added-1664	TALONT000036091	GT/AG	CANO	DMSO
ALG13	55086	54964	ID=intron_added-1665	TALONT000036091	GT/AG	CANO	DMSO
ALG13	55086	54964	ID=intron_added-1666	TALONT000036091	GT/AG	CANO	DMSO
ALG13	55086	54964	ID=intron_added-1667	TALONT000036091	GT/AG	CANO	DMSO
ALG13	55086	54964	ID=intron_added-1668	TALONT000036091	GT/AG	CANO	DMSO
ALG13	55086	54964	ID=intron_added-1669	TALONT000036091	GT/AG	CANO	DMSO
ALG13	55086	54964	ID=intron_added-1670	TALONT000036091	GT/AG	CANO	DMSO
ALG13	55086	57174	ID=intron_added-1671	TALONT000036091	GT/AG	CANO	DMSO
ALG13	57208	57174	ID=intron_added-1672	TALONT000036091	GT/AG	CANO	DMSO
ALG13	57208	57174	ID=intron_added-1673	TALONT000036091	GT/AG	CANO	DMSO
ALG13	57208	57174	ID=intron_added-1674	TALONT000036091	GT/AG	CANO	DMSO
ALG13	57208	57174	ID=intron_added-1675	TALONT000036091	GT/AG	CANO	DMSO
ALG13	57208	57174	ID=intron_added-1676	TALONT000036091	GT/AG	CANO	DMSO
ALG13	57208	57174	ID=intron_added-1677	TALONT000036091	GT/AG	CANO	DMSO
ALG13	57208	57174	ID=intron_added-1678	TALONT000036091	GT/AG	CANO	DMSO
ALG13	57208	57174	ID=intron_added-1679	TALONT000036091	GT/AG	CANO	DMSO
ALG13	57208	57174	ID=intron_added-1680	TALONT000036091	GT/AG	CANO	DMSO
ALG13	57208	57174	ID=intron_added-1681	TALONT000036091	GT/AG	CANO	DMSO
ALG13	57208	57174	ID=intron_added-1682	TALONT000036091	GT/AG	CANO	DMSO
ALG13	57208	57174	ID=intron_added-1683	TALONT000036091	GT/AG	CANO	DMSO
ALG13	57208	57174	ID=intron_added-1684	TALONT000036091	GT/AG	CANO	DMSO
ALG13	57208	57174	ID=intron_added-1685	TALONT000036091	GT/AG	CANO	DMSO
ALG13	57208	57174	ID=intron_added-1686	TALONT000036091	GT/AG	CANO	DMSO
ALG13	57208	57174	ID=intron_added-1687	TALONT000036091	GT/AG	CANO	DMSO
ALG13	57208	57174	ID=intron_added-1688	TALONT000036091	GT/AG	CANO	DMSO
ALG13	57208	57174	ID=intron_added-1689	TALONT000036091	GT/AG	CANO	DMSO
ALG13	57208	57174	ID=intron_added-1690	TALONT000036091	GT/AG	CANO	DMSO
ALG13	57208	57174	ID=intron_added-1691	TALONT000036091	GT/AG	CANO	DMSO
ALG13	57208	57174	ID=intron_added-1692	TALONT000036091	GT/AG	CANO	DMSO
ALG13	57208	57174	ID=intron_added-1693	TALONT000036091	GT/AG	CANO	DMSO
ALG13	57208	57174	ID=intron_added-1694	TALONT000036091	GT/AG	CANO	DMSO
ALG13	57208	57174	ID=intron_added-1695	TALONT000036091	GT/AG	CANO	DMSO
ALG13	57208	57174	ID=intron_added-1696	TALONT000036091	GT/AG	CANO	DMSO
ALG13	57208	57174	ID=intron_added-1697	TALONT000036091	GT/AG	CANO	DMSO
ALG13	57208	57174	ID=intron_added-1698	TALONT000036091	GT/AG	CANO	DMSO
ALG13	57208	57174	ID=intron_added-1699	TALONT000036091	GT/AG	CANO	DMSO
ALG13	57208	57174	ID=intron_added-1700	TALONT000036091	GT/AG	CANO	DMSO
ALG13	57208	57174	ID=intron_added-1701	TALONT000036091	GT/AG	CANO	DMSO
ALG13	57208	57174	ID=intron_added-1702	TALONT000036091	GT/AG	CANO	DMSO
ALG13	57208	57174	ID=intron_added-1703	TALONT000036091	GT/AG	CANO	DMSO
ALG13	57208	57174	ID=intron_added-1704	TALONT000036091	GT/AG	CANO	DMSO
ALG13	57208	57174	ID=intron_added-1705	TALONT000036091	GT/AG	CANO	DMSO
ALG13	57208	57174	ID=intron_added-1706	TALONT000036091	GT/AG	CANO	DMSO
ALG13	57208	57174	ID=intron_added-1707	TALONT000036091	GT/AG	CANO	DMSO
ALG13	57208	57174	ID=intron_added-1708	TALONT000036091	GT/AG	CANO	DMSO
ALG13	57208	57174	ID=intron_added-1709	TALONT000036091	GT/AG	CANO	DMSO
ALG13	57208	57174	ID=intron_added-1710	TALONT000036091	GT/AG	CANO	DMSO
ALG13	57208	57174	ID=intron_added-1711	TALONT000036091	GT/AG	CANO	DMSO
ALG13	57208	57174	ID=intron_added-1712	TALONT000036091	GT/AG	CANO	DMSO
ALG13	57208	57174	ID=intron_added-1713	TALONT000036091	GT/AG	CANO	DMSO
ALG13	57208	57174	ID=intron_added-1714	TALONT000036091	GT/AG	CANO	DMSO
ALG13	57208	57174	ID=intron_added-1715	TALONT000036091	GT/AG	CANO	DMSO
ALG13	57208	57174	ID=intron_added-1716	TALONT000036091	GT/AG	CANO	DMSO
ALG13	57208	57174	ID=intron_added-1717	TALONT000036091	GT/AG	CANO	DMSO
ALG13	57208	57174	ID=intron_added-1718	TALONT000036091	GT/AG	CANO	DMSO
ALG13	57208	57174	ID=intron_added-1719	TALONT000036091	GT/AG	CANO	DMSO
ALG13	57208	57174	ID=intron_added-1720	TALONT000036091	GT/AG	CANO	DMSO
ALG13	57208	57174	ID=intron_added-1721	TALONT000036091	GT/AG	CANO	DMSO
ALG13	57208	57174	ID=intron_added-1722	TALONT000036091	GT/AG	CANO	DMSO
ALG13	57208	57174	ID=intron_added-1723	TALONT000036091	GT/AG	CANO	DMSO
ALG13	57208	57174	ID=intron_added-1724	TALONT000036091	GT/AG	CANO	DMSO
ALG13	57208	57174	ID=intron_added-1725	TALONT000036091	GT/AG	CANO	DMSO
ALG13	57208	57174	ID=intron_added-1726	TALONT000036091	GT/AG	CANO	DMSO
ALG13	57208	57174	ID=intron_added-1727	TALONT000036091	GT/AG	CANO	DMSO
ALG13	57208	57174	ID=intron_added-1728	TALONT000036091	GT/AG	CANO	DMSO
ALG13	57208	57174	ID=intron_added-1729	TALONT000036091	GT/AG	CANO	DMSO
ALG13	57208	57174	ID=intron_added-1730	TALONT000036091	GT/AG	CANO	DMSO
ALG13	57208	57174	ID=intron_added-1731	TALONT000036091	GT/AG	CANO	DMSO
ALG13	57208	57174	ID=intron_added-1732	TALONT000036091	GT/AG	CANO	DMSO
ALG13	57208	57174	ID=intron_added-1733	TALONT000036091	GT/AG	CANO	DMSO
ALG13	57208	57174	ID=intron_added-1734	TALONT000036091	GT/AG	CANO	DMSO
ALG13	57208	57174	ID=intron_added-1735	TALONT000036091	GT/AG	CANO	DMSO
ALG13	57208	57174	ID=intron_added-1736	TALONT000036091	GT/AG	CANO	DMSO
ALG13	57208	57174	ID=intron_added-1737	TALONT000036091	GT/AG	CANO	DMSO
ALG13	57208	57174	ID=intron_added-1738	TALONT000036091	GT/AG	CANO	DMSO
ALG13	57208	57174	ID=intron_added-1739	TALONT000036091	GT/AG	CANO	DMSO
ALG13	57208	57174	ID=intron_added-1740	TALONT000036091	GT/AG	CANO	DMSO
ALG13	57208	57174	ID=intron_added-1741	TALONT000036091	GT/AG	CANO	DMSO
ALG13	57208	57174	ID=intron_added-1742	TALONT000036091	GT/AG	CANO	DMSO
ALG13	57208	57174	ID=intron_added-1743	TALONT000036091	GT/AG	CANO	DMSO
ALG13	57208	57174	ID=intron_added-1744	TALONT000036091	GT/AG	CANO	DMSO
ALG13	57208	57174	ID=intron_added-1745	TALONT000036091	GT/AG	CANO	DMSO
ALG13	57208	57174	ID=intron_added-1746	TALONT000036091	GT/AG	CANO	DMSO
ALG13	57208	57174	ID=intron_added-1747	TALONT000036091	GT/AG	CANO	DMSO
ALG13	57208	57174	ID=intron_added-1748	TALONT000036091	GT/AG	CANO	DMSO
ALG13	57208	57174	ID=intron_added-1749	TALONT000036091	GT/AG	CANO	DMSO
ALG13	57208	57174	ID=intron_added-1750	TALONT000036091	GT/AG	CANO	DMSO
ALG13	57208	57174	ID=intron_added-1751	TALONT000036091	GT/AG	CANO	DMSO
ALG13	57208	57174	ID=intron_added-1752	TALONT000036091	GT/AG	CANO	DMSO
ALG13	57208	57174	ID=intron_added-1753	TALONT000036091	GT/AG	CANO	DMSO
ALG13	57208	57174	ID=intron_added-1754	TALONT000036091	GT/AG	CANO	DMSO
ALG13	57208	57174	ID=intron_added-1755	TALONT000036091	GT/AG	CANO	DMSO
ALG13	57208	57174	ID=intron_added-1756	TALONT000036091	GT/AG	CANO	DMSO
ALG13	57208	57174	ID=intron_added-1757	TALONT000036091	GT/AG	CANO	DMSO
ALG13	57208	57174	ID=intron_added-1758	TALONT000036091	GT/AG	CANO	DMSO
ALG13	57208	57174	ID=intron_added-1759	TALONT000036091	GT/AG	CANO	DMSO
ALG13	57208	57174	ID=intron_added-1760	TALONT000036091	GT/AG	CANO	DMSO
ALG13	57208	57174	ID=intron_added-1761	TALONT000036091	GT/AG	CANO	DMSO
ALG13	57208	57174	ID=intron_added-1762	TALONT000036091	GT/AG	CANO	DMSO
ALG13	57208	57174	ID=intron_added-1763	TALONT000036091	GT/AG	CANO	DMSO
ALG13	57208	57174	ID=intron_added-1764	TALONT000036091	GT/AG	CANO	DMSO
ALG13	57208	57174	ID=intron_added-1765	TALONT000036091	GT/AG	CANO	DMSO
ALG13	57208	57174	ID=intron_added-1766	TALONT000036091	GT/AG	CANO	DMSO
ALG13	57208	57174	ID=intron_added-1767	TALONT000036091	GT/AG	CANO	DMSO
ALG13	57208	57174	ID=intron_added-1768	TALONT000036091	GT/AG	CANO	DMSO
ALG13	57208	57174	ID=intron_added-1769	TALONT000036091	GT/AG	CANO	DMSO
ALG13	57208	57174	ID=intron_added-1770	TALONT000036091	GT/AG	CANO	DMSO
ALG13	57208	57174	ID=intron_added-1771	TALONT000036091	GT/AG	CANO	DMSO
ALG13	57208	57174	ID=intron_added-1772	TALONT000036091	GT/AG	CANO	DMSO
ALG13	57208	57174	ID=intron_added-1773	TALONT000036091	GT/AG	CANO	DMSO
ALG13	57208	57174	ID=intron_added-1774	TALONT000036091	GT/AG	CANO	DMSO
ALG13	57208	57174	ID=intron_added-1775	TALONT000036091	GT/AG	CANO	DMSO
ALG13	57208	57174	ID=intron_added-1776	TALONT000036091	GT/AG	CANO	DMSO
ALG13	57208	57174	ID=intron_added-1777	TALONT000036091	GT/AG	CANO	DMSO
ALG13	57208	57174	ID=intron_added-1778	TALONT000036091	GT/AG	CANO	DMSO
ALG13	57208	57174	ID=intron_added-1779	TALONT000036091	GT/AG	CANO	DMSO
ALG13	57208	57174	ID=intron_added-1780	TALONT000036091	GT/AG	CANO	DMSO
ALG13	57208	57174	ID=intron_added-1781	TALONT000036091	GT/AG	CANO	DMSO
ALG13	57208	57174	ID=intron_added-1782	TALONT000036091	GT/AG	CANO	DMSO
ALG13	57208	57174	ID=intron_added-1783	TALONT000036091	GT/AG	CANO	DMSO
ALG13	57208	57174	ID=intron_added-1784	TALONT000036091	GT/AG	CANO	DMSO
ALG13	57208	57174	ID=intron_added-1785	TALONT000036091	GT/AG	CANO	DMSO
ALG13	57208	57174	ID=intron_added-1786	TALONT000036091	GT/AG	CANO	DMSO
ALG13	57208	57174	ID=intron_added-1787	TALONT000036091	GT/AG	CANO	DMSO
ALG13	57208	57304	ID=intron_added-1788	TALONT000036091	GT/AG	CANO	DMSO
ALG13	57361	57304	ID=intron_added-1789	TALONT000036091	GT/AG	CANO	DMSO
ALG13	57361	57304	ID=intron_added-1790	TALONT000036091	GT/AG	CANO	DMSO
ALG13	57361	57304	ID=intron_added-1791	TALONT000036091	GT/AG	CANO	DMSO
ALG13	57361	57304	ID=intron_added-1792	TALONT000036091	GT/AG	CANO	DMSO
ALG13	57361	57304	ID=intron_added-1793	TALONT000036091	GT/AG	CANO	DMSO
ALG13	57361	57304	ID=intron_added-1794	TALONT000036091	GT/AG	CANO	DMSO
ALG13	57361	57304	ID=intron_added-1795	TALONT000036091	GT/AG	CANO	DMSO
ALG13	57361	57304	ID=intron_added-1796	TALONT000036091	GT/AG	CANO	DMSO
ALG13	57361	57304	ID=intron_added-1797	TALONT000036091	GT/AG	CANO	DMSO
ALG13	57361	57304	ID=intron_added-1798	TALONT000036091	GT/AG	CANO	DMSO
ALG13	57361	57304	ID=intron_added-1799	TALONT000036091	GT/AG	CANO	DMSO
ALG13	57361	57304	ID=intron_added-1800	TALONT000036091	GT/AG	CANO	DMSO
ALG13	57361	57304	ID=intron_added-1801	TALONT000036091	GT/AG	CANO	DMSO
ALG13	57361	57304	ID=intron_added-1802	TALONT000036091	GT/AG	CANO	DMSO
ALG13	57361	57304	ID=intron_added-1803	TALONT000036091	GT/AG	CANO	DMSO
ALG13	57361	57304	ID=intron_added-1804	TALONT000036091	GT/AG	CANO	DMSO
ALG13	57361	57304	ID=intron_added-1805	TALONT000036091	GT/AG	CANO	DMSO
ALG13	57361	57304	ID=intron_added-1806	TALONT000036091	GT/AG	CANO	DMSO
ALG13	57361	57304	ID=intron_added-1807	TALONT000036091	GT/AG	CANO	DMSO
ALG13	57361	57304	ID=intron_added-1808	TALONT000036091	GT/AG	CANO	DMSO
ALG13	57361	57304	ID=intron_added-1809	TALONT000036091	GT/AG	CANO	DMSO
ALG13	57361	57304	ID=intron_added-1810	TALONT000036091	GT/AG	CANO	DMSO
ALG13	57361	57304	ID=intron_added-1811	TALONT000036091	GT/AG	CANO	DMSO
ALG13	57361	57304	ID=intron_added-1812	TALONT000036091	GT/AG	CANO	DMSO
ALG13	57361	57304	ID=intron_added-1813	TALONT000036091	GT/AG	CANO	DMSO
ALG13	57361	57304	ID=intron_added-1814	TALONT000036091	GT/AG	CANO	DMSO
ALG13	57361	57304	ID=intron_added-1815	TALONT000036091	GT/AG	CANO	DMSO
ALG13	57361	57304	ID=intron_added-1816	TALONT000036091	GT/AG	CANO	DMSO
ALG13	57361	57304	ID=intron_added-1817	TALONT000036091	GT/AG	CANO	DMSO
ALG13	57361	57304	ID=intron_added-1818	TALONT000036091	GT/AG	CANO	DMSO
ALG13	57361	57304	ID=intron_added-1819	TALONT000036091	GT/AG	CANO	DMSO
ALG13	57361	57304	ID=intron_added-1820	TALONT000036091	GT/AG	CANO	DMSO
ALG13	57361	57304	ID=intron_added-1821	TALONT000036091	GT/AG	CANO	DMSO
ALG13	57361	57304	ID=intron_added-1822	TALONT000036091	GT/AG	CANO	DMSO
ALG13	57361	57304	ID=intron_added-1823	TALONT000036091	GT/AG	CANO	DMSO
ALG13	57361	57304	ID=intron_added-1824	TALONT000036091	GT/AG	CANO	DMSO
ALG13	57361	57304	ID=intron_added-1825	TALONT000036091	GT/AG	CANO	DMSO
ALG13	57361	57304	ID=intron_added-1826	TALONT000036091	GT/AG	CANO	DMSO
ALG13	57361	57304	ID=intron_added-1827	TALONT000036091	GT/AG	CANO	DMSO
ALG13	57361	57304	ID=intron_added-1828	TALONT000036091	GT/AG	CANO	DMSO
ALG13	57361	57304	ID=intron_added-1829	TALONT000036091	GT/AG	CANO	DMSO
ALG13	57361	57304	ID=intron_added-1830	TALONT000036091	GT/AG	CANO	DMSO
ALG13	57361	57304	ID=intron_added-1831	TALONT000036091	GT/AG	CANO	DMSO
ALG13	57361	57304	ID=intron_added-1832	TALONT000036091	GT/AG	CANO	DMSO
ALG13	57361	57304	ID=intron_added-1833	TALONT000036091	GT/AG	CANO	DMSO
ALG13	57361	57304	ID=intron_added-1834	TALONT000036091	GT/AG	CANO	DMSO
ALG13	57361	57304	ID=intron_added-1835	TALONT000036091	GT/AG	CANO	DMSO
ALG13	57361	57304	ID=intron_added-1836	TALONT000036091	GT/AG	CANO	DMSO
ALG13	57361	57304	ID=intron_added-1837	TALONT000036091	GT/AG	CANO	DMSO
ALG13	57361	57304	ID=intron_added-1838	TALONT000036091	GT/AG	CANO	DMSO
ALG13	57361	57304	ID=intron_added-1839	TALONT000036091	GT/AG	CANO	DMSO
ALG13	57361	57304	ID=intron_added-1840	TALONT000036091	GT/AG	CANO	DMSO
ALG13	57361	57304	ID=intron_added-1841	TALONT000036091	GT/AG	CANO	DMSO
ALG13	57361	57304	ID=intron_added-1842	TALONT000036091	GT/AG	CANO	DMSO
ALG13	57361	57304	ID=intron_added-1843	TALONT000036091	GT/AG	CANO	DMSO
ALG13	57361	57304	ID=intron_added-1844	TALONT000036091	GT/AG	CANO	DMSO
ALG13	57361	57304	ID=intron_added-1845	TALONT000036091	GT/AG	CANO	DMSO
ALG13	57361	57304	ID=intron_added-1846	TALONT000036091	GT/AG	CANO	DMSO
ALG13	57361	57304	ID=intron_added-1847	TALONT000036091	GT/AG	CANO	DMSO
ALG13	57361	57304	ID=intron_added-1848	TALONT000036091	GT/AG	CANO	DMSO
ALG13	57361	57304	ID=intron_added-1849	TALONT000036091	GT/AG	CANO	DMSO
ALG13	57361	57304	ID=intron_added-1850	TALONT000036091	GT/AG	CANO	DMSO
ALG13	57361	57304	ID=intron_added-1851	TALONT000036091	GT/AG	CANO	DMSO
ALG13	57361	57304	ID=intron_added-1852	TALONT000036091	GT/AG	CANO	DMSO
ALG13	57361	57304	ID=intron_added-1853	TALONT000036091	GT/AG	CANO	DMSO
ALG13	57361	57304	ID=intron_added-1854	TALONT000036091	GT/AG	CANO	DMSO
ALG13	57361	57304	ID=intron_added-1855	TALONT000036091	GT/AG	CANO	DMSO
ALG13	57361	57304	ID=intron_added-1856	TALONT000036091	GT/AG	CANO	DMSO
ALG13	57361	57304	ID=intron_added-1857	TALONT000036091	GT/AG	CANO	DMSO
ALG13	57361	57304	ID=intron_added-1858	TALONT000036091	GT/AG	CANO	DMSO
ALG13	57361	57304	ID=intron_added-1859	TALONT000036091	GT/AG	CANO	DMSO
ALG13	57361	57304	ID=intron_added-1860	TALONT000036091	GT/AG	CANO	DMSO
ALG13	57361	57304	ID=intron_added-1861	TALONT000036091	GT/AG	CANO	DMSO
ALG13	57361	57304	ID=intron_added-1862	TALONT000036091	GT/AG	CANO	DMSO
ALG13	57361	57304	ID=intron_added-1863	TALONT000036091	GT/AG	CANO	DMSO
ALG13	57361	57304	ID=intron_added-1864	TALONT000036091	GT/AG	CANO	DMSO
ALG13	57361	57304	ID=intron_added-1865	TALONT000036091	GT/AG	CANO	DMSO
ALG13	57361	57304	ID=intron_added-1866	TALONT000036091	GT/AG	CANO	DMSO
ALG13	57361	57304	ID=intron_added-1867	TALONT000036091	GT/AG	CANO	DMSO
ALG13	57361	57304	ID=intron_added-1868	TALONT000036091	GT/AG	CANO	DMSO
ALG13	57361	57304	ID=intron_added-1869	TALONT000036091	GT/AG	CANO	DMSO
ALG13	57361	57304	ID=intron_added-1870	TALONT000036091	GT/AG	CANO	DMSO
ALG13	57361	57304	ID=intron_added-1871	TALONT000036091	GT/AG	CANO	DMSO
ALG13	57361	57304	ID=intron_added-1872	TALONT000036091	GT/AG	CANO	DMSO
ALG13	57361	57304	ID=intron_added-1873	TALONT000036091	GT/AG	CANO	DMSO
ALG13	57361	57304	ID=intron_added-1874	TALONT000036091	GT/AG	CANO	DMSO
ALG13	57361	57304	ID=intron_added-1875	TALONT000036091	GT/AG	CANO	DMSO
ALG13	57361	57304	ID=intron_added-1876	TALONT000036091	GT/AG	CANO	DMSO
ALG13	57361	57304	ID=intron_added-1877	TALONT000036091	GT/AG	CANO	DMSO
ALG13	57361	57304	ID=intron_added-1878	TALONT000036091	GT/AG	CANO	DMSO
ALG13	57361	57304	ID=intron_added-1879	TALONT000036091	GT/AG	CANO	DMSO
ALG13	57361	57304	ID=intron_added-1880	TALONT000036091	GT/AG	CANO	DMSO
ALG13	57361	57304	ID=intron_added-1881	TALONT000036091	GT/AG	CANO	DMSO
ALG13	57361	57304	ID=intron_added-1882	TALONT000036091	GT/AG	CANO	DMSO
ALG13	57361	57304	ID=intron_added-1883	TALONT000036091	GT/AG	CANO	DMSO
ALG13	57361	57304	ID=intron_added-1884	TALONT000036091	GT/AG	CANO	DMSO
ALG13	57361	57304	ID=intron_added-1885	TALONT000036091	GT/AG	CANO	DMSO
ALG13	57361	57304	ID=intron_added-1886	TALONT000036091	GT/AG	CANO	DMSO
ALG13	57361	57304	ID=intron_added-1887	TALONT000036091	GT/AG	CANO	DMSO
ALG13	57361	57304	ID=intron_added-1888	TALONT000036091	GT/AG	CANO	DMSO
ALG13	57361	57304	ID=intron_added-1889	TALONT000036091	GT/AG	CANO	DMSO
ALG13	57361	57304	ID=intron_added-1890	TALONT000036091	GT/AG	CANO	DMSO
ALG13	57361	57304	ID=intron_added-1891	TALONT000036091	GT/AG	CANO	DMSO
ALG13	57361	57304	ID=intron_added-1892	TALONT000036091	GT/AG	CANO	DMSO
ALG13	57361	57304	ID=intron_added-1893	TALONT000036091	GT/AG	CANO	DMSO
ALG13	57361	57304	ID=intron_added-1894	TALONT000036091	GT/AG	CANO	DMSO
ALG13	57361	57304	ID=intron_added-1895	TALONT000036091	GT/AG	CANO	DMSO
ALG13	57361	57304	ID=intron_added-1896	TALONT000036091	GT/AG	CANO	DMSO
ALG13	57361	57304	ID=intron_added-1897	TALONT000036091	GT/AG	CANO	DMSO
ALG13	57361	57304	ID=intron_added-1898	TALONT000036091	GT/AG	CANO	DMSO
ALG13	57361	57304	ID=intron_added-1899	TALONT000036091	GT/AG	CANO	DMSO
ALG13	57361	57304	ID=intron_added-1900	TALONT000036091	GT/AG	CANO	DMSO
ALG13	57361	57304	ID=intron_added-1901	TALONT000036091	GT/AG	CANO	DMSO
ALG13	57361	57304	ID=intron_added-1902	TALONT000036091	GT/AG	CANO	DMSO
ALG13	57361	61830	ID=intron_added-1903	TALONT000036091	GT/AG	CANO	DMSO
ALG13	61903	61830	ID=intron_added-1904	TALONT000036091	GT/AG	CANO	DMSO
ALG13	61903	61830	ID=intron_added-1905	TALONT000036091	GT/AG	CANO	DMSO
ALG13	61903	61830	ID=intron_added-1906	TALONT000036091	GT/AG	CANO	DMSO
[truncated: 40,194 more rows]

## Sheet: Amplicon_gene_targets
>ALG13	CTGTAGACTGCTAGGGAGGATTGGATGTCTATTTGTCCCTTCTCATAATCTTGTTTGGGAGTTAAATGTGCAACTTTGTTTCATCCATTTCCCCCTTTCAAGATATGAAACTGCTTTCTGAGATGTGAAAAGTCTAGAAAAATGGTAATCAAATGGGCAAGCATGGGGGCTGAGGATTGAATGAGCATGATCAAGGGAGTTACTTGTAGGGCTGTAGCTTCAGCAGCTGCATCAGCAAGATGATTGCCCTTACTGTCTTCAGAGTTTTCAGGGGAGTATCCTTGGATCTTGATAATAGCAAGAGATAATAGAGCCTGAATAGCTTTTAGAAGTGTCAAAACAAAAATCTTTATTTTTAATAGGTTGTCTGGAGGAGGTCAAAAAACCTCATTGTTTCCA…
[truncated: 4 more rows]
