# Supplementary material for: Deployment of non-canonical splicing in tunicate genomes is mediated by divergent U2AF function and changing m6A modification in U1 and U6 snRNA
Source: Nucleic Acids Res. 2026 Jul 2;54(12):gkag659. doi: 10.1093/nar/gkag659 (PMC13326754; doi:10.1093/nar/gkag659)
Supplement: gkag659_Supplemental_Files [file gkag659_supplemental_files.zip › SI_U2AF1count.xlsx]

## Sheet: Oligos_lib
Oligo_name	Sequence
>AAA/GT-AG:gap0_1	GGATTAATGTTTTTGTATTTAGAACACGAAAA
>AAA/GT-AG:gap0_2	GGCAACACCTTTTACTTTTCAGCTATCGACCA
>AAA/GT-AG:gap0_3	GGATTCATTTATTTTTTTACAGAAAATGGAAA
>AAA/GT-AG:gap0_4	GGATTACTTTTTTATTTCTCAGACGACTCAGT
>AAA/GT-AG:gap0_5	GGAATTTCCTTCTCTCTTATAGAAAAACGCTC
>AAA/GT-AG:gap0_6	GGAATTTTTTTTATCATTTTAGACCCCGCCGT
>AAA/GT-AG:gap0_7	GGCTCTTTCTTCTGTATCTTAGAATCTACCTA
>AAA/GT-AG:gap0_8	GGCAATAAATCTTTATTTTCAGTGAAATACCC
>AAA/GT-AG:gap1_10	GGAAAATATTCAATTTTTCTAGGACCTCCACC
>AAA/GT-AG:gap1_11	GGCATCACGTTATTTATTACAGGCTTGAAGAA
>AAA/GT-AG:gap1_12	GGACTAATATTTCCAAATTTAGGCAACAAGTA
>AAA/GT-AG:gap2_13	GGCATTTTTATTTTACTTTCAGGTTGAACGAA
>AAC/AC-AT:gap1_15	GGTCCCACACTATGCTTTCTATAACCTAAACT
>AAC/AG-AT:gap0_16	GGCATTTCAAAACGTTTTGTATTCGGTTCGAC
>AAC/AG-AT:gap0_17	GGAAATTTCAGCCTGTTTTCATTGTGGATTCC
>AAC/AG-AT:gap0_18	GGTATTCCAACGCTTTTTTTATGGCTAAAATC
>AAC/AG-AT:gap0_19	GGTTGTGAACCTAAACTTCCATGTCGCGAATT
>AAC/AG-AT:gap0_20	GGAATTTCAAAACTCCGTTCATGATTTCATCG
>AAC/AG-AT:gap0_21	GGTCTACTTTCTGTCTTCTCATTGTGTGTTTT
>AAC/AG-AT:gap0_22	GGCAAATTTCTACGCACTTTATTGCAACACGC
>AAC/AG-AT:gap1_24	GGAATTTTCAAACCCGAGTCATATTTACACGA
>AAC/AG-AT:gap1_25	GGACCACGCTGTTTTTTCTTATAACGCCAAGT
>AAC/AG-AT:gap1_26	GGTTTTCCTAAAACACGCAAATAACAACCACA
>AAC/AG-AT:gap1_27	GGATTTTTCAAACGCTTTTTATACACGTCGTG
>AAC/AG-AT:gap1_28	GGCAGAAAACGCGTTTGTTTATAATGACCAGG
>AAC/AG-AT:gap1_29	GGCATTTTGAAACTTTCCGTATAAATTCGCGA
>AAC/GC-AT:gap0_30	GGTTAAATAACCACGTTCTTATCGGGAAGTTG
>AAC/GT-AG:gap0_31	GGCAGTTTTTTCCAATTTTCAGCATGTACCAC
>AAC/GT-AG:gap0_32	GGTAATCTCTTTTTATATTTAGTCTCTTGGAA
>AAC/GT-AG:gap0_33	GGCCCATTTTTATTTATTTTAGATTTGTACCG
>AAC/GT-AG:gap0_34	GGATTATTTTTCAAAATTTTAGACGCCGGCGG
>AAC/GT-AG:gap0_35	GGCGTGACCCTGTTTTTCCCAGCTAAAAAAGA
>AAC/GT-AG:gap1_36	GGACTACCCTAAATATTTACAGGCTCACATGC
>AAC/GT-AG:gap1_37	GGAACTTTCATTTCAATTTCAGGAAAAGCTTG
>AAC/TG-AC:gap4_38	GGTATATGTGCCAACTGACCACTGTTTTGTTT
>AAC/TG-AT:gap0_39	GGTTTTTAAAAACCTTTCCTATCAACCCCTGC
>AAC/TG-AT:gap0_40	GGATTTCATCACCCCGTGATATGATCGCGACT
>AAG/CC-AT:gap0_41	GGATTCAAACGCGTGTTTTTATGAACCCCGAG
>AAG/CT-AC:gap4_42	GGTTGGTAACCCTGGCTTCCACGCTTGTTCCT
>AAG/GC-AT:gap0_43	GGTTTAAACCTTTGTTTTTCATCCTCGGTTAG
>AAG/GG-AG:gap2_44	GGTTTTTCCAAATCTCCCTCAGACAAAACCTG
>AAG/GT-AG:gap2_45	GGCATAATTTTAACATTTTTAGCAACACCAAC
>AAG/GT-AG:gap2_46	GGAACTTTTATTTCTTTTTTAGAAACCATTCG
>AAG/GT-AG:gap2_47	GGCACAATTTCCCTTATTTCAGTGTTGCGACA
>AAG/GT-AG:gap2_48	GGTTTTATGTTTATTTTTTCAGTACCAACAAG
>AAG/GT-AG:gap2_49	GGACTTTTCTGATCATTTCTAGACGATTCCGA
>AAG/GT-AG:gap2_51	GGATTTTTCCCCTTTCTTTCAGTTTCAAACTA
>AAG/GT-AG:gap2_52	GGCGTTTTTTTTGTCTTTTTAGTCGAGAAATT
>AAG/GT-AG:gap2_53	GGACCATATTCTTATTTTCTAGAGTGCGGAGT
>AAG/GT-AG:gap2_54	GGATTTTTCTTTTTCAATTCAGTCGGCAAGCA
>AAG/GT-AG:gap2_55	GGCGAACCATTGATAATTTTAGTCAAAAATAT
>AAG/GT-AG:gap2_56	GGCACCAGAAATTAAATTTCAGCTCGCAAACA
>AAG/GT-AG:gap2_57	GGCCTTTTTTTTTCATTTTCAGCGCGACGTCC
>AAG/GT-AG:gap2_58	GGCATTTTATTTTCTATTTTAGTTGGCCAATT
>AAG/GT-AG:gap2_59	GGTTTTTTTTTCTTATTTTCAGATACGACTTA
>AAG/GT-AG:gap2_60	GGATTTTTCCAACTTTTTTCAGCCGGTGTCGA
>AAG/GT-AG:gap2_61	GGATTTACAATTTTCTTTTCAGTCCAAGTGTT
>AAG/GT-AG:gap2_62	GGATGTTTTTTTATTTTTTTAGTGGTGCTTTG
>AAG/GT-AG:gap2_64	GGCATTTTTTTCTTCATTTTAGCGACCTCGAC
>AAG/GT-AG:gap2_65	GGCGATATATTTTTTATTTTAGAATGGAATTA
>AAG/GT-AG:gap2_66	GGATTGATTTATAAATTTTCAGACCGCGATCT
>AAG/GT-AG:gap3_68	GGCATTTCTTTAACATTTTCAGGACGACACAA
>AAG/GT-AG:gap3_69	GGCGACCAATTTAAAATTTTAGGAAAAATCTG
>AAG/GT-AG:gap3_70	GGAAATTTCATTTTTCATTTAGGATACCGCCC
>AAG/GT-AG:gap3_71	GGACTCCCATTTTCTATTTCAGGCTTCCCAGA
>AAG/GT-AG:gap3_72	GGTTTTTTTTTTTTATTTTTAGGATGGCGAAG
>AAG/GT-AG:gap3_73	GGAATTCATTTGTTATCTTTAGGCACTCGAGC
>AAG/GT-AG:gap3_74	GGAATTATTTATTTATTTGTAGGATCGAAACC
>AAG/GT-AG:gap3_75	GGTTTCAAACGTTTTATTTCAGGATCACGGAG
>AAG/GT-AG:gap3_76	GGCTTAAAATTAACTCATTTAGGCCGAACAAG
>AAG/GT-AG:gap3_77	GGTCAATTTTTTTCCCATTTAGGACTTGCCAT
>AAG/GT-AG:gap3_78	GGTAAATTTTCAATATTTTCAGGACTCCGAAT
>AAG/GT-AG:gap3_79	GGAAACATTTTTTGTATTTCAGGCTGAAGGAA
>AAG/GT-AG:gap3_80	GGCACTTTTTTCACCATTTCAGGCCTGGGAGG
>AAG/GT-AG:gap3_81	GGAATATTTTTTCCTTCTCTAGGCAAACAAAC
>AAG/GT-AG:gap3_82	GGTCATTTTTTACGTTTTTCAGGAGGAACTTT
>AAG/GT-AG:gap3_83	GGCCAACTTTCTATTGTTTTAGGCACCAACTC
>AAG/GT-AG:gap3_84	GGCATTTTTTTTATAATTCTAGGAATCCGGAC
>AAG/GT-AG:gap3_85	GGACTGTTTCTTAACATTTCAGGCAAACCAGC
>AAG/GT-AG:gap3_86	GGTACTATTTTTCAACTTTCAGGACCAAACCG
>AAG/GT-AG:gap3_87	GGTTTTATTTTTTCATTTCTAGGGCAACAAAA
>AAG/GT-AG:gap3_88	GGCCAAATTTCTTATATTCTAGGCGGTCGACT
>AAG/GT-AG:gap3_89	GGTTCAATTATTTTAACTTTAGGCGGTCGACG
>AAG/GT-AG:gap4_90	GGTAATTTTTTTTCACTTTCAGGTTGAAGAAA
>AAG/GT-AG:gap4_92	GGAACACTCTATTTCATTTCAGGTCATCCCGG
>AAG/GT-AG:gap4_93	GGAAAATCACTTTCTTTTTTAGGTTCCGCTAT
>AAG/GT-AG:gap4_94	GGCTGATTTTAATGTTTTTTAGGTCACCGGGC
>AAG/GT-AG:gap4_95	GGACCTTATTGTACTTTTTCAGGTATTACAAG
>AAG/TC-AG:gap2_96	GGTATTTGCTGAAACTTTGCAGACGAGTTAAC
>AAG/TG-AG:gap3_97	GGAATAATGACCAACCTGTCAGTTTGAAAACT
>AAG/TG-AT:gap0_98	GGTTTTTTCATCAAATTTTTATCACACCGCTT
>AAG/TG-AT:gap0_99	GGAAAATCAACACTTTGCCCATGAGTTTTCAA
>AAT/AC-AT:gap2_100	GGATTCCGGCACACTTCTCCATGAACCGGGAC
>AAT/AG-AC:gap0_101	GGTTTTTCACAACCTTCTCCACGCTGCGGCGA
>AAT/AG-AC:gap0_102	GGTTGACTAATCGCTGACGAACTCGAGTTTTT
>AAT/AG-AC:gap0_103	GGTCCCAACCTTCCTCTCTCACGCGCCATCAT
>AAT/AG-AT:gap2_105	GGATTTTTACCACAACCACCATCATCAACAAT
>AAT/AG-AT:gap2_106	GGTCATTGTAACGCTCTTTCATGCGTCATCGG
>AAT/AG-AT:gap2_107	GGTTCGCAACGTTTTTCCTCATGACTCCGAAC
>AAT/AG-AT:gap2_108	GGTTATATCAACCATTTGCTATCTTGAGCCGG
>AAT/AG-AT:gap2_109	GGTCATCAAACTTGTCTTTTATTAGGAGCTAC
>AAT/AG-AT:gap3_110	GGTGCCCAACTCACTTTTTTATATAAAAAAAC
>AAT/AG-AT:gap3_111	GGTTAAAAACCTCTTTTTTCATACATCGACGA
>AAT/CA-AG:gap0_112	GGATTCTCACCCCTCCTTCTAGAGTTTCAGTT
>AAT/CG-AC:gap0_113	GGTTCGCAAACCCACTTTGTACGACACTTGGC
>AAT/CG-AT:gap2_114	GGCAATTTCTAACCTTTTTCATGCCGTTTTCA
>AAT/CT-AC:gap0_115	GGAACTTTACCTACTTTTTCACGACGAAAAAC
>AAT/GA-AG:gap0_116	GGCGCGTATTGTGTTGTTTTAGTCATCAACTA
>AAT/GA-AT:gap2_117	GGTATTGCCATCTTTGTTTTATCCCTCGCCAA
>AAT/GC-AC:gap1_118	GGATTTTTCCACACTTTGGAACGTATCGTTGG
>AAT/GC-AC:gap1_119	GGACTTCGACCCACTGTTCCACGGCCTCATCT
>AAT/GC-AC:gap2_120	GGATTTTCACCTTTTTCCCTACGCGGTGAGGC
>AAT/GC-AG:gap0_121	GGCTCATTTTGAACGCTTTCAGTGCCTCTGCG
>AAT/GC-AG:gap0_122	GGTGTTTTATCACTTTTTGCAGCTACATACGC
>AAT/GC-AG:gap0_123	GGTTACAATTTCCTCTTTTCAGTTATCAAGTG
>AAT/GC-AG:gap0_125	GGTGAAATAAATGTTCTGTTAGACTTGATTGA
>AAT/GC-AG:gap0_126	GGTTTCAAAATTTTGGTTTCAGTGTGGGAAGA
>AAT/GC-AG:gap0_127	GGTAACCGCCCTTTTTTCTCAGTGAATAAAAA
>AAT/GC-AG:gap0_128	GGTTTGTTTTCTAAATCTCCAGCTTCAAACGC
>AAT/GC-AG:gap1_129	GGTTTTCTAAAACTCATGCTAGGTCGCCAAAG
>AAT/GC-AG:gap1_130	GGTGAGAAAGTCTGTGCGCCAGGTAAATTTCC
>AAT/GC-AG:gap1_131	GGTTTCCAACACTGCCCCCCAGGTCCGAAAAC
>AAT/GC-AG:gap1_132	GGTTTGCGCAACTTGGTTCTAGGGGTCGACAC
>AAT/GC-AG:gap2_133	GGCTTGAGCACCGTTCCCCCAGGCTTGCACAT
>AAT/GC-AT:gap2_134	GGTTGTTGACCTTTTGATTTATCCTCCGAACT
>AAT/GC-AT:gap2_135	GGATTCAAAACCTCGCGCCTATCTCTTTTTGA
>AAT/GC-AT:gap2_136	GGTTTATCAATTTTTCCCTCATAACGGCGCTA
>AAT/GC-AT:gap2_137	GGAATTTATTCACCCTCTTCATCTTTTGGCTA
>AAT/GC-AT:gap2_138	GGTTTCACAACTTTTGACTCATTGCTTCCGAA
>AAT/GC-AT:gap2_139	GGTTTTTCAAGGTCGCGCTTATACAGGCAGCC
>AAT/GC-AT:gap2_140	GGTGATTTTTAACATGATTCATCTCTCAATTT
>AAT/GC-AT:gap2_142	GGTTAAAACCGTGTGTCTCCATCTCGCCCGAC
>AAT/GC-AT:gap2_143	GGTCGACCACTCTGCTTCCCATACCCGCAAAA
>AAT/GC-AT:gap2_144	GGTTCTAAAACCTGGTCCCCATCTTTACAGAC
>AAT/GC-AT:gap2_145	GGTTTTACCTGATGTTCCCCATCCTGCAGTTC
>AAT/GC-AT:gap2_146	GGAACTTTAAATTTTCTCTCATTCTAGACTCA
>AAT/GC-AT:gap2_147	GGTTCGCACACCCACTTCCCATTCCAAGAAGT
>AAT/GC-AT:gap2_148	GGCTGAATCTAGCTCTTTTTATTACTGGGCTG
>AAT/GC-AT:gap2_149	GGCATAACCTCATCTTTTTCATATCGGGAACA
>AAT/GC-AT:gap2_151	GGATCCAGACCATTGTGCCTATTCATTACGTT
>AAT/GC-AT:gap2_152	GGCACCGACCCCTTCGCCGTATTCATTCTGCC
>AAT/GC-AT:gap3_153	GGTCTGAATTCCCTTTCGCTATGGTAGCCAGC
>AAT/GC-AT:gap3_154	GGTGCAAAAACTCGCTTCCCATGGAGTCGATC
>AAT/GC-AT:gap3_155	GGTTCCAAAACGCGCTCCCCATGGAAGGCCAC
>AAT/GC-AT:gap3_156	GGTTTCCACGCTTTCCCTTCATGACCCCAACC
>AAT/GC-AT:gap3_157	GGTTTTTGACACACTTCCCCATGGCGCGCTCC
>AAT/GC-AT:gap3_159	GGAATTTGAAATGTTGTGGCATGAAGAAACGG
>AAT/GC-AT:gap3_160	GGTTCCACAACCCATTTCTCATGGTTTTTGAA
>AAT/GC-AT:gap4_161	GGTTATAAAACTCTTTCTCCATGCCCGATTTA
>AAT/GC-AT:gap4_162	GGTATTTTAACACCCGTTTCATGCTTATCATA
>AAT/GC-AT:gap4_163	GGTCACCAACAGCTTCTCCCATGCGACAAATA
>AAT/GC-AT:gap5_164	GGTTAAAACTATGTCTTCTCATGCCGTTAACC
>AAT/GG-AG:gap0_165	GGTAAAACCAAGACTTCAACAGTTTGAGAACC
>AAT/GG-AG:gap1_166	GGTTTTGTGATAACTCGTTGAGGCGCGTCAAC
>AAT/GG-AT:gap3_168	GGTAAATCGAAAACCATGCCATGTCTCTTTTG
>AAT/GG-AT:gap3_170	GGTCTCTAACCATTTTTTCCATGCAGATCCTG
>AAT/GG-AT:gap4_171	GGCTGTTTTTCAACCTGGCCATGGCACGAAAA
>AAT/GT-AG:gap0_172	GGCATTTTTGTTCTTTTTTCAGATTTACATCG
>AAT/GT-AG:gap0_173	GGATTTACCAAACCTTTTGCAGCACCTAAACC
>AAT/GT-AG:gap0_174	GGCTTTACTTTTTTTATTACAGAACCTTGCCT
>AAT/GT-AG:gap0_175	GGAATCAAATTTTGAATTCTAGATTATCGATT
>AAT/GT-AG:gap0_176	GGTCCTTTCTCGTTTATTTCAGCCTCCAAGAG
>AAT/GT-AG:gap0_177	GGTTTTTAATTTTGTTTAACAGATTTTACTTG
>AAT/GT-AG:gap0_178	GGTGTATTTTCCTATTTTCTAGATCTCACCAC
>AAT/GT-AG:gap0_179	GGCCTCCTCCTTTTTTTTCTAGACAACCTACC
>AAT/GT-AG:gap1_180	GGTTTTTCTTCTCCAATTTCAGGCCAAAGAAC
>AAT/GT-AG:gap1_181	GGTTTAACTCCAACTTTTATAGGACGAACAAC
>AAT/GT-AG:gap1_182	GGCCATTTTTTTTCAATTTTAGGCGCCGAGAA
>AAT/GT-AG:gap2_183	GGCAATTTTAATTCTATTTCAGGTCCGCCGAC
>AAT/GT-AG:gap3_184	GGCCTTTTTCATTACTTTTCAGGTACACTATC
>AAT/GT-AT:gap2_185	GGTATTTTCACCCTTTACCCATAACACTAAAC
>AAT/GT-AT:gap3_186	GGTCCAAACGCACTCCTTTCATGAGTTTCTAC
>AAT/GT-AT:gap3_187	GGACTCTATTTGACGTTGGTATGGCGCGACAA
>AAT/TA-AC:gap0_188	GGTTGTCCAACTTGTTTTCCACAAAGAAACAG
>AAT/TC-AT:gap2_189	GGTCACTCAACCTTCTTTCCATACCCCAAACT
>AAT/TC-AT:gap2_190	GGATTTTTACCCCTGTCGTTATGATCCCAACT
>AAT/TC-AT:gap2_191	GGTACGAACTCTCGCCTTTTATGGAAAACTTC
>AAT/TC-AT:gap2_192	GGACATTTTCACCCTCTTGTATGTGTCCTGTT
>AAT/TG-AC:gap0_194	GGTCACTAACCTGCCCCTCCACGTTGACCCCC
>AAT/TG-AC:gap0_195	GGATTTCCAAACCGTTTTTCACACATGCACAA
>AAT/TG-AT:gap2_197	GGAGTTTTCAACTCTTTCCCATCGTTCCCTTA
>AAT/TG-AT:gap2_198	GGTTTCAGCACACTTCTTCTATGGCACGATGG
>AAT/TG-AT:gap2_199	GGTTTTTCAATCCAGTTTTCATCAAAAATTCC
>AAT/TG-AT:gap2_200	GGCCCCAACCCTCTTTTCGCATCCCCAATTCT
>AAT/TG-AT:gap2_201	GGTTGATTGACCCTTTTTCTATACATTTGGCG
>AAT/TG-AT:gap2_202	GGAAGGAAACCATTTTTTGTATCTCAATGCAC
>AAT/TG-AT:gap3_203	GGTCATAAACCCTTCCTGTTATTCCCTTGAAC
>AAT/TG-AT:gap3_204	GGCGCGAACCCAATTTGTTTATTTGGAACAAT
>AAT/TT-AT:gap2_206	GGTTTTTTCATCAAACTTTCATCAGTCATCAA
>ACA/GG-AG:gap0_207	GGTTGCGAAATCACCTTGTAAGTGGCCTCAGT
>ACA/GT-AG:gap1_208	GGAAACTTCTATCTATTTTCAGGATCGACAAC
>ACG/GT-AG:gap1_209	GGTTTTTCTTCTACCCCTCTAGAAATCGTCAA
>ACG/GT-AG:gap1_210	GGAACTCCATTTTTTTATTTAGAATATTACCT
>ACG/GT-AG:gap1_211	GGTGTTCCTTTCTCACCTTTAGAATCCCGCTA
>ACG/GT-AG:gap1_212	GGAACTTAACCTTGTATTTTAGCCCGACGGAG
>ACG/GT-AG:gap1_213	GGACAATTTTATTTATTTACAGACACTTCTTC
>ACG/GT-AG:gap1_214	GGACACATTTTTCATATTATAGATCAATCCAA
>ACG/GT-AG:gap1_215	GGTGTTTTCTTTTAATTTGTAGATATCGGTGT
>ACG/GT-AG:gap1_216	GGTTCACCTTCATCTTTTTTAGACTTGCAAGC
>ACG/GT-AG:gap1_217	GGTATTTTATTTTACTTTTTAGTTGTGAATAA
>ACG/GT-AG:gap2_218	GGTTTTATTTTTTATTTTTTAGGGAACATCTG
>ACG/GT-AG:gap2_220	GGATTTTCTATCTTAATTTCAGGCGAAATAAA
>ACT/GT-AG:gap0_221	GGAACACTCTCAATTTTTTCAGTATAACTCTT
>ACT/GT-AG:gap0_222	GGTTCTGCTTGAATTGTTATAGTTCGATTCCG
>ACT/GT-AG:gap0_223	GGAATAAACTGTTTCGTTTTAGCTACTTCGAT
>ACT/GT-AG:gap2_224	GGAAATTAAATTTCTTTTCCAGGTTTTATTTC
>ACT/GT-AG:gap2_225	GGCAATTTCTCCACTATTTTAGGTTCTACAAA
>AGC/GT-AG:gap1_227	GGAATAAAAAAATTACATTCAGGAACGCCAAT
>AGG/CG-AC:gap4_228	GGACAACTCCCGCCTTGTCCACGCGGCGCCTG
>AGG/GT-AG:gap1_229	GGATTTGTCTTTCAATTTACAGAGCTTACTGA
>AGG/GT-AG:gap1_230	GGTTTTTATTGCATTTATTTAGAACTTTGCCG
>AGG/GT-AG:gap1_231	GGAATTTTTTTTCCAATTTCAGTACGAACAAA
>AGG/GT-AG:gap2_232	GGTGTTTTTTTCAAAATTTCAGGGCGACAGTT
>AGG/GT-AG:gap3_233	GGATATTTACTTTACATTTCAGGTCCGTCAAC
>AGG/TA-AG:gap4_234	GGACTTTTTTTAACTCACCTAGGTCCTCCAAC
>AGG/TA-AG:gap4_235	GGCTTTATTTTCTTATTCCTAGGTGGCCAAAA
>AGG/TA-AG:gap4_236	GGTCTTTCCCCTCCCTTTCTAGGTCAAAATCT
>AGG/TA-AG:gap4_237	GGAACTTTTCCTTCAATTCTAGGTTTCATACG
>AGG/TA-AG:gap4_238	GGAATTCTCTATTTATTTCTAGGTGCGGTTTC
>AGT/GT-AG:gap0_239	GGAATTAGATTTTTTTTTACAGTCCGGTCATC
>AGT/GT-AG:gap1_240	GGAAATAACATTTTCAACTCAGGAATACCTCA
>ATC/GT-AG:gap0_242	GGCCCTTTCCCTTTCATTTCAGCCCTCAGCAT
>ATC/GT-AG:gap0_243	GGACGCATCATTATTTTTCTAGTGGTCGTAAC
>ATG/GT-AG:gap1_245	GGATTATTTTTTTCATGTTTAGTCGTCACTCA
>ATG/GT-AG:gap1_246	GGATTTTTTTCTTTTTTCTTAGAACTAACAAT
>ATG/GT-AG:gap2_247	GGCATTTTTTGTTTCATTTCAGGGCCCCAACA
>ATG/GT-AG:gap2_248	GGCTATTTTTTTTTCTATTCAGGGCCTCGAAC
>ATG/GT-AG:gap3_249	GGCATTCACGACTTTATTTTAGGTTCAAAGAA
>ATG/GT-AG:gap3_251	GGTTTCATTATTATTCTCACAGGTCACCGACA
>ATG/GT-AG:gap4_252	GGTCAATTTTTATATATTTCAGGTATGTGTGA
>ATT/GT-AG:gap0_254	GGCTAATTTGTTTTTATTTTAGTGGGACTTGC
>ATT/GT-AG:gap1_255	GGAATTAAAATATTACTTTTAGGATCAATCAA
>ATT/GT-AG:gap1_256	GGATTTTGTTTAATCTTTTCAGGCAAACGTCT
>CAA/AC-AG:gap0_257	GGTTTGGCATCTCTATTTCCAGCGTGTAGCCG
>CAA/AG-AT:gap0_258	GGCATGAATCCGACTTTCGAATGAACCAGAAT
>CAA/GT-AG:gap0_259	GGACCATTTATTTATTTTACAGCTGCCCTGGG
>CAA/GT-AG:gap0_260	GGCATACCTTTTTTTATTCTAGCTCTGACGAA
>CAA/GT-AG:gap0_261	GGAAAATATCTCCATTTTTTAGACGGCTACGG
>CAA/GT-AG:gap0_262	GGACTCGTTTTTCTCTTTCTAGATCCGCGGCT
>CAA/GT-AG:gap0_263	GGAATATTTGTTTCTTTTTTAGATTTGTACTC
>CAA/GT-AG:gap1_264	GGCCACTTTTTCACCTTTTTAGGCATTCCATC
>CAA/GT-AG:gap1_265	GGCAACGCATGTAACTTTGTAGGACAACAACT
>CAA/GT-AG:gap1_266	GGAAATTTGCTTTCCATTTCAGGCACCACGCT
>CAA/GT-AG:gap2_267	GGCATTCTTTTCTACTTTTCAGGTGCGTCGAG
>CAA/GT-AG:gap2_268	GGCACCCTTTTCACCATTTCAGGTCGCTCAAC
>CAC/AA-AT:gap0_269	GGTTTTCAAAACCTTGAATTATGGGTTCGAAA
>CAC/AG-AC:gap2_270	GGATTTATCAAACGCGCCGTACCCTTGAAGAA
>CAC/AG-AC:gap2_271	GGATATTTTGAACGCACTGTACTTCGAGCAAC
>CAC/AG-AC:gap3_272	GGTCAAACACCTTTTCTCTTACAACTTGAGCA
>CAC/AG-AC:gap3_273	GGttttgaaccattttcttcactctcgagtta
>CAC/AG-AC:gap3_274	GGAATTTCTGAACGCACTGTACAAAGACCGCA
>CAC/AG-AC:gap3_275	GGATATTTTGATCGCCCTGTACAATCATGACT
>CAC/AG-AC:gap3_276	GGAATTTCCAACCGCCTGTTACACGTCTCACC
>CAC/AG-AC:gap4_277	GGCAAACCACCCGTTTCTCCACAACTCCAGCG
>CAC/AG-AC:gap4_279	GGAATTTTCGAACGTGCTGCACAACAAAACGG
>CAC/AG-AC:gap4_280	GGTTTTCAAAACTACTCTTCACATTGAACGCG
>CAC/AG-AC:gap5_282	GGTTCCCCAACGCGCTGTGCACATTCGCTCAA
>CAC/AG-AC:gap5_283	GGCTCCCCCAACGTTCTCTCACGACATAATCG
>CAC/AG-AG:gap0_284	GGCAAGTTCTAGCACTCTGCAGGATGAAACAC
>CAC/AG-AG:gap1_285	GGTACAACGCAACTGTGATCAGAAGAGTCCCT
>CAC/AG-AT:gap0_286	GGTTCCAACGCGCTTTCCCCATTGTCACTCTT
>CAC/AG-AT:gap0_287	GGAATTTCTGAACGCACTGTATGAACCACCTC
>CAC/AG-AT:gap0_288	GGTTTTGCCCAACTGTTGCCATCCAGCATAGA
>CAC/AG-AT:gap0_289	GGTAGTTTCGAACGCACTGAATTATCAAAACA
>CAC/AG-AT:gap0_290	GGTTTTCAAACGCATTTTTTATCAACCCCGGA
>CAC/AG-AT:gap0_291	GGTTTTCTAGCTTTGTGCCCATTCCCAGAAAA
>CAC/AG-AT:gap0_293	GGTTTCAACTGATTTTTTGTATGAATGGGTCC
>CAC/AG-AT:gap0_294	GGCACTATTCAACTCGCTTCATTCTCTCACAA
>CAC/AG-AT:gap0_295	GGTTTTTCACAACCGAATTCATGATCGATCTG
>CAC/AG-AT:gap0_296	GGTTTTCCACCTTTTTTTTCATGAAATATTGG
>CAC/AG-AT:gap0_297	GGATGTTCAAAACGTGCTGTATGTCAAAACAA
>CAC/AG-AT:gap0_298	GGTTCTGACGCTTTTTTTTCATTGAAGCTCTA
>CAC/AG-AT:gap0_299	GGCTCATTTGAACGCTTTGTATGTGTCAAGGT
>CAC/AG-AT:gap0_300	GGTATTAAAAATCCTCCTGTATTCCTACAGAA
>CAC/AG-AT:gap1_301	GGTTTCCGAACCCTTTTTTCATAATGCAGCTC
>CAC/AG-AT:gap1_302	GGTTCTAACTCGCCGTTCCCATAACTTTTCCA
>CAC/AG-AT:gap1_303	GGTCGAAAACGCTTTTTTCCATACCCAATCCA
>CAC/AG-AT:gap1_304	GGACAACATTCTCTTTTCTTATAACCCCTGCA
>CAC/AG-AT:gap1_305	GGTAAAAAAAACCACCCTGTATAACCAAGAAC
>CAC/AT-AT:gap0_306	GGTTTCTGAAACGCGTTTCTATTGGACTAACC
>CAC/CG-AT:gap2_307	GGCGTTTTTCCCCACTGTGCATCGGTTCGTTC
>CAC/GA-AC:gap4_308	GGTATCTTACCACCTTGCCCACGCTCAAATCG
>CAC/GA-AT:gap0_309	GGACTGTTTTACACCTCTCTATTTTCAACGAC
>CAC/GC-AC:gap5_311	GGATTTTCTGTCACTGTGGCACGGTGCAGGCT
>CAC/GC-AC:gap5_312	GGCAATGTCTACACTGTGCCACGGTTCCGAAC
>CAC/GC-AG:gap0_315	GGACCAGTTCGCCCTCTCTTAGTATCTAAACG
>CAC/GC-AT:gap0_316	GGATAACTGAACCAGTGTGCATCAAAACATAA
>CAC/GC-AT:gap0_317	GGCCCCAACCCTCCTTCCTCATCCTGGATGGA
>CAC/GC-AT:gap2_319	GGTTTTCACACCATGCTCCCATGCGTTCAACC
>CAC/GG-AC:gap3_320	GGTTTAAAAAACCGCCCTGTACGCCACCCTCC
>CAC/GG-AC:gap8_321	GGAGAATTACGCGCCTGCTCACGGGAGATACG
>CAC/GG-AG:gap0_322	GGTTTTTTAAACTTTCCTCCAGTTCACCAGTA
>CAC/GG-AG:gap0_324	GGATCAAACAACCCGTTTTCAGTAACCCGTTC
>CAC/GG-AT:gap1_325	GGCCGATCACAACCATTTGTATGAACGATCAA
>CAC/GT-AG:gap0_326	GGTTATAATTTTTTTTCTTCAGCTGGGACTAT
>CAC/GT-AG:gap0_327	GGACTTTTCAATTCAATCTTAGACATTCTGAC
>CAC/GT-AG:gap0_328	GGTTCTTTTTCGTATTCTTTAGTTTCGAATTC
>CAC/GT-AG:gap0_329	GGACACTCTCTTTTTTTGTCAGCATACGTGTG
>CAC/GT-AG:gap0_330	GGAAAGTTTATTTTTCATTTAGACACAACACG
>CAC/GT-AG:gap0_331	GGATATTTTTCTTTTATTATAGTGGGTACCTT
>CAC/GT-AG:gap0_332	GGTTTTTTTTTCATTTTTTCAGTACATGAAAC
>CAC/GT-AG:gap0_333	GGTTTTATTTTTTCACCTTTAGAGTTCGATCT
>CAC/GT-AG:gap1_334	GGTTTTTCTCTTTCAATTTCAGGCCAAACCTT
>CAC/GT-AG:gap3_335	GGCTCTTTTATTTTATTTTCAGGTATTTCGAG
>CAC/TG-AC:gap5_336	GGCAGTTTTTCACCCTGTGCACTGTGAAACAA
>CAC/TG-AT:gap1_337	GGTTTCAACATTGCTCTTTCATTTGAATCAGA
>CAC/TG-AT:gap1_338	GGTTTTCAAACCCTTCCCCCATTTCAAAAATG
>CAG/CG-AG:gap6_339	GGCGTTTGTCCACACTGTGCAGCGCGCTAGAA
>CAG/CG-AT:gap0_340	GGATTTCTGACCAACTTCCCATGAGTCTTCCT
>CAG/GC-AG:gap3_342	GGtcacaactctgtcttttcagctgtcgtcgt
>CAG/GC-AG:gap5_343	GGATTTTTCCACAATGTGCCAGGGAACTCTTA
>CAG/GC-AT:gap1_346	GGCTCATTTTCACCTCATGTATGAAATTATCA
>CAG/GC-AT:gap3_347	GGACTTTTCAAACCTTTTCTATGCAGCTGCAC
>CAG/GG-AG:gap4_349	GGCGTTTTTCGACACTTTGCAGCCACGATCGA
>CAG/GT-AC:gap1_350	GGTCCCAATTGCTGCTCCCCACGCGTCCTTGT
>CAG/GT-AG:gap2_351	GGACCGATATTCCAAATTTTAGCATGCTCCGA
>CAG/GT-AG:gap2_352	GGTGAATATTCTGTTTCTCTAGATCATCACCC
>CAG/GT-AG:gap2_353	GGATTCCTTATTCACAACCTAGCCTGAAGCAA
>CAG/GT-AG:gap2_354	GGTCATGTTTATTCATTTTTAGTCGAAGAAGA
>CAG/GT-AG:gap2_355	GGCCCAGTTTTTCTCATTCTAGAACCTGGCAC
>CAG/GT-AG:gap2_356	GGAAAACATGTTTCGTTTTTAGAGAAATCGCC
>CAG/GT-AG:gap2_357	GGAAAAATTTCAAACTTTTTAGTTCCGACAGT
>CAG/GT-AG:gap3_358	GGAGGCTATTTTTTCATTCTAGGCGAACCGTA
>CAG/GT-AG:gap3_360	GGtcactttttttccatttcagctcctcaaaa
>CAG/GT-AG:gap3_361	GGtgttttttttgcattttcagaaccaccagt
>CAG/GT-AG:gap3_362	GGacaatatttcaaactttcagtgtctacgca
>CAG/GT-AG:gap3_363	GGTTTTTTTTTCTATCGTCTAGGGACAAATGA
>CAG/GT-AG:gap3_366	GGtttgtattcttttttttcagtcgatccatc
>CAG/GT-AG:gap3_367	GGataacattcttcaatttcagctacaaccca
>CAG/GT-AG:gap3_368	GGCTTACATTTTCTCATTTTAGGCAGAAAACG
>CAG/GT-AG:gap3_369	GGTAAATTTCATTTTATTTTAGGAATCAACAA
>CAG/GT-AG:gap3_370	GGccaccaccttattttttcagcttaattccg
>CAG/GT-AG:gap3_371	GGTAACTTTCCTCTCTTTCTAGGCGACCTTGC
>CAG/GT-AG:gap3_372	GGACCATTCTTTTTCAATTTAGGCGATCATCC
>CAG/GT-AG:gap3_373	GGtcttctttcccccaccccagcgttttctca
>CAG/GT-AG:gap3_374	GGcaaaattttatctatttcagtgcgcaacgc
>CAG/GT-AG:gap3_376	GGCATTTTAATATTTTTTTTAGGAACAACTCG
>CAG/GT-AG:gap4_377	GGCAATACTAATAATTTTTCAGGAACATGTCC
>CAG/GT-AG:gap4_378	GGAATTGTCCTTTTCATTTCAGTCTCAACTGA
>CAG/GT-AG:gap4_379	GGTGTTCTTCTTTTTTTCCCAGGACCCCGATG
>CAG/GT-AG:gap4_381	GGTGATATTTTTTCCATTTCAGGATTTACGAG
>CAG/GT-AG:gap4_382	GGACTAAAAAATTCTATTTCAGCCTCCTCACC
>CAG/GT-AG:gap4_383	GGTTTTTTTCATTTTATTTCAGCCATCTCCCA
>CAG/GT-AG:gap4_384	GGAAACAAACTTTTTATTTCAGGAAACCGCTG
>CAG/GT-AG:gap4_385	GGTATTCTTTTTTCTATTTCAGGCAACTTTCA
>CAG/GT-AG:gap4_386	GGCAATTATTTTCTTTTTTTAGGTAAAAATCG
>CAG/GT-AG:gap5_387	GGAAAAACATTTGATTTTTTAGGTGGCCCTGC
>CAG/GT-AG:gap5_389	GGATCTTTATCTTCTTTTTCAGGTTACCCTTA
>CAG/GT-AG:gap5_390	GGCATATTTTTTTTAATTTCAGGTGAATCACG
>CAG/GT-AG:gap6_391	GGCATATGTTTTACCCTTTCAGGTTTCGGATA
>CAG/GT-AG:gap6_392	GGTTTCTTCATCTTTTTTTCAGTTGACTTGCT
>CAG/TC-AG:gap4_393	GGTTTTCTGTCCAGTGTGCCAGCTACCCAAGA
>CAG/TG-AT:gap0_394	GGTTTTACCTTGCCCCTCGCATCACTCGACCA
>CAG/TG-AT:gap0_395	GGTCTCTACCACCCTTCCCCATGCGCACCCCG
>CAG/TG-AT:gap0_396	GGATTTTGACACTCTTTTTTATAGTCCCCGGT
>CAG/TG-AT:gap0_397	GGAATCTTCAAAACTTTCCGATGCCAAAGCAA
>CAG/TG-AT:gap0_398	GGTTTACCAACTTTTTCTTCATGCAAGTTCGA
>CAT/AG-AC:gap1_399	GGCTTATAAAACCACCCTGTACACTCAGTGTG
>CAT/AG-AT:gap2_400	GGCATTGTTGAACGCACTGTATCTCGGCACCA
>CAT/AG-AT:gap2_401	GGTTCACAAACTCCTCTCGTATCCCGGTCTTT
>CAT/CC-AT:gap8_402	GGTTGCGAAACCCTGGCTTCATCACATATCTG
>CAT/GA-AT:gap4_404	GGTATTTTTAAACTTTTTGTATGACCCTGCAA
>CAT/GA-AT:gap5_405	GGTTTTCCAACCACTTTCCCATGGATTTGCAA
>CAT/GC-AC:gap1_406	GGTTTGTTTCAACTTTTGCCACGGCTCACTCC
>CAT/GC-AC:gap2_407	GGTTATCCACCATCCCTCCCACGCCAAACTCC
>CAT/GC-AG:gap0_408	GGTTTATGTCATCTTGGCGCAGAGTCCAGAAG
>CAT/GC-AG:gap0_409	GGATTTTCACCCTTTGCCTCAGCCAAACCAAC
>CAT/GC-AG:gap0_411	GGTATTTCAACGCCCCCCTTAGACACCCCTTC
>CAT/GC-AG:gap0_412	GGTGTTCCACCCCTCTCTCCAGCAAAATACAA
>CAT/GC-AG:gap0_413	GGTTATTAAGCTTGGCTTCCAGCTGAACTTTG
>CAT/GC-AG:gap0_414	GGTTTTCAAACTTCGTGTCCAGCTCGCGCAAC
>CAT/GC-AG:gap0_415	GGTGATAATTATGCGCTTTTAGTACGAAACAA
>CAT/GC-AG:gap0_417	GGATTGAGAAGATTTGTGCTAGACTGCGGCGG
>CAT/GC-AG:gap0_418	GGTTTTTTCCAACCTCATTCAGCTAACCCAAC
>CAT/GC-AG:gap1_419	GGTATTGTGTGATTTTGTGTAGGGCGGGCATA
>CAT/GC-AG:gap1_420	GGTCAAATTTTTGCCTCTCTAGGTAGGCGATG
>CAT/GC-AG:gap2_421	GGCTAACCTCTCCCTCTTCCAGGCTACCTCCT
>CAT/GC-AG:gap2_422	GGATTTTCAAAACTCGGCGCAGGCAAAATGCA
>CAT/GC-AT:gap2_423	GGTTGCAAACCTGGCCTCCTATTCCTAGAAAA
>CAT/GC-AT:gap2_424	GGTGCAAACTTGCCTCCCCTATCGTCCATCCC
>CAT/GC-AT:gap2_425	GGTTTCACAACCCATTTCTTATCCAGCATACC
>CAT/GC-AT:gap2_426	GGACTAAGCGCGCGTTTTTTATTCTGACTCAA
>CAT/GC-AT:gap2_427	GGCTCACCTTCGCCTCCCCTATTTACCAATCA
>CAT/GC-AT:gap3_429	GGcaatttgactccttgttcattgtcgactat
>CAT/GC-AT:gap3_430	GGtcgaacgcactgtttttcattttgtcgaat
>CAT/GC-AT:gap3_431	GGatcccaaacctccctcccattcctcttcga
>CAT/GC-AT:gap3_432	GGatttcaccttgagcttccataccactcaat
>CAT/GC-AT:gap3_433	GGactttatgaaattttgccattcgactccat
>CAT/GC-AT:gap3_434	GGtaacaacttgcgtctttcataccgctccac
>CAT/GC-AT:gap3_435	GGtttcaaaccttcctcttcattcctgataac
>CAT/GC-AT:gap3_436	GGttattcataaccccttgcatactataaacc
>CAT/GC-AT:gap3_437	GGtctatgactttgccttccatctgaaccagc
>CAT/GC-AT:gap4_438	GGTTCAACTAAGTGTTTCCCATGACGCGTCAA
>CAT/GC-AT:gap4_439	GGCGTTCAAGCCCACTGTGTATGCGCTTAACG
>CAT/GC-AT:gap4_440	GGCTTTGCCACACTCCCTCCATCTTGCATCTG
>CAT/GC-AT:gap4_441	GGTTATCAATCCCTTTCCGCATGGTTTCACCT
>CAT/GC-AT:gap4_442	GGAATCAAACCAATTGTGCCATTAACTCATGA
>CAT/GC-AT:gap4_443	GGAATTCAACCAACTTCCCCATTAAAAACAAG
>CAT/GC-AT:gap4_444	GGTTTAATTCACACTGCGCCATGGCTGTGCAA
>CAT/GC-AT:gap5_446	GGAAATTTTTCACACTTCCCATGCCCAAAAAT
>CAT/GC-AT:gap5_448	GGTTCCCTAAACTGTGCCCCATGCTCGGCCAA
>CAT/GC-AT:gap5_450	GGTCACAACGCTTTGTTTCCATGCACTTCCTA
>CAT/GC-AT:gap5_451	GGTTTCAAAAAACTCGCCTCATGGCGATATTT
>CAT/GC-AT:gap5_452	GGATCATCACACAGTGCCTCATGGACCCATCG
>CAT/GC-AT:gap5_454	GGTTTTTTACACCATTTTTCATTATTCTGGGA
>CAT/GC-AT:gap6_455	GGTTTTCTTTCACGCTGTTCATGCTCTCAAAC
>CAT/GC-AT:gap6_456	GGTTTTTTTCACACTGTGTCATGCTACGCTGG
>CAT/GC-AT:gap7_457	GGTTTTTTTCACACTCCGCCATGCACTTCCAA
>CAT/GC-AT:gap7_458	GGTTTCTAAACCACTGTTCCATGCAACAACAG
>CAT/GG-AC:gap0_459	GGAATATCCGAACTTTTCCTACCTCGGTTCCG
>CAT/GG-AG:gap0_460	GGTTAACCATTTTCTGCCCCAGCTAGCAACAA
>CAT/GG-AG:gap0_461	GGTGACACTTGTGCCCTTCCAGCCAGATCCCA
>CAT/GG-AG:gap0_462	GGTTAATTCGAACTTTCTGCAGTGATGAATCA
>CAT/GG-AT:gap2_463	GGTGCTACCCGCTCTCTCCTATCCGAAACTTA
>CAT/GG-AT:gap3_464	GGatttccaacgcgttttccatctcgactgca
>CAT/GG-AT:gap3_465	GGCCTCTCAACCCTATGTTTATGTCGATGTGA
>CAT/GG-AT:gap4_466	GGCCCAACATTTCCCCCCTCATTCAACCCTTG
>CAT/GG-AT:gap6_468	GGCGTTTTTCCATACTGTGCATGGGTGGCATG
>CAT/GT-AC:gap1_469	GGTTTTCACACCACCCTTCCACGCCCTCCGAA
>CAT/GT-AG:gap0_470	GGACTTTCATTTCTTATTATAGATCCTAGGTG
>CAT/GT-AG:gap0_471	GGAACTCTATTTATTTTTACAGCATGGCTTAC
>CAT/GT-AG:gap0_472	GGATTTTTCACTTGTTTTTTAGACCAAATCGT
>CAT/GT-AG:gap0_473	GGCAACTTTTATTTTACTTCAGTTCACCCGCT
>CAT/GT-AG:gap0_474	GGAACTTTTTTTATTTTTCTAGTGCGCTGTTT
>CAT/GT-AG:gap0_475	GGTATTTTCAACCCTTTCCCAGTATTTGACGC
>CAT/GT-AG:gap0_476	GGTACAAAAACCACGTCACCAGACGCAACCAT
>CAT/GT-AG:gap0_477	GGAATTTTCATACTTTTGTCAGACGGTTACGG
>CAT/GT-AG:gap1_478	GGTCTTTGACGTTTCCATTCAGGAGGACACAG
>CAT/GT-AG:gap1_479	GGTGCCACACCTTTTTTCGTAGGCTCAACAAA
>CAT/GT-AG:gap1_480	GGTTCGTTTTTTCCATTTTCAGGGATTTACGT
>CAT/GT-AG:gap1_481	GGTCTTTTCCTCCATTTTTCAGGCGAATCCTC
>CAT/GT-AT:gap2_482	GGTTCTCTCAAACTCGCTTTATTGGGCAGTAT
>CAT/GT-AT:gap2_483	GGTGTAAAACCTTCGCCCTTATCCGGAACCGG
>CAT/GT-AT:gap3_484	GGattatttccaaccgtttcatctcgaattca
>CAT/GT-AT:gap3_486	GGatcacaaccctgttccccataccgaaaccg
>CAT/GT-AT:gap4_487	GGTCTTTTCAAACCGCCCCCATACTTCGACGA
>CAT/GT-AT:gap5_488	GGTCGTTTACCCATTGCGTCATCTCCAAGAAA
>CAT/GT-AT:gap7_489	GGCTATCTAAACCACTGTGCATGTTCATGGAT
>CAT/TA-AT:gap5_490	GGTGAAGGAGCCTATTCTTCATCCTTTTGATA
>CAT/TC-AC:gap0_491	GGATTTTCAAATCTCTTTTTACGTAGAAAATG
>CAT/TC-AT:gap2_492	GGTAACAAAACTTTCGCTTTATCATCGTCAAT
>CAT/TC-AT:gap2_493	GGTTTTGACCGACTGATTCTATCTGCCTCTTT
>CAT/TC-AT:gap4_494	GGTTTTCTTCACACTGTGGCATGGAAGAACTG
>CAT/TC-AT:gap5_495	GGCACATTCTAAAACTGTTCATGGCCTTGGCA
>CAT/TG-AA:gap0_497	GGACCAACCCTGCCCCTCCCAAAACTCCACCG
>CAT/TG-AC:gap0_498	GGTCTGAACCCCTCTTTCCTACGGAGTAACCC
>CAT/TG-AC:gap0_499	GGTTTTTCAATCCCGTTTTCACATAATCTCCG
>CAT/TG-AC:gap2_500	GGTTTCCCCACCTTTCCCTCACTGGCCAACGG
>CAT/TG-AT:gap4_501	GGACTTGACACACTTTGCTTATTGTCTCCTTG
>CAT/TG-AT:gap5_502	GGTATAATGGGAAAATGGTCATTGGTTGGGGA
>CAT/TG-AT:gap5_503	GGCGTTTTTCCACACTCTGCATTGTTGACTCG
>CAT/TT-AT:gap2_504	GGTGTACCCAACCCTGCTTTATCTCGACATGA
>CAT/TT-AT:gap4_505	GGCCTTTGCGCCCACTGTGCATTGCATCCAAT
>CCC/GT-AG:gap1_506	GGTCTATTTTTTGAAATTTTAGGAACCGAATC
>CCC/GT-AG:gap1_507	GGCTTTTTCTATTCATTTCCAGGCAACGCAGA
>CCG/GT-AG:gap1_508	GGTGTTTTCCATTCATTTTTAGAACGACGTGT
>CCG/GT-AG:gap2_509	GGCCATTTGTTTATTTTTTTAGGACTTTGCAT
>CCG/GT-AG:gap2_510	GGCTTCTATTTTATTTTATCAGGACCCGAAAG
>CCG/GT-AG:gap2_511	GGTTCTGTGTTATTTTATTTAGGCGAATCCGG
>CCG/GT-AG:gap3_512	GGAATTTACAAATTGATTTTAGGTGACCTGAA
>CCG/GT-AG:gap3_513	GGACTTATTTTTCAATTTTCAGGTGAACAAAT
>CGC/GT-AG:gap1_515	GGACTTTTTTTCCAATTTATAGGGAGAGGGCA
>CGG/GT-AG:gap1_516	GGCTTTTTCTATTCTTTTCTAGCCTCTTTCAA
>CGG/GT-AG:gap3_517	GGATCCCTTATTTTCAACTTAGGTCTTCGCCT
>CTC/GT-AG:gap0_518	GGTCTCTTCACTTTTAATTTAGATCAAAACGA
>CTC/GT-AG:gap1_519	GGCTACGGTTCGAAATTTTTAGGGTGAGCAAG
>CTG/GT-AG:gap1_520	GGCTTTCTTTTTTCAATTCTAGCAACTGGAAC
>CTG/GT-AG:gap1_521	GGAAAACGCGTGTCCCTTTTAGCTTCTTCAAG
>CTG/GT-AG:gap1_522	GGTTGATTTTATCCTTTCACAGACCAATACGA
>CTG/GT-AG:gap3_523	GGAAACTTCGTTCCATTTTCAGGTCCGAGGCA
>CTG/GT-AG:gap4_524	GGTTTTTTATTATTTCATTCAGGTACCACATG
>CTG/GT-AT:gap3_525	GGTTCAACTTTTCGCCTCCCATGTACCGATTC
>CTT/GT-AG:gap1_526	GGAATATTTTTTTGTTTTTTAGGGGTGAGCGA
>GAA/GT-AG:gap0_528	GGAACATTTTTTTTTCATTTAGCGCCTTACCC
>GAA/GT-AG:gap2_529	GGTTTCGTCTATTTCATTTCAGGTCGATCAAA
>GAA/GT-AG:gap2_530	GGTTTTTTCTTCACCTTTCTAGGTCTCTGGCG
>GAC/GC-AC:gap5_532	GGTTTTTGAGACACTGTGTGACGCGCAAGATC
>GAC/GC-AC:gap6_533	GGTAATTCCAACACTGTGTGACGCTTTCAGTC
>GAC/GC-AC:gap7_534	GGTTTTTTCCACACTGTGCGACGAACTCCAGT
>GAC/GT-AG:gap0_535	GGTCTTTTTCATCCAATTTCAGTCTCGGCCGA
>GAC/GT-AG:gap1_537	GGTTTGTTTTTGTGTATTTTAGGCGGATTCCG
>GAC/GT-AG:gap3_538	GGTTCCTTTTGTTTCATTCTAGGTACATGATG
>GAG/CC-AG:gap3_539	GGCTTTTTTCACACTGTGTCAGCGTTATCATC
>GAG/CC-AT:gap5_540	GGCCTACACCAACAACCGCGATTTTGAAAAAA
>GAG/GT-AG:gap2_543	GGCTTTTTTTTCCTTATTTCAGTACAACTTTG
>GAG/GT-AG:gap2_544	GGTCTCTATCTCTTTTTTTCAGCCACTCATCT
>GAG/GT-AG:gap2_545	GGCACAAATTTTTCAATTTTAGTTACCGAAAA
>GAG/GT-AG:gap2_546	GGATTATTTTACATTTGTTTAGACGGAAAGTA
>GAG/GT-AG:gap2_547	GGCAATTTTATTTTGTGTTTAGAACGAGAACA
>GAG/GT-AG:gap2_548	GGATTGCTACCATTTCATTTAGATTCCTGAAT
>GAG/GT-AG:gap2_549	GGCGTTTTATTTTTTATTTTAGCAATTCATCC
>GAG/GT-AG:gap2_550	GGCATTTTTTTCATTTCTCTAGACAAAAAAAT
>GAG/GT-AG:gap2_551	GGCAATAATAATCTCCTTTCAGTCACTTATCA
>GAG/GT-AG:gap2_552	GGACAATTATTTTACCTTTCAGTCATCAACGA
>GAG/GT-AG:gap2_553	GGACCTATTTTTTGCATTTCAGTTGAAGGATA
>GAG/GT-AG:gap3_554	GGACACTTTTTTTGTATTTTAGGCAACCACGA
>GAG/GT-AG:gap3_555	GGTTTGTTTTTTTCATTTTCAGGGATGTTCCG
>GAG/GT-AG:gap3_556	GGATTTCATTTTTGAATTCTAGGAATCAAAGT
>GAG/GT-AG:gap3_557	GGTAATTTCATGAAATTTCTAGGACAAATTCT
>GAG/GT-AG:gap3_558	GGCACTTTTTTTCAATACCTAGGGCGAACCAG
>GAG/GT-AG:gap3_559	GGTTCCATTCATTTCATTCTAGGCACTAAAAA
>GAG/GT-AG:gap3_561	GGTTTCAATCTCTTCAATCTAGGCACCAAAAG
>GAG/GT-AG:gap3_562	GGCTCTTCTTTTATCAATTTAGGAGGGTGCTC
>GAG/GT-AG:gap4_563	GGTAACTTCATTTTCATCTTAGGTTGTTGCAA
>GAG/GT-AG:gap4_564	GGTGTTCCTCTCTCGTTTTTAGGTGTGTAAAA
>GAG/GT-AG:gap4_565	GGCAACTTGTATTTCTTTTTAGGTCTTGGTCG
>GAG/GT-AG:gap4_566	GGCTAATATTTTCAATTTTTAGGTCAAGCCAA
>GAG/GT-AG:gap4_567	GGCTTTGTTTTTAATATTTTAGGTTGCCTGCC
>GAG/GT-AG:gap4_568	GGTTTTTTGTTCTAAATTCCAGGTCATAAAAC
>GAG/GT-AG:gap5_570	GGTTTTTTAAATCTATTTTCAGGTATGTTCGG
>GAT/AG-AT:gap2_571	GGTCACAAAACCCGCTGTTCATGACCCGGAAG
>GAT/GC-AG:gap0_573	GGCTCATCTCAAACTTTCCCAGTGACTCAACC
>GAT/GC-AG:gap1_575	GGTTTTCTCAACTCGGTGTCAGGAAAAACGTG
>GAT/GC-AT:gap2_576	GGTTTCCACATTCCGCTTCCATCTAGTCATGG
>GAT/GC-AT:gap3_578	GGAATTCCTAACCATCTTTCATGGTACCTCTG
>GAT/GC-AT:gap5_580	GGATTTTGACCCACTGTGTGATGTCATGGACA
>GAT/GG-AT:gap3_582	GGATTTTCTACCCGACTGGTATGAACGCACAA
>GAT/GT-AG:gap0_583	GGAACGATATTTTTTATTTTAGCTGCTCCCAC
>GAT/GT-AG:gap0_584	GGCTTTTTCCATCCATTTTCAGCACGTCGAAG
>GAT/GT-AG:gap0_585	GGACCTTTGATTTGTTTTATAGATTCGGATGA
>GAT/GT-AG:gap0_586	GGCATTTTCGTTTGTATTTCAGTGCTCACAAT
>GAT/GT-AG:gap0_587	GGAACTTTTTTCTTTTTTTTAGCTCGACACGA
>GAT/GT-AG:gap1_588	GGAATTTTTTTTTCAATTTCAGGGGCAAAAAA
>GAT/GT-AG:gap1_589	GGTATTTGTTTTTTTTAAATAGGATATCATGT
>GAT/GT-AG:gap2_590	GGACGTTTTCATTTCTTTTCAGGTTTGTCGAT
>GAT/GT-AG:gap2_591	GGACATATCTTTTGTTTTTCAGGTTGACAGCC
>GAT/GT-AG:gap2_592	GGAATCTCCCAAACTGCGCCAGGTTTTGTTTA
>GAT/TG-AT:gap3_593	GGCATATGTGTCAAAGTGTCATTCTAGAGAAT
>GCA/GT-AG:gap1_594	GGATGCTGTTTTTTAATTTTAGGAAATCACAC
>GCC/GT-AG:gap0_595	GGAAAACTCAAACTTTTTTCAGTGAACGACGA
>GCG/GT-AG:gap1_596	GGAAAAAATCATTTTTTTTTAGAAAACCACCA
>GCG/GT-AG:gap2_597	GGAACATTTTCTGATATTTTAGGCATCAACAG
>GCG/GT-AG:gap2_598	GGCTTTTTTTCACTATTTTTAGGGCGATGAAT
>GGC/CT-AC:gap3_599	GGTTTTTTGATCATTAACTTACCTGTTGTCTG
>GGG/GT-AG:gap1_600	GGTGAACGTTTTTTTTGTTTAGATGCACCACC
>GGG/GT-AG:gap2_601	GGTTCTGTTTCTCCAATTTTAGGCACCACCAG
>GGG/GT-AG:gap2_602	GGTCTCATTATCTTCATTTCAGGAAACTTTCA
>GGG/GT-AG:gap2_603	GGTCTCAATTTTTTATTTCTAGGACGACGACG
>GGG/TG-AT:gap1_604	GGAAGTGTAATTATAAGAAAATTTTGCAAGGA
>GTG/GT-AG:gap1_605	GGCTTTTCCTTTTTTGCTCTAGAACCAAAGTA
>GTG/GT-AG:gap1_606	GGTTAAAAACCATTTTTTTTAGAATGCCGCAA
>GTG/GT-AG:gap1_607	GGAATTTCAACTTTCCATTTAGATCGAACCGG
>GTG/GT-AG:gap1_608	GGTTACCAATCTTTCATTATAGACCGACCCGG
>GTG/GT-AG:gap1_609	GGTTTTTATTTTTTTTCTCTAGATCAACTACT
>GTG/GT-AG:gap2_610	GGACAAATTTTCTTTATTTCAGGCGTTGATTT
>GTT/GT-AG:gap0_611	GGCGAGTTTTTTTTGTGTTTAGCATGGCCAAA
>TAA/AA-AC:gap0_612	GGTTTTCCCACCGTTTCTGTACGCGCTTCCTG
>TAA/AA-AC:gap0_613	GGTTCCCCCAACTATTTTCCACTGAAACAACG
>TAA/AA-AC:gap0_614	GGTTTCGTGACCTTTTTTTCACGTTGGTTTTA
>TAA/AA-AC:gap0_615	GGTGTCTCTCAACTATTTTCACTCGGCGAACA
>TAA/AA-AC:gap1_616	GGCTACAACCCTTTTCCTCCACATCCGGCCGC
>TAA/AA-AT:gap0_617	GGTTTTCCAGCACTTTTTTCATTCAAATCGAC
>TAA/AA-AT:gap0_618	GGTTTCCAAACCAGCTTCTCATCTTCCACTCA
>TAA/AA-AT:gap0_619	GGATTTTAAAACGTGTTTTTATTTATGCAAAT
>TAA/AC-AA:gap2_620	GGCAATTTTCAACTTTTTTCAACCTGGTCGCA
>TAA/AC-AA:gap2_621	GGTTTTGAACTCTTTTCCTCAAGCAAATTTTC
>TAA/AC-AC:gap0_622	GGTTATCACCTTTGTTTTCCACGACCGACGAC
>TAA/AC-AC:gap0_623	GGTCTAGCATGTTGCCGCCTACCCGACTATCA
>TAA/AC-AC:gap0_624	GGTAAACCCGCGCTCTTTTCACTCTCACTCGA
>TAA/AC-AC:gap0_625	GGATGCAAAACCACCTTTCCACCCTCGAATCC
>TAA/AC-AC:gap0_626	GGATTCACCTACCGTTTTTCACTGGAAAAACC
>TAA/AC-AC:gap0_627	GGCTCTCAAACTGTGTCCCTACCCCGCAAGCC
>TAA/AC-AC:gap0_628	GGTCACAGTGTTTTTTTCCCACGCTTTTCAAC
>TAA/AC-AG:gap0_629	GGACTTTTCAAACCATTTTCAGTCCGAGCCAA
>TAA/AC-AG:gap1_630	GGTTCTGACCACGCGCCCCCAGAGAACGCTCA
>TAA/AC-AT:gap0_631	GGTCCCAAACCGTCGCTTTTATCCAAACTTCC
>TAA/AC-AT:gap0_632	GGTTTTTTAAAACCATTTTCATGAGACAGAGA
>TAA/AC-AT:gap0_633	GGAAAAACCTAGTGTTTCCCATTCCCTACAAA
>TAA/AC-AT:gap0_634	GGTATTTTAAACGTGTTTCTATTAACAACAGA
>TAA/AC-AT:gap5_635	GGAATTCGCCATCACTGTTTATCTCACGTCTA
>TAA/AG-AA:gap3_636	GGCTATTGTCATCTTCCTGTAATCACGCTAAG
>TAA/AG-AC:gap0_638	GGCATCTAACCCAACTTTTTACGCCGCCATTG
>TAA/AG-AC:gap0_639	GGTGTCACTAATCCTATTTCACCCGACGGAAT
>TAA/AG-AC:gap0_640	GGATTTTTTGAACGCACTGTACCTTGAAAATT
>TAA/AG-AC:gap0_641	GGTTTCCAACGCTCTTTTTCACTCACTGCCAT
>TAA/AG-AC:gap0_642	GGTTTCTCAACTCTTTTTTCACGCCATTCCAG
>TAA/AG-AC:gap0_643	GGTTTTCTCAACCCACTGCCACTGACCTTGAA
>TAA/AG-AC:gap0_644	GGTGAAACCCACGCGCTTTTACCTAACCTACC
>TAA/AG-AC:gap0_645	GGATTTCTTAACGCTTTTTCACTGTCCGAAAC
>TAA/AG-AC:gap0_646	GGATTTTTCCAATTCACTTCACGCGACTTCAA
>TAA/AG-AC:gap0_647	GGCGTTTCCAACGCGCTTTCACTCCTCGGCTG
>TAA/AG-AC:gap0_648	GGTAATCAAACTTTCCCCCCACCCCTGAAAAA
>TAA/AG-AC:gap0_649	GGAAATCCCACGCGCTTTTCACGTCGATACAA
>TAA/AG-AC:gap0_651	GGATGTTGTCCACCCTGTCTACTCACCCTCCG
>TAA/AG-AC:gap0_652	GGTCTTCCCAAACCTTCTTTACGGACCTGGCT
>TAA/AG-AC:gap0_653	GGATTTTCAACGCGCTTTCCACTCTCCTGGTG
>TAA/AG-AC:gap0_654	GGAATTTCATAACCTTTCTCACTCCGCGGTGG
>TAA/AG-AC:gap0_655	GGTTTTCTACTCTATCTTTCACTTGACGACTT
>TAA/AG-AC:gap1_657	GGAAAACATATCTTTCCCCCACAACCGAAATC
>TAA/AG-AG:gap0_658	GGTTTGAGTCACGTTTTTTCAGGCTGAGACCT
>TAA/AG-AG:gap1_659	GGTTTTTCAACCAGCCGCCCAGATTCGTTAGC
>TAA/AG-AG:gap1_660	GGATTTTTAAACATTCGGTCAGATTTTAAACA
>TAA/AG-AG:gap1_661	GGTTTATTAAACCACCCTGTAGAACAAGAAAT
>TAA/AG-AT:gap0_662	GGCTTCCACGCATTTTTTTTATCTCAACCAAC
>TAA/AG-AT:gap0_663	GGTATTTTCTGACCTTGCTCATCACTGACGAC
>TAA/AG-AT:gap0_664	GGTTCCAACAATCTTTCCCCATTCCGTGAATT
>TAA/AG-AT:gap0_665	GGTGACTGAACGCTCTTGCCATGTTCTCAACA
>TAA/AG-AT:gap0_666	GGTTTTTGCAACGAATTTTTATTGACCGATCT
>TAA/AG-AT:gap0_668	GGAGGTTAGTTTACGCTTTCATTCGGTCCAAG
>TAA/AG-AT:gap0_669	GGTTTTCACAACTTTACCCCATTCGGCGGAAC
>TAA/AG-AT:gap0_670	GGTTTTTCAAACCCATTCCTATCTCAAATCGT
>TAA/AG-AT:gap0_671	GGATTTGTTCACACCTTTTCATCCATGAAAAG
>TAA/AG-AT:gap0_672	GGCGAAAAAACTAATTTTTTATTCGACTGCTT
>TAA/AG-AT:gap0_673	GGCACGTTTGAACGCGTTCCATTCATTCCATA
>TAA/AG-AT:gap0_674	GGTTCATAAACGCGATTTTCATTCAGCAATAC
>TAA/AG-AT:gap1_675	GGAATTATCATACTTTTCCCATACGCCTTCAA
>TAA/AG-AT:gap1_676	GGTCATTTTTAACCCACATTATATGGCAATCA
>TAA/AG-AT:gap1_678	GGTCACCACTTTCTCTTTTCATATTGAACCAC
>TAA/AG-AT:gap1_679	GGACTACACGCCCTTTTTTCATATCATTTCAA
>TAA/AG-AT:gap1_680	GGCTTTTAAACCGTTTTCTCATATCTGGAACA
>TAA/AG-AT:gap1_681	GGTGATTCTAAACGCTTCTTATAAATCACGAT
>TAA/AT-AC:gap0_682	GGTCGCAAACCCTGTTTTTCACTCAGCAGTTA
>TAA/AT-AG:gap1_684	GGCCCGCGTGATTTTGATTCAGAAAACATTAT
>TAA/AT-AT:gap0_685	GGTTTTCAACCATTTTCTTCATTCGAAAGCAG
>TAA/CA-AC:gap0_686	GGTATATTTCTACGTGTTTCACGAACCACTGA
>TAA/CA-AC:gap5_688	GGCTTTTTTAACCATTTGTTACTCTTATCAAA
>TAA/CA-AG:gap0_689	GGTTGAAACAGCTTTTTTTCAGAAAAGCAGAG
>TAA/CA-AG:gap1_690	GGTGTTCAAAATCGGGTGTCAGCGGCGGACCG
>TAA/CA-AT:gap0_691	GGTTTCAAAACCATCTGTTCATTCCCCATACA
>TAA/CC-AC:gap0_692	GGTATTATTAACTTCTTGGTACAACGAGGCCT
>TAA/CC-AT:gap0_695	GGCTTTCTATCCTCTTTTCTATACATCAAAAA
>TAA/CC-AT:gap0_696	GGTTTCCAACTCTTGCGCCCATTCTCGGAAAA
>TAA/CC-AT:gap0_697	GGTGCCCGTAAAAGGTTGTTATTCAAATCACT
>TAA/CG-AA:gap4_698	GGTTTCAAGCCTTCGTTTTTAAATTTCAACAA
>TAA/CG-AC:gap0_699	GGTTTCAAATTACGCGCTTCACTCAACCGACT
>TAA/CG-AC:gap0_700	GGTTTTAAACCAGCGTTCCCACATGGACGAAA
>TAA/CG-AT:gap0_701	GGTTTTCAAGCATTTCCCTCATGAGAAAAAGT
>TAA/CG-AT:gap0_702	GGTATTTTTAACCGTTTCCCATTGTCCGCTTC
>TAA/CT-AC:gap0_703	GGCCGACCACCGTTCCCCCCACTCGCTAAAAC
>TAA/CT-AT:gap0_704	GGTTTCAAAACTCGTTTTTCATTGTACGGTAC
>TAA/GA-AA:gap5_706	GGCAGATGGCATCCCCCCTTAAAAGAACTGCA
>TAA/GA-AG:gap0_707	GGTTTTTTGTACACCACTTTAGCCTCATTATC
>TAA/GC-AA:gap2_708	GGTTTTCATACCTCCGCTTCAAACACCCTGAA
>TAA/GC-AC:gap0_709	GGTTACAAAACTTGCGTTCTACTGAAAAACAT
>TAA/GC-AC:gap0_710	GGAAAACCAAATCGTGTTTCACTGAAGTAGGA
>TAA/GC-AC:gap0_711	GGAATCAAACCTGTCTGTTTACAAATGAAATT
>TAA/GC-AT:gap0_714	GGTCTCACACGACTCTGTCTATTGTAATCCGT
>TAA/GG-AA:gap4_717	GGTTCTTCCACCTCCTCCTTAATCTGGTTTCC
>TAA/GG-AA:gap4_718	GGTGAATTTAATCGTACTGTAAAACAATTGGA
>TAA/GG-AA:gap4_719	GGTGCCATGACCTTCCCTTTAAAAGCTTGGCT
>TAA/GG-AA:gap5_720	GGTTTGACCCACCCTCCCTTAAACCAAAATCT
>TAA/GG-AC:gap0_721	GGTTCACCCACCCCCTCCTTACAAGATCGAAA
>TAA/GG-AC:gap1_722	GGCTTTAACACCCTTCCCCCACGCAATGCATG
>TAA/GG-AC:gap1_723	GGATCCAACCACTTTTCTCTACGATATTTCAT
>TAA/GG-AG:gap0_724	GGTTTCACTATGATCTTTCCAGTTTTTATGTG
>TAA/GG-AG:gap0_725	GGCCATCAACCCTCCCTTCCAGAACAAACCCT
>TAA/GG-AG:gap0_726	GGTTTTTCAAAGTGTTTTTTAGTTGTCTAGAA
>TAA/GG-AG:gap0_727	GGATTCATACCATTTTCTCCAGACACGTCAAA
>TAA/GG-AG:gap0_728	GGATCAGTTCAATTCCTATCAGTGCGGCGATC
>TAA/GG-AG:gap0_729	GGTTCACCACCTCGTCTCGTAGAGTAATTCTG
>TAA/GG-AG:gap1_730	GGTTAAAACCCTCCTTTGTCAGGATCACCCTC
>TAA/GG-AT:gap0_731	GGAAAAACCTTGCCTTCCTTATCACCTGACCC
>TAA/GG-AT:gap0_732	GGTTCCCCAACTGTCTTTCCATACTCCCCAGA
>TAA/GG-AT:gap0_733	GGACCCTTACCTACTTTCCTATCTCGGACAAA
>TAA/GG-AT:gap0_734	GGCTCACACTCTCTCCTTCCATTCACGATAAT
>TAA/GT-AG:gap0_735	GGTACCACCTCCCCTCTTCCAGCAAGTCCCAA
>TAA/GT-AG:gap0_736	GGAAAATTCCCTCTTTTTTCAGCTATGGCCCC
>TAA/GT-AG:gap0_737	GGATTTAAACATTTTGTCTTAGTTGAGCAACT
>TAA/GT-AG:gap2_738	GGTTTATTATTTCATTCTTCAGGTCGCCGAAA
>TAA/GT-AT:gap0_739	GGTTTCAAACCTCTTTTTTTATTCGAACGGAC
>TAA/TC-AG:gap0_740	GGTATTTAAAACCACCGTTCAGACTACAACCC
>TAA/TG-AT:gap0_741	GGATCACAACCTCCTTTTCCATAAGCCACCAT
>TAC/AA-AA:gap0_742	GGTGTTCAAAACATTTTTTTAAGAACCGGTGA
>TAC/AA-AA:gap0_743	GGTATTTAACCATTTTTTTCAAGCGCATCTCA
>TAC/AA-AA:gap0_744	GGCTAAATAAACCACTCTGTAAGTCCGGCTTG
>TAC/AA-AC:gap2_745	GGATTTTTGACCGCGTTCCCACGAGACGATAT
>TAC/AA-AC:gap2_746	GGAATTTCAACCTTTTTTGCACGCCGACGTCC
>TAC/AA-AC:gap2_747	GGTCTAAACTACCGTCGCTCACGCAGCAATCA
>TAC/AA-AC:gap2_748	GGTTTGAATCACTCCGTTTCACGCTAGAACCG
>TAC/AA-AC:gap2_749	GGACTCTAAAACGCACTTTCACGCGTGCCTCC
>TAC/AA-AC:gap2_750	GGTCAACAGAACCTCTCTTCACTGGTCAATGA
>TAC/AA-AC:gap2_752	GGCATTCCAACCCCCCTTTCACTCCTTCCAGA
>TAC/AA-AC:gap2_753	GGAATCATCTCTGTTCTCCCACGCGAACTAGC
>TAC/AA-AC:gap2_754	GGAAAACACTCTTTCCCCCCACTCGAAGACCG
>TAC/AA-AC:gap2_755	GGTCTAAAAAACCACCTTTCACGGCGCTTGCG
>TAC/AA-AC:gap2_756	GGATGTCATAATTGTTTGTCACGCCAGCTGCA
>TAC/AA-AC:gap2_757	GGAATAACCTTTTTGTCGCCACGGTCCAACAA
>TAC/AA-AC:gap2_758	GGATAAAAAAACGTTGTTTCACGACATACCGG
>TAC/AA-AC:gap2_759	GGTTCATCAACGCTTTTCCCACTTGAAAAAAG
>TAC/AA-AC:gap2_760	GGTTTTAAAAATCATCTTTCACGTCAGCGGAA
>TAC/AA-AC:gap2_761	GGTTTGCTATGTCCCTGTCCACGATTGAGATT
>TAC/AA-AC:gap2_762	GGTCAAAACTTATTTTTTCCACCCCGACCATC
>TAC/AA-AC:gap2_763	GGTTTCGTCACTTTTTTCCCACTGGAAACCCT
>TAC/AA-AC:gap2_764	GGTTTTTCCCAACCTTTTCCACGCCAAACCTA
>TAC/AA-AC:gap2_765	GGTTTTCGAAACCACCTTGCACGACCAATTCC
>TAC/AA-AC:gap2_766	GGTTTCAACTGTTTTCTCCCACGTCCTAAACC
>TAC/AA-AC:gap2_767	GGTTTGTAAAACCACACTGCACGGTCAAAGAA
>TAC/AA-AC:gap2_768	GGTTTAAAAAACCACCGTGCACGACTGGGACT
>TAC/AA-AC:gap2_770	GGTTCTAACTAATTTTCCCCACTGTCGAAACA
>TAC/AA-AC:gap2_771	GGTTGTTATCACCTTCTTCCACGTTATGGGCG
>TAC/AA-AC:gap2_772	GGACTTCCACAACTTTTTTCACCCTGGTCGTG
>TAC/AA-AC:gap3_774	GGttcaaaaaaccaccctgtacgaaaagaaat
>TAC/AA-AC:gap3_775	GGATTTTTCGAACCCTTTGTACTTCACTCAAA
>TAC/AA-AC:gap3_776	GGCATTTTCAAACGTTTTGCACATCCCATCAA
>TAC/AA-AC:gap3_777	GGTACAAAACCACTCTGTGCACACAGACTAGA
>TAC/AA-AC:gap3_778	GGaatttttgaacgcactgtacgaaaacaccg
>TAC/AA-AC:gap3_779	GGtgtctccgaacgtttggtaccatctaaacg
>TAC/AA-AC:gap3_780	GGaaatttcgaacgcattgtacgatcgaataa
>TAC/AA-AC:gap3_781	GGTCCAAAACTCTCTTTCCCACATACCGACTC
>TAC/AA-AC:gap3_782	GGtttgcagaaccatcctgtactgtgactttt
>TAC/AA-AC:gap3_783	GGttcgcgaaaccaccctgtactcttcattat
>TAC/AA-AC:gap3_784	GGTTTGCAAAACCACCCTGTACTGGATCTGAA
>TAC/AA-AC:gap3_785	GGttcaagaaaaccgcctgtacgctggattta
>TAC/AA-AC:gap3_786	GGATTTCCGAACGCGTTCTCACATGCATGTAT
>TAC/AA-AC:gap3_787	GGCTTGCAAAAGCACTGTTTACTCTGAAGAAA
>TAC/AA-AC:gap3_790	GGatagaaatatcagtttgtaccaccgaattc
>TAC/AA-AC:gap3_791	GGtcgccaagctgattgtctacgccgcgccca
>TAC/AA-AC:gap3_792	GGttcgcaaaaccaccttgtactggaaactcg
>TAC/AA-AC:gap3_794	GGccccgaaccacttttcctacgtccacatgc
>TAC/AA-AC:gap3_795	GGtctcacaaaaccccctgtacgaacccgaac
>TAC/AA-AC:gap3_796	GGTTTCGACAACCACCATGTACTGGAAAGAAA
>TAC/AA-AC:gap3_797	GGTCTGACTTATTTCTTTGTACGCAACCACCT
>TAC/AA-AC:gap3_799	GGtcttgccaaccatactgtacttcatgaaca
>TAC/AA-AC:gap3_800	GGATCTCAACTATTTGTCGCACACGGATAATG
>TAC/AA-AC:gap3_801	GGTTTTTTTGAACGCACTGTACTTTTCCAGGA
>TAC/AA-AC:gap3_802	GGCAAGAAAAACCATCTTTTACGACGAGGATT
>TAC/AA-AC:gap3_803	GGAAAAAAAAACCACTTTGTACTCTCGGGCAA
>TAC/AA-AC:gap3_804	GGCACTTTTCATTTGTTTGTACGGGGAAGCTT
>TAC/AA-AC:gap3_805	GGCTAAAAAAACCACCTTGTACTTGGAACAAA
>TAC/AA-AC:gap3_806	GGcttacaaaaccaccttgtacccatctattc
>TAC/AA-AC:gap3_807	GGATTGCAAAACCACCCTGCACATCAAACTTT
>TAC/AA-AC:gap3_808	GGAAATTTCCAACGCGTTGTACTGGTTTCGCT
>TAC/AA-AC:gap3_809	GGATTCACCCATCCCCTTTCACACCAGACAAC
>TAC/AA-AC:gap3_810	GGtctccagaatcaccctgtacgaaagcttga
>TAC/AA-AC:gap3_811	GGTCAAAAAAACCACTCTGTACGTGTCAAGCA
>TAC/AA-AC:gap3_812	GGAACTGTTGAACGTACTGTACGAAAAATCAC
>TAC/AA-AC:gap3_813	GGTTATATCCAACTTTTTGTACGTAGGCCAGG
>TAC/AA-AC:gap3_814	GGcattcttaacgtttttctacgaaaccccag
>TAC/AA-AC:gap3_815	GGaactttcaaacgtgctgtacgaatgggcaa
>TAC/AA-AC:gap3_816	GGTTTTTGAAAACAGTTTGTACCTGGCTGAGA
>TAC/AA-AC:gap3_817	GGTTTACAGAACCACCCTGTACTCCGACAACG
>TAC/AA-AC:gap3_819	GGTATATTCAACCACCCTTTACGTAGCGCCTC
>TAC/AA-AC:gap3_820	GGTTTCAAAATATTCGTTGCACAGTTATCCGG
>TAC/AA-AC:gap3_821	GGttttgtgaaccatcccgtacggacccagaa
>TAC/AA-AC:gap3_822	GGttttcaaaaccaccctgtacgtttattttt
>TAC/AA-AC:gap3_823	GGaatttccaacccattcgtacgcgacgccat
>TAC/AA-AC:gap3_824	GGaatttttgaacgcactgtacgaagagttcg
>TAC/AA-AC:gap3_825	GGTTTTCAAAACCACCCTGTACCTCTCAAGAT
>TAC/AA-AC:gap4_827	GGAAATTTGAACCTATTTGTACATTCAATACC
>TAC/AA-AC:gap4_830	GGAATTCCTAAACGCACTGTACATCTACTTAA
>TAC/AA-AC:gap4_831	GGTGTGCACAACCCCTTTGTACAGCCAACAGT
>TAC/AA-AC:gap4_832	GGTTGATAGGTAACGACTGTACCACGAAGTAG
>TAC/AA-AC:gap4_833	GGCTCAAAAAACCCCCCTGTACATTTATCATT
>TAC/AA-AC:gap4_834	GGTTTACAAAACCACCATGTACATGTTTGACT
>TAC/AA-AC:gap4_835	GGTTTGCAAAACCACTCTGTACAGCAACACCT
>TAC/AA-AC:gap4_836	GGTTTGCAAAACCACTCTGTACATGCTTTACT
>TAC/AA-AC:gap4_837	GGTTTTGAAAACCATCCTGTACACTACGAATT
>TAC/AA-AC:gap4_838	GGTGTTTCATCACCCTCCGTACATGGCCCCCG
>TAC/AA-AC:gap4_839	GGCCAAGAAAACCACCCTGTACTTCCTTTGAC
>TAC/AA-AC:gap4_840	GGTTCAGCAAAACCCCCTGTACGGTGCAACCT
>TAC/AA-AC:gap4_841	GGCTATCCAAACCACTTTGTACACCGAAACAA
>TAC/AA-AC:gap4_842	GGCTTGAAAAACCATCCTGTACACAACAGAAC
>TAC/AA-AC:gap4_843	GGTCCAAGAAACCACCCTGTACTTCCTTTAAC
>TAC/AA-AC:gap4_844	GGTTAAGAAAACCAACCTGTACACTCGAAAGA
>TAC/AA-AC:gap4_846	GGTTATTTTCAACGTATGTTACGCTGCCCTGT
>TAC/AA-AC:gap4_847	GGTTAAAAAAACCACCTTGTACATCGCCGGCC
>TAC/AA-AC:gap4_848	GGTTTCAAAACCATTTTTTTACACTCAACGGC
>TAC/AA-AC:gap4_849	GGTTCATAAAACCACCTCGTACAGCGGCATCG
>TAC/AA-AC:gap4_850	GGTTTCCAAAACCACCTTCTACATCAACTTGA
>TAC/AA-AC:gap4_851	GGTTCCCGAAACCACCCTGTACATTTTAGCAA
>TAC/AA-AC:gap4_852	GGTTAAGAAAACCACCTTGTACATCCGAACTT
>TAC/AA-AC:gap5_853	GGCCAGGAAAACCACCCTGTACACCATGGCCA
>TAC/AA-AC:gap5_854	GGTTAGGAAAACCGGCCTGTACGAGAATCAGG
>TAC/AA-AG:gap0_855	GGTCATGAAAACCACCCTTTAGTGTTCATGGA
>TAC/AA-AG:gap0_856	GGTTTCAAAACTTTTTCTTCAGTCCAAATGGC
>TAC/AA-AG:gap0_857	GGCTTGAAAAACTACCTTGCAGGTACGATAAG
>TAC/AA-AG:gap0_858	GGCAATAATGAACGCATTGTAGGCATTTCAGT
>TAC/AA-AG:gap0_859	GGATATCGCACCACTGCTGTAGCTTTCACCTC
>TAC/AA-AG:gap0_860	GGTTAATTTAAGCGCGTTGCAGTCATCCGGCT
>TAC/AA-AG:gap0_861	GGATTTTAAAAACCACTTTTAGGTTAAATGGC
>TAC/AA-AG:gap0_862	GGTTTGCAAAACCCACATGTAGTTAGACCTTT
>TAC/AA-AG:gap0_863	GGTTTCAACTTTTTGTTCCCAGGTTTACCTTT
>TAC/AA-AG:gap0_864	GGTTTGTGCGACCGTTGATCAGCCCATTCCAA
>TAC/AA-AG:gap0_865	GGTTTTCGAACCAACCCTGTAGTGCAATCAAG
>TAC/AA-AG:gap1_866	GGTTATTTACCGTTTTGTCCAGATTCAGCTAT
>TAC/AA-AG:gap1_867	GGATCTCTAACGTTCTTTCCAGATCTTGGACT
>TAC/AA-AG:gap5_868	GGAATTTTTTAACATTTTGTAGCGCAGTCGCA
>TAC/AA-AT:gap0_869	GGTGTTCAAAACTTGTTTTTATTGTCCTTCAA
>TAC/AA-AT:gap0_870	GGTATTTTCTGAGCGCTTTTATTACCGTGCAC
>TAC/AA-AT:gap0_871	GGTTTTCAATCTTCTTCTTTATGAATGGGCTC
>TAC/AA-AT:gap0_872	GGACCTGAAACTGCTTTTTCATGACGTGGCCT
>TAC/AA-AT:gap0_873	GGTTTTTAAAACCATTGTGTATTCGTGGCAAG
>TAC/AA-AT:gap0_874	GGTTATCTGATTCGCGTTTTATGAAGAAATCG
>TAC/AA-AT:gap0_875	GGTTAAACAAACCATTCTGTATTTTCGATGGG
>TAC/AA-AT:gap0_877	GGCTTTTTTGAACAATTTCTATCGACAAAACA
>TAC/AA-AT:gap0_878	GGTGTCAAACCACTTTTTTCATTCAGTATATC
>TAC/AA-AT:gap0_879	GGTTTCCGTAACTTGTTGTCATCTGCAGTGGG
>TAC/AA-AT:gap0_880	GGCATTTTTAACCCCCCTGTATGATGAGGAGA
>TAC/AA-AT:gap0_881	GGTCGAAACCACTTTTTTTCATTCGCTAAAGC
>TAC/AA-AT:gap0_882	GGTTTTAGAACTGTTTTTCCATTCGTGTTGAT
>TAC/AA-AT:gap0_883	GGCTCAATAAACGTGTTTTTATGTGGAATCAA
>TAC/AA-AT:gap0_884	GGAAATTTAAAACTTCTTGCATCCGGTATGAC
>TAC/AA-AT:gap0_885	GGTTTAACTTAATTTTGTGTATCTCCGGTGTT
>TAC/AA-AT:gap0_886	GGTTTTTTACCATTTTTTCCATCCCGGCTAAC
>TAC/AA-AT:gap0_887	GGTTTACAAAACCACCCTGTATTTCATTTGAT
>TAC/AA-AT:gap0_888	GGTATTTTTAAATACGTTGCATCGAGTCAAGA
>TAC/AA-AT:gap0_889	GGTTTTCCATTCTGTCTCTCATCCAGCTAGAA
>TAC/AA-AT:gap0_890	GGAATTTTTGAACGCACTCTATTTTCCAACAC
>TAC/AA-AT:gap0_891	GGATATTACAACGCCTTTTCATTCAAAAGAAC
>TAC/AA-AT:gap0_892	GGCTACCAAAGTCATTTTTCATTCCGTGACCG
>TAC/AA-AT:gap0_893	GGTTTCCACCATTTTTTCCCATCTCAAACCCT
>TAC/AA-AT:gap0_894	GGCGTAATTAAACCTTTTGTATTCCCCGAAAA
>TAC/AA-AT:gap0_897	GGTTTTCACTCACTTTTCCTATCAACCCAAAA
>TAC/AA-AT:gap0_898	GGTTTAAAAAAACCATTTGTATTTGTCCGCCA
>TAC/AA-AT:gap0_899	GGTAGATCGACAACTTTTGTATTGACCAGTTC
>TAC/AA-AT:gap0_900	GGAATAAACTGAACGCGTTCATTTCTACTCCG
>TAC/AA-AT:gap0_901	GGCTCCAAACACCATTTTTCATTCCAAATTCG
>TAC/AA-AT:gap0_902	GGCCATTCCAAACGTATGTCATGTGTTCCCTA
>TAC/AA-AT:gap0_903	GGTTTGCAAAACCACCTTTCATTTCAACCTCA
>TAC/AA-AT:gap0_905	GGCATTTTCAAACCTTGTGTATTCGGCCAGAC
>TAC/AA-AT:gap0_906	GGTTCGCGAAACCACCGTGTATCTATCAATGC
>TAC/AA-AT:gap0_907	GGTCAGCGAAACCTCGTTCCATGTCCACCGAG
>TAC/AA-AT:gap0_908	GGACCAACTCCGTTTCTTCCATCTCCGGAAAC
>TAC/AA-AT:gap0_909	GGTTTCAAAAACCACCCTGTATTCAAAGGCTT
>TAC/AA-AT:gap0_910	GGTTTTCTCAAACCCACTGTATTCAACAAATC
>TAC/AA-AT:gap0_911	GGTCACTTCATCTGTTTCCCATTTACTGGCGC
>TAC/AA-AT:gap0_912	GGTATTGACCATTTTGTTTCATTCTCCGGCGG
>TAC/AA-AT:gap0_913	GGATTTCTTAAACGCGCTGCATTCTTCCTCAT
>TAC/AA-AT:gap0_914	GGCTTCACAAACCCCCTTGTATCTCGACATCA
>TAC/AA-AT:gap0_916	GGTTTTTAAAACCACCTTTTATGTTTGGTGCA
>TAC/AA-AT:gap0_917	GGCTTTTTTGAACGCGTGGTATTTCGGACGAA
>TAC/AA-AT:gap0_918	GGCTTACAAACACCGTTTCTATTCGGCATGGG
>TAC/AA-AT:gap0_919	GGATTTTCAAACGTGGTCGTATCATCCTCCAA
>TAC/AA-AT:gap0_920	GGTTTAAAAAACCACTCTGTATGATCCGAAGA
>TAC/AA-AT:gap0_921	GGTTTTTATAAACCGATTTTATGCACCACAAA
>TAC/AA-AT:gap0_922	GGTTTTTCGAACCTTTTTTCATTCTTCCGCGA
>TAC/AA-AT:gap0_923	GGTTCAACAATTTCTCGGTCATGCCGAACCCG
>TAC/AA-AT:gap0_924	GGTTTTCGCAACTCTTTTTTATCTCTTAACAC
>TAC/AA-AT:gap0_925	GGAACCAGCTAATTTTTGTCATGCACTAGAAA
>TAC/AA-AT:gap0_926	GGTTTCAACTTTTTGTTTTCATTCCTCGACAC
>TAC/AA-AT:gap0_927	GGTTTATAAACTATTTTGTTATGGAGGCTGGC
>TAC/AA-AT:gap0_928	GGTTGTTTTGAACGCACTGTATCAACTAAGAG
>TAC/AA-AT:gap0_929	GGCTCTGACTCTTTGTTTTCATCACTGTCATT
>TAC/AA-AT:gap0_931	GGTTTGCAAAACCACCCTGTATTCAAAAATTC
>TAC/AA-AT:gap0_932	GGTATTTTGACCCCACCTTCATGCCGCCGCGC
>TAC/AA-AT:gap0_933	GGTCCCCAACATTCTTCCTCATTCCTTCTGCT
>TAC/AA-AT:gap0_934	GGATTTTCAAACCTCCTTTTATTCGAGATCCC
>TAC/AA-AT:gap0_935	GGCATTTTTGAACGCGCTGTATCCCCATCAGA
>TAC/AA-AT:gap0_936	GGTTTTCAGCATCTTTTTTTATTTTCACGAAA
>TAC/AA-AT:gap0_937	GGTGTTTCCCACATTTTTTCATGACATAGAAA
>TAC/AA-AT:gap0_938	GGTAAACACGTTTTTTCTTCATTCCGACCTCC
>TAC/AA-AT:gap0_939	GGCTTTAAAAAACGCTTTGTATCTGCGAAAAC
>TAC/AA-AT:gap0_940	GGTGAACTTTTTTTTTCTCCATGGAAAGCAGT
>TAC/AA-AT:gap0_941	GGAAATTTAACCTTTGGTTTATCTCGGACTCA
>TAC/AA-AT:gap0_942	GGTTTACAAAACCACCCTGTATCACAACTGAA
>TAC/AA-AT:gap0_943	GGCTTCACATCTCGTTGTTTATTACGAAAAGA
>TAC/AA-AT:gap0_944	GGTTCAACAATGTTTTGTTCATTTCGACGCAA
>TAC/AA-AT:gap0_945	GGTATTGAAAACCACTTTGCATGTGAAACTAA
>TAC/AA-AT:gap0_947	GGTTTTTTCTAACTTGTTTTATGGAGTCGTTA
>TAC/AA-AT:gap0_948	GGAATTTCGAACCTTCGTTCATGCAGACGTGA
>TAC/AA-AT:gap0_949	GGAATATTTTTAATCTCACTATCCGAGTTCGG
>TAC/AA-AT:gap0_950	GGATTTGAAACCAATTTTGCATGTCATCACTA
>TAC/AA-AT:gap0_951	GGTTGTCAGACCTTTTTTTCATGGTGGTTAGA
>TAC/AA-AT:gap0_952	GGCAATTCCAAGCTTTTTTCATCTGCCTAGCA
>TAC/AA-AT:gap0_954	GGTTAAGAAAACCACTCTGTATCACGAACTCA
>TAC/AA-AT:gap0_955	GGTCAAACTGTTTTTTTTTCATTTTCTGACAT
>TAC/AA-AT:gap0_956	GGTCTAACAAGCTGTTTCCTATCCCGCAAGTG
>TAC/AA-AT:gap0_957	GGCTTTTAACTTGTTGTCGCATGTCGAAGTAG
>TAC/AA-AT:gap0_958	GGTTAAAAAAACCACTCGGTATTCACTATTCA
>TAC/AA-AT:gap0_959	GGATAGTTTTCGTCGTCCCTATCCACCATTCT
>TAC/AA-AT:gap0_960	GGCTTTTTCAAACCAGTGTTATCTCAAAATCC
>TAC/AA-AT:gap0_961	GGTTTTCAAACCCGTTTTTCATGTACTTCACC
>TAC/AA-AT:gap0_963	GGTTCTCTCCAACTGTTTTTATGGAAAGCACA
>TAC/AA-AT:gap0_964	GGTTTCCAATCATTTTCCCTATGAACTGAACA
>TAC/AA-AT:gap0_965	GGAAATGCTTTGTCCCTCCCATTGACTACACA
>TAC/AA-AT:gap0_966	GGTTAAAAAAACCACTCTGTATTTATTAGAAA
>TAC/AA-AT:gap0_967	GGTTTGCAAAACCACTCTGTATTCTCAACGGA
>TAC/AA-AT:gap0_968	GGAAATCCACACATTTTTTCATTGAGGAAGAC
>TAC/AA-AT:gap0_969	GGATTTTTTAAACGCACTGCATCCGAACAACT
>TAC/AA-AT:gap0_970	GGTTCGAACATGTTTGTTTCATTCGAACTGTG
>TAC/AA-AT:gap0_971	GGAACGACTTTCTCCCTCCCATTGCCTCGACA
>TAC/AA-AT:gap0_972	GGTTTTGAACTTGTGTGTTTATTTCCAAACCA
>TAC/AA-AT:gap0_973	GGTTTGAAACGTATTTTTCCATCCTTGATGGC
>TAC/AA-AT:gap0_974	GGACTTTTAAAACACTTTTTATGTAGCCAGTA
>TAC/AA-AT:gap0_975	GGTTCACACAACCATCTTGTATGCTTGGAGGT
>TAC/AA-AT:gap0_976	GGCAAGTTTCGATGTTTTGTATCGGTTGCCAA
>TAC/AA-AT:gap0_977	GGATAAAACGCTTTTCCCTCATTGATTGAGAA
>TAC/AA-AT:gap0_978	GGTCCTAAACGCATTTCTCCATCAACAAAATC
>TAC/AA-AT:gap0_979	GGAATTTTTGAACGCACTTTATTTTTTGATGA
>TAC/AA-AT:gap0_980	GGCTTGCAAAACCACCCGGTATGCAACAACTT
>TAC/AA-AT:gap1_983	GGTTAGCAAAACCACCCTGTATACTGACGAGG
>TAC/AA-AT:gap1_984	GGTTTTCATACAACAACTGTATAGGATAGATT
>TAC/AA-AT:gap1_985	GGAATAAACTTGTGTTTGTTATATCGAAAACC
>TAC/AA-AT:gap1_986	GGTTTTTAAACTTTTTTGTTATACCGAGTTGC
>TAC/AA-AT:gap1_987	GGTCGCAATTCACTGTTTTCATATTCCCACTG
>TAC/AA-AT:gap5_988	GGTGGAAAACTACCCCCTGTATTTCACTTTGT
>TAC/AA-AT:gap5_989	GGCTCCCAAAACTCCTTTTTATTGGAAGAAGA
>TAC/AA-AT:gap5_990	GGCCGTAATCAACACGTTTTATGCGAGTTTAC
>TAC/AC-AA:gap0_991	GGTTTTGCAAACCTCCTTTTAAGCGCGAGTAC
>TAC/AC-AC:gap2_1000	GGTCCGCAAAACTGTCTTTCACTCCCATAAAT
>TAC/AC-AC:gap2_1001	GGTTTACAAACCCGCCTCGCACGGCCAACAAA
>TAC/AC-AC:gap2_1002	GGTTCCTCCACCGCGTTGTCACTCGCCTCTGA
>TAC/AC-AC:gap2_1003	GGTTCTAACCATTTTTTTTCACGACGAAAACG
>TAC/AC-AC:gap2_992	GGTCACAACAAAGTTTGTTCACGTCGATGGAA
>TAC/AC-AC:gap2_993	GGATCTTTTCAGCGCGCTTCACGTGCCAAACC
>TAC/AC-AC:gap2_994	GGTTCAAAAACTTTGTGTTCACGCCGACGAAT
>TAC/AC-AC:gap2_995	GGTCACAAAACCACCCTCGCACGGTTTGAAAA
>TAC/AC-AC:gap2_996	GGAATTTTTGAACGCACTGCACGTTCCACTCA
>TAC/AC-AC:gap2_997	GGCCCCGAAACTCGCGTTCCACGCCAACATGA
>TAC/AC-AC:gap2_998	GGTCCGCGAAACCACTCTTCACTCCAATTCCC
>TAC/AC-AC:gap2_999	GGTGTCTTAACTTCCCTTTCACTGTCGCCACC
>TAC/AC-AC:gap3_1004	GGTTTGCAAAACCACCCTGTACGTCGGAGTTT
>TAC/AC-AC:gap3_1005	GGTTCTCAAAACCACCCTGCACAAGTTCATTC
>TAC/AC-AC:gap3_1006	GGttaacgaacaccctccgtactgtaaatggt
>TAC/AC-AC:gap3_1007	GGTTCGCTAACCCATCTTGTACGTTGCGGCTT
>TAC/AC-AC:gap3_1008	GGCAAATGAAACCACCGTGTACGTAGCCCCAG
>TAC/AC-AC:gap3_1009	GGTTTGCAAAACCACCTTGTACTCTTCAACGA
>TAC/AC-AC:gap3_1010	GGAATATTTTACACTTTTTTACTCCATGAAAT
>TAC/AC-AC:gap3_1011	GGtttgcaaaaccaccttctactgcgccgacg
>TAC/AC-AC:gap3_1012	GGTCTAAAAAACCACCCTTCACAGCTTTTTAA
>TAC/AC-AC:gap3_1013	GGttctgcaaacagcccggtacgttaactcgg
>TAC/AC-AC:gap3_1014	GGTTCGCAAAACCAACCTGTACGTCCGTACCT
>TAC/AC-AC:gap3_1015	GGTCTATAAAACCACCCTGTACTCGTTAAACT
>TAC/AC-AC:gap3_1016	GGTTATCAAAACCACCATGCACATTACAGAAC
>TAC/AC-AC:gap3_1017	GGTTTTAAAAACCACCCTTCACATCGAAGAAC
>TAC/AC-AC:gap3_1018	GGATCCCACCTCCTGTTTTCACAACAAAATTC
>TAC/AC-AC:gap3_1019	GGTTTTCAACTCCAGATTCCACAACAACGAGC
>TAC/AC-AC:gap3_1020	GGTTTGAAGATCCAACCTGTACTCAGTATGGA
>TAC/AC-AC:gap3_1021	GGATTTACAACGCGTGTTTCACAGGTCATGCG
>TAC/AC-AC:gap3_1022	GGTTTTCAAAACCACCTGGCACAAGCAACAAA
>TAC/AC-AC:gap3_1023	GGTTTGCAAAACCACCCTGTACTGAGGCTGGG
>TAC/AC-AC:gap3_1024	GGcaaccaagtgttccccctacgtaaaaaacg
>TAC/AC-AC:gap3_1025	GGttttcaaaaccaccctgtacggcgacttcg
>TAC/AC-AC:gap3_1026	GGtttgttaaaccaccttgtacgcttctctac
>TAC/AC-AC:gap3_1027	GGTTTTGACATTCCGTGTTTACGACATGGACG
>TAC/AC-AC:gap3_1028	GGATTTTGTTAACCGTGGTTACGAGCACATCT
>TAC/AC-AC:gap3_1029	GGTCCATAGAACCACCATGTACTGAGAATGAC
>TAC/AC-AC:gap4_1030	GGTTTGCAAAACCACCTTGTACAAACTCAGAA
>TAC/AC-AC:gap4_1031	GGTTTTCAGAACCACTTTGTACAGAGAAAGCA
>TAC/AC-AC:gap4_1032	GGTCCCAGCCCTGACCCCCTACAATCCACCGG
>TAC/AC-AC:gap4_1033	GGAATTTGAAAACTTGGTGTACAGCATTATAT
>TAC/AC-AC:gap4_1034	GGTTTGCAAAACCACCCTGTACGAACACTGTT
>TAC/AC-AC:gap4_1035	GGTTTCGCAAACCACCCTGTACAAATCCCGCG
>TAC/AC-AC:gap4_1036	GGTTCAACAAAACCCCGTGTACAACTTCAGCT
>TAC/AC-AC:gap4_1037	GGATTTAAGAAACCACCTGTACGATACGAACA
>TAC/AC-AC:gap4_1038	GGTTCAGAAAACCACTCTGTACAAGCTGAAAA
>TAC/AC-AC:gap4_1039	GGTTTAATAAACCACCTCGTACAAACAACAAA
>TAC/AC-AC:gap4_1040	GGTTAAAAAACCACCTTTCTACGAAGTTGCCA
>TAC/AC-AC:gap4_1041	GGTGATTTCAAACCCTCTGTACGTTGTTGAAA
>TAC/AC-AC:gap4_1042	GGTTTGCAAAACCACCTTGTACAAATCAAGCA
>TAC/AC-AC:gap4_1043	GGTTAGGAAAACCACCCTGTACTCAGTCTAAT
>TAC/AC-AC:gap5_1044	GGTTAGGAAAACCACCTTCTACATGAAACACA
>TAC/AC-AC:gap5_1045	GGTTATCTCATTCTCCCGTTACGCGGCCGACG
>TAC/AC-AC:gap5_1046	GGCTTTTTCCACACTTTGCTACAGTTGTATAC
>TAC/AC-AC:gap5_1047	GGTCCAAAACAATGTGTTTTACCCCTCCTCCA
>TAC/AC-AC:gap6_1050	GGTTTGCAAAACCACCCTGTACAAGACTCGGT
>TAC/AC-AC:gap7_1051	GGATTGAAAACTTCCTGTTCACGTCCTCCTCG
>TAC/AC-AC:gap7_1052	GGTTTTCCATACTGTGTGGTACAATGAACTTG
>TAC/AC-AG:gap0_1053	GGTTTCAAGATAGGTTTTCTAGGAATGCACCA
>TAC/AC-AG:gap0_1054	GGTTCTCGAAACCACTGTTCAGTCTCTGCCGG
>TAC/AC-AG:gap0_1055	GGTTTTCCACACTGTGTGCCAGCTTCACGACC
>TAC/AC-AG:gap0_1056	GGTTTCGACCGACTGTGCCCAGCCCTTGCCAA
>TAC/AC-AG:gap0_1057	GGTTTCACACACTTTGCGCTAGCTTAACTTCG
>TAC/AC-AG:gap0_1058	GGCTTTCAAAACCACCTTTCAGCACAATCCTC
>TAC/AC-AG:gap0_1059	GGTTAGGAAAACCATTCTGTAGTCTTCATCAA
>TAC/AC-AG:gap1_1060	GGAATTTTTGAACGCACTGTAGAAGTGCAAGT
>TAC/AC-AG:gap1_1061	GGTTTCCTGACCCCCTCTTCAGATCCAATTCG
>TAC/AC-AG:gap1_1062	GGATTTATCACTTTTCTCCCAGAGCAAAACGG
>TAC/AC-AG:gap1_1063	GGTCACAAAACCCCTCGTCTAGAGAATAACAA
>TAC/AC-AT:gap0_1064	GGTTGCCAATTTCGGTTTTTATGATGACCAGC
>TAC/AC-AT:gap0_1065	GGATCATTCGTGTCTCCCTCATTCCCTTGTCC
>TAC/AC-AT:gap0_1066	GGTCAAAACTGGTGTTGTTCATTTACTTGAAC
>TAC/AC-AT:gap0_1068	GGTCAAAAACGCGCGTTTTCATTCATCCTTCA
>TAC/AC-AT:gap0_1069	GGAGTTTTCAATCTCGTTGTATCCAGCCCGCC
>TAC/AC-AT:gap0_1070	GGATTCCGAACCACTGTCTCATGGCAACCTAA
>TAC/AC-AT:gap0_1071	GGCGTAAACTGTGTTTTCTTATTTACCGGCGC
>TAC/AC-AT:gap0_1072	GGCTGTGAAACTTCGTGTTCATGTCACCATGT
>TAC/AC-AT:gap0_1073	GGTTTTTAATCTTCGTTCTCATTTCACAATAG
>TAC/AC-AT:gap0_1074	GGTTGGACTTTGGGTTTCGTATTCCTTACATC
>TAC/AC-AT:gap0_1075	GGTATAAAAACCTGTTTTTCATCAAACATCCC
>TAC/AC-AT:gap0_1076	GGTAAAACAAACCGTTCCCCATTTATCGACCC
>TAC/AC-AT:gap0_1077	GGTCGACCTGAGTGTCTTCCATGCCGAAAAGA
>TAC/AC-AT:gap0_1078	GGTTTGCAAAACCACCTTCCATCTAACCATGA
>TAC/AC-AT:gap0_1079	GGTTTAGTCTGAATTTGAGTATTGAAGAACTG
>TAC/AC-AT:gap0_1080	GGAATTAAAAAAACGTGTTTATTCTGCGAGAA
>TAC/AC-AT:gap0_1081	GGTCGTCTAAAACGTGTGTCATGTTTACCCGA
>TAC/AC-AT:gap0_1082	GGTGATTAAACCCGTGTTTCATTGCCATTACA
>TAC/AC-AT:gap0_1083	GGAATTCAAGCATTCTGTTCATGTCGAGCACC
>TAC/AC-AT:gap0_1084	GGTTTGCAAAACCACCTTGTATCAATCGTCGT
>TAC/AC-AT:gap0_1085	GGACTTAGCATTGTGTTTTCATCTCTCAGGAA
>TAC/AC-AT:gap0_1086	GGTTCCCAAAACCAATTTGTATCCCCCAACAA
>TAC/AC-AT:gap0_1087	GGCACATCGTCTCTTTTCCTATGAATGCCAGT
>TAC/AC-AT:gap0_1088	GGATAAACCCTCTGTTTTCCATTCAACAACGA
>TAC/AC-AT:gap0_1089	GGTTAGAAAAACCACCCTGTATTTACAAGATA
>TAC/AC-AT:gap0_1090	GGTCATCTCGAAATTTCCTTATTTGCGTTGTT
>TAC/AC-AT:gap0_1091	GGTTTTCAAACAATTGGTTTATGCAAGAAGGC
>TAC/AC-AT:gap0_1092	GGTTTTGCAAAACCGCCTGCATTCCACGATGG
>TAC/AC-AT:gap0_1093	GGTTAATAATTCGTTCCCTCATTCGGCGACGC
>TAC/AC-AT:gap0_1094	GGTAACCAGTGTTTTTTGTTATGCTACCAAGC
>TAC/AC-AT:gap0_1095	GGTCCAGAAAACCACTGTTCATTCAACCGGCG
>TAC/AC-AT:gap0_1097	GGTCATCAAAACCACCCTTCATTCAAAAACGA
>TAC/AC-AT:gap0_1099	GGTGCAAAACCACCTTTTTCATTGAGTCTGAG
>TAC/AC-AT:gap0_1100	GGAACGTGAAACCGTTGTTTATTCAGAACTAG
>TAC/AC-AT:gap0_1101	GGATAATTTCAACGTTCTGTATTCCGACGACA
>TAC/AC-AT:gap0_1102	GGCATAATAACCGGGTTTCCATTGCGAAGACG
>TAC/AC-AT:gap0_1103	GGTCCAAAACCACTTGTTCTATTTATCCCAAA
>TAC/AC-AT:gap0_1104	GGCTTGACCTACCCCCTTGTATCTACCAGAAA
>TAC/AC-AT:gap0_1106	GGTTATGTTAAACTCCGTGTATTGTCCAACGA
>TAC/AC-AT:gap0_1107	GGTCATAACCAGCGTGTTTCATTCCGAGGAAA
>TAC/AC-AT:gap0_1108	GGTTTTTCAAAACTATTTGTATTCTAACAGAC
>TAC/AC-AT:gap0_1109	GGTTTTCCAAAACCAAGTGTATTGGAATTTTA
>TAC/AC-AT:gap0_1110	GGTTCTTCAAACCACCCTGTATTGAACAACAT
>TAC/AC-AT:gap0_1111	GGAAACCATAACTCAGTGTTATCCGTGCACCA
>TAC/AC-AT:gap0_1112	GGAATTCAAACACTGTTTTTATGCGATCCTAA
>TAC/AC-AT:gap0_1113	GGTTTCGCTATCTCTTTGTTATCTCAACTACC
>TAC/AC-AT:gap0_1114	GGTTTTCAAAACTTTGCTCTATTCTCGACGAA
>TAC/AC-AT:gap0_1115	GGTCATCAAAACTGTCGTGTATTCAGTTGAAC
>TAC/AC-AT:gap0_1116	GGTTTCCATCACTGTGCTCTATCATTCGTCCT
>TAC/AC-AT:gap0_1117	GGTTCTGAATCTTTGCGTCCATCTTTATCGAA
>TAC/AC-AT:gap1_1119	GGTTTCTGACTAGTGTGTTTATAACGGTCGGA
>TAC/AC-AT:gap1_1120	GGTGTCAGCTCAGTGTGCGTATAATACACCGA
>TAC/AC-AT:gap1_1121	GGAAACTCAAAATGGGTGTTATAACTTTCCTG
>TAC/AC-AT:gap1_1122	GGATTTAAAAATCACCCTGTATAGATCAAGAT
>TAC/AC-AT:gap1_1123	GGTTTTACAAGGTGTCTTTCATAATTCCAGCT
>TAC/AC-AT:gap1_1124	GGTTTTCTCAACGGGTGCGTATAACGTAAACA
>TAC/AC-AT:gap1_1125	GGCAACAAGAGTGTTTGGGAATAAGCCAACAA
>TAC/AC-AT:gap5_1126	GGATTTTTTAACATTGTTTTATCAACAATATT
>TAC/AC-AT:gap5_1127	GGTTGCAAAACGTGTGTTTTATGCTCAAGATG
>TAC/AC-AT:gap5_1128	GGTTTGTAAAACCACCCTGTATCTGGTTGAGG
>TAC/AG-AA:gap0_1129	GGTTTAAACAGCCTGTTTTCAAGTAATAAATT
>TAC/AG-AA:gap0_1130	GGTTTGCAAAACCACCCTGTAAGAAACGGAGA
>TAC/AG-AA:gap0_1131	GGTTTTTTCAACCACCCGGTAAGTGAAAACAT
>TAC/AG-AA:gap0_1132	GGCACGAACTTTTTTGTTTCAAGCCATCCACT
>TAC/AG-AA:gap0_1133	GGAATTTGTGAACGCATTGTAAGAAGGAGAGT
>TAC/AG-AA:gap0_1134	GGAAATGTTGAACGCACTGCAAGAGAACTCAG
>TAC/AG-AA:gap0_1135	GGTTAAGAAAACCACCCTGTAAGACAACGAGG
>TAC/AG-AA:gap0_1136	GGTGTTTTCAATTCGACTGTAAGGAATTTTTT
>TAC/AG-AA:gap0_1137	GGCTTTTTTCAGCGCTCTGTAAGCATTCAACA
>TAC/AG-AA:gap0_1139	GGTTAATAAACCCACCTTGTAAGTTGCGATAA
>TAC/AG-AA:gap0_1140	GGTTCTTATGACCCCTCTTTAAGCGGTGCAGT
>TAC/AG-AA:gap0_1141	GGAAATTTTAAACGCGCTGTAATATCAGAGGA
>TAC/AG-AA:gap0_1142	GGTTAAGAAAACCACCTTGTAAGCGAATTCGA
>TAC/AG-AA:gap0_1143	GGTTCGCAAAACCACCTTTCAATCTATGCGGT
>TAC/AG-AA:gap0_1144	GGTTCAAAACCACCCCCCTTAATCCGACATCC
>TAC/AG-AA:gap0_1145	GGTTATGAAAACTACCCTGTAATCTCCAGTTC
>TAC/AG-AA:gap0_1146	GGATGTCAAATGTCCCTTGTAACCTCCACCTC
>TAC/AG-AA:gap0_1147	GGCGTTTTCATCCTTTTTTCAAGTCAAAGTTC
>TAC/AG-AA:gap0_1148	GGTTAGGAAAAACACCCTGTAAGCCAGACAAA
>TAC/AG-AA:gap0_1149	GGCACCTAATGTTTGTTTTCAAGTAGACGGTG
>TAC/AG-AA:gap0_1150	GGTACGCAAAACGACCCTGTAATTGAACCGAA
>TAC/AG-AA:gap0_1151	GGAATTTGTGAACGCACTGTAAGTCCAGAAGT
>TAC/AG-AA:gap0_1152	GGTTTTTCGAATGCGTTTCTAAGAACTGCCAC
>TAC/AG-AA:gap0_1153	GGTATAAGAAATCACCCTGTAATCCTGAGGAT
>TAC/AG-AA:gap0_1154	GGTTTTGCGAACCCCCCTGTAATTTCGCTTCA
>TAC/AG-AA:gap0_1155	GGTTTGCAAACCCACCCTGTAAGATCCGACGG
>TAC/AG-AA:gap0_1156	GGTTTGCCAAATCACCCTGTAATCATTTTCGT
>TAC/AG-AA:gap0_1157	GGATTACAGAACCACCCTGTAATCAAAACAAC
>TAC/AG-AA:gap0_1158	GGAAAACAGATTTTCGTTGTAAGTCGAGTTTT
>TAC/AG-AA:gap0_1159	GGTTTTTGAGACTCAACTGTAACAAGCCATCT
>TAC/AG-AA:gap0_1160	GGTTTTGAAAACCACCCTGCAATGATGAATTT
>TAC/AG-AA:gap0_1161	GGATTTTCGAAGCATTTTTTAAGATTATTTAG
>TAC/AG-AA:gap0_1162	GGTTACAAAACCCCCCTTGTAATGTCACAGAC
>TAC/AG-AA:gap0_1163	GGAAATTTTGAACGAACTGTAAGAATGGGGAG
>TAC/AG-AA:gap0_1164	GGTCCCGAAATTTTCTGTCTAATCACGCCTTT
>TAC/AG-AA:gap0_1165	GGTTTTTTTGAACGCACTGTAAGTTTCAAACT
>TAC/AG-AA:gap0_1166	GGTTGCTCCCATCATCGCGTAAGCGTCGACGT
>TAC/AG-AA:gap0_1167	GGTTTATAGAACCACCCTGTAAGTTCTAGACT
>TAC/AG-AA:gap0_1168	GGTATTTTAACATTCTCCGTAAGAAAGGTGAC
>TAC/AG-AA:gap0_1169	GGTTTCACAAAACCACCCGTAAGCCTGGCCAG
>TAC/AG-AA:gap0_1170	GGCTAAAGCAATTTTTCTGTAAGACTTCCAGG
>TAC/AG-AA:gap0_1171	GGCTTTTTTCAACTTTTCGTAAGCTAAATACA
>TAC/AG-AA:gap0_1172	GGAATTTTCACGCTGCCTCTAAGAATACGCCC
>TAC/AG-AA:gap0_1173	GGTTTGCAAAACCACCCTGTAAGCCGAATTGT
>TAC/AG-AA:gap0_1174	GGTTTATAAAACCACCCTGTAAGATGCCAGAA
>TAC/AG-AA:gap0_1175	GGTTTGCCAAACCACCCTGTAATCCGTAAATT
>TAC/AG-AA:gap0_1176	GGTGTTTTCGAGCGCGCTGTAAGCTTCCAAAA
>TAC/AG-AA:gap5_1177	GGATTTATTGAGCAATCTGTAAGAAACTACCA
>TAC/AG-AC:gap2_1178	GGTTTTTGAATTTCGTCTTCACGCCTAGCCGC
>TAC/AG-AC:gap2_1179	GGTTCAAAATTCCCTTTCCCACCCGTCGAACT
>TAC/AG-AC:gap2_1180	GGAGTTGCTGACCTTTTTCCACTCCGAATACA
>TAC/AG-AC:gap2_1181	GGCCCCTTAACTTTGTTTGCACTTCCTCAAAA
>TAC/AG-AC:gap2_1182	GGTTTTCAAAACCACATGTCACGCCAACGAAT
>TAC/AG-AC:gap2_1183	GGTATTTTCAACCACTTTTCACTGCTGAAAAA
>TAC/AG-AC:gap2_1184	GGTTATTTCCAACTCACTCCACGCCGAGACAT
>TAC/AG-AC:gap2_1185	GGTTTGCAAAACCAACCTTCACGCCCAATCTC
>TAC/AG-AC:gap2_1186	GGTTGTCTAATTCTGTTCCCACGCTTGCCCGG
>TAC/AG-AC:gap2_1187	GGTTCCCAACACTCTCTCGCACGCGAATCCGT
>TAC/AG-AC:gap2_1188	GGTTTTTAAGGCACTTTTCCACTCAACTATCG
>TAC/AG-AC:gap2_1189	GGCTCAAAACCACCGTCTGCACTCGACACAAA
>TAC/AG-AC:gap2_1190	GGTTCCACAAACCATCCTGCACCCCCTCTACT
>TAC/AG-AC:gap2_1192	GGTAATTTTTAACTTCCTGCACTGGACTATCC
>TAC/AG-AC:gap2_1193	GGTTTCCTTTATGCGCTTTCACGACTGCAGCT
>TAC/AG-AC:gap2_1194	GGTTTAAAAAACCACTCTGCACTTACCCTTGT
>TAC/AG-AC:gap2_1195	GGTTTTCAAAACCACCCTTCACCCACCAATTC
>TAC/AG-AC:gap2_1196	GGAAATTCAAACACTCTTCCACGCCGAAGTTG
>TAC/AG-AC:gap2_1197	GGACTTTCCAAACCCACTGCACTCCACAGAAA
>TAC/AG-AC:gap2_1198	GGTATCTCAAATTTTTTCTCACGCTCGTGGAC
>TAC/AG-AC:gap2_1199	GGTCCAAACACACTGTTTTCACGCGAAAAATT
>TAC/AG-AC:gap2_1200	GGTTCCAACGCCTCTGTTCCACCTCAAAGCAT
>TAC/AG-AC:gap2_1201	GGTCACACAAGCCTCTTTCCACGCTGTCTATC
>TAC/AG-AC:gap2_1202	GGTTCGAAACTGTCTGTCTCACTCTCGATCAA
>TAC/AG-AC:gap2_1203	GGTTTCTCCTAGCGTTTTTCACTCCAAAAATC
>TAC/AG-AC:gap2_1204	GGTGCGTTCGAACCGTTTGCACGAGCGCGAAC
>TAC/AG-AC:gap2_1205	GGTTTCACAACCACCCTTCCACGTTCCGGTCC
>TAC/AG-AC:gap2_1206	GGTTTCGCGAAACCACCCTCACGTAGTAGCCG
>TAC/AG-AC:gap2_1207	GGCTGTTCTAACGCACTTTCACTCCACTGGCC
>TAC/AG-AC:gap2_1208	GGTTAAGAATAACACCCTGCACCTTATCTAGT
>TAC/AG-AC:gap2_1209	GGTCATTCAACTTTGTTTTCACTGGCGACCAC
>TAC/AG-AC:gap2_1211	GGCCTAACCAACTGTCTCTCACTCTTCGCCTC
>TAC/AG-AC:gap2_1212	GGATTTTCCAACGTTTTGCCACGCCAGATCCC
>TAC/AG-AC:gap2_1214	GGTTCAGCTTTCTCTCTTTCACTCCGGAAACA
>TAC/AG-AC:gap2_1215	GGTTTTTTCATTTCCGTCGCACTTCGTCTACT
>TAC/AG-AC:gap2_1216	GGATAAAACATGCTGTTCCCACTGGATCAATC
>TAC/AG-AC:gap2_1217	GGATTGAAAACTTTCTGTTCACGATTATGAAT
>TAC/AG-AC:gap2_1218	GGTATTAACTCCGTGTCTCCACCCTTCATCCT
>TAC/AG-AC:gap2_1219	GGCTTCCCAACTGTGCTTTCACTCCTTCAAAT
>TAC/AG-AC:gap2_1220	GGAAATTCTAACCATTTGTCACCTCACTGGTA
>TAC/AG-AC:gap2_1221	GGAACTTTTGAACTCTCTTCACTCACCACGGC
>TAC/AG-AC:gap2_1222	GGTTTGCAAAACCACCCTTCACGATGAAGCTA
>TAC/AG-AC:gap2_1223	GGAATTCCAAACCATTTTTCACCCCCAACAAA
>TAC/AG-AC:gap2_1224	GGTCTAAACTGTTTTTTCCCACGCTGTAAAAT
>TAC/AG-AC:gap2_1225	GGTTTTCACCTTGTTCGTTCACGACCTGGTGC
>TAC/AG-AC:gap2_1226	GGTCAAAACCCCTTTTCCCCACGACATCTCCC
>TAC/AG-AC:gap2_1227	GGTTTTTTCATCTTTTCTTCACTCGCCAAAGG
>TAC/AG-AC:gap2_1228	GGTTCATCAACCACCTTTTCACGTCAAACTCC
>TAC/AG-AC:gap2_1229	GGCGTTTTCACTCTTCCCTCACGACTTCAACC
>TAC/AG-AC:gap2_1231	GGTTATCTACCACACTTCCCACGCGGCCGTTG
>TAC/AG-AC:gap2_1232	GGATTTCATAACCACCTTTCACGTGTCACCCA
>TAC/AG-AC:gap2_1233	GGTAAGTAAAACCACTCTTCACGACTACCCGA
>TAC/AG-AC:gap2_1234	GGCTTTTTTCTAGCTTGTTCACGTCACCCAAA
>TAC/AG-AC:gap2_1235	GGCCTGAACCTGTTTTTTCCACTGGGTCTCAC
>TAC/AG-AC:gap2_1236	GGTTCCACTGTTTTGTTTTCACGGAACTAGCC
>TAC/AG-AC:gap2_1237	GGTTATCGTCAACTCTCTGCACTCAACAACAG
>TAC/AG-AC:gap2_1238	GGTTCAAGAAACCACCCTGGACGGTGCGGTAA
>TAC/AG-AC:gap2_1239	GGATTCTGAACGGACTCTCCACGGACCAGCGA
>TAC/AG-AC:gap2_1240	GGTTTTCTCATTCTCTTCCCACTTCCACCAAA
>TAC/AG-AC:gap2_1241	GGTTTCTGAAACCCCCCTTCACGATAACACCG
>TAC/AG-AC:gap2_1243	GGTCTCAAACCACTTTGTTCACGGTGCTGAAA
>TAC/AG-AC:gap2_1244	GGTAATCTGAACCCGCTTTCACTTAGGAGAAA
>TAC/AG-AC:gap2_1245	GGATTAAAAACCACCTTTCCACTCAAAGATAA
>TAC/AG-AC:gap2_1246	GGAACCCAAAACCATTGTCCACGCCCTACTAC
>TAC/AG-AC:gap2_1248	GGTTTCCATTTCTGTTTCCCACTTAGAGGCCT
>TAC/AG-AC:gap2_1249	GGAAATCTGATTTTCTGTTCACTCTGCCATCC
>TAC/AG-AC:gap2_1250	GGCTCCAACTTCCTGCTTCCACTCGTCTTACC
>TAC/AG-AC:gap2_1251	GGTGTCCAGCTGTTCCTTCCACTCGACAGCTC
>TAC/AG-AC:gap2_1252	GGCTTATCTGAACATTTTTCACGACTCCGCCA
>TAC/AG-AC:gap2_1253	GGCCCCCAACTAACTGTTCCACTCTCGACCCA
>TAC/AG-AC:gap2_1254	GGAAAATTTGAACGCTTTGCACTTCGAGGCCA
>TAC/AG-AC:gap2_1255	GGCTCTCACCAACTGTTCCCACCGCTTAACTT
>TAC/AG-AC:gap2_1256	GGCATGACCTTTCTCCTCCCACTCTGCAGCAT
>TAC/AG-AC:gap2_1257	GGACTTTCTCGACGCTCTGCACGAAGCTGGCA
>TAC/AG-AC:gap2_1258	GGTCCTCCTAACTGTTTTCCACTCAACTACGT
>TAC/AG-AC:gap2_1260	GGCTTCTAAAACCACCCTTCACTACAAACACG
>TAC/AG-AC:gap2_1261	GGTTTCCACTTTTTCTCTCCACGACAAACTAT
>TAC/AG-AC:gap2_1262	GGATATAAAAACCACTTTTCACTCGCCCGCCA
>TAC/AG-AC:gap2_1263	GGTTTTTTGAACCATATTTCACGCTCGGTCGT
>TAC/AG-AC:gap2_1264	GGTTCAAAACCGTCTTTCCCACTTAGGCACGG
>TAC/AG-AC:gap2_1265	GGTAAACGCGCTTGTTCTTCACGCTCCTCACT
>TAC/AG-AC:gap2_1266	GGCAATTCTCACGCACCTTCACTTCTCCATCG
>TAC/AG-AC:gap2_1267	GGTTTCTCACCATACTCTTCACCTCCTGAATA
>TAC/AG-AC:gap2_1268	GGCTTGTGAAACCACCTTTCACTGTTTCAATA
>TAC/AG-AC:gap2_1270	GGATTTTTCTAACTTTTTGCACCCCGACCGAC
>TAC/AG-AC:gap2_1271	GGATTTCAAACTCCCTGCCCACGACGAATCCC
>TAC/AG-AC:gap2_1272	GGATTTCACAAATTTTCTGCACTCGATTCGAC
>TAC/AG-AC:gap2_1273	GGCATTTTCAAACCCGCCGCACGATGAAACCA
>TAC/AG-AC:gap2_1274	GGATTCCTTGAACGTGTTGCACGCAGACTGGG
>TAC/AG-AC:gap2_1275	GGTTTTACTAATTTTCTCTCACGCGACGGCGG
>TAC/AG-AC:gap2_1276	GGCTCGCAAAACCCTTCTGCACGTTACGAAAA
>TAC/AG-AC:gap2_1277	GGAATTTCCCAAACTTTTGCACTCTCGCGACC
>TAC/AG-AC:gap2_1278	GGTTCCCACTTCCCGTTTTCACTTGACCTTAT
>TAC/AG-AC:gap2_1279	GGTTGACCCCGTTCCCCCCCACGACATCAACG
>TAC/AG-AC:gap2_1281	GGTTTCAACTTTCCGTTTCCACGACATCACTA
>TAC/AG-AC:gap2_1282	GGTCATTTCAACACTCTCTCACCCCCTCTCAT
>TAC/AG-AC:gap2_1283	GGCAAACGCGACCTTCTCCCACTCAACTCACC
>TAC/AG-AC:gap2_1285	GGATAAACTCACCCTCTGTCACCCTCTCCCTC
>TAC/AG-AC:gap2_1286	GGTTCGCAACTGTCTCTCCCACGCAGTCCTAA
>TAC/AG-AC:gap2_1287	GGTTTGGAAAACCACCTTGCACGCTCCATTGA
>TAC/AG-AC:gap2_1288	GGTTTGCAAAATCACCTTTCACGCAAAGATTT
>TAC/AG-AC:gap2_1289	GGTTTTTTCAACACTCTTTCACGCTGACGTCG
>TAC/AG-AC:gap2_1290	GGTTTGCAAAACTACCCTGCACGCCTGAGAAA
>TAC/AG-AC:gap2_1291	GGTTCCAACCAAACTTTCTCACGAAGGACTAC
>TAC/AG-AC:gap2_1292	GGCACTTCCGAACGCACTGCACCTATTAGTGG
>TAC/AG-AC:gap2_1293	GGATTCCCAAACTTCTTTTCACGCGCGGCGGC
>TAC/AG-AC:gap2_1294	GGTTTTATCCACGCCCTGCCACGCCTTCCCCA
>TAC/AG-AC:gap2_1295	GGTGTGATTAACCCTGTTTCACGCAATGCACT
>TAC/AG-AC:gap2_1296	GGTCTCTGACTTTGCTTCCCACGTTTTGAAGG
>TAC/AG-AC:gap2_1300	GGATTTTCACCCTGCCTTTCACGCGTTTTCTT
>TAC/AG-AC:gap2_1301	GGTTTAAGCTTTTTCTTCCCACTCTACCAACA
>TAC/AG-AC:gap2_1302	GGTTCATAAAACCACCTTTCACTCTCCTAAAA
>TAC/AG-AC:gap2_1303	GGTGTTTCCAACGTGCCTCCACTGACATCAAC
>TAC/AG-AC:gap2_1305	GGAAGTTTTGAACGCACTGCACGAGTCGAAAC
>TAC/AG-AC:gap2_1306	GGATTTTTCACCTGCTTCTCACTCAAGACCAC
>TAC/AG-AC:gap2_1307	GGCAAAAAACCACCCTGTCCACTTTAGTTTCG
>TAC/AG-AC:gap2_1308	GGTTTCAAAACCACCCTCTCACGAAAAATAGT
>TAC/AG-AC:gap2_1309	GGATTTTTGAACGCACTGTCACTTCATAACTC
>TAC/AG-AC:gap2_1310	GGCGCCACTCCCTCTCCCTCACGCCTGAGCAT
>TAC/AG-AC:gap2_1311	GGAATTTTTGAACGCACTTCACGTTGCGCAAG
>TAC/AG-AC:gap2_1312	GGTTCGCAAAACCACCCTTCACGTGTTCATCA
>TAC/AG-AC:gap2_1313	GGATATTCAACTGTCTTTTCACTCTGACCCCA
>TAC/AG-AC:gap2_1314	GGTTTTTCACTTTTTTTTTCACGATTTTTCGA
>TAC/AG-AC:gap2_1315	GGAGTTTTATAACATTTTCCACCCGCCGCTGT
>TAC/AG-AC:gap2_1316	GGATTTCGAACGTTTTTTTCACGGCTAAACAA
>TAC/AG-AC:gap2_1318	GGTTACCTATCTCACTGTTCACGATCAAACCT
>TAC/AG-AC:gap2_1319	GGTTACCAAAACCACCCTGCACGCTTCAGTTT
>TAC/AG-AC:gap2_1320	GGTCAAAAAACTTCTTCGTCACTGAGGTCGAA
>TAC/AG-AC:gap2_1321	GGCCTTCCTAACGCGCTTCCACCTTACGTCTA
>TAC/AG-AC:gap2_1322	GGTTTCTTGATTTTTTCTCCACTTCCAAGATG
>TAC/AG-AC:gap2_1323	GGAATCCACACGCTGTTCTCACGCTTGCCAAG
>TAC/AG-AC:gap2_1324	GGTTACCGAACGCACCTCTCACGTCTCCGACC
>TAC/AG-AC:gap2_1325	GGTTCTTCCAACTTTCCTTCACCCCTCGCCAT
>TAC/AG-AC:gap2_1326	GGTGAAAATCTTCTTCTTCCACTCAGAGACAT
>TAC/AG-AC:gap2_1327	GGAACACCTAACTTCTGTTCACTTCACCTCAA
>TAC/AG-AC:gap2_1328	GGTCCTTCAACGCCCTTCGCACTCCACAAACT
>TAC/AG-AC:gap2_1329	GGCAACAAAAACCGCCCTGCACTTGGTAGCCT
>TAC/AG-AC:gap2_1330	GGTCCCCAAACCAACTGTCCACCACCGATCTA
>TAC/AG-AC:gap2_1331	GGCAACAAAACCCCCTGTTCACTTCTGGCGAG
>TAC/AG-AC:gap2_1332	GGTTTCCTCACGGTTTTCCCACTGAAAAACAT
>TAC/AG-AC:gap2_1333	GGAATTTTTGAACGCACTTCACCTCATCCCAG
>TAC/AG-AC:gap2_1334	GGTTAAAACTTGTTCGTTCCACCTCTACAAAT
>TAC/AG-AC:gap2_1335	GGCATCCCACACTTTTTCCCACGTGTCACCTA
>TAC/AG-AC:gap2_1336	GGACTTGCGAACTCCCCTGCACTGTTATACTT
>TAC/AG-AC:gap2_1337	GGTAAAAAAAACCACCCTTCACTTTCGAGTTC
>TAC/AG-AC:gap2_1339	GGCCCCAAACTCTCTGTCTCACGCTTCCCACT
>TAC/AG-AC:gap2_1340	GGAATTTTTGAATGCGCTGCACTTGCTAGAAA
>TAC/AG-AC:gap2_1341	GGTTCGAGAATCCCTTGTCCACTGTCCGAACG
>TAC/AG-AC:gap2_1344	GGTTTTGCCACCTCCCTGCCACCCACCCACGA
>TAC/AG-AC:gap2_1345	GGTTTGTCTAAACACCTTCCACGCGCTTCGAG
>TAC/AG-AC:gap2_1346	GGAAATTCCACTCTCTGTCCACTCCGACGCGA
>TAC/AG-AC:gap2_1348	GGCTCAAACTCACTCTCTTCACTGTTGGCGAC
>TAC/AG-AC:gap2_1349	GGCTTTCTTCAACACTTTTCACGCGTGAAACC
>TAC/AG-AC:gap2_1351	GGCATTTTCCAACGCACTTCACTTCTTCGACC
>TAC/AG-AC:gap2_1352	GGTTTTTAAAACCACCCTTCACGTGGCGCGAG
>TAC/AG-AC:gap2_1353	GGTCTCCAAAACCGCCTTCCACTTCATGGACC
>TAC/AG-AC:gap2_1354	GGTCCCAAACGCCCCTCCCCACGCTACGGCCT
>TAC/AG-AC:gap2_1355	GGTTCACCAATCTGTTTCTCACTGGTCCAAAT
>TAC/AG-AC:gap2_1356	GGAAATTCTCAACATTTCTCACTCCCCCGACG
>TAC/AG-AC:gap2_1357	GGTTCGCAGAACCACCCTTCACGGAAACATAA
>TAC/AG-AC:gap2_1358	GGTTGTCCAAACGCGCTTGCACGCTCGTCTGC
>TAC/AG-AC:gap2_1359	GGTCACAAAACCCGTTTTTCACGACCACGTCC
>TAC/AG-AC:gap2_1360	GGTTTAATCTATTCTGTCTCACGCTGTCCGAA
>TAC/AG-AC:gap2_1361	GGTCCGAGCGCTCCTTTCTCACGTCCGACTAC
>TAC/AG-AC:gap2_1362	GGTTCCACGAACCTTTATCCACCATCCCTCCC
>TAC/AG-AC:gap2_1363	GGTTTCCACAACCGCCCTGCACGATCAACGAC
>TAC/AG-AC:gap2_1364	GGATTTCCATCTTTTGCTTCACTGGACCCTGA
>TAC/AG-AC:gap2_1365	GGTTTTTTCAAACTTTCTTCACTTCTTGCACT
>TAC/AG-AC:gap2_1366	GGCATTTCCAAACGTATTCCACGACGAAAAGA
>TAC/AG-AC:gap2_1367	GGTTTTCAAAACCACCCTCCACTCTCCATGAA
>TAC/AG-AC:gap2_1368	GGATTTTTTGAACGCACTGCACGTTTGGCTAG
>TAC/AG-AC:gap2_1369	GGAATTTTCCATTCATTCTCACGAAGACCCAA
>TAC/AG-AC:gap2_1370	GGTTTCCACTGTCTTTTCCCACGTCAACTTAC
>TAC/AG-AC:gap2_1372	GGTTTTCAACAGTATCTTTCACGCTACCCCGA
>TAC/AG-AC:gap2_1373	GGTTACTCATCTCTGTTTTCACGCGAGCCAGA
>TAC/AG-AC:gap2_1374	GGTTCACACTTTTCTCTCCCACGTCCCTATGC
>TAC/AG-AC:gap2_1375	GGCTTTCACAACTCCCTTTCACGCCCCGAAAC
>TAC/AG-AC:gap2_1376	GGTTTTCGAACGCACTTTTCACCCATCATCGA
>TAC/AG-AC:gap2_1377	GGCTTTTGCCATCTCACTTCACGTACAAACTA
>TAC/AG-AC:gap2_1378	GGCAAAACCACCCCTGTCGCACCTTATTTTTC
>TAC/AG-AC:gap2_1379	GGTGTTTTCAAACGCTTCTCACGCCGAAACCT
>TAC/AG-AC:gap2_1380	GGTCATAAACTACCCTTTCCACTGTCGTCACC
>TAC/AG-AC:gap2_1381	GGCTTCAAAACCACCTTTTCACGCAAACTGCG
>TAC/AG-AC:gap2_1382	GGCTTTTTGAGCGCTTTGCCACGTTTATGTGA
>TAC/AG-AC:gap2_1383	GGTTCAAACGTTTTTTTTTCACTCCGCCTTCG
>TAC/AG-AC:gap2_1384	GGTATTTTCGAACGAATTGCACTTTCAGAAGT
>TAC/AG-AC:gap2_1385	GGTCAAATTCAGCTGTTTGCACGCATGCCACC
>TAC/AG-AC:gap2_1386	GGTTTTTTAACATCCTTCTCACGCACCAACCA
>TAC/AG-AC:gap2_1387	GGTTTCAAAAACTCACTTTCACGCCAAGAAAT
>TAC/AG-AC:gap2_1388	GGTCCAAACACCCTGTCCCCACGCTGTGGCCA
>TAC/AG-AC:gap2_1389	GGTATTTCCAAACGCACTGCACGACTACAACA
>TAC/AG-AC:gap2_1390	GGAGCCGAGAAGTGCTGTTCACGACGACATCT
>TAC/AG-AC:gap2_1391	GGATCCTAACTCCACTTTCCACGACTACATCT
>TAC/AG-AC:gap2_1394	GGTTATTCTAACGCACTGCCACTTCCCTGATC
>TAC/AG-AC:gap2_1395	GGCGATTTCCAACGCAGTGCACGTTAAAACAC
>TAC/AG-AC:gap2_1396	GGTTTTCAAAACCACCTTGCACGACATCGAAA
>TAC/AG-AC:gap2_1397	GGTTCGCAAAACCCCCTTGCACTTAGAGTTCA
>TAC/AG-AC:gap2_1398	GGTATTTTCAAACGCACCTCACTCTGAACTAT
>TAC/AG-AC:gap2_1399	GGCTTACGACTCGTTTTCTCACTGGACCGTAT
>TAC/AG-AC:gap2_1401	GGTCTGTGGAACCACGTTGCACTCTTCCAACA
>TAC/AG-AC:gap2_1402	GGTCAGTATTCCCGTTCTCCACGTGTCAAAAC
>TAC/AG-AC:gap2_1403	GGATTTCCAAACCATTTTCCACTGCTGGATAA
>TAC/AG-AC:gap2_1406	GGATTCTAATATTCTGTTTCACCCCGCCGATT
>TAC/AG-AC:gap2_1407	GGTGAGTCAAACTGTTTCTCACCCAACATGAA
>TAC/AG-AC:gap2_1408	GGTTTTCTCACACACTTTTCACGGGCTCCAAA
>TAC/AG-AC:gap2_1409	GGATTCTGACCTTTCGTTTCACTGTTTTCTTC
>TAC/AG-AC:gap2_1410	GGCAATTTCAACCTTCTTTCACTCTGTGGTGG
>TAC/AG-AC:gap2_1411	GGTTTTTGAACGCTTTCCCCACCTCCACTCTC
>TAC/AG-AC:gap2_1412	GGTCAAAAATACCTGTTTGCACCTTCCCTTGA
>TAC/AG-AC:gap2_1413	GGATGCCATCATTCTTTTCCACCACTTAACAA
>TAC/AG-AC:gap2_1414	GGAATTTCCAAACGCGTTGCACGACAGAAAAG
>TAC/AG-AC:gap2_1415	GGTCCGAACGCGTTTTTTCCACGAAATTGCAA
>TAC/AG-AC:gap2_1416	GGAGATTCCAAACGCATTTCACGCTCTGACAA
>TAC/AG-AC:gap2_1417	GGAAAACTCAAACTCTTTGCACTTTCTCTACA
>TAC/AG-AC:gap2_1418	GGTAATTTTTCACACTTTGCACGCAACTACCC
>TAC/AG-AC:gap2_1419	GGTTTCATCAATGTCCTTTCACTGCATGCTAC
>TAC/AG-AC:gap2_1420	GGTGAATTCGAACGCGTTTCACGTCCCAAACC
>TAC/AG-AC:gap2_1421	GGTTCTTAAGCCCCCTGTGCACGCCAAGAAAT
>TAC/AG-AC:gap2_1422	GGTTTGCAAAACCACCTTGCACCCTCCTTCAC
>TAC/AG-AC:gap2_1423	GGAATTTTTGAACGCACTTCACTCACAGTTCC
>TAC/AG-AC:gap2_1424	GGACTCCTTCAACGCCCTGCACGCCGACAACC
>TAC/AG-AC:gap2_1425	GGTTTCACAAACCACCCTTCACGACTATTTTT
>TAC/AG-AC:gap2_1426	GGATTTTTTGAACGCACTGCACCTCAAGCACC
>TAC/AG-AC:gap2_1427	GGTTGCAAAACCACCCTGTCACGGCACACGTG
>TAC/AG-AC:gap2_1428	GGTTTTCCGAACGCGCTCCCACGACCAACGTC
>TAC/AG-AC:gap2_1429	GGTTCAATCCAACCTTTCCCACGCGAACGATT
>TAC/AG-AC:gap2_1430	GGTCTAAAATATTCTGTTTCACGCTCATGGTG
>TAC/AG-AC:gap2_1431	GGAATTTAAAACCACCTTCCACTCTCAACGAA
>TAC/AG-AC:gap2_1432	GGTTTCAAATATTTTTTGTCACGATGCAACAC
>TAC/AG-AC:gap2_1433	GGTTCACCACTTTCTGTTTCACCTCGAACCGT
>TAC/AG-AC:gap2_1434	GGCTTGCAAACCACCCTTTCACTGTTGTTGCG
>TAC/AG-AC:gap2_1435	GGTTTGTAAAAACACTCTGCACTGAACGGTTG
>TAC/AG-AC:gap2_1436	GGTTTTAAAAACCACCCTGCACGATACAACGA
>TAC/AG-AC:gap2_1437	GGTTTTTCAAACTCCCTTTCACGGCCGATCCA
>TAC/AG-AC:gap2_1438	GGTTCAAACCTCTTCTTTCCACGCCGCGAACT
>TAC/AG-AC:gap2_1439	GGCTTGTTCGAGCGCCCTGCACTACTACCAAC
>TAC/AG-AC:gap2_1440	GGAGCTTCTAACTTTTCTTCACTCAGGGTCAC
>TAC/AG-AC:gap2_1441	GGCAAAACAAGTCTCCTTTCACCCATCATCAT
>TAC/AG-AC:gap2_1442	GGATCTATCAAACGCACTTCACTTCCGACGAC
>TAC/AG-AC:gap2_1443	GGTACAACATTCTTTCCCCCACGCGACAAGGA
>TAC/AG-AC:gap2_1444	GGATGTTAATGCCCTCTGTCACTCGTGAAGAA
>TAC/AG-AC:gap2_1445	GGATTCCAACCTCCTGTTTCACTCACCGACAA
>TAC/AG-AC:gap2_1446	GGTTTTCAAAAACGTCCTGCACTGCAAAATAG
>TAC/AG-AC:gap2_1447	GGACCGCGAAACCCGCTTGCACGAAAAAACAT
>TAC/AG-AC:gap2_1448	GGTTCTGATTTCCGTTTCCCACTCTGGCAACT
>TAC/AG-AC:gap2_1449	GGTTTTACTATTTCCCTGTCACTGCGGCCTAG
>TAC/AG-AC:gap2_1450	GGAATTAAAAGCTCTTTTTCACGTTTACGTAA
>TAC/AG-AC:gap2_1451	GGTTTCTATCTCATTCTTCCACGACGGCTGCG
>TAC/AG-AC:gap2_1452	GGTTCATCAACGCGTTTTTCACTCCTCTCCAT
>TAC/AG-AC:gap2_1453	GGTTAAAAAAACCACCTTGCACGAAAATGAAG
>TAC/AG-AC:gap2_1454	GGAATTTATATTTCTTGCTCACTCACCTTCAA
>TAC/AG-AC:gap2_1455	GGATTTTTCAAACGCCCTTCACTCGTCTTCCA
>TAC/AG-AC:gap2_1456	GGTTCCAAACTCTCTGTTTCACCCTCGTACCA
>TAC/AG-AC:gap2_1457	GGTTCAAACCTTTTTTCCCCACGTTTTCATTA
>TAC/AG-AC:gap2_1458	GGATTTGCCAATCTGTGTTCACTCTAAACCTG
>TAC/AG-AC:gap2_1459	GGTCCAATTTCTGCTCCCCCACTCAACCATTC
>TAC/AG-AC:gap2_1460	GGATTATTTCTAACTTCTGCACGCCTAGTAGA
>TAC/AG-AC:gap2_1461	GGTTATTTTCATTTCCCTGCACTCCAAAACTC
>TAC/AG-AC:gap2_1462	GGTTTTTCTGAACCTGTTGCACGCACAAAAGG
>TAC/AG-AC:gap2_1463	GGATACACCATCTTTCTGCCACGACGACGACC
>TAC/AG-AC:gap2_1464	GGAACTTCCAAACGCACTTCACTGACACTGAT
>TAC/AG-AC:gap2_1465	GGTCGTCACCTTCTGTTCTCACGCATGCCCGG
>TAC/AG-AC:gap2_1466	GGAATTCAAAATTTTCTCTCACGCCAAGCAAC
>TAC/AG-AC:gap2_1467	GGTTTGAAAAACCAACCGTCACGTCAGAACTC
>TAC/AG-AC:gap2_1468	GGCTGACCTTTTTCTTTTTCACGAAGCTAAAC
>TAC/AG-AC:gap2_1469	GGATATTTTCAACCTTTTTCACGTCCGAATGC
>TAC/AG-AC:gap2_1471	GGAACAGTCTTCCCCCTTCCACGAAGCTTGGA
>TAC/AG-AC:gap2_1472	GGCGCTCTTGACTCACTTTCACGTTCGAAGAA
>TAC/AG-AC:gap2_1473	GGAACTTAAACTTTTTGTTCACTTGGATGGTA
>TAC/AG-AC:gap2_1474	GGAATTGTACCATTTTTCCCACGATTCATCTG
>TAC/AG-AC:gap2_1475	GGTCGTCTTATTTCTGTTTCACCCAGCGGATT
>TAC/AG-AC:gap2_1476	GGTTTTCAAACCGCGTTTCCACGTCGATTTAT
>TAC/AG-AC:gap2_1477	GGAAATTGACAACCCTCTTCACCCCCGGCCGC
>TAC/AG-AC:gap2_1478	GGTTTCAAACCAAGTTTCCCACGCAGGTTTCT
>TAC/AG-AC:gap2_1479	GGCTAAAACAACCATCTTGCACGAACCGAATC
>TAC/AG-AC:gap2_1480	GGTTATCTCCAACTCACTTCACCCCACACCGG
>TAC/AG-AC:gap2_1481	GGATTTTTCCACTTTCTTCCACTCGAAACAAA
>TAC/AG-AC:gap2_1482	GGCATTTTTGAACGCACTGCACGAACATCGTC
>TAC/AG-AC:gap2_1483	GGTTATTCCAAACATCCTGCACTGCGTCCTCG
>TAC/AG-AC:gap2_1484	GGTATTTCCAAACGCACTGCACGCTCTTGTTC
>TAC/AG-AC:gap2_1486	GGTCTTCGACATTTCCTTCCACGAAGCCGACT
>TAC/AG-AC:gap2_1487	GGATTTCAAATCCTTCTTTCACGCACCCCCAC
>TAC/AG-AC:gap2_1488	GGTTCTCAAAACCACCCTGCACCCCAATTTCA
>TAC/AG-AC:gap2_1489	GGCACAACGACCTGCCTTTCACCCGCCGACAT
>TAC/AG-AC:gap2_1490	GGATAGAATCAGCTTCTGTCACCACAAATGAA
>TAC/AG-AC:gap2_1491	GGTTTTTTCAACCTTTTTTCACGTCCTCGCTG
>TAC/AG-AC:gap2_1492	GGTTATTCTAAACAAACTTCACCTCGGCCTTC
>TAC/AG-AC:gap2_1493	GGTTCCTCACCTCTGCTCGCACCCGGCCACGA
>TAC/AG-AC:gap2_1494	GGCTTTTTCAAACGCACTTCACGAAGGAACCG
>TAC/AG-AC:gap2_1495	GGATCGGAACCTATTGTCCCACTGCCTGAATC
>TAC/AG-AC:gap2_1496	GGTTCACACTTCTTTTCTCCACTCAACCCGAT
>TAC/AG-AC:gap2_1497	GGCCCAAACTCACTGTTTCCACGACAAAATTG
>TAC/AG-AC:gap2_1498	GGTTCCAACTCACTTCTCCCACGCGACATCGT
>TAC/AG-AC:gap2_1500	GGTACCAATAACCTTTTCCCACTTCGAAAACA
>TAC/AG-AC:gap2_1501	GGCTGTTCCCACTCTGTCCCACTTGGAACTTT
>TAC/AG-AC:gap2_1502	GGAAATCTGACTCCCCTTTCACGACGTCGGCG
>TAC/AG-AC:gap2_1503	GGTCCAACGCGTTTTCCCCCACGAAGCCCATG
>TAC/AG-AC:gap2_1504	GGTTTTCTCAAACTGTTCCCACCGCTGGCGCA
>TAC/AG-AC:gap2_1505	GGAACCCAAACCCCCCTGCCACGCTATGATCG
>TAC/AG-AC:gap2_1506	GGTTTCGAAGTCTGTTTTTCACGCGTATTTCC
>TAC/AG-AC:gap2_1507	GGTTTCGAACCACTGTCTTCACTCTTTCAGGA
>TAC/AG-AC:gap2_1508	GGTTTTGTTCAACGCCCTGCACGACGGTAAAA
>TAC/AG-AC:gap2_1509	GGATATTCACGACTTTTTTCACGCTATTATGG
>TAC/AG-AC:gap2_1510	GGCATTTTTGAACGCCCTGCACCACCCGTAGG
>TAC/AG-AC:gap2_1511	GGTCTTCGACAATTCGTTTCACTCTCCACAAT
>TAC/AG-AC:gap2_1512	GGAGATTTCGAACGCCCTGCACTCCAGCCATT
>TAC/AG-AC:gap2_1513	GGTAAACATACTTTTCCCCCACTCCGAGTCAC
>TAC/AG-AC:gap2_1514	GGCACTTTAACTTTCTGTCCACGCGAAGAAAA
>TAC/AG-AC:gap2_1515	GGATTTATTTCACTTTTCTCACGTCCTCGACC
>TAC/AG-AC:gap2_1516	GGTCAGCAAAACCACCCTTCACTGGTTATCCT
>TAC/AG-AC:gap2_1517	GGTGCTACCACCTGGCCCCCACTCCATCTACA
>TAC/AG-AC:gap2_1518	GGAAAAACCATCTGTTCTCCACGCCAGGTTAC
>TAC/AG-AC:gap2_1519	GGTCAGCAAAACCACCCTGCACGACAACGTGA
>TAC/AG-AC:gap2_1521	GGCTCCAACTATTTCCCCCCACGACCACAAAG
>TAC/AG-AC:gap2_1522	GGTTTCTTCTATTTTCTTCCACTCTTGCGAAT
>TAC/AG-AC:gap2_1523	GGTTTGCGAAAATTCCCTGCACTCAGAAGATC
>TAC/AG-AC:gap2_1524	GGTCAACATTCTGTGCCCTCACGCTGTCGCCA
>TAC/AG-AC:gap2_1525	GGAAACCAAACTTCCTGCTCACGACAAAGCGA
>TAC/AG-AC:gap2_1527	GGATTTGTACTCATTTTTCCACGACTGACCAA
>TAC/AG-AC:gap2_1528	GGTTTGACGCGCTCTCCCTCACGCCGTCAAAA
>TAC/AG-AC:gap2_1529	GGATCCTACTCTCACTTTTCACGACTTTAAAA
>TAC/AG-AC:gap2_1530	GGAATTTTTCACCATTTCTCACTTCATCAAAC
>TAC/AG-AC:gap2_1531	GGCCACAGCATGTTTCCCTCACGCGATATGGA
>TAC/AG-AC:gap2_1532	GGATTTCACTTTTGTGTTTCACTGATAAGAAA
>TAC/AG-AC:gap2_1533	GGTTAAAAAAACCACCCTGCACGTCAAGTCGT
>TAC/AG-AC:gap2_1534	GGTTCGCACAACCACTTTGCACGCCGCCACCA
>TAC/AG-AC:gap2_1535	GGCTTTTCCACTTTCTTTCCACTGGCATGGTA
>TAC/AG-AC:gap2_1536	GGCCTTTACAACCTTTTTTCACTCCCAAAAGA
>TAC/AG-AC:gap2_1537	GGTTATTTCCATCGTACTTCACGCTAGCAATG
>TAC/AG-AC:gap2_1538	GGAAGCGACCCTTCTTTTTCACCTCTGCCACC
>TAC/AG-AC:gap2_1541	GGAATTAATCACTTTCTTCCACTTCGAAATGG
>TAC/AG-AC:gap2_1542	GGTTAGCAAAACCACCCTGCACGCAAGTATTT
>TAC/AG-AC:gap2_1543	GGTATTAAAAACCAGCCTTCACGCGCCAATCG
>TAC/AG-AC:gap2_1544	GGATTCCTAACTCACTGCTCACTCTCCACAAC
>TAC/AG-AC:gap2_1545	GGTTTTTTCAACTTTTTGTCACGCGCCACCGC
>TAC/AG-AC:gap2_1546	GGCCTCCAAAACCCCCGTGCACGACATGGAAC
>TAC/AG-AC:gap2_1547	GGTCATCCAACGCGTTTCTCACGTCAAGTCGA
>TAC/AG-AC:gap2_1548	GGAGTGTTGAACGCGCTTTCACCACACTCGTC
>TAC/AG-AC:gap2_1549	GGATTTTTCAAACTCTTCGCACTGCAGTCGAA
>TAC/AG-AC:gap2_1550	GGAGTTAGCAACATTTCTCCACGGAATCAAAG
>TAC/AG-AC:gap2_1551	GGTTTTTCTATTCATTTCCCACTCTATGTGTC
>TAC/AG-AC:gap2_1552	GGTTCCTTCACACTGCCCTCACGTCCTCGTGA
>TAC/AG-AC:gap2_1554	GGTAATTCCTACCTGTTTTCACCCCGAAAAAG
>TAC/AG-AC:gap2_1555	GGTTTCAAAACCCAACCTTCACGCATGGGGCC
>TAC/AG-AC:gap2_1556	GGTCAGCCAACACTCTTTTCACGATCGACTGA
>TAC/AG-AC:gap2_1557	GGATTTTTTAAACGCATTGCACTGCCAAGTCT
>TAC/AG-AC:gap2_1558	GGAATTTATAACCGCCCCGCACCTATCGAAAA
>TAC/AG-AC:gap2_1559	GGCAATTCTCAACTTTCCGCACGCAATGAAAA
>TAC/AG-AC:gap2_1560	GGTTTATCAACGTGTTTTTCACTTCGAACTCA
>TAC/AG-AC:gap2_1561	GGTCTCAATTTTTCTTCCCCACGCCGACGGCC
>TAC/AG-AC:gap2_1562	GGTCGAATTCACTTTCCCCCACGCGCGTTTTC
>TAC/AG-AC:gap2_1563	GGTATTTCAAACTTTGTGTCACGGCGAAGTCT
>TAC/AG-AC:gap3_1564	GGTTTGCATAACCGCCTTGTACGAAGGACTTA
>TAC/AG-AC:gap3_1565	GGttaagaaaaccaccctgtactttttcgagg
>TAC/AG-AC:gap3_1566	GGCGCAAACCAGCTGTCCCCACAACGCGAGAA
>TAC/AG-AC:gap3_1567	GGTCCATCAAAACACCCTGCACAAAGACATCT
>TAC/AG-AC:gap3_1568	GGTTAAGAAAACCACCTTGTACGACTCCGGAT
>TAC/AG-AC:gap3_1569	GGAAAAATAAACGCCTTGTTACGTACCAAAAT
>TAC/AG-AC:gap3_1570	GGatcgcaaaaacatcttgtacttcctaccac
>TAC/AG-AC:gap3_1571	GGTTTGAAGAACCACCTTGTACGAAAAGACTT
>TAC/AG-AC:gap3_1572	GGatattttcaattttctgtacgtgctgacat
>TAC/AG-AC:gap3_1573	GGAAATCACGACTTTTCTGTACTCCTGACGTT
>TAC/AG-AC:gap3_1574	GGTCAAAAACCACCCTGCTTACTCTTTTCATG
>TAC/AG-AC:gap3_1575	GGTCATTTTTCCATTTTTGTACTCCAAAAACC
>TAC/AG-AC:gap3_1576	GGcttcaaaaaccaccctgtacgacacggtaa
>TAC/AG-AC:gap3_1577	GGAATTCCCAAACGCACTGCACAAGACGCCAC
>TAC/AG-AC:gap3_1578	GGAATATTTGAACGCACTGTACCTTAAAATCA
>TAC/AG-AC:gap3_1579	GGAATTCTGATTCTGTTTGTACTCAAACAAAG
>TAC/AG-AC:gap3_1580	GGTTAATTCGAACGCCCTGTACGACGCGAATT
>TAC/AG-AC:gap3_1581	GGtttgcaaaaccaccctgtacttgttttctg
>TAC/AG-AC:gap3_1582	GGTTTTCCAAACTCTCTGTCACACCGACGGAT
>TAC/AG-AC:gap3_1583	GGAGTTTTTGAAGGCATTTTACGAACTCATCA
>TAC/AG-AC:gap3_1585	GGaaatttcgaacgcgctgtacgctttacagc
>TAC/AG-AC:gap3_1586	GGTCTCAACAATCCTTTTTCACAAACCCCCGT
>TAC/AG-AC:gap3_1587	GGAACTTTTGAACGCACTGTACGAAAACGAAA
>TAC/AG-AC:gap3_1588	GGTTTCAAACGCTTTCTTCCACATGCCGATGT
>TAC/AG-AC:gap3_1589	GGTGTCTTTGAACGCGTTTCACAACTTATTAC
>TAC/AG-AC:gap3_1590	GGtttatctgaacgcgttgtacgaaccccgac
>TAC/AG-AC:gap3_1591	GGTTTTGCAAAACCACCTGTACGCGAAGTTAG
>TAC/AG-AC:gap3_1592	GGttcacaaaaccaccctgtactcttccaatt
>TAC/AG-AC:gap3_1593	GGatttttcgaacgtactgtacccagtggcga
>TAC/AG-AC:gap3_1594	GGTAATTCTGAACGCACTGTACGCGTTGGGCC
>TAC/AG-AC:gap3_1595	GGtatatctcactttttcctaccgagattcac
>TAC/AG-AC:gap3_1596	GGTGTACAGAACCACCCTGTACTGGCTCATCT
>TAC/AG-AC:gap3_1597	GGttctaaaaacttctgtctacttctcgcaaa
>TAC/AG-AC:gap3_1598	GGTTCCACAACTCCTTGTTTACGATGTCTATT
>TAC/AG-AC:gap3_1599	GGtttagaaaaaacccctgtacgttagtttga
>TAC/AG-AC:gap3_1600	GGtttaaaaaaccgccctgtactgctataaca
>TAC/AG-AC:gap3_1601	GGCTTTTCAGTGCCTGTTTCACACTATTCTTA
>TAC/AG-AC:gap3_1602	GGtctgactttctgtcccctactccgccacca
>TAC/AG-AC:gap3_1603	GGACTGTTTGAACGCACTGTACCTCTGAGTCA
>TAC/AG-AC:gap3_1604	GGTTTTCAAAACCCCCCTGTACGAAAACGCCC
>TAC/AG-AC:gap3_1605	GGTTAAGAAAACCACCCTGTACGACGCTTATT
>TAC/AG-AC:gap3_1606	GGAATTCAACGTCTGCCCTTACGAATGGCTCC
>TAC/AG-AC:gap3_1607	GGttagaaaaaccaacctgtacggattcgcag
>TAC/AG-AC:gap3_1609	GGTTGTTTTGAACGTACTGTACGCAGATTGCG
>TAC/AG-AC:gap3_1610	GGCAAAATAAACCACCCTGCACACCCATTGAA
>TAC/AG-AC:gap3_1611	GGCTCACCTTCCTGCCTCTCACATCCGAACTG
>TAC/AG-AC:gap3_1612	GGTTTACAAAAGCACTCTGCACAACTCTGGAT
>TAC/AG-AC:gap3_1613	GGTTTGAAAAACCACCCTGTACGACGCGTCCA
>TAC/AG-AC:gap3_1614	GGaatttttgaacgtactgtacttgacacttt
>TAC/AG-AC:gap3_1615	GGaattgttgaacgcactgtaccaatccgaca
>TAC/AG-AC:gap3_1616	GGtctatctgagcgcgctgtacgaatcaaatt
>TAC/AG-AC:gap3_1617	GGCTGAATTTACCCTTTTGTACTCTCGCCCGA
>TAC/AG-AC:gap3_1618	GGCAAACGTTCACCTTCTGTACGACTTCGAAT
>TAC/AG-AC:gap3_1619	GGattttccaaaagcactgtacgtatacaacc
>TAC/AG-AC:gap3_1620	GGatttgctaaacgcattgtacctaccaacaa
>TAC/AG-AC:gap3_1621	GGaaattttgaacgcactgtaccatcaatcga
>TAC/AG-AC:gap3_1622	GGcattaccgaacgcactgtacctcgacacca
>TAC/AG-AC:gap3_1623	GGAACAAAAAACCGCCTTTCACACTCATTCCT
>TAC/AG-AC:gap3_1624	GGaatttctgaacgtactgtacgacacttcaa
>TAC/AG-AC:gap3_1625	GGTTAACAAAACCACTTTGTACTCTGCTTTAC
>TAC/AG-AC:gap3_1626	GGTTAAGAAAGACACCCTTTACTCAACGAGTA
>TAC/AG-AC:gap3_1627	GGTTATCATTTCTGTCTTTCACAAACTGGTTT
>TAC/AG-AC:gap3_1628	GGTTTTCGTCATTTTTGTTTACTCAGCAGCCT
>TAC/AG-AC:gap3_1629	GGagtttttgaacgcactgtacctagagatat
>TAC/AG-AC:gap3_1630	GGttaagaaaaccgccctgtacgacaaacgtt
>TAC/AG-AC:gap3_1631	GGTTTCAAAAACCCCCCTGCACAAAAAACCGA
>TAC/AG-AC:gap3_1632	GGatttatcaccagtttcgtacttttcagcgc
>TAC/AG-AC:gap3_1633	GGaattttcgaccacactgtaccatttccgag
>TAC/AG-AC:gap3_1634	GGATTTGAAAACCACCATGTACGCGAGTAATG
>TAC/AG-AC:gap3_1635	GGTCCACAACCGACTGTCTCACAACCACTCCG
>TAC/AG-AC:gap3_1636	GGtattcgtagtccgcctgtacctcaaaagcg
>TAC/AG-AC:gap3_1637	GGtttgcaaaaccactctgtactttcaaagaa
>TAC/AG-AC:gap3_1638	GGTGGTATTGACGCCACTGTACTATCCTATGA
>TAC/AG-AC:gap3_1639	GGAGTTTTTGAACGCACTGTACCTTCCCGAAA
>TAC/AG-AC:gap3_1640	GGttcgcaaaaccaacctgtacggcttaggcc
>TAC/AG-AC:gap3_1641	GGTTTTCTCATCGTCTGTCCACAAAACGCAAT
>TAC/AG-AC:gap3_1642	GGcttgaaaaacccccttctacgtcaaaaatc
>TAC/AG-AC:gap3_1643	GGatttttaaaacgcgttgtactccgaacatg
>TAC/AG-AC:gap3_1644	GGtttgcaaaaacaccctgtactccgcttcgt
>TAC/AG-AC:gap3_1645	GGTTTATCTGACCCTGTTGTACGGCAACAAAT
>TAC/AG-AC:gap3_1646	GGattttttccacgttccgtactcccaatttt
>TAC/AG-AC:gap3_1647	GGtttgcaaaaacaccctgtactcgatgaaca
>TAC/AG-AC:gap3_1648	GGatttatcaacaattttctacgtcgccatct
>TAC/AG-AC:gap3_1649	GGtttacaaaaccaccttgtacgaagatcaca
>TAC/AG-AC:gap3_1650	GGTTTTTCCAAACGTTCTGTACTCACCATCAG
>TAC/AG-AC:gap3_1651	GGCACCCCCACTTCCCCCTCACAACTTCATCA
>TAC/AG-AC:gap3_1652	GGaatttctgaacgctctgtactacggaataa
>TAC/AG-AC:gap3_1653	GGcctttttaaacgcgctgtactcgcttacat
>TAC/AG-AC:gap3_1654	GGACCTCCAACGCCTTTCCCACAAAAGGCGGT
>TAC/AG-AC:gap3_1655	GGTTTGCAAAACCACCCTGCACATTCAACACT
>TAC/AG-AC:gap3_1656	GGATTTCCTCACCTTTTTCCACATCAATCGGC
>TAC/AG-AC:gap3_1657	GGAATTGTTGAACGCACTGTACTTCGACATCC
>TAC/AG-AC:gap3_1658	GGTCAATTTCACCGCTCTGCACATTCATCAAT
>TAC/AG-AC:gap3_1659	GGTCAACAAAACCAACCTGTACGCCAGAGCTG
>TAC/AG-AC:gap3_1660	GGCATTTTCACTTTTTTTTCACACAGCACCTG
>TAC/AG-AC:gap3_1661	GGAAATGTTGAACGCACTGTACGACGAACACA
>TAC/AG-AC:gap3_1662	GGctaataaaaccgccctgtacgagacttccg
>TAC/AG-AC:gap3_1663	GGACAAAAACCCTCCTCCGCACAAACCAACGT
>TAC/AG-AC:gap3_1664	GGCTGATTTGAACGCTTTTTACCTCATGGGAA
>TAC/AG-AC:gap3_1665	GGAAATTTTCAAACGCATGTACTCATTTTGGG
>TAC/AG-AC:gap3_1666	GGTATATTTACATTTGTCTCACACTCAAATAC
>TAC/AG-AC:gap3_1667	GGATTTTTTAAACGCACTGTACGTTTGGAGTC
>TAC/AG-AC:gap3_1668	GGATCTCTGAATTCCGTTTTACCTAACACCCC
>TAC/AG-AC:gap3_1669	GGttcgcaaaaccaccttctacttagatttga
>TAC/AG-AC:gap3_1670	GGTGATTCTTAGCTTTCTGCACAATCCTCCAT
>TAC/AG-AC:gap3_1671	GGAATTTTTGAACGCACTGTACTAGAATTATT
>TAC/AG-AC:gap3_1673	GGaaacccaactctttttgtacgagtcctatt
>TAC/AG-AC:gap3_1674	GGAATTATTGAACGCACTGTACGATTGTGAGA
>TAC/AG-AC:gap3_1675	GGaatttttgaacgcattgtactttggatgtt
>TAC/AG-AC:gap3_1676	GGTTCATGAAACCACCGTGTACCCGATGACCA
>TAC/AG-AC:gap3_1677	GGtttgcaaaaccactcggtactacccgattt
>TAC/AG-AC:gap3_1678	GGTTATGAAAAACACCCTTTACGAAAAATCTA
>TAC/AG-AC:gap3_1680	GGTTTATCACTCACTGTGCCACATTAGGATGG
>TAC/AG-AC:gap3_1681	GGttttcaaaaccaccctgtacgttatatttt
>TAC/AG-AC:gap3_1682	GGaattgttgaacgcgctgtacgatcatagca
>TAC/AG-AC:gap3_1683	GGTATTCAAAACTTGCTTGTACTCATTGTGAG
>TAC/AG-AC:gap3_1684	GGCAATTTACAGCGCATTTCACACTGGATTCC
>TAC/AG-AC:gap3_1685	GGaatttttgaacgcactgtacgttatccgag
>TAC/AG-AC:gap3_1686	GGttagaaaaaccactttgtacttgccagccg
>TAC/AG-AC:gap3_1687	GGctatgttgaacgcactgtacgataaaatga
>TAC/AG-AC:gap3_1688	GGTTTGCAGAACCACTTTGTACTTGCACCGGC
>TAC/AG-AC:gap3_1689	GGTTTTTATCTCTGTTTTCCACAACAAAATAC
>TAC/AG-AC:gap3_1690	GGtctaaattgttgttccctactgtgtgcatc
>TAC/AG-AC:gap3_1691	GGtatttttgaacgcactgtacgatacagtta
>TAC/AG-AC:gap3_1692	GGTTTGCAAAACCACCGGGCACATCTGTTGTT
>TAC/AG-AC:gap3_1693	GGTTCTCAAAACCACTTTTCACAACAAATTCT
>TAC/AG-AC:gap3_1694	GGTTTAAAAAACCGACCTGTACCCCGAACAAT
>TAC/AG-AC:gap3_1695	GGattgaccttcccgttcgtactcacacggca
>TAC/AG-AC:gap3_1696	GGAAATTTTGAACGCACTGTACGCTTATACTT
>TAC/AG-AC:gap3_1697	GGAACTTTTAAACGCTTTGTACGATTCAAGTC
>TAC/AG-AC:gap3_1698	GGACTATATGAACGCGATGTACCAACTATTTT
>TAC/AG-AC:gap3_1699	GGccctttcaaacgcgctgtacttcactacca
>TAC/AG-AC:gap3_1700	GGtctaaaaaaccaccttgtacgatcgattca
>TAC/AG-AC:gap3_1701	GGttgcaaaaccgctctgctacgatatgccga
>TAC/AG-AC:gap3_1702	GGattttttgaacgcgttgtacgaattccatg
>TAC/AG-AC:gap3_1703	GGtttccaaaaccaccctgtactgcgacagta
>TAC/AG-AC:gap3_1704	GGttaagaaaaccaccctgtacccgtacttca
>TAC/AG-AC:gap3_1705	GGcatcaccacattctgcctactggtcagtta
>TAC/AG-AC:gap3_1706	GGTTCAACGTTCTTCCCCCCACAACCGAAGAT
>TAC/AG-AC:gap3_1707	GGttttcaaaaccaccctgtacttaaaacgag
>TAC/AG-AC:gap3_1708	GGAATTTTTGAACGCACTGTACCTTATTTCGA
>TAC/AG-AC:gap3_1709	GGtttgcaaaaccactctgtacgttaatttcc
>TAC/AG-AC:gap3_1710	GGACCCAACCACCTGTCCCCACAATCGAAGGA
>TAC/AG-AC:gap3_1711	GGTTTTCATGAACTTTCTGTACTTGACGAGGC
>TAC/AG-AC:gap3_1712	GGttcgtaaaaccgccctgtacttagaccctg
>TAC/AG-AC:gap3_1713	GGTGTTTTTGAACGCGCTTTACCACGAACTCC
>TAC/AG-AC:gap3_1714	GGTTTGCAAAACCACCCTGTACTCCGGGAAGA
>TAC/AG-AC:gap3_1715	GGCTTTTTTCAGCGTACTTTACCTCATCCTCC
>TAC/AG-AC:gap3_1716	GGTTTTTCAAATATCCCTTCACAATGAACTAT
>TAC/AG-AC:gap3_1717	GGTTTTCCACTCTTTTTCTCACATCCTCGCAC
>TAC/AG-AC:gap3_1718	GGaatttttgaacgcactgtaccaatccgggt
>TAC/AG-AC:gap3_1719	GGCTATAAAAACCCTTCTGCACACCTACTACC
>TAC/AG-AC:gap3_1720	GGTACAAACGCACTTTCCCCACATCGACATAA
>TAC/AG-AC:gap3_1721	GGtttcccaaaccaccttgtactttacagcct
>TAC/AG-AC:gap3_1722	GGtcaatcaaaatctgctctaccccgaatcac
>TAC/AG-AC:gap3_1723	GGccatggaaaccaccctgtactgcttcaaac
>TAC/AG-AC:gap3_1724	GGTTTTATTCAACGCGCTGTACGAAACAACTG
>TAC/AG-AC:gap3_1725	GGaatttcaaaacactctgtacgttccatcaa
>TAC/AG-AC:gap3_1726	GGttttgaaaaccaccctgtacgctgacaaca
>TAC/AG-AC:gap3_1727	GGtcccccaacattttgtctacggctaccgtg
>TAC/AG-AC:gap3_1728	GGTCTCAAGCTTTTCTCCCCACAACACAAGAT
>TAC/AG-AC:gap3_1729	GGttaagaaaaccactttgtactggaagacgg
>TAC/AG-AC:gap3_1730	GGTTTAAAAAACCACCCTGTACCTCCCAAAAA
>TAC/AG-AC:gap3_1731	GGTATTTTTGAACGCAGTGCACAAGCTTGCAA
>TAC/AG-AC:gap3_1732	GGTTTTTTTGAACGCACTGTACCCACCGTTGA
>TAC/AG-AC:gap3_1733	GGCAATTTTGAACGCACTGTACCCAAATTTAT
>TAC/AG-AC:gap3_1734	GGAATTTGTAAACGCACTGTACGACGCAAACA
>TAC/AG-AC:gap3_1735	GGTTTCGAAAACCACCCTGTACTTTACCTAAG
>TAC/AG-AC:gap3_1736	GGCATTTTTGAACGCACTGTACCTCAGCCCTG
>TAC/AG-AC:gap3_1737	GGttaaaaaaaccaccctgtactcgataaatc
>TAC/AG-AC:gap3_1738	GGcaattttaaacgcactgtacttggaaaacg
>TAC/AG-AC:gap3_1739	GGAAGTTTTGAACGCACTGTACCTGCCGTCTG
>TAC/AG-AC:gap3_1740	GGCAATTTTGAACGCACTGTACTGTTTTGGAG
>TAC/AG-AC:gap3_1741	GGTTAAGAAAACCACCCTGTACTTCGTTGGTT
>TAC/AG-AC:gap3_1742	GGaatttttgaatgcactgtacgacagcaaaa
>TAC/AG-AC:gap3_1743	GGtttagaaaaccaccctgtaccaatcactct
>TAC/AG-AC:gap3_1745	GGaatttttgaacgcactgtacgaatgcccga
>TAC/AG-AC:gap3_1746	GGCATTTTTGAACGCACTGTACTAAGGATAAC
>TAC/AG-AC:gap3_1747	GGTTTGTTTAACCATTTTGTACTCCCGGAACT
>TAC/AG-AC:gap3_1748	GGcttgaaaaaccaccctgtacgcctacctct
>TAC/AG-AC:gap3_1749	GGtatggaaaacccagctgtacgaaaatattt
>TAC/AG-AC:gap3_1750	GGAAAATAAAACCACTTTTCACATGTCAAGCC
>TAC/AG-AC:gap3_1751	GGAAATTTTGAACGCACTGTACCACCGCTTAC
>TAC/AG-AC:gap3_1752	GGACTTAAAAACCACCTTTTACGTGTTCGAAT
>TAC/AG-AC:gap3_1753	GGtctccaaaacccctctgtacgttacaaact
>TAC/AG-AC:gap3_1754	GGttctcacttcctgcctctaccccagtgcgt
>TAC/AG-AC:gap3_1755	GGTCATCCCAACCCCCCTGCACAACCACGAAA
>TAC/AG-AC:gap3_1756	GGTCACACGAACTTTCCTTTACGTCAATGGAT
>TAC/AG-AC:gap3_1757	GGAATTTTCAAACGCACTGTACTTTATCGGGT
>TAC/AG-AC:gap3_1758	GGTTTTCAAAACCCCTCTGTACTTCAAGCTCA
>TAC/AG-AC:gap3_1759	GGAAAATCTGAACGCCCTGTACCCGCTCCTAT
>TAC/AG-AC:gap3_1760	GGATTTCTCCAACGCGCTGTACCTTCGGAAAC
>TAC/AG-AC:gap3_1761	GGaatttttgaacgcactctaccgttgcatat
>TAC/AG-AC:gap3_1762	GGATTTTTTGAACGCACTGTACGATTCAAACG
>TAC/AG-AC:gap3_1763	GGaatcgttgaacgcactgtactttagaaatc
>TAC/AG-AC:gap3_1764	GGTTGTACAAAACGCGCTGTACTGTCCGACAT
>TAC/AG-AC:gap3_1765	GGCAAATAAAACTAACCTTTACCACCACTCCG
>TAC/AG-AC:gap3_1766	GGaaattccaaactcactgtaccaacccgtct
>TAC/AG-AC:gap3_1767	GGTTTTTGCAAACATCCTGTACTTTTTCACCC
>TAC/AG-AC:gap3_1768	GGAGTTCTCAACCCTGCCTCACAACCGAAACC
>TAC/AG-AC:gap3_1769	GGTAATTCTAAACTTCCTGTACTCCAGCAACC
>TAC/AG-AC:gap3_1770	GGTTTTACAAACGACTCTGTACGTAACCAGTT
>TAC/AG-AC:gap3_1771	GGACAGTTTGAACGTGTCGCACAACCACTACG
>TAC/AG-AC:gap3_1772	GGCAAAAACTCCTCTTTCTCACAACACTATAC
>TAC/AG-AC:gap3_1773	GGccattttgaccgttttctactccaaattta
>TAC/AG-AC:gap3_1774	GGttgaaaaaaccattccgtacttcaactcag
>TAC/AG-AC:gap3_1775	GGctattttgaacgcattgtactaccgaactg
>TAC/AG-AC:gap3_1776	GGTCACAAACGCATGTTTCCACAACTCGAAAT
>TAC/AG-AC:gap3_1777	GGAGATTTTGAACGCACTGTACGTATGATGGA
>TAC/AG-AC:gap3_1778	GGAATTGTTGAACGCACTGTACTTTCTAGCTT
>TAC/AG-AC:gap3_1779	GGTCTTGAAAACCACCATTTACGCGATGTTCA
>TAC/AG-AC:gap3_1780	GGTTCGCAAAACCATCCTGCACAACAAAAAAA
>TAC/AG-AC:gap3_1781	GGTTGTTTTCACACTATCTTACGCGACCCAAG
>TAC/AG-AC:gap3_1783	GGttccccaaaccaccctgtactgttccgaac
>TAC/AG-AC:gap3_1784	GGcatttttgaacgtactgtaccacgaacttt
>TAC/AG-AC:gap3_1785	GGATTTTTCAAACGCACTGTACTATCGCAAAC
>TAC/AG-AC:gap3_1786	GGTTGACAAAACTCCCCTTTACGACGAATTAA
>TAC/AG-AC:gap3_1787	GGtattcatagccatcctgtaccactgggcaa
>TAC/AG-AC:gap3_1788	GGaattgttgaacgcactgtacgatggtaccc
>TAC/AG-AC:gap3_1790	GGaatttttgaacgcgctgtacctagaagaat
>TAC/AG-AC:gap3_1791	GGCCATCCACATCCTTCCTCACATCGATTACA
>TAC/AG-AC:gap3_1792	GGctaacaaaaccaccctgtacgcgtccatcg
>TAC/AG-AC:gap3_1794	GGttctgctaaccactctgtactacggtaact
>TAC/AG-AC:gap3_1796	GGTTTTCAAAACCAGCCTGCACATCGGTACTT
>TAC/AG-AC:gap3_1797	GGAATTTTTGAACGCACTGTACGACGGAGATA
>TAC/AG-AC:gap3_1799	GGtccttttgaacgcactgtactttcagcaaa
>TAC/AG-AC:gap3_1800	GGaatgttcgaacacactgtacgactgcatag
>TAC/AG-AC:gap3_1801	GGACAAAACCACCCTTTCCCACATTCCAAGGA
>TAC/AG-AC:gap3_1802	GGtttgcaaaactactctgtacgaccaagata
>TAC/AG-AC:gap3_1803	GGTTTCACAAACCCCCTTGCACATGCCTAACA
>TAC/AG-AC:gap3_1804	GGtttgcgcaaacaccctgtacgacgacgata
>TAC/AG-AC:gap3_1805	GGTTAACCATTTCTGTTTCCACAACAAAGCGC
>TAC/AG-AC:gap3_1806	GGtaataatcttctcctcctactggctcatcg
>TAC/AG-AC:gap3_1807	GGTTTGTAAAACTACCCTGTACTACTCAAGGT
>TAC/AG-AC:gap3_1808	GGAATTTTCGAACGGACTTTACGATCTGGGTA
>TAC/AG-AC:gap3_1809	GGATCCAAAACGCTATTTTCACAACTGAAACA
>TAC/AG-AC:gap3_1810	GGaattttcaaacgcactgtacgactcatccc
>TAC/AG-AC:gap3_1811	GGAATTTGTGAACGCACTGTACTTCAATCAAG
>TAC/AG-AC:gap3_1812	GGttagaaaactcaccctgtacgttttaccga
>TAC/AG-AC:gap3_1813	GGTTCGTAAAACCGCCCTGTACGTTTTCCGAA
>TAC/AG-AC:gap3_1814	GGattgcaaaaccaccctgtacggctgggtcg
>TAC/AG-AC:gap3_1815	GGttagcaaaaccaccctgtacggcatgggta
>TAC/AG-AC:gap3_1816	GGaatttttgaacgcactgtacgattcagcaa
>TAC/AG-AC:gap3_1817	GGtttcgcaaacccccctgtacgaccggacac
>TAC/AG-AC:gap3_1818	GGTTTATAAAACCCCCCTGCACACCTCGGTCG
>TAC/AG-AC:gap3_1820	GGTTTGCCGAACCTCTCTGTACGAACACGAGT
>TAC/AG-AC:gap3_1821	GGTTAGCGCACCACGACTGTACCTCAAATCGA
>TAC/AG-AC:gap3_1822	GGTTCCACTTTTTGCTTCCCACAACCGACAGT
>TAC/AG-AC:gap3_1823	GGTGGATAACCACGTTGTTTACGGTAAAGTTA
>TAC/AG-AC:gap3_1824	GGTTTGCGAAACCACCCTGTACCTATTCTCAA
>TAC/AG-AC:gap3_1825	GGATTGCAAAACCAATCTGTACTTCATGCCGG
>TAC/AG-AC:gap3_1826	GGttagcaaaaccaccctgtacgaaaaaaccg
>TAC/AG-AC:gap3_1827	GGacttgttgaacgcactgtacgctcaaacga
>TAC/AG-AC:gap3_1828	GGttataaaaaccaccctgtacttggtgggta
>TAC/AG-AC:gap3_1829	GGctttccaactctccttgtacccatcaatcg
>TAC/AG-AC:gap3_1830	GGCCACCAAAACCACCCTGCACAAGTCCACAC
>TAC/AG-AC:gap3_1831	GGttaagaaaaacaccctgtacgcaaatacct
>TAC/AG-AC:gap3_1832	GGTTCTACCTGCTTTTCCTCACACCTGGCCCT
>TAC/AG-AC:gap3_1833	GGttcaaaaacctcctgcgtactcagttgccg
>TAC/AG-AC:gap3_1834	GGAATTCCAGCGTTCTGTCCACATCAACTGCA
>TAC/AG-AC:gap3_1835	GGtttgcaaaaccaccctgtactctttaccaa
>TAC/AG-AC:gap3_1836	GGTAATTTCTAGCGCTCTGCACAACCCTTAGA
>TAC/AG-AC:gap3_1837	GGtatttttgaaggctccgtaccaccttaaat
>TAC/AG-AC:gap3_1838	GGTTTTGCAAACCCCCCTGCACATCGAGCGAA
>TAC/AG-AC:gap3_1839	GGaatttttgaacgcactgtacctgcccgacc
>TAC/AG-AC:gap3_1840	GGTTTTTAAAACCTCCCTGTACGAGTAAAATC
>TAC/AG-AC:gap3_1841	GGCAATTTTTATTTTTTTTTACGACGTCTGCA
>TAC/AG-AC:gap3_1842	GGttttttccaacgccctgtacgcgacttcat
>TAC/AG-AC:gap3_1843	GGTTCATAAATCCACTCTGTACTTGCTTGCAA
>TAC/AG-AC:gap3_1844	GGttcgcaaaaccaccttgtacttcgtcgtca
>TAC/AG-AC:gap3_1845	GGTTTTTCAATGCACTCTTTACGACGATACCG
>TAC/AG-AC:gap3_1846	GGatagcgcaccactactgtactttgtgatgg
>TAC/AG-AC:gap3_1849	GGtttgcaaaaccaccttgtactccgacgaca
>TAC/AG-AC:gap3_1850	GGAGTTTTTGAACGCTCTGTACGTTGACAACG
>TAC/AG-AC:gap3_1852	GGAAATTTTGAACGCACTTTACGATAACTGCG
>TAC/AG-AC:gap3_1853	GGtttacaaaaccaccctgtacgctgaagtga
>TAC/AG-AC:gap3_1854	GGtattttcatcattttcctacgaggcagcta
>TAC/AG-AC:gap3_1856	GGTTTGCAAAACCATCCTGCACATCAAACAAC
>TAC/AG-AC:gap3_1857	GGttttatggaacgcactgtacttgcaggacg
>TAC/AG-AC:gap3_1858	GGTACGAGTGAACGCACTGTACGATTACAGGT
>TAC/AG-AC:gap3_1859	GGTCTAACTGTTTTCCTCCCACACCATCTGTT
>TAC/AG-AC:gap3_1860	GGAAATTATGAACGCACTGTACCATCCGAACT
>TAC/AG-AC:gap3_1861	GGattttctcaacgcactgtactttgagtatc
>TAC/AG-AC:gap3_1862	GGTTCCAAACCGTCTGTCCCACAACCAAGTAA
>TAC/AG-AC:gap3_1863	GGttaaaagaaccaccctgtactccatgagta
>TAC/AG-AC:gap3_1864	GGTTAAGAAAAACACCCTTTACTCGAGTTCGT
>TAC/AG-AC:gap3_1865	GGAATTGTTGAACGCGCTGTACCCGGCCCCAG
>TAC/AG-AC:gap3_1866	GGTTAGTAAAACCACCCTGTACGAAGTGCTGC
>TAC/AG-AC:gap3_1867	GGcaattttttacgttctgtacgaaggaaaga
>TAC/AG-AC:gap3_1868	GGTCGAAACCGCTTTTTTTCACATGCCACTGT
>TAC/AG-AC:gap3_1869	GGtttgcgaaaacaccctgtacgtggcaatat
>TAC/AG-AC:gap3_1870	GGtttgcaaaatcaccctgtacgttgacaacc
>TAC/AG-AC:gap3_1871	GGtttaaaaaaccaccctgtacttcagcttat
>TAC/AG-AC:gap3_1872	GGTTTTCCAATTGCCCGTTCACAATTCGAACC
>TAC/AG-AC:gap3_1873	GGttttagcaaaacgaccctacggcgacgacg
>TAC/AG-AC:gap3_1874	GGtctttttgaacgcactgtacgttgaagctt
>TAC/AG-AC:gap3_1875	GGCCGCAAAACCCTCCTTGCACATCGTCAGAC
>TAC/AG-AC:gap3_1876	GGTTTAACTCTCTGTTTTGCACAATCAAAAGT
>TAC/AG-AC:gap3_1877	GGagtttttgaacgtgccgtacctgcgccata
>TAC/AG-AC:gap3_1878	GGtcccacaaacccccttgtacgaaaatattc
>TAC/AG-AC:gap3_1879	GGAATTTTCGAACGCACTGCACAATTATGTTT
>TAC/AG-AC:gap3_1880	GGaatttttgaacgcctggtacgttctcaaat
>TAC/AG-AC:gap3_1881	GGttttaacgaacgtcttgtacctcttcaaac
>TAC/AG-AC:gap3_1882	GGaaattttgaacgcactgtacgtcggagacc
>TAC/AG-AC:gap3_1883	GGaaattttgaacgcgctgtacgactcatcca
>TAC/AG-AC:gap3_1884	GGTCACCATTCCTTCCCCCCACAACAACAAAT
>TAC/AG-AC:gap3_1885	GGAAAATGTGACCCTTTTCCACAACATGAGAG
>TAC/AG-AC:gap3_1886	GGaaatttcgaacgcactctacgaatgccggt
>TAC/AG-AC:gap3_1887	GGTTTTTGTAAACGCACTTTACTCCAGCCAAG
>TAC/AG-AC:gap3_1888	GGtttgtaaaaccactttgtacgcgcggactt
>TAC/AG-AC:gap3_1889	GGagtttttgaacgccctgtactaactgaagc
>TAC/AG-AC:gap3_1891	GGtttgcagaaccaccttgtacgcttgcactg
>TAC/AG-AC:gap3_1892	GGTTGTTCTAGCCTTTTCTTACGCTATACCAA
>TAC/AG-AC:gap3_1893	GGTTCAACTTTCTGCCTCTTACTCGCCTGCTC
>TAC/AG-AC:gap3_1894	GGTTCGCAAAACCACTTTGTACGTCAAAGCGC
>TAC/AG-AC:gap3_1895	GGctttttaaaacgcgctgtactctcaaatac
>TAC/AG-AC:gap3_1896	GGagtttttgaacgcagtgtacgacaaggtcg
>TAC/AG-AC:gap3_1897	GGTTTCCAACATGCCTTTTCACAAACGGATTC
>TAC/AG-AC:gap3_1898	GGtccataaaaccactctgtacctccgaggag
>TAC/AG-AC:gap3_1899	GGttcaaaaaaccaccctgtacgtcatcggtc
>TAC/AG-AC:gap3_1900	GGtcttgaaaaccaccctgtactcctcaagca
>TAC/AG-AC:gap3_1901	GGCTTCAACAGCCTCTGTTTACGTAGGCTCAA
>TAC/AG-AC:gap3_1902	GGTTATCGAACACCCTCTGTACTGGCTCCCAG
>TAC/AG-AC:gap3_1903	GGTTTCCGAATCCTTTCTGCACATCAAAACAA
>TAC/AG-AC:gap3_1904	GGtttgcagaaacaccctgtactcccgttgtc
>TAC/AG-AC:gap3_1905	GGTTTTCTTGAACGCACTGTACCAACCGAAGG
>TAC/AG-AC:gap3_1906	GGTTTGCAAAACCACCCTGCACAACGGAGCTG
>TAC/AG-AC:gap3_1907	GGTATAAAAAAACCCCCTGTACCTATTTTCGG
>TAC/AG-AC:gap3_1908	GGtatttttgaacgcactgtacgtgataacct
>TAC/AG-AC:gap3_1909	GGATTTCAACGCATTTCCCCACACCGTACTCG
>TAC/AG-AC:gap3_1910	GGTTTTAAAAACACGTTCTCACATCATGACGA
>TAC/AG-AC:gap3_1911	GGAAATTCACCCTTTCCTTCACATCAGGCGAC
>TAC/AG-AC:gap3_1912	GGaaattttgaacgcactgtacgaagtactga
>TAC/AG-AC:gap3_1913	GGACATTTTGAACGCCCTGTACGTCGATAAAA
>TAC/AG-AC:gap3_1914	GGTAATTCCAACCGCGCTGCACAATCGAAGCT
>TAC/AG-AC:gap3_1915	GGtttgcataaccaccctgtactacttttcag
>TAC/AG-AC:gap3_1916	GGatgttctgaacgctctgtaccgaacttgcc
>TAC/AG-AC:gap3_1917	GGTTTCAAACCTCGCGCTTCACATTCTAACAT
>TAC/AG-AC:gap3_1918	GGtttataaaaccacccggtacgatgacactt
>TAC/AG-AC:gap3_1919	GGttaagaaaacccccttgtacgatatttcag
>TAC/AG-AC:gap3_1920	GGTTCACAAAACCCCCTTGTACTCGGAAACCC
>TAC/AG-AC:gap3_1921	GGAATTTGTGAACGCGCTGTACGCTAAAGAAA
>TAC/AG-AC:gap3_1922	GGtattttccaacgtttcgtaccacgacagta
>TAC/AG-AC:gap3_1923	GGTTTGCGAAACCACCCTGTACTCCGACATCA
>TAC/AG-AC:gap3_1924	GGAGATCTGAACGTCTTTGCACAAAGCCCGAG
>TAC/AG-AC:gap3_1925	GGTATTTTTGAACGCACTGTACCCGCGAATAA
>TAC/AG-AC:gap3_1926	GGtttttttgaacgcgctgtaccaaaattcaa
>TAC/AG-AC:gap3_1927	GGAACATTTGAACGCACTGTACGAAAAGCATA
>TAC/AG-AC:gap3_1928	GGtccatttcaacgcgctgtacgaccttaaaa
>TAC/AG-AC:gap3_1929	GGCTATAAAAACCACCCTGTACCCATTTTCGT
>TAC/AG-AC:gap3_1930	GGttttctgaacgcgctggtactccgatctca
>TAC/AG-AC:gap3_1931	GGTTAAAAAAACCACCCTTCACACCCTGTAGT
>TAC/AG-AC:gap3_1932	GGTTCCGCAGAACCACTCTCACAAGCTGCCTA
>TAC/AG-AC:gap3_1933	GGaatttgtgaacgcactgtacttgcccgagt
>TAC/AG-AC:gap3_1934	GGATTTTAAAACCTCCCTGTACTACCAGCAAA
>TAC/AG-AC:gap3_1935	GGtctaaactgtttgctcctacgccaaaacca
>TAC/AG-AC:gap3_1936	GGAAATTTCGAACTCTCTGTACGCTCTTTAGC
>TAC/AG-AC:gap3_1937	GGTTAAAAAAACCAACCTTTACTTCGAGCGAA
>TAC/AG-AC:gap3_1938	GGtttaagaaaacaccttgtacgcagttaaat
>TAC/AG-AC:gap3_1939	GGattttttgaacgcaccgtacgacgatcttt
>TAC/AG-AC:gap3_1940	GGtctaacctaaccacgcgtacgcgcttcaag
>TAC/AG-AC:gap3_1941	GGTCAAACACCCCTTTTTTCACACCAAATAAA
>TAC/AG-AC:gap3_1942	GGCTGCAAAACCACCCTTTCACACCAGATTTA
>TAC/AG-AC:gap3_1943	GGTTCCAACCCCACCTTCCCACAACTATACCT
>TAC/AG-AC:gap3_1944	GGTTCGCAAAACCACCCTGTACCTCAAAGCTT
>TAC/AG-AC:gap3_1945	GGtttgcaaaacccctctgtactctaactgtt
>TAC/AG-AC:gap3_1946	GGTTATCACAAACTCGCTGTACGATCAATCGT
>TAC/AG-AC:gap3_1947	GGTTCGTAAAACCACCCTGCACAACAAAATCA
>TAC/AG-AC:gap3_1948	GGtttgccaacaactcctgtactgattctgaa
>TAC/AG-AC:gap3_1949	GGTCCGAAAAACCACCTTGTACGTTTCAATTT
>TAC/AG-AC:gap3_1950	GGTTTTTCATTTTCCTTGTCACAACCCCGACC
>TAC/AG-AC:gap3_1951	GGCATTTTTGAACGCAATTTACTCCCCGTTGA
>TAC/AG-AC:gap3_1952	GGTTGTCTAACTCTCTTTTTACTACTTGCGGA
>TAC/AG-AC:gap3_1953	GGAAAAACCACCCTCTCTGCACACGTCGACGA
>TAC/AG-AC:gap3_1954	GGagttcatttctgttttctactcgcaatcgt
>TAC/AG-AC:gap3_1955	GGTTAAGAAAACCACCCTGTACGCAATTTAGC
>TAC/AG-AC:gap3_1956	GGattgtaaaacctctttgtactgttattata
>TAC/AG-AC:gap3_1957	GGTTCTTCAAAACGCGCTGTACTCTGGGACGG
>TAC/AG-AC:gap3_1958	GGCAGACGGGGACTTTCTGTACTGTCAGTAAA
>TAC/AG-AC:gap3_1959	GGttgatttcaacgcactgtacgataggcacg
>TAC/AG-AC:gap3_1960	GGTCACGAAAACCCCTCTGTACTTGACGCGTT
>TAC/AG-AC:gap3_1961	GGttcagaaaaccaccctgtacgctatcgttc
>TAC/AG-AC:gap3_1962	GGttaaaaaaaccaccctgtacctcttcgaag
>TAC/AG-AC:gap3_1963	GGatttgctgaacgcactgtacgaaaagaaga
>TAC/AG-AC:gap3_1964	GGAATTTCGGAACGTACTGTACCTGAAATGTG
>TAC/AG-AC:gap3_1965	GGCTTTTCTTCAGTTTTCTTACTCTTTCCGGA
>TAC/AG-AC:gap3_1966	GGcatttttgaacgcactgtactttccaggcg
>TAC/AG-AC:gap3_1967	GGattccccattctgcttctacgacgaagtcg
>TAC/AG-AC:gap3_1968	GGTTAAGAAAACTCCTCTGTACTTGACGCTTT
>TAC/AG-AC:gap3_1969	GGACACACTCTTTCTCCTCCACATCAAAAACT
>TAC/AG-AC:gap3_1970	GGtttctgaccgccctgcgtacgaccctgttc
>TAC/AG-AC:gap3_1971	GGtttttttgaacgcactgtacctctacacac
>TAC/AG-AC:gap3_1972	GGTTAATAAAACCACCCTGTACTTCTGAAGCC
>TAC/AG-AC:gap3_1973	GGaaaatttgaacgcactgtaccggctggcga
>TAC/AG-AC:gap3_1974	GGCATTTTTGAACGCACTTTACCTCCCAGTAG
>TAC/AG-AC:gap3_1975	GGttagtgaaaccctcctgtactcgaatacat
>TAC/AG-AC:gap3_1976	GGtaataaaaactaacctgtacgcaaaaactt
>TAC/AG-AC:gap3_1977	GGttagcaaaaccaccctgtacgtttcaaggt
>TAC/AG-AC:gap3_1978	GGTATTTTTGAACGCACTGTACGCTTGTGAGA
>TAC/AG-AC:gap3_1979	GGTTCAGTAAACCCCCTTGTACTAAGAGAAAC
>TAC/AG-AC:gap3_1980	GGacgcccacgcccccctgtacgcgaacaaga
>TAC/AG-AC:gap3_1981	GGAATTTTCAAATGCACTGTACCTGCACGAAA
>TAC/AG-AC:gap3_1982	GGCAAGTTTGAACCGTATGTACTCTTTTAAAC
>TAC/AG-AC:gap3_1983	GGaatttataaacgcactgtactttcgttctc
>TAC/AG-AC:gap3_1984	GGTTAATATCACCTTCTTCCACAACCCAGAAC
>TAC/AG-AC:gap3_1985	GGaaattttgaacgggctgtacgcagagctaa
>TAC/AG-AC:gap3_1986	GGTTTCAACATTCCGTCTCCACAATTCATAAT
>TAC/AG-AC:gap3_1987	GGTTAGCAAAATCACCCTGTACCTCCTTATGT
>TAC/AG-AC:gap3_1988	GGcattttcaaactccctgtacgcaaaacaaa
>TAC/AG-AC:gap3_1989	GGTCAATTACCCCTGATGTCACATAAAAGAAG
>TAC/AG-AC:gap3_1990	GGatttcatcagcgctttgtacgatgagcgag
>TAC/AG-AC:gap3_1991	GGCTGATTTTGACTTTCTGTACTGGATTATGA
>TAC/AG-AC:gap3_1992	GGactttttgaacgtcctgtacgacgcagttc
>TAC/AG-AC:gap3_1993	GGaatttatgaacatactgtacgatacattgg
>TAC/AG-AC:gap3_1994	GGTATTTTCAAACGCGCTGTACGAAAACGGTC
>TAC/AG-AC:gap3_1995	GGtgtcttcaaacgcgctgtactctcaacccc
>TAC/AG-AC:gap3_1996	GGTTATCAACTTTGCGGTTCACATTCATTCCC
>TAC/AG-AC:gap3_1997	GGCACAGAACCCCCCTCCGCACAACGCAACCA
>TAC/AG-AC:gap3_1998	GGTATTTCTGAAAGTTCTGTACGAACCGGCGT
>TAC/AG-AC:gap3_1999	GGATTCTTTGAACGCCCTGTACCAATCAGTTC
>TAC/AG-AC:gap3_2000	GGAAATGTTGAACGCACTGTACTTCCCATACA
>TAC/AG-AC:gap3_2001	GGAAAAAACACCATCCTGTCACAATCAGGTTT
>TAC/AG-AC:gap3_2002	GGcttgtttcaacgcgctgtacgttcgaaata
>TAC/AG-AC:gap3_2003	GGcatttttgaacgcactgtactttagaaacg
>TAC/AG-AC:gap3_2004	GGaatttttgaacgcactgtaccacttgccac
>TAC/AG-AC:gap3_2005	GGTTCACGAAACCACCTTTCACATCCCATCTT
>TAC/AG-AC:gap3_2006	GGTCTCCAACGCACTTCTTCACAACCGAAGAG
>TAC/AG-AC:gap3_2007	GGctcatgagacccccctgtacctttttaccg
>TAC/AG-AC:gap3_2008	GGTGGTTTTGAACGCACTGTACGCCGAGCGAA
>TAC/AG-AC:gap3_2009	GGctttttccaacgcactgtacgaacccgaac
>TAC/AG-AC:gap3_2010	GGCTAAGTAAAACACCCTGTACGTAGATTCAA
>TAC/AG-AC:gap3_2011	GGAATAAAATTCCTGTTTCCACAAACGACCCC
>TAC/AG-AC:gap3_2012	GGcagttttcaacgcattctacgcgagtacac
>TAC/AG-AC:gap3_2013	GGaatttccgaccgcactgtacttcggcggac
>TAC/AG-AC:gap3_2014	GGTGTGCACAACCACTCTGCACACCTGATAAC
>TAC/AG-AC:gap3_2015	GGtttgcaaaaacgccctgtacttctatctta
>TAC/AG-AC:gap3_2016	GGtcaggaaaaccaccctgtaccaatactttg
>TAC/AG-AC:gap3_2017	GGAATCTCTGAACGCATTTTACGAGCTACGGG
>TAC/AG-AC:gap3_2018	GGTCAATAAAAACACCCTGTACGCGAAAAACG
>TAC/AG-AC:gap3_2019	GGTTTCAAAAACCCCCCTTTACGCCAACCGAA
>TAC/AG-AC:gap3_2020	GGTCCTGCATCTCTGTTTTCACATGATTTTGG
>TAC/AG-AC:gap3_2021	GGCGATCTCCATTTTGTCTTACGCATCTCCGG
>TAC/AG-AC:gap3_2022	GGtttcgcagaaccgcccgtactatcacgttg
>TAC/AG-AC:gap3_2023	GGAACTTATAAACGCGCTGTACGTTTACATCT
>TAC/AG-AC:gap3_2024	GGtttctttcgacgcgctgtacctttttcctt
>TAC/AG-AC:gap3_2025	GGTTTTTCTTGACGCGCTGTACGACGAAGCCG
>TAC/AG-AC:gap3_2026	GGTTTTTTCTATTTTCTGTCACAACGACAAAG
>TAC/AG-AC:gap3_2027	GGCCCACCTTTCTGTCCCCCACAATCCGAGAA
>TAC/AG-AC:gap3_2028	GGtcccaaaaaccaacctgtactcactacgga
>TAC/AG-AC:gap3_2029	GGaattgtttaacgcactgtaccttcgcggcc
>TAC/AG-AC:gap3_2030	GGtttccaaaaccaccctgtacccaaacattt
>TAC/AG-AC:gap3_2031	GGttaggaaaaccgacccgtacgccagccccg
>TAC/AG-AC:gap3_2032	GGctttcctcactttcttctactggcgaaaac
>TAC/AG-AC:gap3_2033	GGTTTTCATCTTGTTCCTTCACATCCGCAAAA
>TAC/AG-AC:gap3_2034	GGctttactgagcgcactgtactttttcccaa
>TAC/AG-AC:gap3_2035	GGCGATTTTTAACGTACTGTACGATTCATGGC
>TAC/AG-AC:gap3_2037	GGTTCAACCATCCTGTTTTCACAAGGCGGCAT
>TAC/AG-AC:gap3_2038	GGttttgcaaaaccccttgtacgacaacgaca
>TAC/AG-AC:gap3_2039	GGTAAATAAAACCACTATTCACACCGAACACC
>TAC/AG-AC:gap3_2040	GGTAAAGAAAACCACCCTGTACGGATGCTAAC
>TAC/AG-AC:gap3_2041	GGAATTTTTGAACGCACTGTACGAAAGCGGCG
>TAC/AG-AC:gap3_2042	GGaatttttgaacgcactgtaccaactaaaat
>TAC/AG-AC:gap3_2043	GGtttcacatctttctgtctaccctccggaaa
>TAC/AG-AC:gap3_2044	GGaatttttgaactaactctaccatcaccctt
>TAC/AG-AC:gap3_2045	GGtttacaaaaacgccctgtacgtagttttca
>TAC/AG-AC:gap3_2046	GGAATTTTCGAACACACTTTACTTCGGTTGAT
>TAC/AG-AC:gap3_2047	GGCCACGCTCTTTCTCTTCCACATCAAACATT
>TAC/AG-AC:gap3_2048	GGttcaagaaacctccctgtacgaatgacgag
>TAC/AG-AC:gap3_2049	GGttttcaaaaccatcctgtactcgactacac
>TAC/AG-AC:gap3_2051	GGAATTTTTGAACGCACTGTACTATCCGAATC
>TAC/AG-AC:gap3_2052	GGttctgcaaaccaccctgtacgttcgacaat
>TAC/AG-AC:gap3_2053	GGCAAAAAACTACTCTGTCCACAACGGTCCAC
>TAC/AG-AC:gap3_2054	GGaatttttaaacgcgctgtacgtcacccgac
>TAC/AG-AC:gap3_2055	GGcatttcaacactttttgtactgacgcgaac
>TAC/AG-AC:gap3_2056	GGtttttgcaaaccccctgtactcgaacttct
>TAC/AG-AC:gap3_2057	GGttaacaaaaccaccttgtacggtttaaaat
>TAC/AG-AC:gap3_2058	GGttaagaaaacaaccctgtacgcctgattta
>TAC/AG-AC:gap3_2059	GGTTGTTCTACGCATTCTGTACTCCGAAGAGT
>TAC/AG-AC:gap3_2060	GGcattcacattctgtccctacggcacaaccg
>TAC/AG-AC:gap3_2061	GGtaattccacgctctttctacgtcactggtc
>TAC/AG-AC:gap3_2062	GGTTTCACAAACTCGTTTTCACAATTCGGAAA
>TAC/AG-AC:gap3_2063	GGtttataaaacctctctgtacggcacggaat
>TAC/AG-AC:gap3_2064	GGaatttttgaacgcactgtacctcctgctcc
>TAC/AG-AC:gap3_2065	GGtggtttcaaacgcgctgtacctttcaagtc
>TAC/AG-AC:gap3_2066	GGAATTTTTGAACGCACTTTACCATATTCTCC
>TAC/AG-AC:gap3_2067	GGTATCACCAACCGCCCTGTACGAGCCTAGGA
>TAC/AG-AC:gap3_2068	GGttaagaaaaccatcctgtactgtttaaaag
>TAC/AG-AC:gap3_2069	GGAATGTTTGAACGCACTGTACGATAACCACA
>TAC/AG-AC:gap3_2070	GGCTATTTTTCATACTTTTTACCCCTAACGAC
>TAC/AG-AC:gap3_2071	GGatttcaaaaacgcgctctacgatcaactaa
>TAC/AG-AC:gap3_2072	GGaatttctaacgccctcgtacgaaacggcca
>TAC/AG-AC:gap3_2073	GGtttttaaaaccatcttgtactccaatggct
>TAC/AG-AC:gap3_2074	GGttcgcaaaaccaacctgtaccttccaacaa
>TAC/AG-AC:gap3_2075	GGtttgcaaaaccaccttgtactacaaaactt
>TAC/AG-AC:gap3_2076	GGATTCTCTCACCTTTCTTCACAAACCCCATA
>TAC/AG-AC:gap3_2078	GGTTTTCGAAACCTTCTTGTACGTTCTATCTC
>TAC/AG-AC:gap3_2079	GGcatttttgaacgcactgtacgttggcactc
>TAC/AG-AC:gap3_2080	GGttttcataaccccgctgtacgtagagaaaa
>TAC/AG-AC:gap3_2081	GGTACGAATTTCGTGTTTGCACAAGCCCCATG
>TAC/AG-AC:gap3_2082	GGTCCAACCAACTGCCTTTCACATCAAAGAGT
>TAC/AG-AC:gap3_2083	GGatttcaaaaccgccttctacgtgttcgaat
>TAC/AG-AC:gap3_2084	GGtttaggaaaacaccctgtactcgctatcgt
>TAC/AG-AC:gap3_2085	GGTTTTTCTAACCACCCTGTACTTCCCTACAA
>TAC/AG-AC:gap3_2086	GGtattttagaacgctctgtacgataacacta
>TAC/AG-AC:gap3_2087	GGtttttttgaacgcactgtacgacgacccaa
>TAC/AG-AC:gap3_2088	GGatttttccaacgcgctgtacctcccaatcc
>TAC/AG-AC:gap3_2089	GGTTTCAAAAACCCCTCTGTACGCCAAGAAAA
>TAC/AG-AC:gap3_2090	GGTCTTCAAAACCCGCCTGTACGTGGACACTT
>TAC/AG-AC:gap3_2091	GGaattttcaaacgcactgtacgaaggagcgg
>TAC/AG-AC:gap3_2092	GGtttgcaaaaccaccctctacgcgcacccag
>TAC/AG-AC:gap3_2093	GGCCAAGAAAAACACCCTGTACTGAAACCAAC
>TAC/AG-AC:gap3_2094	GGTTAATTATTTCTCTCTTTACTGGAAACTGC
>TAC/AG-AC:gap3_2095	GGtatttttacaccatttctacggcggcttcc
>TAC/AG-AC:gap3_2097	GGTCACCAAAACCCACTTCCACACTTACGAAG
>TAC/AG-AC:gap3_2098	GGCGTTTCAACCTTTCTGTCACATCCCCTCCA
>TAC/AG-AC:gap3_2099	GGTCTATAAAACCGTCTTGTACTACGACGAAA
>TAC/AG-AC:gap3_2100	GGcattgttgaacgctctctactacccgtcgc
>TAC/AG-AC:gap3_2101	GGCCAAAAACGTGTTCTTTCACATCGGTGTGC
>TAC/AG-AC:gap3_2102	GGAAAAAAACTACCGCCTGTACCTCACACTTC
>TAC/AG-AC:gap3_2103	GGATTATTTGAACGCATTGTACTTATAACGAA
>TAC/AG-AC:gap3_2104	GGAATTTTTGAACGCACTGTACCTTTGTTCGA
>TAC/AG-AC:gap3_2106	GGCATTTTTCAACGCACTGTACGCGACGCCGC
>TAC/AG-AC:gap3_2107	GGCTTTAAAAACCACCCTTCACAACTGTGTTC
>TAC/AG-AC:gap3_2108	GGTTAGCAAAACCACCCTGTACGCGAACACTT
>TAC/AG-AC:gap3_2109	GGACAATTACGTCTTTTTTCACACCAACACGG
>TAC/AG-AC:gap3_2110	GGtttgcaaaaccaccctgtacctcacaagca
>TAC/AG-AC:gap3_2111	GGttttcaaaaccaccctgtaccacgaccggc
>TAC/AG-AC:gap3_2112	GGtttttaaacgaactctctacgctacttcaa
>TAC/AG-AC:gap3_2113	GGTCAGGAAAACCACCCTTTACTGATTCCGAG
>TAC/AG-AC:gap3_2114	GGtttacaaaaccaccctgtacgtgactaacc
>TAC/AG-AC:gap3_2116	GGaattcttgaacgcactgtacgacgcattgg
>TAC/AG-AC:gap3_2117	GGttaagaaaaccaccctgtacgtcaatccct
>TAC/AG-AC:gap3_2118	GGcctacaaaaccaccctgtacgtgattcccc
>TAC/AG-AC:gap3_2119	GGTCGAATCACTGTTTTCTCACACCGCCGCCA
>TAC/AG-AC:gap3_2120	GGtccgcaaaacccctctgtactctagaaact
>TAC/AG-AC:gap3_2121	GGtttgcaaaaccactctgtacttcaaccgac
>TAC/AG-AC:gap3_2122	GGttatgcaaaccaccctgtacgtgtttgaac
>TAC/AG-AC:gap3_2123	GGTTTTTATGAACGCACTGTACGTCATCGTCG
>TAC/AG-AC:gap3_2124	GGTTTGAATAATCTTCCTGTACGTGATTTTGA
>TAC/AG-AC:gap3_2125	GGcttttcaccaactgtcctacgaccagttca
>TAC/AG-AC:gap3_2126	GGTACCGTGAACCACCCTGTACTATCGAGTTT
>TAC/AG-AC:gap3_2127	GGactacaaaaattccctgtacttccaacgac
>TAC/AG-AC:gap3_2128	GGTTCCCAAAACCATCCTGCACACACGAACGC
>TAC/AG-AC:gap3_2129	GGattttttgaacgcactgtacgacaacccga
>TAC/AG-AC:gap3_2130	GGtagcatacaattttctgtacgactcgacca
>TAC/AG-AC:gap3_2131	GGCAATCAAAAACGCCTTGTACGACGGCAGCG
>TAC/AG-AC:gap3_2132	GGttttgcaaaacgccctgtacgcgaaaatga
>TAC/AG-AC:gap3_2133	GGTCAAAAAAACCACCCTGTACGAAATTTCAG
>TAC/AG-AC:gap3_2134	GGTTTAAAAAACCACCCTGTACGAGTCTTTCC
>TAC/AG-AC:gap3_2135	GGATTTCACACTCTTTTTCCACAACACCAAGT
>TAC/AG-AC:gap3_2136	GGtttgcaaaaccaccctgtacctcgccgcac
>TAC/AG-AC:gap3_2137	GGttttcaaaaccatcctgtacgttggtcagg
>TAC/AG-AC:gap3_2138	GGTTTCTTAATCCTGTTTCCACAAGAAATTTC
>TAC/AG-AC:gap3_2139	GGTTTACAAAACCATCCTGTACCTGGACAGAT
>TAC/AG-AC:gap3_2140	GGTGATTATGAAACCTTTGTACGCCACCGAGC
>TAC/AG-AC:gap3_2141	GGTTTTAAAAAATCTGTTTTACGCTGACATTG
>TAC/AG-AC:gap3_2142	GGTTCGCAAAACCGCCCTGCACATCACCGGCT
>TAC/AG-AC:gap3_2143	GGAAATTTTGAACGCACTGTACGATCCACGGG
>TAC/AG-AC:gap3_2144	GGttacttgaatcctactgtaccacgaccacc
>TAC/AG-AC:gap3_2145	GGTTCGCAAAACCACCCTGCACATTCATCTAT
>TAC/AG-AC:gap3_2146	GGAAATTTTTAAATTTCTGTACCCCTCAATTC
>TAC/AG-AC:gap3_2147	GGtttgcaaaaccaccttgtacttcatacaaa
>TAC/AG-AC:gap3_2148	GGCAAAAAACCATCTTTTCCACAATAAGCCAC
>TAC/AG-AC:gap3_2149	GGaatttttgaacgcactgtacgaagcaaaca
>TAC/AG-AC:gap3_2150	GGAATTTTTGAACGCACTGTACCCTGTTCGAG
>TAC/AG-AC:gap3_2151	GGCAATTTCAACAATTTTTCACAATTTCAGCT
>TAC/AG-AC:gap3_2152	GGTTTTCACTGTTTTCCGCCACATCAGCAAAC
>TAC/AG-AC:gap3_2153	GGttttgctaaaccccctgtacgtttacgact
>TAC/AG-AC:gap3_2154	GGaatatttgaacgcattgtacgttccgaagc
>TAC/AG-AC:gap3_2155	GGCTTGCAAAACCACTCTGCACAAGCCAGAGA
>TAC/AG-AC:gap3_2156	GGaaattttgaacgcactctactcaaccttga
>TAC/AG-AC:gap3_2157	GGATTTCATCACATTGTTTTACTCGGGAAGCA
>TAC/AG-AC:gap3_2158	GGTTTGACCGCATTCCCCCCACAACGTTTCTT
>TAC/AG-AC:gap3_2159	GGaaattttaaacgcactgtacgaactacctg
>TAC/AG-AC:gap3_2160	GGTCAAAAAAACCACCTTTTACCTCGAAACTC
>TAC/AG-AC:gap3_2161	GGAATTTTTGAACGAACTGTACGAACACTCAG
>TAC/AG-AC:gap3_2163	GGTCAAGAAAACTTCCTTTTACGCAAGTCAAG
>TAC/AG-AC:gap3_2164	GGtccagcaaacctttctgtactttcatcagc
>TAC/AG-AC:gap3_2165	GGTTCACGAAAACACCCTGTACGTCGACAAAG
>TAC/AG-AC:gap3_2166	GGTTCTGAAAACCACCCTGTACCTGAGTGGAA
[truncated: 3,634 more rows]

## Sheet: Read_count_per_oligo
Total_reads	1416140	719880	899237	1195541	740679
Sequence	input	gst	FBOR_U2AF1alpha-10nM	FBOR_U2AF1beta-10nM	ODIO_U2AF1-10nM
AAA/GT-AG:gap0_1	29	14	11	18	7
AAA/GT-AG:gap0_2	9	4	6	8	10
AAA/GT-AG:gap0_3	2	0	0	0	0
AAA/GT-AG:gap0_4	157	112	175	179	106
AAA/GT-AG:gap0_5	3	1	5	0	0
AAA/GT-AG:gap0_6	1	0	0	0	0
AAA/GT-AG:gap0_7	117	52	108	82	75
AAA/GT-AG:gap0_8	3	2	0	2	0
AAA/GT-AG:gap1_10	9	4	6	2	0
AAA/GT-AG:gap1_11	424	110	153	208	116
AAA/GT-AG:gap1_12	27	12	6	17	9
AAA/GT-AG:gap2_13	11	3	7	4	1
AAC/AC-AT:gap1_15	14	20	27	35	21
AAC/AG-AT:gap0_16	57	30	37	37	26
AAC/AG-AT:gap0_17	37	6	11	13	7
AAC/AG-AT:gap0_18	6	2	3	2	1
AAC/AG-AT:gap0_19	387	143	239	220	152
AAC/AG-AT:gap0_20	24	5	18	12	5
AAC/AG-AT:gap0_21	126	367	467	509	371
AAC/AG-AT:gap0_22	30	18	30	37	23
AAC/AG-AT:gap1_24	11	10	4	17	7
AAC/AG-AT:gap1_25	25	21	27	29	17
AAC/AG-AT:gap1_26	0	0	0	0	0
AAC/AG-AT:gap1_27	19	8	11	9	7
AAC/AG-AT:gap1_28	32	11	13	22	6
AAC/AG-AT:gap1_29	18	4	6	9	5
AAC/GC-AT:gap0_30	54	18	17	14	5
AAC/GT-AG:gap0_31	5	4	3	3	5
AAC/GT-AG:gap0_32	84	42	87	88	78
AAC/GT-AG:gap0_33	4	1	5	5	0
AAC/GT-AG:gap0_34	1087	603	548	849	433
AAC/GT-AG:gap0_35	453	220	299	337	210
AAC/GT-AG:gap1_36	43	18	35	34	16
AAC/GT-AG:gap1_37	14	3	7	10	8
AAC/TG-AC:gap4_38	71	58	55	73	44
AAC/TG-AT:gap0_39	0	0	0	0	0
AAC/TG-AT:gap0_40	280	83	202	132	111
AAG/CC-AT:gap0_41	17	5	1	5	6
AAG/CT-AC:gap4_42	8	6	6	4	3
AAG/GC-AT:gap0_43	5	0	1	1	2
AAG/GG-AG:gap2_44	7	3	5	2	2
AAG/GT-AG:gap2_45	0	1	3	1	0
AAG/GT-AG:gap2_46	2	0	0	0	1
AAG/GT-AG:gap2_47	29	8	9	10	9
AAG/GT-AG:gap2_48	4	3	0	0	1
AAG/GT-AG:gap2_49	50	23	24	31	16
AAG/GT-AG:gap2_51	4	4	4	0	4
AAG/GT-AG:gap2_52	0	0	0	0	0
AAG/GT-AG:gap2_53	23	14	7	14	2
AAG/GT-AG:gap2_54	17	9	22	17	9
AAG/GT-AG:gap2_55	52	63	60	67	34
AAG/GT-AG:gap2_56	13	4	8	12	8
AAG/GT-AG:gap2_57	2	3	4	6	4
AAG/GT-AG:gap2_58	1	0	0	0	0
AAG/GT-AG:gap2_59	0	0	0	0	0
AAG/GT-AG:gap2_60	7	2	8	5	2
AAG/GT-AG:gap2_61	41	10	8	16	17
AAG/GT-AG:gap2_62	1	5	8	3	5
AAG/GT-AG:gap2_64	0	5	8	10	10
AAG/GT-AG:gap2_65	11	13	25	10	9
AAG/GT-AG:gap2_66	113	45	64	52	41
AAG/GT-AG:gap3_68	149	114	112	158	96
AAG/GT-AG:gap3_69	1672	1014	926	1326	766
AAG/GT-AG:gap3_70	2	2	2	0	0
AAG/GT-AG:gap3_71	30	12	16	14	8
AAG/GT-AG:gap3_72	0	0	0	0	0
AAG/GT-AG:gap3_73	510	188	262	315	188
AAG/GT-AG:gap3_74	65	22	37	28	24
AAG/GT-AG:gap3_75	42	23	21	38	19
AAG/GT-AG:gap3_76	1	0	1	1	1
AAG/GT-AG:gap3_77	2	1	1	1	1
AAG/GT-AG:gap3_78	433	156	199	187	150
AAG/GT-AG:gap3_79	328	163	187	238	133
AAG/GT-AG:gap3_80	36	12	20	20	9
AAG/GT-AG:gap3_81	5	2	1	7	1
AAG/GT-AG:gap3_82	104	69	102	64	59
AAG/GT-AG:gap3_83	52	19	30	33	18
AAG/GT-AG:gap3_84	31	11	11	16	12
AAG/GT-AG:gap3_85	26	12	18	21	14
AAG/GT-AG:gap3_86	11	7	7	9	4
AAG/GT-AG:gap3_87	1	0	0	0	1
AAG/GT-AG:gap3_88	440	94	211	156	119
AAG/GT-AG:gap3_89	165	218	207	312	185
AAG/GT-AG:gap4_90	0	1	1	0	0
AAG/GT-AG:gap4_92	84	37	35	52	26
AAG/GT-AG:gap4_93	2	1	1	1	1
AAG/GT-AG:gap4_94	20	4	9	11	8
AAG/GT-AG:gap4_95	5	4	3	5	5
AAG/TC-AG:gap2_96	269	69	151	115	106
AAG/TG-AG:gap3_97	78	30	35	35	27
AAG/TG-AT:gap0_98	0	0	1	0	0
AAG/TG-AT:gap0_99	9	2	4	10	2
AAT/AC-AT:gap2_100	4	4	5	4	3
AAT/AG-AC:gap0_101	1	0	0	0	0
AAT/AG-AC:gap0_102	21789	9675	15937	14574	11212
AAT/AG-AC:gap0_103	3	8	12	12	10
AAT/AG-AT:gap2_105	4	4	12	11	9
AAT/AG-AT:gap2_106	137	59	88	102	52
AAT/AG-AT:gap2_107	20	11	9	13	7
AAT/AG-AT:gap2_108	3	4	4	4	6
AAT/AG-AT:gap2_109	14	8	19	8	7
AAT/AG-AT:gap3_110	10	6	9	7	5
AAT/AG-AT:gap3_111	2	0	0	1	2
AAT/CA-AG:gap0_112	35	2	2	8	1
AAT/CG-AC:gap0_113	7	5	6	7	8
AAT/CG-AT:gap2_114	2	2	1	2	1
AAT/CT-AC:gap0_115	18	18	16	11	6
AAT/GA-AG:gap0_116	13	7	7	8	6
AAT/GA-AT:gap2_117	4	5	2	3	3
AAT/GC-AC:gap1_118	311	154	212	242	158
AAT/GC-AC:gap1_119	91	51	74	86	44
AAT/GC-AC:gap2_120	0	1	0	0	0
AAT/GC-AG:gap0_121	138	46	73	65	40
AAT/GC-AG:gap0_122	2	0	0	1	0
AAT/GC-AG:gap0_123	3	1	5	3	3
AAT/GC-AG:gap0_125	2890	939	1126	1285	827
AAT/GC-AG:gap0_126	3	3	2	6	3
AAT/GC-AG:gap0_127	19	2	7	5	4
AAT/GC-AG:gap0_128	0	0	2	0	3
AAT/GC-AG:gap1_129	2	0	1	0	0
AAT/GC-AG:gap1_130	40	91	137	119	63
AAT/GC-AG:gap1_131	1	0	0	1	1
AAT/GC-AG:gap1_132	8	4	14	7	8
AAT/GC-AG:gap2_133	3	4	2	4	4
AAT/GC-AT:gap2_134	347	91	143	117	92
AAT/GC-AT:gap2_135	42	30	30	50	28
AAT/GC-AT:gap2_136	22	7	9	16	9
AAT/GC-AT:gap2_137	25	17	28	30	7
AAT/GC-AT:gap2_138	37	25	49	67	40
AAT/GC-AT:gap2_139	1	1	1	0	0
AAT/GC-AT:gap2_140	2	0	2	1	0
AAT/GC-AT:gap2_142	163	55	92	99	60
AAT/GC-AT:gap2_143	159	118	148	240	113
AAT/GC-AT:gap2_144	1	8	4	7	4
AAT/GC-AT:gap2_145	17	8	8	3	7
AAT/GC-AT:gap2_146	46	34	66	70	50
AAT/GC-AT:gap2_147	2	2	1	2	2
AAT/GC-AT:gap2_148	19	7	22	15	5
AAT/GC-AT:gap2_149	34	23	27	54	34
AAT/GC-AT:gap2_151	82	63	86	103	64
AAT/GC-AT:gap2_152	197	195	246	350	183
AAT/GC-AT:gap3_153	48	30	64	30	47
AAT/GC-AT:gap3_154	36	27	50	43	22
AAT/GC-AT:gap3_155	0	0	2	0	0
AAT/GC-AT:gap3_156	0	2	0	1	1
AAT/GC-AT:gap3_157	17	2	1	4	2
AAT/GC-AT:gap3_159	593	394	409	696	284
AAT/GC-AT:gap3_160	9	5	3	6	4
AAT/GC-AT:gap4_161	22	14	15	18	16
AAT/GC-AT:gap4_162	2	0	0	0	1
AAT/GC-AT:gap4_163	21	18	19	22	8
AAT/GC-AT:gap5_164	1	3	3	2	1
AAT/GG-AG:gap0_165	72	36	25	35	10
AAT/GG-AG:gap1_166	24	4	5	10	9
AAT/GG-AT:gap3_168	25	7	11	12	8
AAT/GG-AT:gap3_170	26	10	25	40	21
AAT/GG-AT:gap4_171	25	8	8	12	9
AAT/GT-AG:gap0_172	7	3	6	10	0
AAT/GT-AG:gap0_173	12	5	2	4	3
AAT/GT-AG:gap0_174	1	0	0	4	0
AAT/GT-AG:gap0_175	28	11	10	15	11
AAT/GT-AG:gap0_176	18	33	30	43	24
AAT/GT-AG:gap0_177	2	1	0	0	1
AAT/GT-AG:gap0_178	2	3	0	3	1
AAT/GT-AG:gap0_179	6	2	3	3	4
AAT/GT-AG:gap1_180	1	2	0	0	0
AAT/GT-AG:gap1_181	6	2	6	3	4
AAT/GT-AG:gap1_182	12	1	0	2	3
AAT/GT-AG:gap2_183	17	6	3	5	5
AAT/GT-AG:gap3_184	5	1	2	2	2
AAT/GT-AT:gap2_185	1	0	0	1	0
AAT/GT-AT:gap3_186	92	12	22	23	17
AAT/GT-AT:gap3_187	905	1184	1726	2231	1296
AAT/TA-AC:gap0_188	4	2	1	4	2
AAT/TC-AT:gap2_189	3	6	4	7	3
AAT/TC-AT:gap2_190	43	14	14	19	14
AAT/TC-AT:gap2_191	2428	1321	1795	1955	1432
AAT/TC-AT:gap2_192	4	3	1	2	0
AAT/TG-AC:gap0_194	0	2	3	0	1
AAT/TG-AC:gap0_195	6	5	1	5	3
AAT/TG-AT:gap2_197	8	5	10	9	8
AAT/TG-AT:gap2_198	35	6	9	10	11
AAT/TG-AT:gap2_199	0	0	1	1	1
AAT/TG-AT:gap2_200	4	20	18	35	15
AAT/TG-AT:gap2_201	19	4	13	9	7
AAT/TG-AT:gap2_202	13	8	15	25	17
AAT/TG-AT:gap3_203	41	19	32	41	23
AAT/TG-AT:gap3_204	17	13	15	11	6
AAT/TT-AT:gap2_206	2	4	7	4	5
ACA/GG-AG:gap0_207	3	0	2	2	1
ACA/GT-AG:gap1_208	62	40	32	44	25
ACG/GT-AG:gap1_209	1	3	1	1	1
ACG/GT-AG:gap1_210	9	5	8	5	10
ACG/GT-AG:gap1_211	3	0	0	2	0
ACG/GT-AG:gap1_212	107	54	66	96	55
ACG/GT-AG:gap1_213	105	85	141	129	105
ACG/GT-AG:gap1_214	7	0	6	7	3
ACG/GT-AG:gap1_215	49	12	18	15	17
ACG/GT-AG:gap1_216	16	8	9	3	4
ACG/GT-AG:gap1_217	1	0	0	1	0
ACG/GT-AG:gap2_218	0	1	1	1	0
ACG/GT-AG:gap2_220	1	0	0	0	1
ACT/GT-AG:gap0_221	203	153	212	257	141
ACT/GT-AG:gap0_222	43	13	14	14	8
ACT/GT-AG:gap0_223	474	199	325	320	225
ACT/GT-AG:gap2_224	1	0	1	1	0
ACT/GT-AG:gap2_225	23	7	15	8	11
AGC/GT-AG:gap1_227	22	5	8	7	5
AGG/CG-AC:gap4_228	15	8	5	7	2
AGG/GT-AG:gap1_229	368	178	277	263	202
AGG/GT-AG:gap1_230	78	23	32	18	21
AGG/GT-AG:gap1_231	1	1	1	0	1
AGG/GT-AG:gap2_232	5	13	10	20	4
AGG/GT-AG:gap3_233	9	12	5	10	3
AGG/TA-AG:gap4_234	1	3	1	1	2
AGG/TA-AG:gap4_235	0	0	0	0	0
AGG/TA-AG:gap4_236	28	21	38	25	21
AGG/TA-AG:gap4_237	7	0	3	1	3
AGG/TA-AG:gap4_238	3	2	5	3	1
AGT/GT-AG:gap0_239	22	3	9	14	7
AGT/GT-AG:gap1_240	4	0	1	2	1
ATC/GT-AG:gap0_242	9	0	0	3	2
ATC/GT-AG:gap0_243	2	4	3	3	1
ATG/GT-AG:gap1_245	15	5	10	8	7
ATG/GT-AG:gap1_246	0	0	0	1	0
ATG/GT-AG:gap2_247	2	1	1	0	0
ATG/GT-AG:gap2_248	12	2	17	8	4
ATG/GT-AG:gap3_249	94	44	55	52	45
ATG/GT-AG:gap3_251	12	7	5	1	5
ATG/GT-AG:gap4_252	27	18	11	18	8
ATT/GT-AG:gap0_254	212	47	99	79	50
ATT/GT-AG:gap1_255	5	3	1	4	1
ATT/GT-AG:gap1_256	5	3	3	2	3
CAA/AC-AG:gap0_257	19	25	48	42	25
CAA/AG-AT:gap0_258	5553	2255	2896	3455	2412
CAA/GT-AG:gap0_259	10	9	13	11	8
CAA/GT-AG:gap0_260	1084	651	935	1143	770
CAA/GT-AG:gap0_261	502	367	380	500	264
CAA/GT-AG:gap0_262	162	42	80	81	50
CAA/GT-AG:gap0_263	4	1	1	1	1
CAA/GT-AG:gap1_264	2	1	3	3	0
CAA/GT-AG:gap1_265	3050	1720	1733	3062	1302
CAA/GT-AG:gap1_266	1	2	0	3	2
CAA/GT-AG:gap2_267	103	40	23	56	29
CAA/GT-AG:gap2_268	3	3	2	3	0
CAC/AA-AT:gap0_269	0	0	1	0	0
CAC/AG-AC:gap2_270	285	254	196	372	184
CAC/AG-AC:gap2_271	3994	2393	2761	4335	2319
CAC/AG-AC:gap3_272	8	4	6	3	3
CAC/AG-AC:gap3_273	0	4	2	3	2
CAC/AG-AC:gap3_274	336	159	173	336	136
CAC/AG-AC:gap3_275	1966	685	847	1020	628
CAC/AG-AC:gap3_276	61	241	188	461	157
CAC/AG-AC:gap4_277	58	24	33	39	25
CAC/AG-AC:gap4_279	559	260	269	531	258
CAC/AG-AC:gap4_280	6	0	2	2	2
CAC/AG-AC:gap5_282	823	1138	1246	2497	994
CAC/AG-AC:gap5_283	107	140	119	244	112
CAC/AG-AG:gap0_284	604	106	151	173	101
CAC/AG-AG:gap1_285	295	101	107	185	72
CAC/AG-AT:gap0_286	19	38	36	77	32
CAC/AG-AT:gap0_287	170	148	132	217	114
CAC/AG-AT:gap0_288	1	2	4	3	5
CAC/AG-AT:gap0_289	143	39	60	79	53
CAC/AG-AT:gap0_290	1	3	2	3	3
CAC/AG-AT:gap0_291	1	0	0	0	0
CAC/AG-AT:gap0_293	6	4	5	3	2
CAC/AG-AT:gap0_294	175	174	225	320	207
CAC/AG-AT:gap0_295	20	12	28	23	14
CAC/AG-AT:gap0_296	0	0	0	1	0
CAC/AG-AT:gap0_297	2369	816	843	1282	707
CAC/AG-AT:gap0_298	12	7	8	21	13
CAC/AG-AT:gap0_299	116	50	85	85	50
CAC/AG-AT:gap0_300	5	2	2	2	3
CAC/AG-AT:gap1_301	1	0	2	3	0
CAC/AG-AT:gap1_302	64	106	118	184	113
CAC/AG-AT:gap1_303	0	0	0	0	0
CAC/AG-AT:gap1_304	12	11	17	18	8
CAC/AG-AT:gap1_305	56	36	25	59	26
CAC/AT-AT:gap0_306	5	6	5	8	3
CAC/CG-AT:gap2_307	50	28	53	64	42
CAC/GA-AC:gap4_308	7	6	5	18	15
CAC/GA-AT:gap0_309	95	55	85	89	76
CAC/GC-AC:gap5_311	65	13	24	18	8
CAC/GC-AC:gap5_312	556	133	215	274	146
CAC/GC-AG:gap0_315	378	396	449	712	412
CAC/GC-AT:gap0_316	995	331	282	473	194
CAC/GC-AT:gap0_317	0	0	0	0	0
CAC/GC-AT:gap2_319	0	0	0	1	0
CAC/GG-AC:gap3_320	1	3	2	0	3
CAC/GG-AC:gap8_321	113	32	64	64	38
CAC/GG-AG:gap0_322	0	0	0	0	1
CAC/GG-AG:gap0_324	9	2	4	4	2
CAC/GG-AT:gap1_325	1141	345	516	525	405
CAC/GT-AG:gap0_326	45	38	55	47	42
CAC/GT-AG:gap0_327	206	118	176	191	125
CAC/GT-AG:gap0_328	3	0	1	2	0
CAC/GT-AG:gap0_329	158	54	77	93	59
CAC/GT-AG:gap0_330	7	7	6	7	4
CAC/GT-AG:gap0_331	1	0	1	0	0
CAC/GT-AG:gap0_332	0	0	0	0	0
CAC/GT-AG:gap0_333	0	0	3	0	0
CAC/GT-AG:gap1_334	0	0	0	0	0
CAC/GT-AG:gap3_335	0	1	0	0	0
CAC/TG-AC:gap5_336	115	48	95	80	46
CAC/TG-AT:gap1_337	13	3	6	11	4
CAC/TG-AT:gap1_338	0	1	0	0	0
CAG/CG-AG:gap6_339	323	39	58	65	43
CAG/CG-AT:gap0_340	6	9	12	9	1
CAG/GC-AG:gap3_342	1187	217	401	372	280
CAG/GC-AG:gap5_343	35	17	8	24	12
CAG/GC-AT:gap1_346	6	2	2	3	0
CAG/GC-AT:gap3_347	58	33	38	41	28
CAG/GG-AG:gap4_349	50	18	30	26	19
CAG/GT-AC:gap1_350	17	10	7	11	9
CAG/GT-AG:gap2_351	123	62	90	124	66
CAG/GT-AG:gap2_352	16	14	11	18	12
CAG/GT-AG:gap2_353	8	8	7	9	3
CAG/GT-AG:gap2_354	130	77	118	121	81
CAG/GT-AG:gap2_355	7	2	7	4	3
CAG/GT-AG:gap2_356	58	15	20	29	11
CAG/GT-AG:gap2_357	51	31	31	31	31
CAG/GT-AG:gap3_358	53	10	10	15	11
CAG/GT-AG:gap3_360	0	1	0	0	1
CAG/GT-AG:gap3_361	0	0	0	0	0
CAG/GT-AG:gap3_362	20	7	17	14	8
CAG/GT-AG:gap3_363	5	2	3	0	0
CAG/GT-AG:gap3_366	2	3	1	3	3
CAG/GT-AG:gap3_367	15	9	7	20	8
CAG/GT-AG:gap3_368	2	2	1	0	1
CAG/GT-AG:gap3_369	3	3	0	3	0
CAG/GT-AG:gap3_370	26	14	23	24	13
CAG/GT-AG:gap3_371	12	12	14	17	15
CAG/GT-AG:gap3_372	44	29	32	36	17
CAG/GT-AG:gap3_373	5	14	13	19	11
CAG/GT-AG:gap3_374	33	7	10	7	7
CAG/GT-AG:gap3_376	69	39	46	59	35
CAG/GT-AG:gap4_377	5	2	3	5	2
CAG/GT-AG:gap4_378	13	2	10	3	3
CAG/GT-AG:gap4_379	3	1	1	5	1
CAG/GT-AG:gap4_381	65	45	50	58	37
CAG/GT-AG:gap4_382	162	29	36	43	30
CAG/GT-AG:gap4_383	0	0	0	1	0
CAG/GT-AG:gap4_384	78	22	15	30	15
CAG/GT-AG:gap4_385	7	1	4	2	1
CAG/GT-AG:gap4_386	0	1	0	1	0
CAG/GT-AG:gap5_387	49	10	12	15	10
CAG/GT-AG:gap5_389	1	1	0	2	0
CAG/GT-AG:gap5_390	3	1	4	5	2
CAG/GT-AG:gap6_391	65	39	48	55	26
CAG/GT-AG:gap6_392	1	0	0	1	0
CAG/TC-AG:gap4_393	7	1	3	2	3
CAG/TG-AT:gap0_394	0	4	0	3	3
CAG/TG-AT:gap0_395	4	0	3	7	2
CAG/TG-AT:gap0_396	8	3	5	3	2
CAG/TG-AT:gap0_397	5	3	5	0	3
CAG/TG-AT:gap0_398	7	3	3	3	0
CAT/AG-AC:gap1_399	4	5	4	1	0
CAT/AG-AT:gap2_400	1818	528	664	1104	498
CAT/AG-AT:gap2_401	76	87	103	140	90
CAT/CC-AT:gap8_402	24	16	13	14	7
CAT/GA-AT:gap4_404	79	30	53	30	19
CAT/GA-AT:gap5_405	2	0	1	0	0
CAT/GC-AC:gap1_406	11	2	7	7	3
CAT/GC-AC:gap2_407	8	32	13	55	11
CAT/GC-AG:gap0_408	37	8	18	29	10
CAT/GC-AG:gap0_409	2	4	0	2	0
CAT/GC-AG:gap0_411	2	1	2	0	3
CAT/GC-AG:gap0_412	5	25	8	28	15
CAT/GC-AG:gap0_413	388	89	144	134	81
CAT/GC-AG:gap0_414	64	44	65	77	59
CAT/GC-AG:gap0_415	28	9	11	9	11
CAT/GC-AG:gap0_417	568	793	794	1484	617
CAT/GC-AG:gap0_418	0	0	0	1	0
CAT/GC-AG:gap1_419	117	606	586	763	449
CAT/GC-AG:gap1_420	3	5	3	1	0
CAT/GC-AG:gap2_421	28	27	41	51	34
CAT/GC-AG:gap2_422	461	92	98	140	70
CAT/GC-AT:gap2_423	3	2	4	7	3
CAT/GC-AT:gap2_424	155	276	315	339	192
CAT/GC-AT:gap2_425	2	0	1	0	4
CAT/GC-AT:gap2_426	427	373	332	634	278
CAT/GC-AT:gap2_427	6	5	0	9	5
CAT/GC-AT:gap3_429	63	32	44	46	22
CAT/GC-AT:gap3_430	41	21	25	30	10
CAT/GC-AT:gap3_431	13	26	7	32	10
CAT/GC-AT:gap3_432	2	0	1	4	2
CAT/GC-AT:gap3_433	144	45	75	66	69
CAT/GC-AT:gap3_434	7	1	4	14	2
CAT/GC-AT:gap3_435	6	0	3	3	3
CAT/GC-AT:gap3_436	4	3	0	0	2
CAT/GC-AT:gap3_437	1132	358	741	704	470
CAT/GC-AT:gap4_438	16	4	4	3	0
CAT/GC-AT:gap4_439	3	2	2	2	1
CAT/GC-AT:gap4_440	24	31	33	70	42
CAT/GC-AT:gap4_441	13	6	8	9	8
CAT/GC-AT:gap4_442	211	93	93	149	72
CAT/GC-AT:gap4_443	3	4	5	1	1
CAT/GC-AT:gap4_444	46	11	15	24	12
CAT/GC-AT:gap5_446	1	0	1	0	0
CAT/GC-AT:gap5_448	14	2	6	6	3
CAT/GC-AT:gap5_450	19	13	14	15	6
CAT/GC-AT:gap5_451	0	0	0	0	0
CAT/GC-AT:gap5_452	45	35	29	60	22
CAT/GC-AT:gap5_454	2	0	0	0	2
CAT/GC-AT:gap6_455	43	48	78	79	72
CAT/GC-AT:gap6_456	13	8	9	10	8
CAT/GC-AT:gap7_457	1	2	0	3	1
CAT/GC-AT:gap7_458	0	0	0	0	1
CAT/GG-AC:gap0_459	15	13	22	27	15
CAT/GG-AG:gap0_460	7	1	0	4	1
CAT/GG-AG:gap0_461	7	3	3	1	4
CAT/GG-AG:gap0_462	126	41	62	63	28
CAT/GG-AT:gap2_463	221	219	220	345	157
CAT/GG-AT:gap3_464	38	39	43	55	37
CAT/GG-AT:gap3_465	53	20	39	36	23
CAT/GG-AT:gap4_466	1	2	0	2	0
CAT/GG-AT:gap6_468	15	0	1	3	2
CAT/GT-AC:gap1_469	5	2	1	2	1
CAT/GT-AG:gap0_470	58	21	40	38	27
CAT/GT-AG:gap0_471	41	33	37	31	32
CAT/GT-AG:gap0_472	3	2	1	2	0
CAT/GT-AG:gap0_473	5	3	1	4	2
CAT/GT-AG:gap0_474	0	0	1	1	0
CAT/GT-AG:gap0_475	2	2	4	0	3
CAT/GT-AG:gap0_476	1	0	2	4	0
CAT/GT-AG:gap0_477	558	407	579	697	461
CAT/GT-AG:gap1_478	104	25	34	40	23
CAT/GT-AG:gap1_479	32	32	30	40	34
CAT/GT-AG:gap1_480	0	0	0	0	0
CAT/GT-AG:gap1_481	3	1	5	2	4
CAT/GT-AT:gap2_482	18	3	11	9	9
CAT/GT-AT:gap2_483	13	8	10	9	12
CAT/GT-AT:gap3_484	25	13	25	24	21
CAT/GT-AT:gap3_486	50	27	16	36	14
CAT/GT-AT:gap4_487	8	1	3	3	0
CAT/GT-AT:gap5_488	12	4	12	9	6
CAT/GT-AT:gap7_489	273	95	147	154	98
CAT/TA-AT:gap5_490	7	1	4	7	3
CAT/TC-AC:gap0_491	6	4	2	1	0
CAT/TC-AT:gap2_492	61	28	24	34	27
CAT/TC-AT:gap2_493	96	50	74	75	44
CAT/TC-AT:gap4_494	47	8	11	16	7
CAT/TC-AT:gap5_495	103	32	29	50	31
CAT/TG-AA:gap0_497	47	56	31	91	30
CAT/TG-AC:gap0_498	87	56	75	70	60
CAT/TG-AC:gap0_499	6	2	7	3	3
CAT/TG-AC:gap2_500	3	3	1	5	2
CAT/TG-AT:gap4_501	89	36	57	84	50
CAT/TG-AT:gap5_502	5	7	14	7	5
CAT/TG-AT:gap5_503	974	517	783	1036	620
CAT/TT-AT:gap2_504	202	151	257	275	169
CAT/TT-AT:gap4_505	5	0	2	4	2
CCC/GT-AG:gap1_506	5	2	6	5	1
CCC/GT-AG:gap1_507	10	2	8	6	4
CCG/GT-AG:gap1_508	111	40	51	73	67
CCG/GT-AG:gap2_509	145	27	55	45	33
CCG/GT-AG:gap2_510	2	1	2	2	2
CCG/GT-AG:gap2_511	24	8	11	24	7
CCG/GT-AG:gap3_512	483	195	198	184	163
CCG/GT-AG:gap3_513	55	29	45	31	33
CGC/GT-AG:gap1_515	5	1	1	1	0
CGG/GT-AG:gap1_516	2	0	0	0	0
CGG/GT-AG:gap3_517	7	7	6	4	1
CTC/GT-AG:gap0_518	4	0	5	9	1
CTC/GT-AG:gap1_519	101	15	21	21	13
CTG/GT-AG:gap1_520	2	1	4	3	5
CTG/GT-AG:gap1_521	53	24	19	36	24
CTG/GT-AG:gap1_522	10	4	5	2	4
CTG/GT-AG:gap3_523	4	2	2	9	1
CTG/GT-AG:gap4_524	0	0	0	0	0
CTG/GT-AT:gap3_525	24	15	18	36	25
CTT/GT-AG:gap1_526	14	32	35	50	15
GAA/GT-AG:gap0_528	0	2	0	1	0
GAA/GT-AG:gap2_529	4	0	0	3	1
GAA/GT-AG:gap2_530	33	22	37	36	25
GAC/GC-AC:gap5_532	77	29	39	44	22
GAC/GC-AC:gap6_533	207	117	118	155	99
GAC/GC-AC:gap7_534	31	7	13	13	10
GAC/GT-AG:gap0_535	8	8	13	12	4
GAC/GT-AG:gap1_537	3	12	23	23	11
GAC/GT-AG:gap3_538	0	0	0	0	0
GAG/CC-AG:gap3_539	6	0	2	1	1
GAG/CC-AT:gap5_540	70	44	56	56	25
GAG/GT-AG:gap2_543	1	1	1	1	2
GAG/GT-AG:gap2_544	1	6	15	22	11
GAG/GT-AG:gap2_545	0	1	1	0	1
GAG/GT-AG:gap2_546	162	87	111	95	92
GAG/GT-AG:gap2_547	300	110	156	198	90
GAG/GT-AG:gap2_548	62	29	36	32	23
GAG/GT-AG:gap2_549	0	0	1	0	1
GAG/GT-AG:gap2_550	0	0	0	0	0
GAG/GT-AG:gap2_551	36	35	44	41	27
GAG/GT-AG:gap2_552	36	19	19	20	13
GAG/GT-AG:gap2_553	4	1	4	6	1
GAG/GT-AG:gap3_554	13	9	12	13	8
GAG/GT-AG:gap3_555	0	1	0	0	1
GAG/GT-AG:gap3_556	1	0	0	1	3
GAG/GT-AG:gap3_557	357	132	216	205	159
GAG/GT-AG:gap3_558	71	17	24	21	16
GAG/GT-AG:gap3_559	5	1	0	1	2
GAG/GT-AG:gap3_561	26	16	22	29	16
GAG/GT-AG:gap3_562	0	0	0	0	0
GAG/GT-AG:gap4_563	17	6	9	11	7
GAG/GT-AG:gap4_564	144	106	199	180	122
GAG/GT-AG:gap4_565	406	211	277	293	198
GAG/GT-AG:gap4_566	0	0	2	0	1
GAG/GT-AG:gap4_567	0	1	0	0	1
GAG/GT-AG:gap4_568	1	0	0	0	2
GAG/GT-AG:gap5_570	1	0	1	0	0
GAT/AG-AT:gap2_571	1	0	1	1	0
GAT/GC-AG:gap0_573	99	86	79	138	73
GAT/GC-AG:gap1_575	50	19	22	30	10
GAT/GC-AT:gap2_576	8	8	3	7	7
GAT/GC-AT:gap3_578	41	26	37	34	21
GAT/GC-AT:gap5_580	336	93	163	123	86
GAT/GG-AT:gap3_582	333	109	135	177	96
GAT/GT-AG:gap0_583	3	0	4	1	3
GAT/GT-AG:gap0_584	10	6	12	18	14
GAT/GT-AG:gap0_585	192	58	105	101	49
GAT/GT-AG:gap0_586	75	14	29	36	18
GAT/GT-AG:gap0_587	1	0	0	1	0
GAT/GT-AG:gap1_588	0	0	0	0	0
GAT/GT-AG:gap1_589	0	0	0	0	0
GAT/GT-AG:gap2_590	52	22	24	33	20
GAT/GT-AG:gap2_591	20	5	8	12	2
GAT/GT-AG:gap2_592	10	4	3	2	4
GAT/TG-AT:gap3_593	34	12	14	27	19
GCA/GT-AG:gap1_594	0	1	1	2	1
GCC/GT-AG:gap0_595	1087	498	450	789	337
GCG/GT-AG:gap1_596	1	0	1	0	0
GCG/GT-AG:gap2_597	129	62	74	102	54
GCG/GT-AG:gap2_598	71	28	31	34	19
GGC/CT-AC:gap3_599	24	10	17	21	12
GGG/GT-AG:gap1_600	1	2	2	0	1
GGG/GT-AG:gap2_601	7	2	2	12	8
GGG/GT-AG:gap2_602	14	5	14	19	11
GGG/GT-AG:gap2_603	328	81	140	172	99
GGG/TG-AT:gap1_604	39	30	22	41	19
GTG/GT-AG:gap1_605	10	9	12	12	14
GTG/GT-AG:gap1_606	0	0	0	0	0
GTG/GT-AG:gap1_607	183	94	118	136	70
GTG/GT-AG:gap1_608	22	7	15	9	11
GTG/GT-AG:gap1_609	0	0	1	0	0
GTG/GT-AG:gap2_610	20	12	12	17	18
GTT/GT-AG:gap0_611	1	0	0	0	0
TAA/AA-AC:gap0_612	375	398	533	672	410
TAA/AA-AC:gap0_613	78	99	78	152	58
TAA/AA-AC:gap0_614	0	0	0	0	0
TAA/AA-AC:gap0_615	2831	1545	2137	2534	1814
TAA/AA-AC:gap1_616	27	10	5	11	6
TAA/AA-AT:gap0_617	11	38	63	41	35
TAA/AA-AT:gap0_618	3	8	10	9	3
TAA/AA-AT:gap0_619	3	1	3	5	1
TAA/AC-AA:gap2_620	26	9	5	14	6
TAA/AC-AA:gap2_621	54	22	48	38	41
TAA/AC-AC:gap0_622	51	30	47	47	26
TAA/AC-AC:gap0_623	44	15	14	21	11
TAA/AC-AC:gap0_624	503	2040	1542	3504	1431
TAA/AC-AC:gap0_625	5	2	4	3	0
TAA/AC-AC:gap0_626	19	5	6	8	6
TAA/AC-AC:gap0_627	49	40	38	94	31
TAA/AC-AC:gap0_628	39	16	13	14	15
TAA/AC-AG:gap0_629	2	0	1	0	0
TAA/AC-AG:gap1_630	43	14	21	30	10
TAA/AC-AT:gap0_631	30	40	39	45	43
TAA/AC-AT:gap0_632	0	0	0	0	0
TAA/AC-AT:gap0_633	2	0	1	3	1
TAA/AC-AT:gap0_634	3	4	0	1	0
TAA/AC-AT:gap5_635	203	214	293	458	265
TAA/AG-AA:gap3_636	518	282	363	482	310
TAA/AG-AC:gap0_638	4	6	2	6	4
TAA/AG-AC:gap0_639	23	15	15	15	12
TAA/AG-AC:gap0_640	93	56	72	69	40
TAA/AG-AC:gap0_641	2	3	13	8	3
TAA/AG-AC:gap0_642	0	1	1	0	1
TAA/AG-AC:gap0_643	16	23	26	47	30
TAA/AG-AC:gap0_644	3	2	1	1	2
TAA/AG-AC:gap0_645	6	9	9	7	7
TAA/AG-AC:gap0_646	5	5	3	10	2
TAA/AG-AC:gap0_647	154	99	122	207	70
TAA/AG-AC:gap0_648	19	0	2	4	1
TAA/AG-AC:gap0_649	53	17	25	30	13
TAA/AG-AC:gap0_651	371	258	254	390	193
TAA/AG-AC:gap0_652	143	52	91	82	48
TAA/AG-AC:gap0_653	25	30	18	22	16
TAA/AG-AC:gap0_654	24	4	6	8	5
TAA/AG-AC:gap0_655	13	11	19	17	18
TAA/AG-AC:gap1_657	7	8	4	11	11
TAA/AG-AG:gap0_658	11	7	11	3	3
TAA/AG-AG:gap1_659	10	2	8	10	8
TAA/AG-AG:gap1_660	3	1	4	5	4
TAA/AG-AG:gap1_661	8	6	8	9	4
TAA/AG-AT:gap0_662	3	2	5	5	2
TAA/AG-AT:gap0_663	123	61	57	93	51
TAA/AG-AT:gap0_664	9	4	9	16	6
TAA/AG-AT:gap0_665	3853	1656	2478	2614	1727
TAA/AG-AT:gap0_666	5	7	15	11	8
TAA/AG-AT:gap0_668	15	7	5	5	6
TAA/AG-AT:gap0_669	0	0	3	3	0
TAA/AG-AT:gap0_670	2	4	3	3	7
TAA/AG-AT:gap0_671	2	0	6	6	1
TAA/AG-AT:gap0_672	51	7	16	29	17
TAA/AG-AT:gap0_673	19	5	14	10	9
TAA/AG-AT:gap0_674	10	4	2	4	6
TAA/AG-AT:gap1_675	4	0	2	0	1
TAA/AG-AT:gap1_676	0	0	1	0	0
TAA/AG-AT:gap1_678	9	3	0	5	1
TAA/AG-AT:gap1_679	94	129	94	158	111
TAA/AG-AT:gap1_680	9	2	3	7	0
TAA/AG-AT:gap1_681	37	21	14	22	26
TAA/AT-AC:gap0_682	3	0	1	0	0
TAA/AT-AG:gap1_684	322	681	594	1134	519
TAA/AT-AT:gap0_685	1	1	0	0	0
TAA/CA-AC:gap0_686	201	80	151	117	93
TAA/CA-AC:gap5_688	0	0	0	0	1
TAA/CA-AG:gap0_689	4	2	3	2	0
TAA/CA-AG:gap1_690	176	425	468	737	419
TAA/CA-AT:gap0_691	0	1	3	2	1
TAA/CC-AC:gap0_692	68	31	19	45	17
TAA/CC-AT:gap0_695	5	3	7	0	3
TAA/CC-AT:gap0_696	25	35	52	41	29
TAA/CC-AT:gap0_697	40	15	25	24	15
TAA/CG-AA:gap4_698	3	0	5	2	0
TAA/CG-AC:gap0_699	14	13	18	18	11
TAA/CG-AC:gap0_700	3	1	0	1	0
TAA/CG-AT:gap0_701	1	0	0	0	0
TAA/CG-AT:gap0_702	5	5	10	6	5
TAA/CT-AC:gap0_703	43	31	30	61	26
TAA/CT-AT:gap0_704	8	1	0	3	1
TAA/GA-AA:gap5_706	2	2	0	1	2
TAA/GA-AG:gap0_707	0	0	0	0	2
TAA/GC-AA:gap2_708	7	9	10	15	11
TAA/GC-AC:gap0_709	465	315	369	487	321
TAA/GC-AC:gap0_710	2832	850	789	1401	583
TAA/GC-AC:gap0_711	27	14	21	20	14
TAA/GC-AT:gap0_714	279	118	209	253	162
TAA/GG-AA:gap4_717	1	3	4	7	4
TAA/GG-AA:gap4_718	9004	2669	2687	3588	2152
TAA/GG-AA:gap4_719	2	0	3	2	2
TAA/GG-AA:gap5_720	2	0	0	1	2
TAA/GG-AC:gap0_721	3	1	2	6	2
TAA/GG-AC:gap1_722	3	3	5	2	4
TAA/GG-AC:gap1_723	26	21	16	29	27
TAA/GG-AG:gap0_724	15	3	13	11	14
TAA/GG-AG:gap0_725	35	26	22	58	26
TAA/GG-AG:gap0_726	3	1	1	2	0
TAA/GG-AG:gap0_727	17	23	14	25	18
TAA/GG-AG:gap0_728	105	26	39	53	28
TAA/GG-AG:gap0_729	1061	432	807	853	571
TAA/GG-AG:gap1_730	9	5	8	9	6
TAA/GG-AT:gap0_731	51	127	77	166	58
TAA/GG-AT:gap0_732	12	18	23	38	24
TAA/GG-AT:gap0_733	923	621	905	1124	674
TAA/GG-AT:gap0_734	87	262	269	395	223
TAA/GT-AG:gap0_735	13	10	8	22	10
TAA/GT-AG:gap0_736	9	2	4	1	1
TAA/GT-AG:gap0_737	75	24	43	39	28
TAA/GT-AG:gap2_738	62	22	48	53	46
TAA/GT-AT:gap0_739	1	0	0	2	0
TAA/TC-AG:gap0_740	31	21	13	45	25
TAA/TG-AT:gap0_741	6	3	6	2	5
TAC/AA-AA:gap0_742	15	1	2	7	4
TAC/AA-AA:gap0_743	0	0	0	0	0
TAC/AA-AA:gap0_744	90	28	55	45	37
TAC/AA-AC:gap2_745	64	20	25	32	20
TAC/AA-AC:gap2_746	31	25	24	42	21
TAC/AA-AC:gap2_747	41	19	21	27	13
TAC/AA-AC:gap2_748	29	6	11	14	9
TAC/AA-AC:gap2_749	28	5	12	16	15
TAC/AA-AC:gap2_750	277	91	195	177	154
TAC/AA-AC:gap2_752	5	5	3	7	0
TAC/AA-AC:gap2_753	61	19	32	44	18
TAC/AA-AC:gap2_754	30	16	2	24	15
TAC/AA-AC:gap2_755	1	3	2	2	2
TAC/AA-AC:gap2_756	69	28	34	38	23
TAC/AA-AC:gap2_757	97	48	59	86	45
TAC/AA-AC:gap2_758	42	10	9	27	8
TAC/AA-AC:gap2_759	0	2	3	0	2
TAC/AA-AC:gap2_760	6	2	2	4	3
TAC/AA-AC:gap2_761	113	114	173	164	116
TAC/AA-AC:gap2_762	2	1	1	2	3
TAC/AA-AC:gap2_763	2	0	9	1	0
TAC/AA-AC:gap2_764	0	1	0	0	1
TAC/AA-AC:gap2_765	1	2	1	3	3
TAC/AA-AC:gap2_766	8	2	9	9	9
TAC/AA-AC:gap2_767	8	2	2	0	1
TAC/AA-AC:gap2_768	40	14	26	33	17
TAC/AA-AC:gap2_770	253	186	239	282	203
TAC/AA-AC:gap2_771	4	2	2	2	0
TAC/AA-AC:gap2_772	393	139	244	259	180
TAC/AA-AC:gap3_774	0	1	3	6	3
TAC/AA-AC:gap3_775	15	6	13	13	2
TAC/AA-AC:gap3_776	6	9	8	7	4
TAC/AA-AC:gap3_777	17	6	6	13	4
TAC/AA-AC:gap3_778	123	26	26	42	28
TAC/AA-AC:gap3_779	403	186	326	341	218
TAC/AA-AC:gap3_780	13	17	10	17	10
TAC/AA-AC:gap3_781	64	90	84	157	69
TAC/AA-AC:gap3_782	18	9	13	9	5
TAC/AA-AC:gap3_783	19	25	26	47	22
TAC/AA-AC:gap3_784	7	5	5	7	1
TAC/AA-AC:gap3_785	71	10	28	24	16
TAC/AA-AC:gap3_786	101	71	96	120	64
TAC/AA-AC:gap3_787	219	64	98	127	66
TAC/AA-AC:gap3_790	291	125	133	157	82
TAC/AA-AC:gap3_791	3	1	1	2	1
TAC/AA-AC:gap3_792	17	9	5	13	6
TAC/AA-AC:gap3_794	14	11	12	16	7
TAC/AA-AC:gap3_795	29	20	21	37	13
TAC/AA-AC:gap3_796	1	0	0	0	0
TAC/AA-AC:gap3_797	123	37	53	44	23
TAC/AA-AC:gap3_799	13	16	18	8	14
TAC/AA-AC:gap3_800	7719	2150	2966	4320	2755
TAC/AA-AC:gap3_801	26	12	5	9	7
TAC/AA-AC:gap3_802	118	23	37	41	23
TAC/AA-AC:gap3_803	211	81	67	112	48
TAC/AA-AC:gap3_804	28	5	6	11	4
TAC/AA-AC:gap3_805	69	21	17	47	24
TAC/AA-AC:gap3_806	2	3	1	5	0
TAC/AA-AC:gap3_807	5	5	3	9	0
TAC/AA-AC:gap3_808	886	355	451	635	322
TAC/AA-AC:gap3_809	4	1	1	3	2
TAC/AA-AC:gap3_810	904	311	396	428	350
TAC/AA-AC:gap3_811	67	40	21	54	29
TAC/AA-AC:gap3_812	2517	1512	1841	2625	1435
TAC/AA-AC:gap3_813	41	7	20	22	12
TAC/AA-AC:gap3_814	6	4	3	4	1
TAC/AA-AC:gap3_815	2297	653	695	1142	600
TAC/AA-AC:gap3_816	52	33	66	55	55
TAC/AA-AC:gap3_817	16	24	14	31	16
TAC/AA-AC:gap3_819	34	41	37	60	27
TAC/AA-AC:gap3_820	43	14	20	29	21
TAC/AA-AC:gap3_821	23	10	9	11	7
TAC/AA-AC:gap3_822	0	0	0	0	0
TAC/AA-AC:gap3_823	96	101	72	189	74
TAC/AA-AC:gap3_824	634	162	194	246	126
TAC/AA-AC:gap3_825	2	0	2	3	2
TAC/AA-AC:gap4_827	3	0	2	1	0
TAC/AA-AC:gap4_830	363	930	855	1517	750
TAC/AA-AC:gap4_831	11	5	8	9	4
TAC/AA-AC:gap4_832	4373	766	1035	1260	817
TAC/AA-AC:gap4_833	13	13	7	12	9
TAC/AA-AC:gap4_834	2	2	2	0	1
TAC/AA-AC:gap4_835	2	2	0	5	3
TAC/AA-AC:gap4_836	3	3	4	3	3
TAC/AA-AC:gap4_837	2	1	5	7	2
TAC/AA-AC:gap4_838	0	0	1	0	1
TAC/AA-AC:gap4_839	274	392	436	711	339
TAC/AA-AC:gap4_840	3	1	2	1	0
TAC/AA-AC:gap4_841	10	8	8	11	5
TAC/AA-AC:gap4_842	4	3	3	2	3
TAC/AA-AC:gap4_843	10	14	16	22	13
TAC/AA-AC:gap4_844	152	74	72	118	48
TAC/AA-AC:gap4_846	87	10	19	18	23
TAC/AA-AC:gap4_847	7	10	12	17	8
TAC/AA-AC:gap4_848	0	0	0	0	0
TAC/AA-AC:gap4_849	8	1	2	3	0
TAC/AA-AC:gap4_850	6	9	8	8	7
TAC/AA-AC:gap4_851	3	7	7	4	3
TAC/AA-AC:gap4_852	25	28	29	29	20
TAC/AA-AC:gap5_853	0	1	0	0	0
TAC/AA-AC:gap5_854	408	68	113	100	78
TAC/AA-AG:gap0_855	6	1	1	2	0
TAC/AA-AG:gap0_856	4	2	6	4	3
TAC/AA-AG:gap0_857	14	7	3	6	8
TAC/AA-AG:gap0_858	1955	661	894	1138	632
TAC/AA-AG:gap0_859	1160	434	574	739	508
TAC/AA-AG:gap0_860	111	36	28	48	28
TAC/AA-AG:gap0_861	5	0	1	1	0
TAC/AA-AG:gap0_862	0	2	2	0	0
TAC/AA-AG:gap0_863	4	2	0	1	3
TAC/AA-AG:gap0_864	2	2	2	1	1
TAC/AA-AG:gap0_865	7	5	2	5	6
TAC/AA-AG:gap1_866	72	43	73	70	59
TAC/AA-AG:gap1_867	131	44	88	111	57
TAC/AA-AG:gap5_868	9	3	1	2	3
TAC/AA-AT:gap0_869	48	11	8	11	3
TAC/AA-AT:gap0_870	40	19	23	19	12
TAC/AA-AT:gap0_871	9	3	12	9	5
TAC/AA-AT:gap0_872	62	25	27	33	22
TAC/AA-AT:gap0_873	0	0	1	0	0
TAC/AA-AT:gap0_874	142	32	63	54	37
TAC/AA-AT:gap0_875	24	8	3	6	1
TAC/AA-AT:gap0_877	12	8	10	10	5
TAC/AA-AT:gap0_878	16	2	9	4	1
TAC/AA-AT:gap0_879	81	39	56	66	43
TAC/AA-AT:gap0_880	1	0	0	1	1
TAC/AA-AT:gap0_881	5	0	2	1	1
TAC/AA-AT:gap0_882	45	39	54	42	27
TAC/AA-AT:gap0_883	140	54	59	92	51
TAC/AA-AT:gap0_884	318	125	137	175	110
TAC/AA-AT:gap0_885	44	21	36	22	31
TAC/AA-AT:gap0_886	0	0	0	0	0
TAC/AA-AT:gap0_887	4	1	3	4	1
TAC/AA-AT:gap0_888	47	14	11	14	12
TAC/AA-AT:gap0_889	5	2	2	7	3
TAC/AA-AT:gap0_890	12	8	5	4	7
TAC/AA-AT:gap0_891	19	7	8	4	6
TAC/AA-AT:gap0_892	3	1	2	0	3
TAC/AA-AT:gap0_893	1	2	1	3	2
TAC/AA-AT:gap0_894	1	0	1	0	0
TAC/AA-AT:gap0_897	1	0	1	0	2
TAC/AA-AT:gap0_898	2	0	0	0	1
TAC/AA-AT:gap0_899	269	106	105	136	77
TAC/AA-AT:gap0_900	170	74	74	83	64
TAC/AA-AT:gap0_901	4	14	19	15	14
TAC/AA-AT:gap0_902	52	28	15	39	27
TAC/AA-AT:gap0_903	3	0	1	2	0
TAC/AA-AT:gap0_905	151	61	82	88	57
TAC/AA-AT:gap0_906	4	0	0	2	1
TAC/AA-AT:gap0_907	13	2	5	8	1
TAC/AA-AT:gap0_908	55	26	49	55	31
TAC/AA-AT:gap0_909	0	0	0	0	0
TAC/AA-AT:gap0_910	1	4	2	2	1
TAC/AA-AT:gap0_911	28	8	10	13	13
TAC/AA-AT:gap0_912	72	41	41	43	23
TAC/AA-AT:gap0_913	42	65	71	160	75
TAC/AA-AT:gap0_914	20	27	26	40	27
TAC/AA-AT:gap0_916	0	0	0	0	0
TAC/AA-AT:gap0_917	493	265	420	444	336
TAC/AA-AT:gap0_918	97	25	37	36	27
TAC/AA-AT:gap0_919	20	7	2	11	5
TAC/AA-AT:gap0_920	9	4	5	4	3
TAC/AA-AT:gap0_921	0	0	1	0	0
TAC/AA-AT:gap0_922	0	0	1	2	0
TAC/AA-AT:gap0_923	63	22	54	63	44
TAC/AA-AT:gap0_924	7	12	17	10	9
TAC/AA-AT:gap0_925	75	67	55	92	49
TAC/AA-AT:gap0_926	1	1	0	0	2
TAC/AA-AT:gap0_927	66	42	78	79	56
TAC/AA-AT:gap0_928	1018	256	343	420	228
TAC/AA-AT:gap0_929	41	38	45	60	29
TAC/AA-AT:gap0_931	0	2	2	1	1
TAC/AA-AT:gap0_932	10	5	5	5	2
TAC/AA-AT:gap0_933	44	114	72	166	83
TAC/AA-AT:gap0_934	1	0	1	0	0
TAC/AA-AT:gap0_935	227	104	135	143	83
TAC/AA-AT:gap0_936	5	2	3	4	1
TAC/AA-AT:gap0_937	4	1	2	2	2
TAC/AA-AT:gap0_938	44	44	41	71	35
TAC/AA-AT:gap0_939	5	4	4	1	0
TAC/AA-AT:gap0_940	22	24	20	18	11
TAC/AA-AT:gap0_941	351	100	122	118	80
TAC/AA-AT:gap0_942	3	2	3	5	3
TAC/AA-AT:gap0_943	20	9	14	14	10
TAC/AA-AT:gap0_944	20	2	8	9	3
TAC/AA-AT:gap0_945	1	1	1	4	0
TAC/AA-AT:gap0_947	1	0	0	0	0
TAC/AA-AT:gap0_948	1363	320	511	511	414
TAC/AA-AT:gap0_949	60	36	33	55	21
TAC/AA-AT:gap0_950	3	3	2	10	2
TAC/AA-AT:gap0_951	46	4	21	12	11
TAC/AA-AT:gap0_952	4	2	2	4	2
TAC/AA-AT:gap0_954	49	34	46	58	17
TAC/AA-AT:gap0_955	70	26	41	18	17
TAC/AA-AT:gap0_956	35	8	12	14	8
TAC/AA-AT:gap0_957	360	89	151	136	98
TAC/AA-AT:gap0_958	5	4	2	3	0
TAC/AA-AT:gap0_959	12	13	15	19	14
TAC/AA-AT:gap0_960	8	3	1	2	1
TAC/AA-AT:gap0_961	0	2	1	1	3
TAC/AA-AT:gap0_963	2	1	3	0	1
TAC/AA-AT:gap0_964	33	7	15	20	13
TAC/AA-AT:gap0_965	6	4	6	7	5
TAC/AA-AT:gap0_966	4	0	1	0	0
TAC/AA-AT:gap0_967	4	5	2	4	1
TAC/AA-AT:gap0_968	1	2	1	1	1
TAC/AA-AT:gap0_969	56	29	34	39	29
TAC/AA-AT:gap0_970	6	3	8	9	4
TAC/AA-AT:gap0_971	38	35	40	68	41
TAC/AA-AT:gap0_972	1	1	0	0	0
TAC/AA-AT:gap0_973	3	2	1	3	0
TAC/AA-AT:gap0_974	21	8	8	17	11
TAC/AA-AT:gap0_975	4	1	2	6	2
TAC/AA-AT:gap0_976	0	0	0	0	0
TAC/AA-AT:gap0_977	19	13	8	21	10
TAC/AA-AT:gap0_978	15	15	21	25	21
TAC/AA-AT:gap0_979	96	52	83	107	49
TAC/AA-AT:gap0_980	1	1	0	0	0
TAC/AA-AT:gap1_983	11	2	1	3	1
TAC/AA-AT:gap1_984	5	3	2	5	1
TAC/AA-AT:gap1_985	14	4	4	4	6
TAC/AA-AT:gap1_986	0	0	0	0	0
TAC/AA-AT:gap1_987	11	7	13	13	7
TAC/AA-AT:gap5_988	3	1	2	3	0
TAC/AA-AT:gap5_989	11	6	7	8	6
TAC/AA-AT:gap5_990	2	3	1	4	1
TAC/AC-AA:gap0_991	0	0	0	0	0
TAC/AC-AC:gap2_1000	71	136	127	247	138
TAC/AC-AC:gap2_1001	2	0	1	2	1
TAC/AC-AC:gap2_1002	1104	466	795	867	600
TAC/AC-AC:gap2_1003	0	0	0	0	2
TAC/AC-AC:gap2_992	1846	667	836	1315	621
TAC/AC-AC:gap2_993	18	6	0	3	0
TAC/AC-AC:gap2_994	51	12	17	23	12
TAC/AC-AC:gap2_995	1	2	0	1	3
TAC/AC-AC:gap2_996	17	2	7	9	3
TAC/AC-AC:gap2_997	104	37	41	63	21
TAC/AC-AC:gap2_998	11	19	15	24	21
TAC/AC-AC:gap2_999	3	5	6	14	5
TAC/AC-AC:gap3_1004	5	5	7	5	2
TAC/AC-AC:gap3_1005	7	9	10	28	6
TAC/AC-AC:gap3_1006	459	177	255	257	191
TAC/AC-AC:gap3_1007	0	1	1	2	0
TAC/AC-AC:gap3_1008	27	10	5	14	5
TAC/AC-AC:gap3_1009	1	0	0	1	1
TAC/AC-AC:gap3_1010	2	0	0	2	2
TAC/AC-AC:gap3_1011	1	1	1	5	1
TAC/AC-AC:gap3_1012	3	0	0	0	0
TAC/AC-AC:gap3_1013	24	3	12	8	5
TAC/AC-AC:gap3_1014	5	2	3	4	1
TAC/AC-AC:gap3_1015	27	11	13	21	20
TAC/AC-AC:gap3_1016	7	5	5	11	7
TAC/AC-AC:gap3_1017	0	0	0	0	0
TAC/AC-AC:gap3_1018	6	15	15	36	17
TAC/AC-AC:gap3_1019	17	8	10	16	11
TAC/AC-AC:gap3_1020	39	22	32	21	19
TAC/AC-AC:gap3_1021	9	10	6	17	2
TAC/AC-AC:gap3_1022	1	0	0	1	0
TAC/AC-AC:gap3_1023	2	1	0	0	0
TAC/AC-AC:gap3_1024	2	3	1	0	3
TAC/AC-AC:gap3_1025	0	1	0	2	0
TAC/AC-AC:gap3_1026	1	4	6	10	3
TAC/AC-AC:gap3_1027	5	0	0	3	0
TAC/AC-AC:gap3_1028	10	3	5	2	3
TAC/AC-AC:gap3_1029	103	29	26	52	30
TAC/AC-AC:gap4_1030	3	1	1	2	1
TAC/AC-AC:gap4_1031	1	1	0	2	2
TAC/AC-AC:gap4_1032	3	1	0	3	0
TAC/AC-AC:gap4_1033	10	15	11	16	8
TAC/AC-AC:gap4_1034	7	1	1	3	3
TAC/AC-AC:gap4_1035	0	0	0	1	0
TAC/AC-AC:gap4_1036	37	25	23	46	29
TAC/AC-AC:gap4_1037	176	83	92	132	60
TAC/AC-AC:gap4_1038	14	6	7	7	3
TAC/AC-AC:gap4_1039	0	3	2	2	1
TAC/AC-AC:gap4_1040	1	0	0	0	0
TAC/AC-AC:gap4_1041	471	137	256	224	198
TAC/AC-AC:gap4_1042	1	0	0	0	1
TAC/AC-AC:gap4_1043	29	25	22	33	20
TAC/AC-AC:gap5_1044	10	20	22	24	19
TAC/AC-AC:gap5_1045	54	36	73	48	35
TAC/AC-AC:gap5_1046	15	2	4	7	5
TAC/AC-AC:gap5_1047	2	1	0	0	0
TAC/AC-AC:gap6_1050	2	0	1	0	0
TAC/AC-AC:gap7_1051	106	25	47	74	49
TAC/AC-AC:gap7_1052	171	43	84	74	61
TAC/AC-AG:gap0_1053	0	0	0	0	0
TAC/AC-AG:gap0_1054	321	75	130	173	97
TAC/AC-AG:gap0_1055	37	23	30	30	19
TAC/AC-AG:gap0_1056	332	121	199	224	133
TAC/AC-AG:gap0_1057	10	7	15	23	5
TAC/AC-AG:gap0_1058	7	5	11	9	8
TAC/AC-AG:gap0_1059	371	230	273	305	176
TAC/AC-AG:gap1_1060	133	58	74	78	47
TAC/AC-AG:gap1_1061	17	12	9	20	9
TAC/AC-AG:gap1_1062	7	5	5	6	2
TAC/AC-AG:gap1_1063	34	21	14	21	12
TAC/AC-AT:gap0_1064	1	0	1	1	0
TAC/AC-AT:gap0_1065	17	15	20	34	17
TAC/AC-AT:gap0_1066	78	78	97	102	97
TAC/AC-AT:gap0_1068	13	12	9	2	1
TAC/AC-AT:gap0_1069	24	6	6	11	4
TAC/AC-AT:gap0_1070	109	74	146	167	105
TAC/AC-AT:gap0_1071	4	2	4	2	2
TAC/AC-AT:gap0_1072	91	22	46	37	26
TAC/AC-AT:gap0_1073	10	6	5	3	9
TAC/AC-AT:gap0_1074	135	114	165	136	118
TAC/AC-AT:gap0_1075	0	1	0	2	0
TAC/AC-AT:gap0_1076	16	1	6	4	5
TAC/AC-AT:gap0_1077	14	5	9	11	3
TAC/AC-AT:gap0_1078	1	1	1	2	1
TAC/AC-AT:gap0_1079	477	114	160	147	125
TAC/AC-AT:gap0_1080	237	116	100	152	77
TAC/AC-AT:gap0_1081	8	5	2	5	3
TAC/AC-AT:gap0_1082	1	3	1	2	2
TAC/AC-AT:gap0_1083	88	28	25	51	23
TAC/AC-AT:gap0_1084	32	14	22	29	18
TAC/AC-AT:gap0_1085	165	102	149	176	129
TAC/AC-AT:gap0_1086	1	0	0	0	0
TAC/AC-AT:gap0_1087	109	44	78	98	75
TAC/AC-AT:gap0_1088	30	39	30	43	30
TAC/AC-AT:gap0_1089	0	0	1	1	0
TAC/AC-AT:gap0_1090	27	2	4	2	2
TAC/AC-AT:gap0_1091	2	0	0	1	0
TAC/AC-AT:gap0_1092	1	0	2	0	0
TAC/AC-AT:gap0_1093	10	6	1	4	4
TAC/AC-AT:gap0_1094	6	2	0	2	0
TAC/AC-AT:gap0_1095	12	2	6	9	6
TAC/AC-AT:gap0_1097	3	3	0	0	1
TAC/AC-AT:gap0_1099	5	0	6	6	7
TAC/AC-AT:gap0_1100	357	194	242	324	170
TAC/AC-AT:gap0_1101	3713	1339	2699	1974	1825
TAC/AC-AT:gap0_1102	25	3	3	9	0
TAC/AC-AT:gap0_1103	10	8	11	9	8
TAC/AC-AT:gap0_1104	2	3	3	5	0
TAC/AC-AT:gap0_1106	326	154	229	214	170
TAC/AC-AT:gap0_1107	52	4	16	10	3
TAC/AC-AT:gap0_1108	3	0	5	0	1
TAC/AC-AT:gap0_1109	0	0	0	0	0
TAC/AC-AT:gap0_1110	3	0	0	1	0
TAC/AC-AT:gap0_1111	14	2	8	5	3
TAC/AC-AT:gap0_1112	22	11	14	18	11
TAC/AC-AT:gap0_1113	9	1	4	7	2
TAC/AC-AT:gap0_1114	21	6	10	12	11
TAC/AC-AT:gap0_1115	279	140	191	255	149
TAC/AC-AT:gap0_1116	596	1222	1736	2297	1385
TAC/AC-AT:gap0_1117	123	97	141	153	109
TAC/AC-AT:gap1_1119	1	1	2	4	4
TAC/AC-AT:gap1_1120	6	0	7	7	3
TAC/AC-AT:gap1_1121	39	10	13	18	5
TAC/AC-AT:gap1_1122	15	6	12	10	3
TAC/AC-AT:gap1_1123	6	1	1	6	0
TAC/AC-AT:gap1_1124	129	71	103	124	78
TAC/AC-AT:gap1_1125	6	2	1	4	3
TAC/AC-AT:gap5_1126	0	0	2	0	0
TAC/AC-AT:gap5_1127	9	6	4	10	0
TAC/AC-AT:gap5_1128	1	0	0	0	0
TAC/AG-AA:gap0_1129	13	3	4	3	2
TAC/AG-AA:gap0_1130	3	2	0	1	0
TAC/AG-AA:gap0_1131	0	0	0	0	0
TAC/AG-AA:gap0_1132	4	1	3	3	1
TAC/AG-AA:gap0_1133	525	830	758	1441	747
TAC/AG-AA:gap0_1134	4517	2051	1603	3768	1354
TAC/AG-AA:gap0_1135	20	2	5	3	3
TAC/AG-AA:gap0_1136	474	188	268	239	196
TAC/AG-AA:gap0_1137	138	64	65	78	45
TAC/AG-AA:gap0_1139	4	1	2	0	1
TAC/AG-AA:gap0_1140	3	0	1	0	0
TAC/AG-AA:gap0_1141	442	113	102	169	82
TAC/AG-AA:gap0_1142	23	5	5	4	1
TAC/AG-AA:gap0_1143	1	0	0	2	2
TAC/AG-AA:gap0_1144	4	2	1	1	0
TAC/AG-AA:gap0_1145	27	10	25	10	8
TAC/AG-AA:gap0_1146	16	4	6	16	10
TAC/AG-AA:gap0_1147	7	1	0	4	0
TAC/AG-AA:gap0_1148	377	83	111	119	71
TAC/AG-AA:gap0_1149	19	3	5	3	3
TAC/AG-AA:gap0_1150	58	25	29	37	11
TAC/AG-AA:gap0_1151	1010	270	396	503	267
TAC/AG-AA:gap0_1152	1	0	1	2	0
TAC/AG-AA:gap0_1153	120	33	48	51	33
TAC/AG-AA:gap0_1154	0	0	0	0	0
TAC/AG-AA:gap0_1155	27	10	16	30	9
TAC/AG-AA:gap0_1156	6	6	8	9	3
TAC/AG-AA:gap0_1157	13	10	11	16	10
TAC/AG-AA:gap0_1158	59	13	19	19	6
TAC/AG-AA:gap0_1159	32	7	13	11	11
TAC/AG-AA:gap0_1160	1	0	0	0	0
TAC/AG-AA:gap0_1161	2	2	2	0	2
TAC/AG-AA:gap0_1162	14	5	6	15	5
TAC/AG-AA:gap0_1163	2641	1168	893	1770	738
TAC/AG-AA:gap0_1164	12	4	15	16	10
TAC/AG-AA:gap0_1165	8	4	3	3	5
TAC/AG-AA:gap0_1166	59	15	22	24	10
TAC/AG-AA:gap0_1167	17	4	3	3	3
TAC/AG-AA:gap0_1168	3	1	0	0	1
TAC/AG-AA:gap0_1169	1	1	0	0	0
TAC/AG-AA:gap0_1170	1048	392	452	598	394
TAC/AG-AA:gap0_1171	0	0	0	1	0
TAC/AG-AA:gap0_1172	30	12	11	26	10
TAC/AG-AA:gap0_1173	2	0	1	1	0
TAC/AG-AA:gap0_1174	3	3	1	1	2
TAC/AG-AA:gap0_1175	1	1	2	3	2
TAC/AG-AA:gap0_1176	935	463	618	664	412
TAC/AG-AA:gap5_1177	180	53	81	76	43
TAC/AG-AC:gap2_1178	3	0	2	1	1
TAC/AG-AC:gap2_1179	18	5	5	7	7
TAC/AG-AC:gap2_1180	6	10	10	5	10
TAC/AG-AC:gap2_1181	42	76	85	142	68
TAC/AG-AC:gap2_1182	1	5	5	7	4
TAC/AG-AC:gap2_1183	0	0	0	1	0
TAC/AG-AC:gap2_1184	16	11	15	12	11
TAC/AG-AC:gap2_1185	0	0	0	3	0
TAC/AG-AC:gap2_1186	767	375	549	647	363
TAC/AG-AC:gap2_1187	73	53	76	100	69
TAC/AG-AC:gap2_1188	0	3	3	5	3
TAC/AG-AC:gap2_1189	166	143	138	210	95
TAC/AG-AC:gap2_1190	3	2	2	3	0
TAC/AG-AC:gap2_1192	50	21	28	36	25
TAC/AG-AC:gap2_1193	275	223	338	361	235
TAC/AG-AC:gap2_1194	0	4	4	3	2
TAC/AG-AC:gap2_1195	0	0	0	0	0
TAC/AG-AC:gap2_1196	24	6	8	8	4
TAC/AG-AC:gap2_1197	14	3	5	15	8
TAC/AG-AC:gap2_1198	429	271	324	456	253
TAC/AG-AC:gap2_1199	10	10	9	9	7
TAC/AG-AC:gap2_1200	22	21	38	23	19
TAC/AG-AC:gap2_1201	36	31	29	54	31
TAC/AG-AC:gap2_1202	704	201	296	282	216
TAC/AG-AC:gap2_1203	4	0	1	1	1
TAC/AG-AC:gap2_1204	5	2	3	1	4
TAC/AG-AC:gap2_1205	2	1	1	2	0
TAC/AG-AC:gap2_1206	0	0	0	0	0
TAC/AG-AC:gap2_1207	48	41	30	66	35
TAC/AG-AC:gap2_1208	10	9	11	14	9
TAC/AG-AC:gap2_1209	7	0	6	7	2
TAC/AG-AC:gap2_1211	243	846	730	1663	599
TAC/AG-AC:gap2_1212	1	1	1	2	0
TAC/AG-AC:gap2_1214	21	9	25	25	16
TAC/AG-AC:gap2_1215	17	29	27	30	22
TAC/AG-AC:gap2_1216	409	243	298	398	210
TAC/AG-AC:gap2_1217	50	17	37	30	23
TAC/AG-AC:gap2_1218	111	123	121	185	104
TAC/AG-AC:gap2_1219	91	413	471	749	392
TAC/AG-AC:gap2_1220	18	15	13	12	16
TAC/AG-AC:gap2_1221	827	400	408	866	374
TAC/AG-AC:gap2_1222	0	0	0	0	0
TAC/AG-AC:gap2_1223	2	1	1	1	1
TAC/AG-AC:gap2_1224	409	318	476	462	409
TAC/AG-AC:gap2_1225	5	0	1	1	1
TAC/AG-AC:gap2_1226	11	16	6	5	6
TAC/AG-AC:gap2_1227	0	0	0	2	0
TAC/AG-AC:gap2_1228	4	13	15	14	13
TAC/AG-AC:gap2_1229	52	70	70	120	51
TAC/AG-AC:gap2_1231	6	3	3	6	2
TAC/AG-AC:gap2_1232	6	1	1	1	2
TAC/AG-AC:gap2_1233	62	60	71	92	54
TAC/AG-AC:gap2_1234	1	2	4	5	1
TAC/AG-AC:gap2_1235	3	11	40	36	20
TAC/AG-AC:gap2_1236	1	0	3	5	1
TAC/AG-AC:gap2_1237	3880	1613	2283	2845	1917
TAC/AG-AC:gap2_1238	10	10	20	14	2
TAC/AG-AC:gap2_1239	80	8	28	42	18
TAC/AG-AC:gap2_1240	1	2	2	2	5
TAC/AG-AC:gap2_1241	2	0	1	0	2
TAC/AG-AC:gap2_1243	21	5	14	11	11
TAC/AG-AC:gap2_1244	236	74	115	114	82
TAC/AG-AC:gap2_1245	4	2	1	0	1
TAC/AG-AC:gap2_1246	48	25	15	40	18
TAC/AG-AC:gap2_1248	4	0	3	4	2
TAC/AG-AC:gap2_1249	921	1076	1226	1749	819
TAC/AG-AC:gap2_1250	67	315	254	661	243
TAC/AG-AC:gap2_1251	34	40	97	77	67
TAC/AG-AC:gap2_1252	24	12	13	16	16
TAC/AG-AC:gap2_1253	272	453	615	891	473
TAC/AG-AC:gap2_1254	118	26	29	41	26
TAC/AG-AC:gap2_1255	110	472	481	758	321
TAC/AG-AC:gap2_1256	472	282	366	577	322
TAC/AG-AC:gap2_1257	5040	2380	3693	4880	3218
TAC/AG-AC:gap2_1258	62	83	67	192	89
TAC/AG-AC:gap2_1260	1	2	5	2	0
TAC/AG-AC:gap2_1261	5	5	4	5	2
TAC/AG-AC:gap2_1262	17	18	10	15	6
TAC/AG-AC:gap2_1263	2	2	0	2	1
TAC/AG-AC:gap2_1264	2	0	1	3	0
TAC/AG-AC:gap2_1265	23	20	22	35	6
TAC/AG-AC:gap2_1266	31	46	46	85	58
TAC/AG-AC:gap2_1267	3	5	6	8	0
TAC/AG-AC:gap2_1268	3	3	1	0	0
TAC/AG-AC:gap2_1270	18	16	12	22	14
TAC/AG-AC:gap2_1271	19	12	10	23	10
TAC/AG-AC:gap2_1272	176	130	180	213	110
TAC/AG-AC:gap2_1273	14	10	10	17	9
TAC/AG-AC:gap2_1274	256	37	47	76	39
TAC/AG-AC:gap2_1275	41	24	22	36	20
TAC/AG-AC:gap2_1276	6	14	11	11	8
TAC/AG-AC:gap2_1277	59	45	29	58	19
TAC/AG-AC:gap2_1278	19	49	51	62	39
TAC/AG-AC:gap2_1279	11	10	5	7	4
TAC/AG-AC:gap2_1281	3	7	4	6	6
TAC/AG-AC:gap2_1282	13	16	11	22	5
TAC/AG-AC:gap2_1283	255	713	473	1286	423
TAC/AG-AC:gap2_1285	639	1018	547	1551	453
TAC/AG-AC:gap2_1286	27	24	23	31	20
TAC/AG-AC:gap2_1287	2	0	0	2	0
TAC/AG-AC:gap2_1288	1	0	0	0	0
TAC/AG-AC:gap2_1289	21	24	33	42	28
TAC/AG-AC:gap2_1290	1	0	3	1	1
TAC/AG-AC:gap2_1291	4	0	4	3	5
TAC/AG-AC:gap2_1292	4200	1431	2055	2930	1628
TAC/AG-AC:gap2_1293	215	127	107	224	91
TAC/AG-AC:gap2_1294	2	3	2	4	2
TAC/AG-AC:gap2_1295	6	6	7	9	7
TAC/AG-AC:gap2_1296	177	65	95	114	61
TAC/AG-AC:gap2_1300	2	2	0	3	2
TAC/AG-AC:gap2_1301	1	0	3	3	1
TAC/AG-AC:gap2_1302	1	0	0	1	0
TAC/AG-AC:gap2_1303	15	3	13	9	11
TAC/AG-AC:gap2_1305	134	50	52	95	47
TAC/AG-AC:gap2_1306	7	5	11	12	9
TAC/AG-AC:gap2_1307	151	158	101	236	84
TAC/AG-AC:gap2_1308	2	1	0	0	0
TAC/AG-AC:gap2_1309	29	14	25	23	17
TAC/AG-AC:gap2_1310	20	13	8	19	13
TAC/AG-AC:gap2_1311	139	67	130	153	90
TAC/AG-AC:gap2_1312	1	2	2	3	0
TAC/AG-AC:gap2_1313	1353	715	824	1202	683
TAC/AG-AC:gap2_1314	0	0	0	0	0
TAC/AG-AC:gap2_1315	62	20	11	21	9
TAC/AG-AC:gap2_1316	17	14	16	11	17
TAC/AG-AC:gap2_1318	402	239	300	450	262
TAC/AG-AC:gap2_1319	2	1	1	2	0
TAC/AG-AC:gap2_1320	860	247	257	383	188
TAC/AG-AC:gap2_1321	7	2	5	5	8
TAC/AG-AC:gap2_1322	0	0	0	1	0
TAC/AG-AC:gap2_1323	23	13	21	25	8
TAC/AG-AC:gap2_1324	7	8	10	10	4
TAC/AG-AC:gap2_1325	1	3	5	2	3
TAC/AG-AC:gap2_1326	27	15	15	19	12
TAC/AG-AC:gap2_1327	18	15	15	23	10
TAC/AG-AC:gap2_1328	39	54	55	100	47
TAC/AG-AC:gap2_1329	14	7	8	16	5
TAC/AG-AC:gap2_1330	65	48	36	105	50
TAC/AG-AC:gap2_1331	91	54	100	108	69
TAC/AG-AC:gap2_1332	0	1	0	1	0
TAC/AG-AC:gap2_1333	121	37	41	64	35
TAC/AG-AC:gap2_1334	36	28	27	32	18
TAC/AG-AC:gap2_1335	9	2	5	3	4
TAC/AG-AC:gap2_1336	215	103	114	179	77
TAC/AG-AC:gap2_1337	15	2	0	5	1
TAC/AG-AC:gap2_1339	120	301	200	566	205
TAC/AG-AC:gap2_1340	314	143	234	279	167
TAC/AG-AC:gap2_1341	162	56	91	96	69
TAC/AG-AC:gap2_1344	1	0	1	2	0
TAC/AG-AC:gap2_1345	12	1	2	1	1
TAC/AG-AC:gap2_1346	353	203	191	378	156
TAC/AG-AC:gap2_1348	870	592	780	1340	712
TAC/AG-AC:gap2_1349	4	1	0	2	1
TAC/AG-AC:gap2_1351	21	31	28	52	35
TAC/AG-AC:gap2_1352	0	0	0	0	0
TAC/AG-AC:gap2_1353	9	8	9	11	9
TAC/AG-AC:gap2_1354	1	1	1	1	0
TAC/AG-AC:gap2_1355	8	4	5	5	5
TAC/AG-AC:gap2_1356	6	2	3	1	1
TAC/AG-AC:gap2_1357	1	1	1	3	1
TAC/AG-AC:gap2_1358	34	15	13	19	7
TAC/AG-AC:gap2_1359	2	3	0	0	2
TAC/AG-AC:gap2_1360	658	589	874	974	729
TAC/AG-AC:gap2_1361	18	21	30	37	19
TAC/AG-AC:gap2_1362	1	0	1	2	0
TAC/AG-AC:gap2_1363	66	61	47	105	30
TAC/AG-AC:gap2_1364	288	126	231	219	130
TAC/AG-AC:gap2_1365	0	0	2	6	1
TAC/AG-AC:gap2_1366	24	10	14	11	7
TAC/AG-AC:gap2_1367	1	3	0	1	1
TAC/AG-AC:gap2_1368	285	144	222	292	126
TAC/AG-AC:gap2_1369	6	0	0	2	0
TAC/AG-AC:gap2_1370	3	27	15	31	13
TAC/AG-AC:gap2_1372	7	2	4	0	5
TAC/AG-AC:gap2_1373	44	12	22	20	13
TAC/AG-AC:gap2_1374	12	9	10	21	17
TAC/AG-AC:gap2_1375	13	10	13	9	9
TAC/AG-AC:gap2_1376	3	2	0	1	2
TAC/AG-AC:gap2_1377	5	5	10	16	10
TAC/AG-AC:gap2_1378	45	38	22	47	29
TAC/AG-AC:gap2_1379	5	0	2	4	2
TAC/AG-AC:gap2_1380	32	81	49	122	43
TAC/AG-AC:gap2_1381	1	1	1	3	0
TAC/AG-AC:gap2_1382	16	4	11	6	5
TAC/AG-AC:gap2_1383	4	2	1	4	3
TAC/AG-AC:gap2_1384	61	43	54	75	43
TAC/AG-AC:gap2_1385	6	0	1	5	2
TAC/AG-AC:gap2_1386	0	0	1	0	0
TAC/AG-AC:gap2_1387	0	0	1	1	0
TAC/AG-AC:gap2_1388	9	2	13	11	4
TAC/AG-AC:gap2_1389	360	399	708	798	474
TAC/AG-AC:gap2_1390	652	180	202	329	162
TAC/AG-AC:gap2_1391	28	68	60	122	41
TAC/AG-AC:gap2_1394	1210	1539	1474	2587	1226
TAC/AG-AC:gap2_1395	12	3	3	5	0
TAC/AG-AC:gap2_1396	1	5	2	5	3
TAC/AG-AC:gap2_1397	14	2	3	6	4
TAC/AG-AC:gap2_1398	521	281	373	553	346
TAC/AG-AC:gap2_1399	1015	288	511	406	388
TAC/AG-AC:gap2_1401	388	120	152	187	141
TAC/AG-AC:gap2_1402	57	8	11	24	9
TAC/AG-AC:gap2_1403	2	1	0	2	2
TAC/AG-AC:gap2_1406	41	13	23	34	12
TAC/AG-AC:gap2_1407	11	14	13	15	12
TAC/AG-AC:gap2_1408	21	13	10	19	9
TAC/AG-AC:gap2_1409	93	71	134	106	82
TAC/AG-AC:gap2_1410	37	8	9	9	8
TAC/AG-AC:gap2_1411	3	9	7	8	7
TAC/AG-AC:gap2_1412	2	2	2	1	1
TAC/AG-AC:gap2_1413	3	9	15	11	9
TAC/AG-AC:gap2_1414	86	48	80	92	57
TAC/AG-AC:gap2_1415	10	13	15	24	18
TAC/AG-AC:gap2_1416	3538	1412	1495	2581	1292
TAC/AG-AC:gap2_1417	428	288	278	351	232
TAC/AG-AC:gap2_1418	5	0	2	3	3
TAC/AG-AC:gap2_1419	0	0	0	1	1
TAC/AG-AC:gap2_1420	70	15	20	25	14
TAC/AG-AC:gap2_1421	4	0	1	2	1
TAC/AG-AC:gap2_1422	0	0	0	0	0
TAC/AG-AC:gap2_1423	13	0	6	9	4
TAC/AG-AC:gap2_1424	905	1307	1112	2893	1066
TAC/AG-AC:gap2_1425	2	6	3	7	4
TAC/AG-AC:gap2_1426	77	47	58	95	37
TAC/AG-AC:gap2_1427	0	0	0	0	1
TAC/AG-AC:gap2_1428	20	17	10	23	12
TAC/AG-AC:gap2_1429	4	1	2	4	3
TAC/AG-AC:gap2_1430	280	157	237	312	205
TAC/AG-AC:gap2_1431	13	22	16	20	13
TAC/AG-AC:gap2_1432	3	2	2	0	1
TAC/AG-AC:gap2_1433	16	11	13	22	14
TAC/AG-AC:gap2_1434	4	0	1	1	1
TAC/AG-AC:gap2_1435	157	16	35	50	25
TAC/AG-AC:gap2_1436	1	2	4	2	0
TAC/AG-AC:gap2_1437	1	1	4	3	1
TAC/AG-AC:gap2_1438	29	33	44	65	23
TAC/AG-AC:gap2_1439	92	56	75	90	54
TAC/AG-AC:gap2_1440	22	6	13	13	6
TAC/AG-AC:gap2_1441	19	11	5	16	3
TAC/AG-AC:gap2_1442	476	569	600	1175	584
TAC/AG-AC:gap2_1443	161	77	67	139	64
TAC/AG-AC:gap2_1444	737	252	383	419	308
TAC/AG-AC:gap2_1445	74	108	141	179	90
TAC/AG-AC:gap2_1446	58	15	13	28	20
TAC/AG-AC:gap2_1447	49	29	17	40	29
TAC/AG-AC:gap2_1448	878	493	840	850	636
TAC/AG-AC:gap2_1449	26	22	43	34	24
TAC/AG-AC:gap2_1450	18	8	10	10	4
TAC/AG-AC:gap2_1451	91	93	116	216	81
TAC/AG-AC:gap2_1452	12	23	21	38	18
TAC/AG-AC:gap2_1453	0	0	0	0	0
TAC/AG-AC:gap2_1454	3	4	3	1	2
TAC/AG-AC:gap2_1455	4	2	7	5	5
TAC/AG-AC:gap2_1456	15	6	2	9	7
TAC/AG-AC:gap2_1457	3	4	6	7	6
TAC/AG-AC:gap2_1458	396	157	237	282	205
TAC/AG-AC:gap2_1459	12	7	9	19	10
TAC/AG-AC:gap2_1460	91	33	50	58	35
TAC/AG-AC:gap2_1461	21	25	34	27	25
TAC/AG-AC:gap2_1462	3	0	1	7	4
TAC/AG-AC:gap2_1463	269	474	460	1114	430
TAC/AG-AC:gap2_1464	573	489	444	965	397
TAC/AG-AC:gap2_1465	19	7	11	17	7
TAC/AG-AC:gap2_1466	10	6	8	6	6
TAC/AG-AC:gap2_1467	15	5	11	15	9
TAC/AG-AC:gap2_1468	19	16	27	14	14
TAC/AG-AC:gap2_1469	3	1	6	4	2
TAC/AG-AC:gap2_1471	11	6	8	6	12
TAC/AG-AC:gap2_1472	688	524	830	977	677
TAC/AG-AC:gap2_1473	241	68	115	109	65
TAC/AG-AC:gap2_1474	10	18	10	19	11
TAC/AG-AC:gap2_1475	12	5	17	12	8
TAC/AG-AC:gap2_1476	0	0	3	1	0
TAC/AG-AC:gap2_1477	41	31	14	34	13
TAC/AG-AC:gap2_1478	0	0	0	0	0
TAC/AG-AC:gap2_1479	150	171	110	271	135
TAC/AG-AC:gap2_1480	14	13	3	19	7
TAC/AG-AC:gap2_1481	0	0	2	6	2
TAC/AG-AC:gap2_1482	1057	400	541	759	443
TAC/AG-AC:gap2_1483	462	502	427	928	342
TAC/AG-AC:gap2_1484	1153	1098	1698	1881	1194
TAC/AG-AC:gap2_1486	5	4	1	3	2
TAC/AG-AC:gap2_1487	1	1	0	0	0
TAC/AG-AC:gap2_1488	0	0	0	2	0
TAC/AG-AC:gap2_1489	10	17	13	17	14
TAC/AG-AC:gap2_1490	30	17	28	28	14
TAC/AG-AC:gap2_1491	0	0	0	0	0
TAC/AG-AC:gap2_1492	72	76	61	111	62
TAC/AG-AC:gap2_1493	91	68	78	125	74
TAC/AG-AC:gap2_1494	31	16	12	30	12
TAC/AG-AC:gap2_1495	777	149	270	245	201
TAC/AG-AC:gap2_1496	10	37	41	67	23
TAC/AG-AC:gap2_1497	26	49	51	55	24
TAC/AG-AC:gap2_1498	41	70	53	154	58
TAC/AG-AC:gap2_1500	1	4	2	1	4
TAC/AG-AC:gap2_1501	108	92	129	177	108
TAC/AG-AC:gap2_1502	674	317	440	495	357
TAC/AG-AC:gap2_1503	0	1	0	2	1
TAC/AG-AC:gap2_1504	26	8	9	7	5
TAC/AG-AC:gap2_1505	94	145	83	245	51
TAC/AG-AC:gap2_1506	2	13	14	7	9
TAC/AG-AC:gap2_1507	40	29	45	50	30
TAC/AG-AC:gap2_1508	4	3	2	2	1
TAC/AG-AC:gap2_1509	100	92	124	165	124
TAC/AG-AC:gap2_1510	8	7	9	4	1
TAC/AG-AC:gap2_1511	31	27	33	46	32
TAC/AG-AC:gap2_1512	133	59	61	83	49
TAC/AG-AC:gap2_1513	28	27	28	39	27
TAC/AG-AC:gap2_1514	57	35	38	56	23
TAC/AG-AC:gap2_1515	6	8	10	15	9
TAC/AG-AC:gap2_1516	3	0	0	0	0
TAC/AG-AC:gap2_1517	1	5	1	5	2
TAC/AG-AC:gap2_1518	22	6	2	8	7
TAC/AG-AC:gap2_1519	5	3	3	3	0
TAC/AG-AC:gap2_1521	18	5	7	12	9
TAC/AG-AC:gap2_1522	0	1	3	2	3
TAC/AG-AC:gap2_1523	17	3	3	6	1
TAC/AG-AC:gap2_1524	14	5	13	13	12
TAC/AG-AC:gap2_1525	70	34	33	56	30
TAC/AG-AC:gap2_1527	90	53	84	103	53
TAC/AG-AC:gap2_1528	2	1	1	3	0
TAC/AG-AC:gap2_1529	26	60	78	95	50
TAC/AG-AC:gap2_1530	3	2	1	2	1
TAC/AG-AC:gap2_1531	33	9	9	14	9
TAC/AG-AC:gap2_1532	4	1	2	4	0
TAC/AG-AC:gap2_1533	4	1	1	0	0
TAC/AG-AC:gap2_1534	5	1	1	2	2
TAC/AG-AC:gap2_1535	8	4	4	8	10
TAC/AG-AC:gap2_1536	2	0	1	2	1
TAC/AG-AC:gap2_1537	94	36	67	61	35
TAC/AG-AC:gap2_1538	4	8	5	8	3
TAC/AG-AC:gap2_1541	5	0	1	0	2
TAC/AG-AC:gap2_1542	4	1	0	0	0
TAC/AG-AC:gap2_1543	8	2	2	1	2
TAC/AG-AC:gap2_1544	176	588	444	1133	393
TAC/AG-AC:gap2_1545	0	0	0	0	0
TAC/AG-AC:gap2_1546	12	8	6	10	6
TAC/AG-AC:gap2_1547	12	6	4	8	7
TAC/AG-AC:gap2_1548	34	8	10	23	9
TAC/AG-AC:gap2_1549	284	120	216	248	146
TAC/AG-AC:gap2_1550	21	37	69	58	50
TAC/AG-AC:gap2_1551	0	1	0	2	0
TAC/AG-AC:gap2_1552	16	7	19	17	14
TAC/AG-AC:gap2_1554	0	2	0	1	1
TAC/AG-AC:gap2_1555	0	0	0	0	0
TAC/AG-AC:gap2_1556	74	42	58	72	52
TAC/AG-AC:gap2_1557	8	4	3	6	5
TAC/AG-AC:gap2_1558	13	17	13	20	12
TAC/AG-AC:gap2_1559	41	24	23	35	23
TAC/AG-AC:gap2_1560	52	22	33	25	20
TAC/AG-AC:gap2_1561	12	1	2	9	2
TAC/AG-AC:gap2_1562	45	21	17	19	12
TAC/AG-AC:gap2_1563	154	47	85	73	49
TAC/AG-AC:gap3_1564	13	1	2	1	0
TAC/AG-AC:gap3_1565	4	1	0	3	2
TAC/AG-AC:gap3_1566	64	24	30	61	34
TAC/AG-AC:gap3_1567	36	29	27	54	26
TAC/AG-AC:gap3_1568	185	133	144	179	96
TAC/AG-AC:gap3_1569	5	3	0	2	2
TAC/AG-AC:gap3_1570	5	4	2	6	1
TAC/AG-AC:gap3_1571	1	1	2	1	2
TAC/AG-AC:gap3_1572	629	384	594	584	426
TAC/AG-AC:gap3_1573	5116	2356	4027	3903	2852
TAC/AG-AC:gap3_1574	6	6	5	4	2
TAC/AG-AC:gap3_1575	0	0	0	0	0
TAC/AG-AC:gap3_1576	4	2	1	1	2
TAC/AG-AC:gap3_1577	26	18	12	30	16
TAC/AG-AC:gap3_1578	407	357	366	580	301
TAC/AG-AC:gap3_1579	171	60	103	101	52
TAC/AG-AC:gap3_1580	1586	608	1034	864	625
TAC/AG-AC:gap3_1581	1	0	0	5	1
TAC/AG-AC:gap3_1582	1	0	3	3	0
TAC/AG-AC:gap3_1583	24	7	7	11	7
TAC/AG-AC:gap3_1585	594	620	968	934	633
TAC/AG-AC:gap3_1586	18	6	6	8	2
TAC/AG-AC:gap3_1587	1183	606	561	989	503
TAC/AG-AC:gap3_1588	7	1	2	4	6
TAC/AG-AC:gap3_1589	129	84	104	134	80
TAC/AG-AC:gap3_1590	1296	791	1173	1202	769
TAC/AG-AC:gap3_1591	1	0	0	1	0
TAC/AG-AC:gap3_1592	7	15	16	22	12
TAC/AG-AC:gap3_1593	1292	303	386	464	328
TAC/AG-AC:gap3_1594	121	58	86	127	53
TAC/AG-AC:gap3_1595	11	3	5	3	12
TAC/AG-AC:gap3_1596	6	5	2	4	2
TAC/AG-AC:gap3_1597	106	101	131	177	136
TAC/AG-AC:gap3_1598	80	44	38	68	24
TAC/AG-AC:gap3_1599	14	4	6	8	5
TAC/AG-AC:gap3_1600	11	5	6	6	5
TAC/AG-AC:gap3_1601	6	2	2	5	2
TAC/AG-AC:gap3_1602	79	32	53	61	40
TAC/AG-AC:gap3_1603	378	273	396	520	322
TAC/AG-AC:gap3_1604	0	0	0	0	0
TAC/AG-AC:gap3_1605	35	36	44	59	32
TAC/AG-AC:gap3_1606	147	69	91	103	84
TAC/AG-AC:gap3_1607	74	14	18	17	7
TAC/AG-AC:gap3_1609	284	70	105	126	67
TAC/AG-AC:gap3_1610	32	20	15	27	10
TAC/AG-AC:gap3_1611	133	177	161	322	138
TAC/AG-AC:gap3_1612	2660	1048	1077	1891	1023
TAC/AG-AC:gap3_1613	2	1	1	0	3
TAC/AG-AC:gap3_1614	142	143	167	146	131
TAC/AG-AC:gap3_1615	210	71	61	103	50
TAC/AG-AC:gap3_1616	6064	7080	6905	11345	6086
TAC/AG-AC:gap3_1617	2	3	6	6	1
TAC/AG-AC:gap3_1618	8910	4646	6673	7678	5339
TAC/AG-AC:gap3_1619	19	11	13	15	8
TAC/AG-AC:gap3_1620	4	3	3	2	3
TAC/AG-AC:gap3_1621	321	393	345	645	306
TAC/AG-AC:gap3_1622	1390	1254	1137	2308	997
TAC/AG-AC:gap3_1623	18	10	13	20	10
TAC/AG-AC:gap3_1624	542	320	491	571	334
TAC/AG-AC:gap3_1625	19	14	17	26	21
TAC/AG-AC:gap3_1626	3	1	2	0	1
TAC/AG-AC:gap3_1627	6	4	10	8	7
TAC/AG-AC:gap3_1628	71	24	40	30	28
TAC/AG-AC:gap3_1629	338	159	201	242	134
TAC/AG-AC:gap3_1630	243	100	119	187	79
TAC/AG-AC:gap3_1631	0	2	1	1	0
TAC/AG-AC:gap3_1632	51	19	19	13	16
TAC/AG-AC:gap3_1633	381	179	195	311	152
TAC/AG-AC:gap3_1634	16	4	7	4	2
TAC/AG-AC:gap3_1635	1329	1262	1188	2581	1025
TAC/AG-AC:gap3_1636	1459	355	647	539	430
TAC/AG-AC:gap3_1637	4	3	1	2	2
TAC/AG-AC:gap3_1638	4	7	5	1	5
TAC/AG-AC:gap3_1639	396	277	296	391	213
TAC/AG-AC:gap3_1640	3	2	2	2	1
TAC/AG-AC:gap3_1641	45	18	71	38	25
TAC/AG-AC:gap3_1642	5	6	9	11	7
TAC/AG-AC:gap3_1643	440	217	302	390	250
TAC/AG-AC:gap3_1644	6	2	3	5	4
TAC/AG-AC:gap3_1645	7	1	5	3	1
TAC/AG-AC:gap3_1646	5	3	4	3	5
TAC/AG-AC:gap3_1647	47	29	34	48	22
TAC/AG-AC:gap3_1648	278	248	248	418	185
TAC/AG-AC:gap3_1649	9	13	17	27	8
TAC/AG-AC:gap3_1650	14	4	13	18	6
TAC/AG-AC:gap3_1651	10	12	9	13	5
TAC/AG-AC:gap3_1652	220	109	143	194	122
TAC/AG-AC:gap3_1653	236	97	136	178	125
TAC/AG-AC:gap3_1654	3	6	5	4	3
TAC/AG-AC:gap3_1655	1	2	1	6	2
TAC/AG-AC:gap3_1656	8	17	18	26	15
TAC/AG-AC:gap3_1657	20	0	4	8	6
TAC/AG-AC:gap3_1658	121	236	211	417	219
TAC/AG-AC:gap3_1659	45	15	6	23	9
TAC/AG-AC:gap3_1660	5	9	9	21	6
TAC/AG-AC:gap3_1661	2604	519	558	952	440
TAC/AG-AC:gap3_1662	649	610	712	1013	572
TAC/AG-AC:gap3_1663	72	46	40	79	29
TAC/AG-AC:gap3_1664	471	100	161	160	114
TAC/AG-AC:gap3_1665	16	15	10	8	5
TAC/AG-AC:gap3_1666	5	3	7	7	8
TAC/AG-AC:gap3_1667	1	0	1	2	0
TAC/AG-AC:gap3_1668	127	61	67	109	66
TAC/AG-AC:gap3_1669	2	1	4	4	2
TAC/AG-AC:gap3_1670	75	49	35	59	40
TAC/AG-AC:gap3_1671	101	38	57	82	44
TAC/AG-AC:gap3_1673	11	6	5	6	7
TAC/AG-AC:gap3_1674	7067	2596	2863	4340	2240
TAC/AG-AC:gap3_1675	116	56	85	73	45
TAC/AG-AC:gap3_1676	2	0	2	2	2
TAC/AG-AC:gap3_1677	0	0	0	0	0
TAC/AG-AC:gap3_1678	6	1	2	1	3
TAC/AG-AC:gap3_1680	71	19	17	32	22
TAC/AG-AC:gap3_1681	0	0	1	0	0
TAC/AG-AC:gap3_1682	596	407	452	732	334
TAC/AG-AC:gap3_1683	23	5	12	13	12
TAC/AG-AC:gap3_1684	7	2	3	7	3
TAC/AG-AC:gap3_1685	232	71	77	83	45
TAC/AG-AC:gap3_1686	7	8	4	8	2
TAC/AG-AC:gap3_1687	5249	1566	1594	2654	1299
TAC/AG-AC:gap3_1688	9	5	7	9	3
TAC/AG-AC:gap3_1689	0	0	1	0	0
TAC/AG-AC:gap3_1690	1214	933	1630	1875	1263
TAC/AG-AC:gap3_1691	127	39	73	78	47
TAC/AG-AC:gap3_1692	14	4	3	5	2
TAC/AG-AC:gap3_1693	4	10	13	12	9
TAC/AG-AC:gap3_1694	26	12	13	19	9
TAC/AG-AC:gap3_1695	29	9	17	14	7
TAC/AG-AC:gap3_1696	229	166	178	237	133
TAC/AG-AC:gap3_1697	47	32	36	35	25
TAC/AG-AC:gap3_1698	358	242	262	417	196
TAC/AG-AC:gap3_1699	56	67	50	103	68
TAC/AG-AC:gap3_1700	10	18	14	18	14
TAC/AG-AC:gap3_1701	3	1	2	2	0
TAC/AG-AC:gap3_1702	226	65	69	85	44
TAC/AG-AC:gap3_1703	0	0	0	0	0
TAC/AG-AC:gap3_1704	1	3	2	4	8
TAC/AG-AC:gap3_1705	11	1	0	1	2
TAC/AG-AC:gap3_1706	10	4	4	6	2
TAC/AG-AC:gap3_1707	1	2	0	0	0
TAC/AG-AC:gap3_1708	86	57	58	59	26
TAC/AG-AC:gap3_1709	4	6	8	9	7
TAC/AG-AC:gap3_1710	23	14	12	22	13
TAC/AG-AC:gap3_1711	119	36	56	63	58
TAC/AG-AC:gap3_1712	90	54	62	83	64
TAC/AG-AC:gap3_1713	89	24	37	44	38
TAC/AG-AC:gap3_1714	0	2	1	0	0
TAC/AG-AC:gap3_1715	11	12	24	28	17
TAC/AG-AC:gap3_1716	0	1	0	2	0
TAC/AG-AC:gap3_1717	1	11	3	16	7
TAC/AG-AC:gap3_1718	458	213	261	346	179
TAC/AG-AC:gap3_1719	55	49	54	72	34
TAC/AG-AC:gap3_1720	28	36	23	58	24
TAC/AG-AC:gap3_1721	3	2	3	4	1
TAC/AG-AC:gap3_1722	263	146	183	223	121
TAC/AG-AC:gap3_1723	103	46	58	96	63
TAC/AG-AC:gap3_1724	886	270	270	447	202
TAC/AG-AC:gap3_1725	30	17	15	19	19
TAC/AG-AC:gap3_1726	1	1	1	4	0
TAC/AG-AC:gap3_1727	8	5	5	5	4
TAC/AG-AC:gap3_1728	5	14	17	29	13
TAC/AG-AC:gap3_1729	160	57	68	95	68
TAC/AG-AC:gap3_1730	0	0	0	1	1
TAC/AG-AC:gap3_1731	92	39	59	94	68
TAC/AG-AC:gap3_1732	90	53	76	76	57
TAC/AG-AC:gap3_1733	141	81	89	96	50
TAC/AG-AC:gap3_1734	863	342	413	535	303
TAC/AG-AC:gap3_1735	0	0	1	0	0
TAC/AG-AC:gap3_1736	778	353	413	537	355
TAC/AG-AC:gap3_1737	4	10	6	10	9
TAC/AG-AC:gap3_1738	973	427	479	749	354
TAC/AG-AC:gap3_1739	1208	396	542	706	411
TAC/AG-AC:gap3_1740	2127	1083	1131	1847	927
TAC/AG-AC:gap3_1741	8	5	2	5	1
TAC/AG-AC:gap3_1742	146	70	92	130	70
TAC/AG-AC:gap3_1743	2	27	12	17	12
TAC/AG-AC:gap3_1745	466	117	107	166	108
TAC/AG-AC:gap3_1746	260	162	213	293	118
TAC/AG-AC:gap3_1747	7	2	1	1	2
TAC/AG-AC:gap3_1748	8	13	11	22	7
TAC/AG-AC:gap3_1749	68	11	23	23	18
TAC/AG-AC:gap3_1750	8	6	5	3	0
TAC/AG-AC:gap3_1751	367	953	1187	1528	948
TAC/AG-AC:gap3_1752	141	45	65	94	42
TAC/AG-AC:gap3_1753	34	28	24	45	19
TAC/AG-AC:gap3_1754	39	13	13	13	9
TAC/AG-AC:gap3_1755	1	4	3	5	2
TAC/AG-AC:gap3_1756	189	98	163	198	117
TAC/AG-AC:gap3_1757	199	151	153	226	114
TAC/AG-AC:gap3_1758	1	4	0	3	2
TAC/AG-AC:gap3_1759	599	781	739	1399	597
TAC/AG-AC:gap3_1760	188	224	343	421	209
TAC/AG-AC:gap3_1761	129	42	92	73	65
TAC/AG-AC:gap3_1762	86	29	39	46	41
TAC/AG-AC:gap3_1763	92	40	62	87	44
TAC/AG-AC:gap3_1764	247	61	77	107	62
TAC/AG-AC:gap3_1765	34	14	15	15	5
TAC/AG-AC:gap3_1766	76	109	88	198	70
TAC/AG-AC:gap3_1767	2	1	0	2	2
TAC/AG-AC:gap3_1768	30	25	22	32	20
TAC/AG-AC:gap3_1769	50	28	41	54	34
TAC/AG-AC:gap3_1770	40	19	14	15	14
TAC/AG-AC:gap3_1771	133	45	75	88	37
TAC/AG-AC:gap3_1772	55	72	46	100	48
TAC/AG-AC:gap3_1773	6	2	5	6	2
TAC/AG-AC:gap3_1774	173	79	110	96	72
TAC/AG-AC:gap3_1775	1913	1156	1536	1936	1222
TAC/AG-AC:gap3_1776	26	7	11	16	10
TAC/AG-AC:gap3_1777	4964	3072	3317	5163	2856
TAC/AG-AC:gap3_1778	215	95	131	153	75
TAC/AG-AC:gap3_1779	0	0	0	0	0
TAC/AG-AC:gap3_1780	0	0	2	3	1
TAC/AG-AC:gap3_1781	21	10	16	19	14
TAC/AG-AC:gap3_1783	44	51	53	95	36
TAC/AG-AC:gap3_1784	386	214	345	342	263
TAC/AG-AC:gap3_1785	98	83	95	148	75
TAC/AG-AC:gap3_1786	64	41	55	61	36
TAC/AG-AC:gap3_1787	25	12	8	10	4
TAC/AG-AC:gap3_1788	314	92	114	185	85
TAC/AG-AC:gap3_1790	198	131	169	253	122
TAC/AG-AC:gap3_1791	31	61	59	83	43
TAC/AG-AC:gap3_1792	59	69	60	132	54
TAC/AG-AC:gap3_1794	94	56	84	105	43
TAC/AG-AC:gap3_1796	2	2	1	0	1
TAC/AG-AC:gap3_1797	641	282	289	415	246
TAC/AG-AC:gap3_1799	460	339	435	576	356
TAC/AG-AC:gap3_1800	2752	585	624	1209	477
TAC/AG-AC:gap3_1801	15	4	6	8	1
TAC/AG-AC:gap3_1802	37	19	22	29	9
TAC/AG-AC:gap3_1803	0	0	0	0	2
TAC/AG-AC:gap3_1804	207	79	96	167	93
TAC/AG-AC:gap3_1805	4	4	3	3	0
TAC/AG-AC:gap3_1806	637	575	818	962	658
TAC/AG-AC:gap3_1807	6	2	0	4	3
TAC/AG-AC:gap3_1808	4256	1186	1630	1662	1323
TAC/AG-AC:gap3_1809	70	99	82	165	72
TAC/AG-AC:gap3_1810	610	363	365	617	290
TAC/AG-AC:gap3_1811	380	202	235	411	199
TAC/AG-AC:gap3_1812	49	20	27	36	19
TAC/AG-AC:gap3_1813	3	1	0	0	3
TAC/AG-AC:gap3_1814	42	14	12	25	13
TAC/AG-AC:gap3_1815	1	1	0	0	0
TAC/AG-AC:gap3_1816	349	157	145	247	111
TAC/AG-AC:gap3_1817	6	1	1	1	1
TAC/AG-AC:gap3_1818	0	1	2	0	0
TAC/AG-AC:gap3_1820	535	167	293	322	186
TAC/AG-AC:gap3_1821	2130	708	930	1128	709
TAC/AG-AC:gap3_1822	3	1	2	4	2
TAC/AG-AC:gap3_1823	8	2	4	3	1
TAC/AG-AC:gap3_1824	5	5	8	20	3
TAC/AG-AC:gap3_1825	8	9	8	14	9
TAC/AG-AC:gap3_1826	6	13	11	20	6
TAC/AG-AC:gap3_1827	1065	541	771	1058	535
TAC/AG-AC:gap3_1828	1	0	0	2	0
TAC/AG-AC:gap3_1829	63	120	104	195	106
TAC/AG-AC:gap3_1830	11	9	4	22	7
TAC/AG-AC:gap3_1831	22	11	16	20	9
TAC/AG-AC:gap3_1832	20	22	37	49	28
TAC/AG-AC:gap3_1833	5	1	0	1	0
TAC/AG-AC:gap3_1834	375	289	384	451	300
TAC/AG-AC:gap3_1835	2	3	0	3	1
TAC/AG-AC:gap3_1836	698	337	464	559	384
TAC/AG-AC:gap3_1837	2	5	5	2	4
TAC/AG-AC:gap3_1838	0	0	1	0	0
TAC/AG-AC:gap3_1839	369	192	173	296	151
TAC/AG-AC:gap3_1840	0	0	0	1	0
TAC/AG-AC:gap3_1841	18	24	28	44	24
TAC/AG-AC:gap3_1842	17	11	11	4	3
TAC/AG-AC:gap3_1843	119	100	122	192	122
TAC/AG-AC:gap3_1844	0	0	0	4	5
TAC/AG-AC:gap3_1845	3	2	5	3	5
TAC/AG-AC:gap3_1846	129	36	60	73	36
TAC/AG-AC:gap3_1849	0	3	2	4	1
TAC/AG-AC:gap3_1850	80	33	42	36	20
TAC/AG-AC:gap3_1852	93	48	44	42	32
TAC/AG-AC:gap3_1853	10	2	3	11	2
TAC/AG-AC:gap3_1854	23	12	11	14	11
TAC/AG-AC:gap3_1856	1	7	1	9	5
TAC/AG-AC:gap3_1857	370	67	116	100	73
TAC/AG-AC:gap3_1858	411	210	313	328	188
TAC/AG-AC:gap3_1859	756	727	1009	1265	786
TAC/AG-AC:gap3_1860	1705	836	589	1277	523
TAC/AG-AC:gap3_1861	22	15	11	20	15
TAC/AG-AC:gap3_1862	152	110	115	206	92
TAC/AG-AC:gap3_1863	7	2	3	3	0
TAC/AG-AC:gap3_1864	33	5	6	9	12
TAC/AG-AC:gap3_1865	185	88	115	169	87
TAC/AG-AC:gap3_1866	99	50	56	90	54
TAC/AG-AC:gap3_1867	622	136	227	212	147
TAC/AG-AC:gap3_1868	9	7	10	15	14
TAC/AG-AC:gap3_1869	4	1	0	1	1
TAC/AG-AC:gap3_1870	2	0	0	0	0
TAC/AG-AC:gap3_1871	3	0	0	1	1
TAC/AG-AC:gap3_1872	4	1	1	1	0
TAC/AG-AC:gap3_1873	110	22	30	31	23
TAC/AG-AC:gap3_1874	252	77	129	122	81
TAC/AG-AC:gap3_1875	972	381	515	773	419
TAC/AG-AC:gap3_1876	55	44	59	62	52
TAC/AG-AC:gap3_1877	82	66	99	112	62
TAC/AG-AC:gap3_1878	4	16	20	16	6
TAC/AG-AC:gap3_1879	222	272	346	429	248
TAC/AG-AC:gap3_1880	7	1	0	1	5
TAC/AG-AC:gap3_1881	88	40	63	40	33
TAC/AG-AC:gap3_1882	391	117	132	215	102
TAC/AG-AC:gap3_1883	1240	690	614	1080	536
TAC/AG-AC:gap3_1884	5	8	3	7	3
TAC/AG-AC:gap3_1885	3	1	1	0	0
TAC/AG-AC:gap3_1886	375	118	161	247	133
TAC/AG-AC:gap3_1887	3	0	0	0	0
TAC/AG-AC:gap3_1888	22	11	10	24	12
TAC/AG-AC:gap3_1889	187	66	81	93	69
TAC/AG-AC:gap3_1891	13	3	9	5	2
TAC/AG-AC:gap3_1892	1	0	0	1	0
TAC/AG-AC:gap3_1893	77	61	83	118	56
TAC/AG-AC:gap3_1894	0	0	0	0	0
TAC/AG-AC:gap3_1895	181	79	82	104	86
TAC/AG-AC:gap3_1896	283	197	249	377	163
TAC/AG-AC:gap3_1897	1	2	3	3	1
TAC/AG-AC:gap3_1898	20	3	15	10	7
TAC/AG-AC:gap3_1899	1	6	3	11	2
TAC/AG-AC:gap3_1900	4	2	0	5	3
TAC/AG-AC:gap3_1901	94	29	85	65	55
TAC/AG-AC:gap3_1902	1944	584	827	1087	663
TAC/AG-AC:gap3_1903	5	7	21	23	10
TAC/AG-AC:gap3_1904	4	0	0	2	0
TAC/AG-AC:gap3_1905	205	120	142	207	111
TAC/AG-AC:gap3_1906	5	0	0	0	1
TAC/AG-AC:gap3_1907	23	16	19	21	26
TAC/AG-AC:gap3_1908	100	26	38	47	20
TAC/AG-AC:gap3_1909	12	16	15	24	8
TAC/AG-AC:gap3_1910	0	0	2	0	2
TAC/AG-AC:gap3_1911	6	2	5	3	3
TAC/AG-AC:gap3_1912	1593	605	574	993	505
TAC/AG-AC:gap3_1913	210	86	98	173	92
TAC/AG-AC:gap3_1914	161	51	55	97	44
TAC/AG-AC:gap3_1915	2	5	3	5	2
TAC/AG-AC:gap3_1916	1606	588	940	955	567
TAC/AG-AC:gap3_1917	12	19	12	49	29
TAC/AG-AC:gap3_1918	5	6	5	2	3
TAC/AG-AC:gap3_1919	14	6	9	9	5
TAC/AG-AC:gap3_1920	1	2	4	3	2
TAC/AG-AC:gap3_1921	279	302	322	522	248
TAC/AG-AC:gap3_1922	49	23	41	58	44
TAC/AG-AC:gap3_1923	38	55	40	87	31
TAC/AG-AC:gap3_1924	343	203	204	361	170
TAC/AG-AC:gap3_1925	132	30	50	37	30
TAC/AG-AC:gap3_1926	28	23	25	25	9
TAC/AG-AC:gap3_1927	973	743	636	1312	547
TAC/AG-AC:gap3_1928	148	44	53	67	35
TAC/AG-AC:gap3_1929	31	10	22	22	13
TAC/AG-AC:gap3_1930	838	979	1232	1627	1071
TAC/AG-AC:gap3_1931	12	2	1	4	0
TAC/AG-AC:gap3_1932	0	1	0	0	4
TAC/AG-AC:gap3_1933	625	427	446	723	312
TAC/AG-AC:gap3_1934	3	2	4	0	1
TAC/AG-AC:gap3_1935	177	75	91	127	89
TAC/AG-AC:gap3_1936	922	877	1088	1505	871
TAC/AG-AC:gap3_1937	3	1	2	2	2
TAC/AG-AC:gap3_1938	1	1	0	0	3
TAC/AG-AC:gap3_1939	195	74	95	128	59
TAC/AG-AC:gap3_1940	12	1	4	5	2
TAC/AG-AC:gap3_1941	1	0	1	2	1
TAC/AG-AC:gap3_1942	2	1	0	1	0
TAC/AG-AC:gap3_1943	4	10	5	6	5
TAC/AG-AC:gap3_1944	3	2	2	3	1
TAC/AG-AC:gap3_1945	7	7	8	23	7
TAC/AG-AC:gap3_1946	1227	440	569	805	497
TAC/AG-AC:gap3_1947	2	5	7	1	1
TAC/AG-AC:gap3_1948	249	166	284	313	189
TAC/AG-AC:gap3_1949	6	2	7	4	4
TAC/AG-AC:gap3_1950	0	1	0	1	0
TAC/AG-AC:gap3_1951	9	3	9	8	4
TAC/AG-AC:gap3_1952	158	91	134	130	83
TAC/AG-AC:gap3_1953	337	275	188	518	155
TAC/AG-AC:gap3_1954	367	149	279	250	165
TAC/AG-AC:gap3_1955	2	8	10	6	9
TAC/AG-AC:gap3_1956	50	26	44	32	31
TAC/AG-AC:gap3_1957	1589	405	436	697	337
TAC/AG-AC:gap3_1958	74	77	70	117	65
TAC/AG-AC:gap3_1959	2544	751	1014	1246	783
TAC/AG-AC:gap3_1960	117	26	57	59	25
TAC/AG-AC:gap3_1961	8	18	9	33	11
TAC/AG-AC:gap3_1962	22	17	14	24	16
TAC/AG-AC:gap3_1963	1004	410	382	742	317
TAC/AG-AC:gap3_1964	1481	268	396	506	265
TAC/AG-AC:gap3_1965	16	33	40	36	19
TAC/AG-AC:gap3_1966	63	11	22	22	11
TAC/AG-AC:gap3_1967	19	5	8	14	14
TAC/AG-AC:gap3_1968	100	43	47	55	35
TAC/AG-AC:gap3_1969	38	24	36	52	27
TAC/AG-AC:gap3_1970	211	93	132	175	96
TAC/AG-AC:gap3_1971	58	40	47	65	26
TAC/AG-AC:gap3_1972	20	45	39	84	40
TAC/AG-AC:gap3_1973	2743	522	667	876	467
TAC/AG-AC:gap3_1974	46	23	22	40	10
TAC/AG-AC:gap3_1975	159	65	105	119	80
TAC/AG-AC:gap3_1976	92	29	24	47	18
TAC/AG-AC:gap3_1977	1	0	0	1	0
TAC/AG-AC:gap3_1978	2224	1151	1639	1881	1307
TAC/AG-AC:gap3_1979	1	0	0	0	0
TAC/AG-AC:gap3_1980	111	45	54	118	53
TAC/AG-AC:gap3_1981	64	18	35	29	22
TAC/AG-AC:gap3_1982	750	377	504	571	405
TAC/AG-AC:gap3_1983	361	161	217	321	167
TAC/AG-AC:gap3_1984	13	8	8	10	7
TAC/AG-AC:gap3_1985	1813	1011	1029	1543	829
TAC/AG-AC:gap3_1986	27	4	16	9	7
TAC/AG-AC:gap3_1987	45	56	69	84	53
TAC/AG-AC:gap3_1988	29	23	16	39	14
TAC/AG-AC:gap3_1989	41	18	18	35	11
TAC/AG-AC:gap3_1990	72	19	16	33	20
TAC/AG-AC:gap3_1991	992	591	1101	889	798
TAC/AG-AC:gap3_1992	74	25	41	57	21
TAC/AG-AC:gap3_1993	865	335	364	553	274
TAC/AG-AC:gap3_1994	663	152	190	240	134
TAC/AG-AC:gap3_1995	1037	631	686	1131	523
TAC/AG-AC:gap3_1996	21	18	19	21	16
TAC/AG-AC:gap3_1997	20	16	11	25	12
TAC/AG-AC:gap3_1998	6324	1763	2960	2876	2150
TAC/AG-AC:gap3_1999	103	54	73	85	60
TAC/AG-AC:gap3_2000	115	34	64	71	48
TAC/AG-AC:gap3_2001	2	1	2	3	0
TAC/AG-AC:gap3_2002	41	10	20	16	11
TAC/AG-AC:gap3_2003	481	150	157	246	102
TAC/AG-AC:gap3_2004	195	139	142	244	112
TAC/AG-AC:gap3_2005	3	6	6	6	3
TAC/AG-AC:gap3_2006	3	2	2	3	2
TAC/AG-AC:gap3_2007	9	47	22	48	24
TAC/AG-AC:gap3_2008	635	170	277	266	196
TAC/AG-AC:gap3_2009	501	582	775	1057	595
TAC/AG-AC:gap3_2010	246	132	185	215	155
TAC/AG-AC:gap3_2011	5	0	1	1	0
TAC/AG-AC:gap3_2012	8	5	2	4	0
TAC/AG-AC:gap3_2013	55	32	46	42	35
TAC/AG-AC:gap3_2014	1	0	1	3	0
TAC/AG-AC:gap3_2015	3	22	24	26	20
TAC/AG-AC:gap3_2016	5	5	12	20	9
TAC/AG-AC:gap3_2017	623	243	409	450	303
TAC/AG-AC:gap3_2018	41	12	8	17	8
TAC/AG-AC:gap3_2019	1	0	0	0	0
TAC/AG-AC:gap3_2020	176	97	162	160	111
TAC/AG-AC:gap3_2021	1131	421	654	802	495
TAC/AG-AC:gap3_2022	8	1	2	4	8
TAC/AG-AC:gap3_2023	206	81	108	144	80
TAC/AG-AC:gap3_2024	27	104	78	172	89
TAC/AG-AC:gap3_2025	84	15	27	25	16
TAC/AG-AC:gap3_2026	0	0	0	0	0
TAC/AG-AC:gap3_2027	74	192	154	320	134
TAC/AG-AC:gap3_2028	3	3	1	9	2
TAC/AG-AC:gap3_2029	443	221	282	406	232
TAC/AG-AC:gap3_2030	0	1	0	1	0
TAC/AG-AC:gap3_2031	5	3	2	1	0
TAC/AG-AC:gap3_2032	13	13	11	13	9
TAC/AG-AC:gap3_2033	1	1	0	5	6
TAC/AG-AC:gap3_2034	480	1070	1275	1773	1105
TAC/AG-AC:gap3_2035	7850	3093	4840	4528	3747
TAC/AG-AC:gap3_2037	0	1	1	1	0
TAC/AG-AC:gap3_2038	1	1	0	2	3
TAC/AG-AC:gap3_2039	5	4	8	11	4
TAC/AG-AC:gap3_2040	216	49	57	69	51
TAC/AG-AC:gap3_2041	480	203	287	340	168
TAC/AG-AC:gap3_2042	99	88	78	124	76
TAC/AG-AC:gap3_2043	4	6	8	3	3
TAC/AG-AC:gap3_2044	60	23	34	37	14
TAC/AG-AC:gap3_2045	5	5	11	6	3
TAC/AG-AC:gap3_2046	90	39	60	50	31
TAC/AG-AC:gap3_2047	107	233	192	411	188
TAC/AG-AC:gap3_2048	178	97	124	169	93
TAC/AG-AC:gap3_2049	0	1	4	8	2
TAC/AG-AC:gap3_2051	160	116	84	153	62
TAC/AG-AC:gap3_2052	10	3	3	6	1
TAC/AG-AC:gap3_2053	1344	1090	917	1917	771
TAC/AG-AC:gap3_2054	382	380	526	561	348
TAC/AG-AC:gap3_2055	231	124	116	167	77
TAC/AG-AC:gap3_2056	5	0	8	3	1
TAC/AG-AC:gap3_2057	0	1	1	0	0
TAC/AG-AC:gap3_2058	96	57	52	72	37
TAC/AG-AC:gap3_2059	666	268	457	457	355
TAC/AG-AC:gap3_2060	23	22	25	40	17
TAC/AG-AC:gap3_2061	93	58	126	143	100
TAC/AG-AC:gap3_2062	7	1	1	3	3
TAC/AG-AC:gap3_2063	12	4	8	12	6
TAC/AG-AC:gap3_2064	622	492	449	794	338
TAC/AG-AC:gap3_2065	564	276	403	382	306
TAC/AG-AC:gap3_2066	31	12	16	26	9
TAC/AG-AC:gap3_2067	532	154	221	261	158
TAC/AG-AC:gap3_2068	53	47	37	52	37
TAC/AG-AC:gap3_2069	245	137	133	193	106
TAC/AG-AC:gap3_2070	5	2	0	4	2
TAC/AG-AC:gap3_2071	474	539	441	900	425
TAC/AG-AC:gap3_2072	10	1	4	3	2
TAC/AG-AC:gap3_2073	3	0	1	0	0
TAC/AG-AC:gap3_2074	0	1	2	6	1
TAC/AG-AC:gap3_2075	1	1	0	5	0
TAC/AG-AC:gap3_2076	3	5	4	3	4
TAC/AG-AC:gap3_2078	2	3	9	4	6
TAC/AG-AC:gap3_2079	1445	593	727	1019	547
TAC/AG-AC:gap3_2080	4	2	1	4	1
TAC/AG-AC:gap3_2081	7	0	0	0	0
TAC/AG-AC:gap3_2082	5	5	11	11	10
TAC/AG-AC:gap3_2083	5	6	6	6	0
TAC/AG-AC:gap3_2084	134	47	40	59	41
TAC/AG-AC:gap3_2085	0	0	0	0	0
TAC/AG-AC:gap3_2086	292	138	173	220	136
TAC/AG-AC:gap3_2087	97	31	57	45	31
TAC/AG-AC:gap3_2088	25	87	79	147	54
TAC/AG-AC:gap3_2089	1	1	0	0	0
TAC/AG-AC:gap3_2090	28	4	22	21	9
TAC/AG-AC:gap3_2091	523	89	115	141	67
TAC/AG-AC:gap3_2092	0	1	0	0	0
TAC/AG-AC:gap3_2093	116	79	61	125	54
TAC/AG-AC:gap3_2094	35	8	24	20	11
TAC/AG-AC:gap3_2095	6	8	8	9	11
TAC/AG-AC:gap3_2097	1	1	3	3	2
TAC/AG-AC:gap3_2098	5	8	10	6	5
TAC/AG-AC:gap3_2099	109	48	83	75	60
TAC/AG-AC:gap3_2100	200	59	97	104	86
TAC/AG-AC:gap3_2101	26	1	3	9	6
TAC/AG-AC:gap3_2102	567	1653	1152	2566	987
TAC/AG-AC:gap3_2103	119	45	58	95	47
TAC/AG-AC:gap3_2104	452	266	328	403	254
TAC/AG-AC:gap3_2106	90	51	62	76	45
TAC/AG-AC:gap3_2107	7	7	2	12	4
TAC/AG-AC:gap3_2108	8	7	6	17	3
TAC/AG-AC:gap3_2109	8	3	7	5	1
TAC/AG-AC:gap3_2110	0	3	1	2	1
TAC/AG-AC:gap3_2111	0	0	0	1	0
TAC/AG-AC:gap3_2112	154	116	166	170	134
TAC/AG-AC:gap3_2113	5	1	3	4	3
TAC/AG-AC:gap3_2114	7	9	8	9	2
TAC/AG-AC:gap3_2116	1186	891	1061	1766	831
TAC/AG-AC:gap3_2117	7	22	20	32	14
TAC/AG-AC:gap3_2118	17	16	16	27	6
TAC/AG-AC:gap3_2119	80	9	17	30	7
TAC/AG-AC:gap3_2120	57	56	49	111	40
TAC/AG-AC:gap3_2121	5	3	3	7	3
TAC/AG-AC:gap3_2122	10	5	7	8	1
TAC/AG-AC:gap3_2123	176	53	84	95	66
TAC/AG-AC:gap3_2124	184	91	119	104	83
TAC/AG-AC:gap3_2125	31	6	8	11	5
TAC/AG-AC:gap3_2126	23	5	12	11	9
TAC/AG-AC:gap3_2127	182	76	76	125	63
TAC/AG-AC:gap3_2128	6	17	20	16	14
TAC/AG-AC:gap3_2129	272	114	114	172	104
TAC/AG-AC:gap3_2130	210	41	78	59	36
TAC/AG-AC:gap3_2131	985	547	498	960	397
TAC/AG-AC:gap3_2132	9	5	4	6	5
TAC/AG-AC:gap3_2133	7	11	6	12	3
TAC/AG-AC:gap3_2134	4	4	4	4	5
TAC/AG-AC:gap3_2135	17	18	17	17	19
TAC/AG-AC:gap3_2136	8	10	5	24	3
TAC/AG-AC:gap3_2137	0	0	0	0	0
TAC/AG-AC:gap3_2138	1	0	1	0	0
TAC/AG-AC:gap3_2139	11	9	3	9	3
TAC/AG-AC:gap3_2140	45	10	14	14	6
TAC/AG-AC:gap3_2141	69	27	20	24	15
TAC/AG-AC:gap3_2142	1	1	0	3	1
TAC/AG-AC:gap3_2143	1769	683	736	1116	518
TAC/AG-AC:gap3_2144	81	27	23	52	35
TAC/AG-AC:gap3_2145	1	3	2	7	2
TAC/AG-AC:gap3_2146	0	0	0	0	1
TAC/AG-AC:gap3_2147	0	1	0	0	1
TAC/AG-AC:gap3_2148	0	3	1	2	4
TAC/AG-AC:gap3_2149	262	200	147	324	125
TAC/AG-AC:gap3_2150	381	160	178	260	132
TAC/AG-AC:gap3_2151	5	3	2	3	0
TAC/AG-AC:gap3_2152	0	1	2	1	1
TAC/AG-AC:gap3_2153	1	0	0	0	0
TAC/AG-AC:gap3_2154	53	15	25	22	13
TAC/AG-AC:gap3_2155	2	1	1	0	0
TAC/AG-AC:gap3_2156	235	184	221	294	171
TAC/AG-AC:gap3_2157	238	84	125	133	82
TAC/AG-AC:gap3_2158	3	6	1	4	2
TAC/AG-AC:gap3_2159	1525	521	521	857	396
TAC/AG-AC:gap3_2160	4	5	3	6	1
TAC/AG-AC:gap3_2161	1733	903	904	1467	782
TAC/AG-AC:gap3_2163	19	7	7	16	5
TAC/AG-AC:gap3_2164	10	9	19	20	9
TAC/AG-AC:gap3_2165	466	210	202	384	191
[truncated: 3,635 more rows]

## Sheet: Normalized_counts
Oligo_name	Sequence	input	FBOR_U2AF1alpha-10nM	FBOR_U2AF1beta-10nM	U2AF1alpha/U2AF1beta
TAC/AG-AT:gap1_4014	GGTATAAAAAACCACCCTGTATAACCAAATTC	2.11843	6.67232	0	0.637105
TAC/GG-AG:gap0_4415	GGTTTTTATCACCCGGGTTTAGCTGCAAGTAC	21.1843	42.258	8.36441	0.630447
TAG/CG-AT:gap0_4600	GGTTGATATGTAGCTTTCGCATGATTTTGACC	12.0045	20.017	4.18221	0.551614
TAT/AG-AT:gap5_5192	GGTGATTTTTACGCATTTTTATTTCAACCTGA	19.0659	16.6808	3.34577	0.543386
TAC/AG-AT:gap0_3827	GGAATTTCCAAACCCCGCGTATCTACATCACA	13.4168	13.3446	2.50932	0.531845
TAC/AG-AT:gap0_2957	GGTTTTCGAAAACTCTGTTTATCGGCCTCGAC	24.0089	21.129	5.01865	0.517904
TAT/GC-AT:gap5_5368	GGTTTTTAGACCACTGTGCTATGTTAGAAATT	4.23687	15.5688	3.34577	0.516731
TAC/AG-AT:gap0_3778	GGAAAATTCAACCTTTCTGTATCCCACAACAC	1.41229	10.0085	1.67288	0.514481
TAC/AC-AT:gap0_1068	GGTCAAAAACGCGCGTTTTCATTCATCCTTCA	9.17988	10.0085	1.67288	0.514481
TAA/AG-AG:gap0_658	GGTTTGAGTCACGTTTTTTCAGGCTGAGACCT	7.76759	12.2326	2.50932	0.499173
TCT/GT-AG:gap0_5654	GGCGTTTAATTTATCATTTCAGTCATTTCCAG	4.94301	16.6808	4.18221	0.480252
TAG/TG-AT:gap0_4663	GGCATTCCAACCTTGTGTTCATCACAACAACT	19.0659	16.6808	4.18221	0.480252
TAC/AT-AT:gap0_4224	GGTTTTTTTGAACGTTGTGCATTTCCTCGACG	9.88603	36.6978	10.8737	0.477981
TAT/AG-AC:gap0_4895	GGCTTCTAACCACTCCTTGTACCCAATGGTGT	0.706145	8.89643	1.67288	0.472277
TAC/CG-AT:gap0_4284	GGTTTTCTGAACTTTGATTCATTGACTGCAAC	7.76759	8.89643	1.67288	0.472277
CAG/GT-AG:gap4_378	GGAATTGTCCTTTTCATTTCAGTCTCAACTGA	9.17988	11.1205	2.50932	0.46384
AAG/GT-AG:gap2_65	GGCGATATATTTTTTATTTTAGAATGGAATTA	7.76759	27.8013	8.36441	0.458691
TAC/AG-AA:gap0_1145	GGTTATGAAAACTACCCTGTAATCTCCAGTTC	19.0659	27.8013	8.36441	0.458691
TAT/AG-AT:gap3_5127	GGATTTCAACCTTTTTTCCTATTCGGTGCTTG	5.64916	15.5688	4.18221	0.453597
TAC/AA-AT:gap0_955	GGTCAAACTGTTTTTTTTTCATTTTCTGACAT	49.4301	45.5942	15.0559	0.445678
TAC/AG-AT:gap0_3614	GGTATTTTTCACTCGTTTTTATGTCTGAAACT	42.3687	53.3786	18.4017	0.433675
AAT/GC-AT:gap3_153	GGTCTGAATTCCCTTTCGCTATGGTAGCCAGC	33.895	71.1714	25.0932	0.431481
TAC/AT-AC:gap3_4145	GGTGTTTTTGACCTGATTCTACCCGTCGACCA	8.47374	3.33616	0	0.426199
TAT/AG-AT:gap3_5151	GGTCGCCCACCAAGCTTTCTATGAACAGAAAT	8.47374	3.33616	0	0.426199
TAC/AG-AC:gap4_2408	GGTTTTTTTGAACGTACTGTACAACGAACCTT	9.88603	3.33616	0	0.426199
TAT/AG-AC:gap0_4839	GGTGTTTTCAACCATTTTTCACCTGGACGAAC	6.3553	5.56027	0.836441	0.425763
ATG/GT-AG:gap3_251	GGTTTCATTATTATTCTCACAGGTCACCGACA	8.47374	5.56027	0.836441	0.425763
TAC/AG-AC:gap3_2215	GGTTAAAAAAACCACTCTGCACACTACAGCAA	7.06145	7.78438	1.67288	0.425526
TAC/AG-AT:gap0_3750	GGTCCTCAAACTTTTTTCTTATTATCACACCT	8.47374	7.78438	1.67288	0.425526
TAT/AG-AT:gap4_5168	GGATTTCAAACGCGCTTTTTATCTTCCCGAAG	9.88603	7.78438	1.67288	0.425526
TAT/AG-AT:gap3_5123	GGAGTTATCCAGCTATCTTTATGTGCCACCAC	10.5922	7.78438	1.67288	0.425526
TAG/GC-AT:gap0_4612	GGTTTCAAACTCCCGCTTCCATCACACCAAAA	1.41229	10.0085	2.50932	0.425377
TAT/AG-AC:gap1_4969	GGTTCTACCTCACTTTTTTCACAAACGGCACG	7.06145	10.0085	2.50932	0.425377
ACG/GT-AG:gap1_216	GGTTCACCTTCATCTTTTTTAGACTTGCAAGC	11.2983	10.0085	2.50932	0.425377
TAC/AG-AC:gap3_1842	GGTTTTTTCCAACGCCCTGTACGCGACTTCAT	12.0045	12.2326	3.34577	0.425274
TAT/TT-AT:gap2_5621	GGTTCCTAAACAACCTTCTCATCTTCGGAAAA	2.11843	14.4567	4.18221	0.425199
TAT/AG-AT:gap2_5073	GGGTCCAACCGCGCTTTCATGAACGATCCGT	9.88603	14.4567	4.18221	0.425199
AAT/AG-AT:gap2_109	GGTCATCAAACTTGTCTTTTATTAGGAGCTAC	9.88603	21.129	6.69153	0.425061
TAC/AG-AC:gap5_2687	GGATTTTGAACGCTCCGCCTACTAATAGTCGA	26.8335	25.5772	8.36441	0.425006
TTG/GT-AG:gap1_5675	GGATTTATTCCTTCGTGTTTAGATCATGCTGG	43.781	65.6112	24.2568	0.410777
TAC/AG-AG:gap0_2824	GGATGGTTTGACCTTTTTTCAGTGGCGAAAGC	16.2413	24.4652	8.36441	0.40713
TAC/AA-AC:gap3_799	GGTCTTGCCAACCATACTGTACTTCATGAACA	9.17988	20.017	6.69153	0.403661
TAT/AG-AC:gap0_4933	GGTTTTTTAAACTCGATTGTACCCCTCAAGTT	26.8335	32.2496	11.7102	0.397612
TAC/AG-AC:gap5_2694	GGTTAAGAAAACTATCCTGTACATTCACAATT	17.6536	30.0255	10.8737	0.395791
TAC/AG-AC:gap4_2446	GGTCCAAAACCTATTTTCCTACAAATCCAACA	9.88603	25.5772	9.20086	0.3913
TAC/AG-AT:gap0_3807	GGTTTTTCAAAACGCCCTGTATTTAGCTGATT	9.88603	11.1205	3.34577	0.389942
TAC/AG-AC:gap5_2693	GGTTTTTGCAACATTTGTGTACCCGATCCAGA	16.9475	21.129	7.52797	0.385157
AAG/GT-AG:gap2_62	GGATGTTTTTTTATTTTTTTAGTGGTGCTTTG	0.706145	8.89643	2.50932	0.383173
TAC/AG-AC:gap3_2043	GGTTTCACATCTTTCTGTCTACCCTCCGGAAA	2.82458	8.89643	2.50932	0.383173
TAC/AG-AT:gap0_3348	GGATCTTAAACGACTTCCTCATGAAGCTATTC	4.23687	8.89643	2.50932	0.383173
TAT/GA-AC:gap1_5247	GGTTCTACCAACTTTTTTCCACGGATTCCCAC	7.06145	8.89643	2.50932	0.383173
TAC/AG-AT:gap0_3780	GGTTTTCTTCAGCTGTTTGAATGGCCCCTAAA	8.47374	8.89643	2.50932	0.383173
AAT/GC-AT:gap2_145	GGTTTTACCTGATGTTCCCCATCCTGCAGTTC	12.0045	8.89643	2.50932	0.383173
ATG/GT-AG:gap2_248	GGCTATTTTTTTTTCTATTCAGGGCCTCGAAC	8.47374	18.9049	6.69153	0.381152
TAC/AG-AC:gap6_2765	GGTTAGGAAAACCACCCGGTACAACGAGTTCG	40.2503	18.9049	6.69153	0.381152
TAC/AG-AC:gap3_1641	GGTTTTCTCATCGTCTGTCCACAAAACGCAAT	31.7765	78.9558	31.7848	0.379527
TAT/AG-AT:gap3_5138	GGTTGTGAACTTTTTCCCCTATTCAGCACAAA	12.0045	24.4652	9.20086	0.373424
TAC/AG-AT:gap0_3861	GGTTCCAACCACCTTTTCCCATTCTAACAAAC	2.82458	6.67232	1.67288	0.373128
TAC/GC-AT:gap0_4357	GGTTAAACCTGCGCCTTTTTATTCAGCAAAAA	7.06145	6.67232	1.67288	0.373128
TAT/GC-AC:gap0_5267	GGTTCGCAACTCTCCGTTTCACAATGAAACTA	19.7721	32.2496	12.5466	0.371893
TAC/AG-AT:gap0_3675	GGTTAGCCAAGCGTTTTTCCATGCTGTTGCCT	19.7721	22.2411	8.36441	0.369007
TAC/AG-AC:gap2_1468	GGCTGACCTTTTTCTTTTTCACGAAGCTAAAC	13.4168	30.0255	11.7102	0.368452
TAC/AG-AT:gap0_3835	GGATTTTGAATTTTTGGTGCATTGGCTGAAAA	5.64916	27.8013	10.8737	0.364531
TAC/AG-AT:gap1_3898	GGCATTCACATCCCTTGGTATACCGATTAAC	12.7106	20.017	7.52797	0.363757
TAC/AG-AT:gap0_3320	GGATGTCAACCCCTTTCGTCATCTCCTCCTCC	11.2983	17.7929	6.69153	0.357412
TAC/AT-AT:gap0_4226	GGTTGACTGATTTCTTGTTCATGGAAACAAGC	632	1386.73	608.093	0.357222
TAC/AA-AT:gap0_939	GGCTTTAAAAAACGCTTTGTATCTGCGAAAAC	3.53072	4.44822	0.836441	0.356666
TAA/GT-AG:gap0_736	GGAAAATTCCCTCTTTTTTCAGCTATGGCCCC	6.3553	4.44822	0.836441	0.356666
TAC/AG-AT:gap0_3866	GGTTCGCTGAATCACCTTGAATTCTAAAGTAA	9.17988	4.44822	0.836441	0.356666
TAT/CG-AC:gap0_5218	GGCCAAAAACCCACCCGTTCACGAAGACCGAA	14.1229	23.3531	9.20086	0.35478
CAT/GA-AT:gap4_404	GGTATTTTTAAACTTTTTGTATGACCCTGCAA	55.7854	58.9389	25.0932	0.352033
TAC/AG-AT:gap0_3863	GGCAAAATCTACCCGTCTGTATTGCTTCGAAA	1595.18	3259.43	1449.55	0.351575
TAC/AG-AC:gap3_2078	GGTTTTCGAAACCTTCTTGTACGTTCTATCTC	1.41229	10.0085	3.34577	0.351478
TAC/AG-AT:gap0_3542	GGTTTCAAACCGTCTTTTTTATGTCGAATCGA	5.64916	10.0085	3.34577	0.351478
TAC/AG-AT:gap0_3555	GGTTTGCAAAAGCACCCTGTATTTTTGAACGC	8.47374	10.0085	3.34577	0.351478
TAC/GG-AG:gap0_4411	GGTTATTTTGACCTTTCCGTAGTCTTTTCACA	9.17988	10.0085	3.34577	0.351478
TAC/AA-AT:gap0_878	GGTGTCAAACCACTTTTTTCATTCAGTATATC	11.2983	10.0085	3.34577	0.351478
TAC/AG-AC:gap2_1506	GGTTTCGAAGTCTGTTTTTCACGCGTATTTCC	1.41229	15.5688	5.85509	0.34959
CAT/TG-AT:gap5_502	GGTATAATGGGAAAATGGTCATTGGTTGGGGA	3.53072	15.5688	5.85509	0.34959
AAT/GC-AG:gap1_132	GGTTTGCGCAACTTGGTTCTAGGGGTCGACAC	5.64916	15.5688	5.85509	0.34959
TAC/AG-AC:gap3_2199	GGATATTTTCAACTTTCTGTACCCGATAACGG	21.8905	26.6893	10.8737	0.348015
TAT/GC-AT:gap2_5326	GGTTCACAACTCCGTTTCCCATAAACGACCTT	7.06145	32.2496	13.3831	0.347612
TAC/AG-AC:gap4_2524	GGCACAAAACCGTTCTGTGTACAATTCCCAAG	21.1843	32.2496	13.3831	0.347612
TAC/AG-AT:gap0_3469	GGTTTTTTCTGAACTTCTGTATCCGACTATCA	15.5352	35.5857	15.0559	0.343147
AGG/GT-AG:gap1_230	GGTTTTTATTGCATTTATTTAGAACTTTGCCG	55.0793	35.5857	15.0559	0.343147
TAC/AG-AG:gap1_2847	GGTTTGTTCAAACTGACTGTAGATTGATGAAC	55.7854	101.197	45.1678	0.340021
TAC/AT-AC:gap3_4142	GGATTTTTTTAACGCTTTGTACCACCACACTT	0.706145	13.3446	5.01865	0.339703
TAT/AG-AT:gap2_5012	GGCCATCCAAAACTTCCTCCATTTCCCCTTAT	9.88603	13.3446	5.01865	0.339703
TAT/GG-AT:gap6_5511	GGTCGCTGAAACCACCTTGTATCCCGGTCGAA	12.7106	13.3446	5.01865	0.339703
TAC/AG-AT:gap0_3710	GGATTAGCTAGCCCCGCTTCATGCCCATATGT	47.3117	33.3616	14.2195	0.338495
TAT/GT-AT:gap5_5540	GGACTTTTAACCATTTTCTTATGGAATCAAGG	5.64916	7.78438	2.50932	0.336422
TAC/AG-AC:gap4_2366	GGATGTTTTTATCGTTCTTTACCCACTGAATT	256.331	209.066	95.3543	0.336063
ACT/GT-AG:gap2_225	GGCAATTTCTCCACTATTTTAGGTTCTACAAA	16.2413	16.6808	6.69153	0.332299
TAC/AG-AT:gap0_2925	GGTTTTTCGTTCATTTCTGTATTTCTTCCAAA	22.5966	63.3871	28.439	0.332061
TAC/AG-AC:gap2_1180	GGAGTTGCTGACCTTTTTCCACTCCGAATACA	4.23687	11.1205	4.18221	0.326808
TAC/AG-AT:gap0_2930	GGTATGACCTTCTTCTCCTATCCAAAACCTT	7.06145	11.1205	4.18221	0.326808
TAC/AG-AT:gap1_3959	GGTTTTATATAATTCTGTTTATACCAATGAGC	15.5352	11.1205	4.18221	0.326808
TAC/GG-AT:gap0_4486	GGTTGTTTCAAATTTTCCGTATCCGCCGACAT	43.0748	11.1205	4.18221	0.326808
TAC/AA-AC:gap3_818	GGTTTTTGAACGCGTTGTACTCTACTCAATT	36.0134	67.8353	30.9483	0.326241
TAG/AA-AG:gap3_4587	GGTTTTTGACATGTCTTCGTAGTTTTGAAATT	70.6145	127.886	59.3873	0.325484
CAT/GC-AG:gap0_411	GGTATTTCAACGCCCCCCTTAGACACCCCTTC	1.41229	2.22411	0	0.324705
TAA/GC-AT:gap0_715	GGTTCAATCATTGCTTTTTATACACCTCCTC	1.41229	2.22411	0	0.324705
TAC/AA-AT:gap0_951	GGTTGTCAGACCTTTTTTTCATGGTGGTTAGA	32.4827	23.3531	10.0373	0.323503
TAC/AG-AC:gap2_1200	GGTTCCAACGCCTCTGTTCCACCTCAAAGCAT	15.5352	42.258	19.2382	0.318876
AAG/GT-AG:gap3_82	GGTCATTTTTTACGTTTTTCAGGAGGAACTTT	73.4391	113.429	53.5323	0.317772
TGG/GT-AG:gap2_5664	GGTTATTTTTTTTTCCTTCTAGGCACTTGGCT	4.23687	17.7929	7.52797	0.317508
TAT/AG-AT:gap3_5090	GGTAATTTTAACGTTTTTGTATTTCGTCCACT	12.0045	17.7929	7.52797	0.317508
TAC/AG-AC:gap3_1986	GGTTTCAACATTCCGTCTCCACAATTCATAAT	19.0659	17.7929	7.52797	0.317508
TAC/AG-AT:gap5_4085	GGTCATTTTACCCCTGTTTTATCGTTCGGCGG	253.506	582.716	280.208	0.316376
TAC/AA-AT:gap0_885	GGTTTAACTTAATTTTGTGTATCTCCGGTGTT	31.0704	40.0339	18.4017	0.313934
TAC/AG-AC:gap2_1325	GGTTCTTCCAACTTTCCTTCACCCCTCGCCAT	0.706145	5.56027	1.67288	0.31353
TAC/AG-AC:gap3_1837	GGTATTTTTGAAGGCTCCGTACCACCTTAAAT	1.41229	5.56027	1.67288	0.31353
CAT/GT-AG:gap1_481	GGTCTTTTCCTCCATTTTTCAGGCGAATCCTC	2.11843	5.56027	1.67288	0.31353
TAC/AG-AC:gap3_2278	GGTATTCATAACCACCCTTCACACCTACGCGC	2.11843	5.56027	1.67288	0.31353
TAC/GG-AT:gap0_4456	GGTCTCTACCTTCCTGTCCCATTCCGAGACAT	2.11843	5.56027	1.67288	0.31353
AAG/GG-AG:gap2_44	GGTTTTTCCAAATCTCCCTCAGACAAAACCTG	4.94301	5.56027	1.67288	0.31353
CTG/GT-AG:gap1_522	GGTTGATTTTATCCTTTCACAGACCAATACGA	7.06145	5.56027	1.67288	0.31353
TAC/AC-AC:gap3_1028	GGATTTTGTTAACCGTGGTTACGAGCACATCT	7.06145	5.56027	1.67288	0.31353
TAC/AG-AT:gap0_3399	GGTTTTTAAATTGTTCTCTCATCTTTTTTCGG	7.06145	5.56027	1.67288	0.31353
TAC/AT-AC:gap3_4138	GGTCAGCAAAACCACGCTGTACTTGATACCCT	7.76759	5.56027	1.67288	0.31353
TAC/AG-AT:gap0_3465	GGTCAATAAAACCACTCTGTATTGGTTTTCGA	9.88603	5.56027	1.67288	0.31353
TAT/AA-AC:gap0_4677	GGTGATTTTAATTCTGGTTCACGCAGATCCCA	21.8905	24.4652	10.8737	0.31297
TAT/AG-AT:gap3_5143	GGTTTCCGACTTTCCTTTGCATAAATCCGACT	16.9475	46.7063	21.7475	0.311967
TAC/AG-AT:gap0_3816	GGTTTGTAACGATCTGTCTTATGAACACAGTC	66.3776	60.0509	28.439	0.309318
TAC/AG-AC:gap4_2482	GGCTGGTAAAACCACTTTGTACACCGCGCAAG	9.17988	8.89643	3.34577	0.309274
TCG/GT-AG:gap1_5639	GGCTATATTTTTTTCATTACAGTGGCTACGAA	9.88603	8.89643	3.34577	0.309274
TAC/AA-AT:gap0_891	GGATATTACAACGCCTTTTCATTCAAAAGAAC	13.4168	8.89643	3.34577	0.309274
TAC/AG-AC:gap3_1881	GGTTTTAACGAACGTCTTGTACCTCTTCAAAC	62.1407	70.0594	33.4577	0.307981
TAC/AG-AC:gap3_2045	GGTTTACAAAAACGCCCTGTACGTAGTTTTCA	3.53072	12.2326	5.01865	0.307031
TAC/AG-AC:gap2_1382	GGCTTTTTGAGCGCTTTGCCACGTTTATGTGA	11.2983	12.2326	5.01865	0.307031
TAC/AA-AT:gap0_924	GGTTTTCGCAACTCTTTTTTATCTCTTAACAC	4.94301	18.9049	8.36441	0.304704
TAC/AG-AT:gap0_3286	GGTAGGGAAAACAACCCTTTATTCTGATGATG	15.5352	18.9049	8.36441	0.304704
AAC/TG-AT:gap0_40	GGATTTCATCACCCCGTGATATGATCGCGACT	197.721	224.635	110.41	0.304521
TAT/GC-AT:gap2_5319	GGAATTTCAAATTGTCCGTCATTTCTGGCTCT	139.817	133.446	65.2424	0.304124
TAC/AG-AT:gap0_2997	GGTTTTTTTAAACGCGCTGTATCTTGGAAAAC	14.1229	25.5772	11.7102	0.303508
TAT/AC-AG:gap0_4721	GGCAACAACCCAATTTTCCTAGTCAAACATAA	20.4782	32.2496	15.0559	0.302779
TAT/GC-AT:gap5_5370	GGATTCTCGACCACTGTGGTATGAACGAGACA	249.975	166.808	82.8077	0.298958
TAA/AA-AT:gap0_617	GGTTTTCCAGCACTTTTTTCATTCAAATCGAC	7.76759	70.0594	34.2941	0.297855
TAT/AG-AC:gap0_4835	GGTTTTCTTCAACGCGCTGTACCTCAGACGTT	74.8514	63.3871	30.9483	0.297658
TAC/AG-AT:gap1_3946	GGTTTTCCATTCTGCTTTTCATAACCACTGAA	11.2983	81.1799	40.1492	0.295229
TAC/AC-AC:gap5_1045	GGTTATCTCATTCTCCCGTTACGCGGCCGACG	38.1318	81.1799	40.1492	0.295229
TAC/AG-AT:gap0_3072	GGTTTAACGGGCTTCTTTTCATGAAGACTACG	22.5966	23.3531	10.8737	0.294327
TAT/GC-AG:gap0_5284	GGTCGAAAATTTCTCTTCCCAGTCAACACATT	31.0704	61.163	30.1119	0.293797
GTG/GT-AG:gap1_608	GGTTACCAATCTTTCATTATAGACCGACCCGG	15.5352	16.6808	7.52797	0.292395
TAC/AG-AT:gap0_3349	GGACGTTTTCAACTGTTTTCATGGTCGAACTC	231.616	400.339	204.092	0.290532
TAC/AG-AT:gap5_4086	GGCTTTTCCGATTTTTCTGTATTTGGCCTCGA	127.812	104.533	52.6958	0.28953
TAA/CT-AT:gap0_705	GGTTTTAGAACCTTTGTTCATTCGGGGCTGT	45.1933	52.2665	25.9297	0.288466
TAC/AG-AT:gap0_3886	GGTATTTTAAACGTGCTGTATGATGCCAAAT	32.4827	31.1375	15.0559	0.288444
TAT/AG-AT:gap2_5038	GGCAATTTTTACCTTCCTTCATCTCACCTGGA	7.76759	10.0085	4.18221	0.288345
TAC/AG-AC:gap3_1891	GGTTTGCAGAACCACCTTGTACGCTTGCACTG	9.17988	10.0085	4.18221	0.288345
TAC/AG-AT:gap0_3261	GGTAATTTCGAACTCACTTTATTACCGAGTTA	7.06145	27.8013	13.3831	0.287193
TAC/AG-AT:gap0_3355	GGTTTTCTGAACCCGTGTTTATTGGCCATCGC	21.8905	27.8013	13.3831	0.287193
AGG/TA-AG:gap4_236	GGTCTTTCCCCTCCCTTTCTAGGTCAAAATCT	19.7721	42.258	20.911	0.285948
TAT/AG-AT:gap4_5155	GGTTTCCAATCACTTTTCTTATTCCTTCGAAA	2.82458	6.67232	2.50932	0.284024
TAT/AG-AT:gap2_5001	GGTTAATGATATCCTTCTTCATTTCCGTGGTT	3.53072	6.67232	2.50932	0.284024
AAT/GT-AG:gap1_181	GGTTTAACTCCAACTTTTATAGGACGAACAAC	4.23687	6.67232	2.50932	0.284024
CAC/AG-AC:gap3_272	GGTCAAACACCTTTTCTCTTACAACTTGAGCA	5.64916	6.67232	2.50932	0.284024
TAC/AG-AT:gap7_4106	GGTTTTGTCTAGCGTTTTTTATTCGAGAACCT	8.47374	6.67232	2.50932	0.284024
TAC/AG-AT:gap1_4027	GGTTTAAATTTTCCGTTGGTATATCGTCCCGC	9.88603	6.67232	2.50932	0.284024
TAC/AT-AT:gap0_4186	GGCAATTGTTGACGCATTGTATCCCCCCTCCA	16.2413	6.67232	2.50932	0.284024
TAT/CG-AT:gap5_5237	GGCGTTTTTCCACACTGTGTATCGGACCCGCA	17.6536	21.129	10.0373	0.283628
TAC/AC-AC:gap3_1020	GGTTTGAAGATCCAACCTGTACTCAGTATGGA	27.5397	35.5857	17.5653	0.283537
TAT/GG-AT:gap5_5503	GGATTGTTTGAACTTTTTTTATAACTTACGAC	40.2503	50.0424	25.0932	0.283497
TAC/GG-AG:gap1_4447	GGTTTTCTAAGATTTCGTCAGGCTAAAGTTC	52.9609	107.869	55.2051	0.283441
TAC/AC-AT:gap0_1107	GGTCATAACCAGCGTGTTTCATTCCGAGGAAA	36.7195	17.7929	8.36441	0.280964
TAT/AA-AC:gap0_4686	GGTGTTTTAACTGTTTTCCCACGTAACAAGCT	27.5397	28.9134	14.2195	0.280109
TAC/AG-AT:gap0_3689	GGTAAGTAGGTATCGACTGTATTGCTCCTCCC	1327.55	827.368	433.277	0.279982
TAC/GG-AT:gap0_4480	GGTCTAGCCAAACTTTTCCTATTTCTAACAAC	44.4871	81.1799	41.8221	0.278326
TAC/GC-AG:gap3_4335	GGCGTAATCACCGCGTTTCAGGCGTACACTC	200.545	296.918	155.578	0.278057
TAG/TG-AT:gap0_4658	GGTGTTCCAAACCACTTTCATCCGGCGAACA	14.829	25.5772	12.5466	0.277789
TAC/AG-AT:gap0_3260	GGCAATTTCTATTATTTTGAATTCGTCCCCGA	19.0659	25.5772	12.5466	0.277789
TAC/AG-AT:gap0_3306	GGTATGCTGAACCCAACTGTATTACGAAGTTG	52.9609	111.205	57.7145	0.277788
TAC/AG-AT:gap0_3799	GGTTTTCTGAACGTGATGTATCTTTCCTGCA	37.4257	130.11	67.7518	0.277382
TAA/AG-AC:gap0_641	GGTTTCCAACGCTCTTTTTCACTCACTGCCAT	1.41229	14.4567	6.69153	0.277246
TAT/AG-AT:gap2_5044	GGTTTTCAACTTTTTTTTTCATGGACAGGCTT	2.11843	14.4567	6.69153	0.277246
TAC/AG-AT:gap0_3147	GGCAAACACACGTTTCCCCATGCCGAAACAA	4.94301	14.4567	6.69153	0.277246
TAC/AG-AT:gap0_3172	GGCTAAATTAACTTTTCGGTATTAGCTCATGA	29.6581	14.4567	6.69153	0.277246
TAT/AG-AC:gap0_4910	GGTCATCGACCTGTTCTTCCACGGCTACGAAC	232.322	452.606	238.386	0.276726
TAC/AT-AT:gap0_4179	GGATTCAACCGCCCGTTTCATGGCTCTGGTT	36.0134	44.4822	22.5839	0.276635
TAC/AG-AC:gap3_2255	GGTTAAGAAAACCGCCTTGTACTATCGGCTCG	62.1407	44.4822	22.5839	0.276635
TAC/AG-AC:gap7_2779	GGTTTGTCACGCTGTTTTTCACGGATAGCTGG	132.755	90.0764	46.8407	0.275366
GAT/GC-AT:gap4_579	GGTTTGTTCCCACTGTGTGATGGATCTTTGC	362.958	279.126	147.214	0.275092
TAC/AG-AG:gap0_2830	GGCCAACGTGTCCTCCCTGCAGGCCTGGATGG	59.3162	97.8607	51.0229	0.274931
TAC/AG-AC:gap4_2380	GGTTTGCGAAACCATCTTGTACGTTGAACAGT	14.829	41.146	20.911	0.274896
TAC/AG-AT:gap0_3473	GGTTTTCAAAACCACCTTGTATCTACTCAAAA	0.706145	3.33616	0.836441	0.274455
TAT/CC-AT:gap2_5211	GGATTTTGACTTTCTTTTCCATGTCAGACTAT	2.11843	3.33616	0.836441	0.274455
TAC/GG-AT:gap0_4468	GGTTTATCACCGTCTCTTTTATTATGGAAATT	4.94301	3.33616	0.836441	0.274455
TAC/GG-AT:gap0_4476	GGTATTTTCAAGCGCGTTTTATTCAAAACGGA	8.47374	3.33616	0.836441	0.274455
TAC/TG-AT:gap0_4547	GGCGAAACGCGCCTTCTTCATCAGCCAAGTG	10.5922	3.33616	0.836441	0.274455
TAT/GG-AT:gap2_5445	GGCATTTCTGACCTTTTCTCATTCAAGTGGAA	46.6056	48.9304	25.0932	0.274116
TAC/AG-AT:gap0_3805	GGTTTTTTTGGACCGACTGTATTTCTCCTTCA	36.0134	75.6197	39.3127	0.273888
TAT/AA-AT:gap2_4698	GGTATTTTGAACTCGTTTTCATTCTTCGAGTC	19.7721	45.5942	23.4204	0.272372
TAC/AG-AC:gap3_1955	GGTTAAGAAAACCACCCTGTACGCAATTTAGC	1.41229	11.1205	5.01865	0.271698
TAC/AG-AC:gap3_2098	GGCGTTTCAACCTTTCTGTCACATCCCCTCCA	3.53072	11.1205	5.01865	0.271698
TAA/CG-AT:gap0_702	GGTATTTTTAACCGTTTCCCATTGTCCGCTTC	3.53072	11.1205	5.01865	0.271698
TAC/AG-AT:gap0_3481	GGATTCCCAACCATTTTTTCATTGTTATGCTG	8.47374	11.1205	5.01865	0.271698
TAC/AG-AC:gap2_1304	GGTGTTTTGAACCTACTGCACCACTGTTGAC	10.5922	11.1205	5.01865	0.271698
TAC/AG-AT:gap0_3372	GGATCAAAACGCCCCGTTTCATTGGAGATCTA	21.1843	11.1205	5.01865	0.271698
TAT/CG-AG:gap1_5227	GGTTTCCACGCGTTTTTTGCAGCTGTCGAATT	341.774	300.255	159.76	0.271501
TAT/GC-AT:gap3_5330	GGATTTTTACACACTTTTTCATGGAAGCCCTG	7.06145	18.9049	9.20086	0.270997
TAC/AG-AT:gap0_2908	GGATCGTTCAAACGCACTGTATTTCGAAACCG	13.4168	18.9049	9.20086	0.270997
TAC/AG-AC:gap2_1540	GGGTGTGACCTTTTTTTCACGAACTTCAAAT	17.6536	18.9049	9.20086	0.270997
TAC/AG-AT:gap1_4055	GGTTAGGAAAACCAACCTGTATAAGAAACCCG	31.7765	18.9049	9.20086	0.270997
TAT/TA-AG:gap0_5542	GGTCATCAACTTTTTTGGGTAGATCCGAGATT	201.251	123.438	65.2424	0.270786
TAC/AG-AT:gap0_3144	GGTTGACTCACGCGCTGCCCATCCGTCCCGGC	158.176	139.007	73.6068	0.270679
TAT/AG-AT:gap3_5094	GGTCATTCTGTTTGTTTTCTATGATGTTTATT	14.829	26.6893	13.3831	0.270677
TAC/AG-AT:gap0_3182	GGAATTTTTCAACGCACTGTATTTTGGCGTGA	53.667	26.6893	13.3831	0.270677
TAC/AG-AC:gap4_2458	GGAGTTTCCGAACGCACTCTACGTATTAGCGA	28.2458	42.258	21.7475	0.270375
CCG/GT-AG:gap3_513	GGACTTATTTTTCAATTTTCAGGTGAACAAAT	38.838	50.0424	25.9297	0.270292
TAC/AG-AC:gap4_2492	GGTTTAAAGAACCACTCTGTACAAATCAAGAT	46.6056	54.4906	28.439	0.268546
TAC/AG-AT:gap0_3026	GGTCTCACCTACTGTTTCTCATTCTAATGAAA	9.88603	15.5688	7.52797	0.26574
TAC/AG-AC:gap4_2427	GGTTCACTTATACTTCTCGTACAATCACCGAA	11.2983	15.5688	7.52797	0.26574
TAC/GG-AG:gap0_4431	GGTTTTTAACAAACTCGTCCAGATTTTCCCCA	12.7106	15.5688	7.52797	0.26574
TAC/AG-AT:gap0_3132	GGTTTCAACTCTTTTCTTCCATTATTGGAGGT	13.4168	15.5688	7.52797	0.26574
TAT/GG-AT:gap3_5483	GGTGTTCTATCCGGTCCTGTATTCCGAACACT	233.028	274.677	148.05	0.265737
TAC/AT-AT:gap0_4212	GGTTCCACCACCCGTTTTCCATTGGCGAACTC	6.3553	55.6027	29.2754	0.265239
TAC/AG-AT:gap0_3658	GGATATAATTCGCTGTTTCATTTCTTGATCA	32.4827	67.8353	35.967	0.264669
TAG/GG-AC:gap1_4619	GGATGTGTCAACCTTTTTCCACGCGCTTTGTA	144.76	212.402	114.592	0.264559
TAC/AG-AG:gap0_2803	GGAATTCGGTATTAGATGCCAGGTTTATCCTG	30.3642	64.4991	34.2941	0.26298
TAC/AG-AT:gap1_3973	GGTCCAAAACCCTGTTTCCCATAATGCGAAAC	0.706145	7.78438	3.34577	0.262523
AAT/TT-AT:gap2_206	GGTTTTTTCATCAAACTTTCATCAGTCATCAA	1.41229	7.78438	3.34577	0.262523
TAC/AG-AT:gap0_3276	GGTTCATCAAACCAGCTTGTATTCCCTATGAT	2.82458	7.78438	3.34577	0.262523
TAC/AG-AT:gap0_3043	GGTATTTTTCAACTCCGTGTATTCAACTTCAT	3.53072	7.78438	3.34577	0.262523
AAA/GT-AG:gap2_13	GGCATTTTTATTTTACTTTCAGGTTGAACGAA	7.76759	7.78438	3.34577	0.262523
TAC/AG-AT:gap1_4047	GGTTGCCAACATTCTTTTTCATAACAAACTTA	8.47374	7.78438	3.34577	0.262523
TAC/AG-AT:gap1_4025	GGTATTCTTGAATTATCTGCATACCAATTATC	9.17988	7.78438	3.34577	0.262523
TAC/AG-AC:gap3_2257	GGATCTCACCCTTTTTCTTCACAAAATCCGCG	10.5922	7.78438	3.34577	0.262523
TAC/AG-AC:gap3_1634	GGATTTGAAAACCACCATGTACGCGAGTAATG	11.2983	7.78438	3.34577	0.262523
TAC/AG-AC:gap4_2579	GGTGATTTTCAACCCGTTGTACATCGAGTATT	12.7106	7.78438	3.34577	0.262523
AAC/AG-AT:gap0_20	GGAATTTCAAAACTCCGTTCATGATTTCATCG	16.9475	20.017	10.0373	0.262229
TAC/AT-AT:gap0_4188	GGTTTTGTAGAACCCCCTGTATGGAACCGGCA	57.9039	32.2496	16.7288	0.262144
TAC/AG-AC:gap2_1191	GGTTTCTAATTTCTGTCCCACTGATGCTCAT	4.94301	24.4652	12.5466	0.259913
AAT/GC-AT:gap2_148	GGCTGAATCTAGCTCTTTTTATTACTGGGCTG	13.4168	24.4652	12.5466	0.259913
TAC/GG-AT:gap0_4475	GGCAGTTTTCAACGCCCTTCATCCTTGAATAC	13.4168	41.146	21.7475	0.259323
TAC/AC-AT:gap0_1101	GGATAATTTCAACGTTCTGTATTCCGACGACA	2621.92	3001.43	1651.14	0.25931
TAC/AG-AC:gap4_2322	GGTTTATAAAACCACCGTGTACATTCTCGAAA	2.11843	12.2326	5.85509	0.258133
TAC/AG-AC:gap7_2777	GGTTTTACAGTTTTTTTGTTACAACAACGGCG	6.3553	12.2326	5.85509	0.258133
TAT/TG-AC:gap0_5555	GGATTTTCGAACGCATTTTCACGACGGTTTTG	102.391	172.368	94.5179	0.25686
TAC/AG-AC:gap3_1898	GGTCCATAAAACCACTCTGTACCTCCGAGGAG	14.1229	16.6808	8.36441	0.255851
TAT/GC-AT:gap2_5316	GGATTTCACACCCCGTGTTCATTGTACGGTCT	16.2413	16.6808	8.36441	0.255851
TAC/AG-AT:gap0_3855	GGCTGTTTAAAACCCACTCCATTCAAAAGTTT	23.3028	16.6808	8.36441	0.255851
TAC/AG-AT:gap0_3194	GGCAATCTTGAATTTCCTGTATTCTGAATTTC	812.067	885.195	490.991	0.25518
TAC/AG-AC:gap3_1632	GGATTTATCACCAGTTTCGTACTTTTCAGCGC	36.0134	21.129	10.8737	0.254453
TAC/AG-AT:gap1_3954	GGTTAGGAAAACCACTCTGTATATCGGGCAGT	95.3296	51.1545	27.6026	0.25421
TAC/AG-AC:gap5_2710	GGCTTTTTTATCCAATTTTTACGACGATCTGA	112.277	141.231	77.7891	0.254093
TAC/AG-AG:gap1_2866	GGTTTTTTTGAACGCGCTGTAGAACCCAGAAA	59.3162	55.6027	30.1119	0.253777
TAC/AG-AT:gap0_2991	GGCCAAACATCTGTCCCCCTATGATGCTAGTC	14.829	25.5772	13.3831	0.253508
TAC/AG-AT:gap0_3453	GGCAATGTTTGACTTTTTTTATGATACTTCAA	145.466	271.341	150.559	0.253266
TAC/AG-AT:gap0_3506	GGCTGTCTTATTTCTGTTTTATCAATTGAAAC	197.721	263.557	146.377	0.25279
AAG/GT-AG:gap3_88	GGCCAAATTTCTTATATTCTAGGCGGTCGACT	310.704	234.643	130.485	0.251928
TAT/AG-AT:gap2_5076	GGTTTTTCACCTCACGTGTCATCCGGTCGAAC	44.4871	38.9219	20.911	0.251911
TAC/AG-AT:gap0_3888	GGTTTATACGACTGTTTGTATCCTTCAAGCA	145.466	143.455	79.4619	0.251774
TAC/AG-AT:gap0_3875	GGTATTTTTGAACGCCCTGTATGTCTGGTGGA	229.497	326.944	182.344	0.251492
TAC/TG-AG:gap0_4536	GGTTATTTAAAACTTTTTGTAGCTTCGACGGA	69.9083	47.8183	25.9297	0.251323
TAC/AG-AT:gap0_3441	GGTTGGTTAAAACTGTTTTCATGCGTGTACTG	179.361	184.601	102.882	0.250212
TAT/AG-AC:gap0_4934	GGTTATTCGAACGTGCTTTCACTGGACCGAAA	88.2681	106.757	59.3873	0.248379
TAC/AG-AC:gap3_1956	GGATTGTAAAACCTCTTTGTACTGTTATTATA	35.3072	48.9304	26.7661	0.248095
GAC/GT-AG:gap1_536	GGACATTTCATTTATTTTTAGGCTGAACATG	51.5486	31.1375	16.7288	0.247809
TAC/AG-AC:gap2_1238	GGTTCAAGAAACCACCCTGGACGGTGCGGTAA	7.06145	22.2411	11.7102	0.247509
TAC/AG-AT:gap0_3697	GGATTTTATTCTCATTTCCCATTGTCCTAGAA	4.23687	17.7929	9.20086	0.247257
TAC/AG-AC:gap2_1316	GGATTTCGAACGTTTTTTTCACGGCTAAACAA	12.0045	17.7929	9.20086	0.247257
AAT/CT-AC:gap0_115	GGAACTTTACCTACTTTTTCACGACGAAAAAC	12.7106	17.7929	9.20086	0.247257
TAC/AG-AT:gap0_3654	GGATCATTGACCCCCTGTTTATTCTGGCGCCA	68.4961	112.317	62.7331	0.246986
TAC/AG-AT:gap1_3936	GGTTTTGTTTAACGCACTGAATAATCATGTCT	13.4168	13.3446	6.69153	0.246861
TAC/AC-AC:gap3_1013	GGTTCTGCAAACAGCCCGGTACGTTAACTCGG	16.9475	13.3446	6.69153	0.246861
TAT/GG-AG:gap0_5404	GGACTAACCGTGCCCCCTCCAGCTCGACGTTA	23.3028	13.3446	6.69153	0.246861
TAC/TG-AT:gap0_4546	GGAGATCTAAACCCCCTGTATGAAGAAGAAG	153.94	153.463	86.1535	0.246389
TAC/AT-AT:gap0_4198	GGTTCTAACACCATTCTCCCATTCAACAACCA	0.706145	8.89643	4.18221	0.246141
TAT/GG-AT:gap2_5432	GGTATTTTGTCACTTTTTTCATTTCGGAGTAT	4.94301	8.89643	4.18221	0.246141
ACG/GT-AG:gap1_210	GGAACTCCATTTTTTTATTTAGAATATTACCT	6.3553	8.89643	4.18221	0.246141
TAC/AG-AC:gap5_2729	GGTTTCCAAAACCAGCCTGTACGCTCTTAGGA	6.3553	8.89643	4.18221	0.246141
TAC/AG-AT:gap0_3352	GGTGTGAAACTCACTTTTCCATTCCCGCATAG	8.47374	8.89643	4.18221	0.246141
TAC/AC-AT:gap0_1111	GGAAACCATAACTCAGTGTTATCCGTGCACCA	9.88603	8.89643	4.18221	0.246141
TAT/GC-AG:gap0_5292	GGTGTAATCTATCGCTCCTCAGTGGAACCACT	337.537	296.918	168.125	0.244785
TAC/AC-AT:gap0_1071	GGCGTAAACTGTGTTTTCTTATTTACCGGCGC	2.82458	4.44822	1.67288	0.244432
TAC/AG-AT:gap1_4054	GGTGTTTTCATTCTGTTTTTATAACCATGGAT	2.82458	4.44822	1.67288	0.244432
TAC/AG-AT:gap0_3196	GGTTACCAACGCTTTTTTCCATTTCTCCCAAC	4.94301	4.44822	1.67288	0.244432
TAC/AG-AC:gap3_2191	GGTTAGGAAAACCACCCTGTACGTTCACAGAG	12.0045	4.44822	1.67288	0.244432
TAC/AC-AT:gap0_1090	GGTCATCTCGAAATTTCCTTATTTGCGTTGTT	19.0659	4.44822	1.67288	0.244432
TAG/GG-AG:gap4_4625	GGAATTGTGACACTTTCCTTAGCGAAATCGTA	29.6581	41.146	22.5839	0.244289
TAC/AG-AC:gap5_2685	GGTTTGTAGAACCATTCTGTACAACTTATCTT	27.5397	36.6978	20.0746	0.243793
TAT/AG-AT:gap2_5083	GGATTGCCTACCGTTTTTTGATGCTCAGAACT	239.383	580.492	330.394	0.243636
TAT/AG-AT:gap2_5010	GGTTCCACCCAACCTCCTTCATTTCAACAAAT	4.94301	32.2496	17.5653	0.243169
TAC/AG-AC:gap4_2425	GGTTTCTTCAAACGCACTGTACAACCGCACAA	30.3642	32.2496	17.5653	0.243169
TAC/AG-AC:gap3_1925	GGTATTTTTGAACGCACTGTACCCGCGAATAA	93.2111	55.6027	30.9483	0.242609
GAT/GC-AT:gap5_580	GGATTTTGACCCACTGTGTGATGTCATGGACA	237.265	181.265	102.882	0.242377
TTG/GT-AG:gap1_5674	GGTCATTTGTTTTACCTTTCAGTTGTATCTCT	55.0793	78.9558	44.3314	0.242373
TAC/AG-AC:gap4_2348	GGATTTTTTCAACGCGCTTTACGAATTTCGCT	39.5441	51.1545	28.439	0.242109
TAC/AG-AT:gap0_3662	GGAATTTTAAACCGCACTGTATGTGATGATGT	330.476	196.834	112.083	0.241268
TAG/GT-AG:gap4_4642	GGACACGTTTTTCAATTTTCAGGTCATGGAAC	25.4212	37.8098	20.911	0.239946
TAC/AG-AC:gap2_1475	GGTCGTCTTATTTCTGTTTCACCCAGCGGATT	8.47374	18.9049	10.0373	0.239719
TAT/AG-AC:gap0_4789	GGTTTATTACAACCCCCCGTACGCGATTGCAG	94.6234	66.7232	37.6399	0.238971
AAG/TC-AG:gap2_96	GGTATTTGCTGAAACTTTGCAGACGAGTTAAC	189.953	167.92	96.1908	0.238174
AAA/GT-AG:gap0_7	GGCTCTTTCTTCTGTATCTTAGAATCTACCTA	82.619	120.102	68.5882	0.23799
TAC/AG-AC:gap3_2130	GGTAGCATACAATTTTCTGTACGACTCGACCA	148.29	86.7402	49.35	0.23758
TAC/AG-AC:gap2_1375	GGCTTTCACAACTCCCTTTCACGCCCCGAAAC	9.17988	14.4567	7.52797	0.237342
TAC/AG-AC:gap2_1303	GGTGTTTCCAACGTGCCTCCACTGACATCAAC	10.5922	14.4567	7.52797	0.237342
TAC/AA-AC:gap3_782	GGTTTGCAGAACCATCCTGTACTGTGACTTTT	12.7106	14.4567	7.52797	0.237342
AAT/TG-AT:gap2_201	GGTTGATTGACCCTTTTTCTATACATTTGGCG	13.4168	14.4567	7.52797	0.237342
TAC/AG-AT:gap0_3001	GGTTAACCGATTTTCTCTGTATTTGCAAGTTT	3215.08	5247.78	3043.81	0.236438
TAC/AG-AT:gap0_3317	GGCATTTTTGAACCCACTGTATTATTCACAAT	50.8424	151.239	86.9899	0.236029
TAC/AG-AC:gap3_1628	GGTTTTCGTCATTTTTGTTTACTCAGCAGCCT	50.1363	44.4822	25.0932	0.234425
TAC/AG-AC:gap3_1901	GGCTTCAACAGCCTCTGTTTACGTAGGCTCAA	66.3776	94.5246	54.3687	0.2336
TAC/AG-AC:gap3_2208	GGTTCTAAAAACCACTCTGCACATACTCTCAA	1.41229	10.0085	5.01865	0.233235
TAT/AG-AT:gap4_5175	GGAATTCTAAATTCCCGCTTATGTCAACACAA	3.53072	10.0085	5.01865	0.233235
TAT/CC-AT:gap5_5214	GGCGTTTTTCCATACTGTGTATCCGTACCAAT	6.3553	10.0085	5.01865	0.233235
TAC/GT-AT:gap0_4507	GGTTTTCAACCACGGATTTTATACTTGACAAA	7.06145	10.0085	5.01865	0.233235
TAC/AG-AT:gap0_3755	GGTTGCCAATTTACTGTTTTATTGTGACAAAA	14.829	10.0085	5.01865	0.233235
TAC/AG-AT:gap0_3237	GGCTTTTCACACTCTTTCTCATCAAAGTAGGA	5.64916	30.0255	16.7288	0.232985
TAT/GT-AG:gap1_5523	GGACGTATTTTTAATTTTTTAGGAGCATGGAA	28.9519	55.6027	31.7848	0.231722
TAC/AG-AT:gap1_3914	GGCTTTTTTGAACGCACTGTATACAGCAGCGA	46.6056	81.1799	46.8407	0.231237
TAA/CA-AC:gap0_686	GGTATATTTCTACGTGTTTCACGAACCACTGA	141.935	167.92	97.8636	0.230837
TAC/AG-AC:gap4_2620	GGAAATTTTGAACGCTCTTTACAAGGGTTGGA	158.176	122.326	71.0975	0.230659
TAC/AG-AT:gap0_3554	GGTGACGCGCTGTTTCCTGTATTCTCCCCATC	148.997	392.555	230.021	0.23058
TAC/AG-AT:gap0_2923	GGTTTTCAACATCTTGTTCCATTTCTCCTGTA	8.47374	25.5772	14.2195	0.230513
TAC/AG-AT:gap0_3359	GGTTGTTCAAACGTACTTTTATTCCTATTTCA	85.4435	76.7317	44.3314	0.230274
TAT/AG-AT:gap4_5184	GGTTTTGTAAATCGCGCTTTATCTATCTGACG	87.562	92.3005	53.5323	0.229969
AAG/GT-AG:gap3_74	GGAATTATTTATTTATTTGTAGGATCGAAACC	45.8994	41.146	23.4204	0.229759
TAC/AG-AT:gap0_2952	GGTTTTAACTCTTTGTGTCATTGGCCTAGGG	9.88603	15.5688	8.36441	0.229196
TAC/AT-AT:gap0_4177	GGTTGTAATTCTCTGTTTTTATGATGGGAACG	12.7106	15.5688	8.36441	0.229196
TAA/AG-AT:gap0_673	GGCACGTTTGAACGCGTTCCATTCATTCCATA	13.4168	15.5688	8.36441	0.229196
TAC/AG-AC:gap4_2621	GGTTTACAGAACCACCCTGTACGCGATAGAAG	28.9519	15.5688	8.36441	0.229196
TAC/AG-AC:gap2_1560	GGTTTATCAACGTGTTTTTCACTTCGAACTCA	36.7195	36.6978	20.911	0.227641
TAC/GG-AA:gap0_4376	GGAGTTTTTGAACGCACTTTAAATCTGTGTAA	38.1318	42.258	24.2568	0.22675
TGG/GT-AG:gap1_5661	GGTGACTGAATTTGATTTTTAGAATCCTGAAT	434.985	429.253	254.278	0.22602
CAC/GC-AC:gap5_311	GGATTTTCTGTCACTGTGGCACGGTGCAGGCT	45.8994	26.6893	15.0559	0.225844
TAC/AG-AC:gap4_2588	GGAATTTTTGAACGCACTGTACAAAAACGTTT	55.0793	53.3786	30.9483	0.225508
TAT/GC-AT:gap3_5333	GGTTCCCACCTGCGCTCTCCATGGTCGGCCAA	0.706145	5.56027	2.50932	0.224426
TAT/AG-AC:gap0_4774	GGTTTTCTCAAACGCACCTCACGACTACGAAA	2.11843	5.56027	2.50932	0.224426
TAC/AG-AC:gap3_1750	GGAAAATAAAACCACTTTTCACATGTCAAGCC	5.64916	5.56027	2.50932	0.224426
TAC/AC-AT:gap0_1073	GGTTTTTAATCTTCGTTCTCATTTCACAATAG	7.06145	5.56027	2.50932	0.224426
TAC/AG-AT:gap0_3760	GGCTATTTCGAGATTTTTGTATCAGTCAGCCA	7.06145	5.56027	2.50932	0.224426
TAC/AG-AC:gap3_1595	GGTATATCTCACTTTTTCCTACCGAGATTCAC	7.76759	5.56027	2.50932	0.224426
TAC/AT-AC:gap3_4130	GGTTTTGAAAAACAACCTGTACTGTAGAAAAT	9.17988	5.56027	2.50932	0.224426
TAT/AG-AT:gap4_5157	GGTATTTCAAACCCGTTGTTATCCTTCAACTC	9.17988	5.56027	2.50932	0.224426
TAT/GC-AG:gap0_5279	GGAATAACACGCTGTTTCCCAGTTCACAACCA	9.88603	5.56027	2.50932	0.224426
TAC/AG-AA:gap0_1149	GGCACCTAATGTTTGTTTTCAAGTAGACGGTG	13.4168	5.56027	2.50932	0.224426
TAC/AG-AA:gap0_1135	GGTTAAGAAAACCACCCTGTAAGACAACGAGG	14.1229	5.56027	2.50932	0.224426
TAC/AG-AT:gap0_3111	GGTCTGTAAAACCACCCTGTATTCAGGCGATT	52.2547	48.9304	28.439	0.223546
TAC/AA-AT:gap0_882	GGTTTTAGAACTGTTTTTCCATTCGTGTTGAT	31.7765	60.0509	35.1305	0.223017
TAC/GC-AT:gap0_4339	GGCTTTTCCTGAATGCTTTCATAATAAATTCT	3.53072	11.1205	5.85509	0.222801
TAT/GG-AT:gap2_5434	GGTTCCAACGCATTCCCCCCATTATTTCTCAT	4.94301	11.1205	5.85509	0.222801
TAC/AG-AT:gap0_3766	GGCTTGCAAAACCGCCTTTCATTCAGCGACGA	8.47374	11.1205	5.85509	0.222801
TAC/AG-AC:gap4_2382	GGTTTGTTCAACTTTTCTGTACAACAACTTAT	11.2983	11.1205	5.85509	0.222801
TAC/AG-AT:gap0_2900	GGTTCAGGAAACCATTCTGTATGAAACCGCAG	11.2983	11.1205	5.85509	0.222801
TAT/AG-AT:gap4_5161	GGCTAGCACACGCCTGCTTTATTGCACAGATC	15.5352	11.1205	5.85509	0.222801
TTT/GT-AG:gap1_5683	GGAACTTTTATTTTGCTTTCAGGGCCATACTC	16.9475	11.1205	5.85509	0.222801
CAG/GT-AG:gap3_374	GGCAAAATTTTATCTATTTCAGTGCGCAACGC	23.3028	11.1205	5.85509	0.222801
TAC/AG-AT:gap0_3568	GGTGTTTCTACGCGCTGGGTATTTGGACCAGG	50.8424	71.1714	41.8221	0.222649
TAC/AG-AC:gap2_1399	GGCTTACGACTCGTTTTCTCACTGGACCGTAT	716.737	568.26	339.595	0.222561
TAC/AG-AT:gap0_3263	GGTATTTTTGAACGCTCTCTATTTTTTCAACG	76.2636	230.195	137.176	0.222288
TAC/AG-AC:gap2_1413	GGATGCCATCATTCTTTTCCACCACTTAACAA	2.11843	16.6808	9.20086	0.222144
TAA/AG-AT:gap0_666	GGTTTTTGCAACGAATTTTTATTGACCGATCT	3.53072	16.6808	9.20086	0.222144
AAT/TG-AT:gap3_204	GGCGCGAACCCAATTTGTTTATTTGGAACAAT	12.0045	16.6808	9.20086	0.222144
TAC/AG-AG:gap0_2818	GGCATTTTCGAACGCTTTGTAGCCACGGCGGT	23.3028	16.6808	9.20086	0.222144
TAC/AG-AT:gap0_3625	GGCATCTCCAACTGCTGTTTATTTCGACATGG	14.829	22.2411	12.5466	0.22179
TAC/AG-AT:gap0_2969	GGTTAGGAAAACCACCCTGTATGCGAGTCAGA	31.0704	22.2411	12.5466	0.22179
TAC/AG-AC:gap2_1409	GGATTCTGACCTTTCGTTTCACTGTTTTCTTC	65.6715	149.015	88.6628	0.221592
TAC/AG-AT:gap0_3445	GGTCTCAACATTCTTGCCCCATTCATGAAACT	14.829	27.8013	15.8924	0.221568
TAC/AG-AT:gap0_3682	GGTTTGCAGAACCATCCTGTATTTTGGACGAG	29.6581	33.3616	19.2382	0.221415
TAC/AG-AT:gap0_3385	GGTTGTCCAACCTGTTTTCCATCTCAGAACAG	187.835	333.616	199.909	0.220686
TAC/AG-AT:gap0_3176	GGCACGAACCGTCTGTCTCTATTCCAACTCGA	928.581	2594.42	1561.64	0.22024
TAT/AG-AC:gap0_4918	GGTTTGAACGTTGTTTTTCTACGACTGGGACG	723.092	449.27	270.171	0.219595
TAC/AG-AT:gap1_3923	GGTGTTTTCGACCGCTCTGTATATGTAACAGC	61.4346	56.7147	33.4577	0.219037
TAC/GC-AT:gap0_4364	GGTTTCTCCAACATTTCGTCATCTGGTAGGAA	62.1407	56.7147	33.4577	0.219037
TAC/AG-AC:gap2_1251	GGTGTCCAGCTGTTCCTTCCACTCGACAGCTC	24.0089	107.869	64.406	0.218669
TAT/AG-AC:gap0_4937	GGCTTGTTCACGTTGTTTGTACTCCGGATATG	1141.84	776.214	468.407	0.218625
TAC/AG-AC:gap3_1761	GGAATTTTTGAACGCACTCTACCGTTGCATAT	91.0927	102.309	61.0602	0.218566
TAC/AG-AC:gap5_2759	GGTTTTTCAACTCGCTGTTTACCCTTCGACGA	20.4782	40.0339	23.4204	0.218418
TAC/AG-AT:gap0_3342	GGTTTTGTCTAGCTGTTTTCATTGGAACGTGA	136.286	131.222	78.6255	0.218105
TAT/GG-AT:gap3_5485	GGCATTTTTCAACGCACTGTATTTCGTGTCCG	208.313	222.411	133.831	0.218046
TAT/AG-AT:gap2_4988	GGTCTTGTTGAACTTTTTCCATGCCAGGTAGC	208.313	143.455	86.1535	0.217489
TAC/AG-AC:gap3_2087	GGTTTTTTTGAACGCACTGTACGACGACCCAA	68.4961	63.3871	37.6399	0.21736
TAA/CC-AT:gap0_696	GGTTTCCAACTCTTGCGCCCATTCTCGGAAAA	17.6536	57.8268	34.2941	0.21706
TAT/GG-AT:gap2_5443	GGTTCAAACCGTCGTTTTTCATTTCGACATAA	12.0045	23.3531	13.3831	0.216989
ATT/GT-AG:gap0_254	GGCTAATTTGTTTTTATTTTAGTGGGACTTGC	149.703	110.093	66.0789	0.216567
TAC/AG-AC:gap3_1991	GGCTGATTTTGACTTTCTGTACTGGATTATGA	700.496	1224.37	743.596	0.216118
TAT/GC-AT:gap3_5329	GGTTTCATCACTGATCTCCTATCACATCATCA	9.17988	17.7929	10.0373	0.21598
TAC/AG-AT:gap0_3439	GGCAATTCAATATGTCCGGTATGAAATGGAAA	33.895	17.7929	10.0373	0.21598
TAC/AG-AT:gap1_3912	GGTTATTTGATCACTGTTTCATACTTTGCACC	560.679	634.983	385.599	0.215744
TAC/AG-AT:gap0_3337	GGTTTTTGTGAACGCACTGTATTTGCCGCGAC	396.853	484.855	294.427	0.215482
TAA/AC-AA:gap2_621	GGTTTTGAACTCTTTTCCTCAAGCAAATTTTC	38.1318	53.3786	31.7848	0.214621
TAC/AG-AT:gap0_3010	GGATGCTCACACCTTCGTTTATGCACAGCGAA	4.23687	12.2326	6.69153	0.214188
TAC/AG-AT:gap1_3972	GGCAATAACCAACGTGCTTCATAACCGAATGG	16.2413	12.2326	6.69153	0.214188
TAC/AT-AT:gap0_4173	GGCTTTTATTCACGCGATGTATGCCACGGGAA	18.3598	12.2326	6.69153	0.214188
TAC/AG-AC:gap2_1449	GGTTTTACTATTTCCCTGTCACTGCGGCCTAG	18.3598	47.8183	28.439	0.213959
TAC/CG-AC:gap3_4258	GGAATTACGACTCACCCGGTACATGGTAGGTG	44.4871	47.8183	28.439	0.213959
TAC/AG-AT:gap0_3671	GGTTATTTTGAATATGCTGTATGACTTTGAGT	885.506	820.696	501.865	0.212925
AAG/GT-AG:gap2_54	GGATTTTTCTTTTTCAATTCAGTCGGCAAGCA	12.0045	24.4652	14.2195	0.212637
TAC/AG-AT:gap0_3086	GGTTTTTTTCAACGCACTGTATTCCCCGCGCG	24.0089	24.4652	14.2195	0.212637
TAT/GG-AG:gap0_5407	GGTTTTCTACTTTTCTTTCTAGCGGCTGACTC	33.895	24.4652	14.2195	0.212637
TAT/AG-AT:gap3_5124	GGCGATGTGAACCCCCTGCTATTCCTGCAAAT	285.989	500.424	306.138	0.212326
TAC/AG-AT:gap1_4048	GGCATTCTTGAACGATCTGTATAAAGGATTTG	295.169	315.823	193.218	0.211666
TAC/AG-AT:gap0_3556	GGTATCCCGAACGTACTGTATCGATCGCTGC	1692.63	1127.62	692.573	0.211215
TAC/AA-AT:gap0_981	GGCTCTATAGATTGTGTCCATGCCAATTATT	21.1843	31.1375	18.4017	0.210653
TAC/AG-AC:gap2_1469	GGATATTTTCAACCTTTTTCACGTCCGAATGC	2.11843	6.67232	3.34577	0.210126
TAC/AA-AG:gap0_856	GGTTTCAAAACTTTTTCTTCAGTCCAAATGGC	2.82458	6.67232	3.34577	0.210126
TAT/GG-AG:gap1_5416	GGTGTTTTTAACGCTTTTTCAGGCTTGGTCTT	4.94301	6.67232	3.34577	0.210126
TAC/AG-AT:gap0_3400	GGTTCTCAAAACCAACTGTCATGAAACCCTCT	5.64916	6.67232	3.34577	0.210126
AAG/CT-AC:gap4_42	GGTTGGTAACCCTGGCTTCCACGCTTGTTCCT	5.64916	6.67232	3.34577	0.210126
TAC/AC-AT:gap0_1076	GGTAAAACAAACCGTTCCCCATTTATCGACCC	11.2983	6.67232	3.34577	0.210126
TAC/AG-AC:gap2_1405	GGTCTCTCTAACTGTTTTCACCCGGAGGCGT	12.7106	6.67232	3.34577	0.210126
TAT/GC-AT:gap2_5307	GGTTTTACACTATTTTTCTCATCGCGGGATCG	16.9475	6.67232	3.34577	0.210126
TAC/AG-AT:gap0_3378	GGTAACCACGAACGCGGTGTATTTATTGCGCC	432.867	765.093	470.917	0.210064
TAC/AG-AT:gap0_3090	GGATTTTTTTAACGCACTGTATTTCGCCTGTC	147.584	185.713	113.756	0.209951
TAC/AG-AT:gap0_3067	GGACAAATCCCCTCTGTTTCATGGTTTCAATT	45.8994	50.0424	30.1119	0.209692
TAC/AG-AC:gap2_1461	GGTTATTTTCATTTCCCTGCACTCCAAAACTC	14.829	37.8098	22.5839	0.209339
TAT/AG-AC:gap0_4873	GGTGAATTTGAACTTGCTCTACGCTTCAGTTC	125.694	174.592	107.065	0.209289
TAC/GG-AG:gap1_4446	GGTTTTTCCAAATCTCGCGTAGGCATTTCGAA	72.7329	70.0594	42.6585	0.207786
TAC/AC-AT:gap0_1072	GGCTGTGAAACTTCGTGTTCATGTCACCATGT	64.2592	51.1545	30.9483	0.207706
AAT/GC-AT:gap2_134	GGTTGTTGACCTTTTGATTTATCCTCCGAACT	245.032	159.024	97.8636	0.207482
TAC/CG-AT:gap0_4282	GGAATCAATCGATCTTTACATAGACCAATTT	60.0223	57.8268	35.1305	0.207165
TAC/AG-AT:gap0_3279	GGTTTTTCAACTGTTTCCTCATTTCAACGCCG	3.53072	13.3446	7.52797	0.206956
CAG/CG-AT:gap0_340	GGATTTCTGACCAACTTCCCATGAGTCTTCCT	4.23687	13.3446	7.52797	0.206956
TAC/AA-AT:gap0_871	GGTTTTCAATCTTCTTCTTTATGAATGGGCTC	6.3553	13.3446	7.52797	0.206956
CAT/GT-AT:gap5_488	GGTCGTTTACCCATTGCGTCATCTCCAAGAAA	8.47374	13.3446	7.52797	0.206956
TAC/GG-AG:gap0_4433	GGAATGACCGCCCCGTTCCCAGCAATTCCCGT	10.5922	13.3446	7.52797	0.206956
TAC/GG-AT:gap0_4472	GGTTTTCAAAACATTCGTGAATCTGCATTACA	12.0045	13.3446	7.52797	0.206956
TTT/GT-AG:gap0_5682	GGCGAATAATTTAAAATTTCAGCTGCCTGAAC	76.9698	71.1714	43.495	0.206378
AAG/GT-AG:gap2_66	GGATTGATTTATAAATTTTCAGACCGCGATCT	79.7944	71.1714	43.495	0.206378
TAC/AG-AT:gap0_3536	GGATTTTCTAAACGCACTGTATCGATGCTTTT	312.116	379.21	235.04	0.206343
TAC/AG-AT:gap0_3053	GGTTTAACGCGATTCCCTGTATTATTATGATT	139.111	221.299	137.176	0.205321
TAC/AG-AC:gap4_2521	GGTAATTTCGAACGCAATGTACAAACGAATCC	41.6625	65.6112	40.1492	0.205229
TAC/AT-AG:gap1_4171	GGTTTTTCAGCACTGTCCTAGAACTTTCTAA	55.7854	65.6112	40.1492	0.205229
TAC/AC-AT:gap0_1074	GGTTGGACTTTGGGTTTCGTATTCCTTACATC	95.3296	183.489	113.756	0.204774
TAC/AG-AG:gap1_2878	GGTTCAGCTAATTTTTGTGTAGACTCGAAGCT	413.801	288.022	178.998	0.204756
CAT/TC-AT:gap8_496	GGTTTTTTCCACACTGTGCATTCCCTTCGAA	15.5352	33.3616	20.0746	0.204639
TAC/AG-AT:gap0_3624	GGATATTTTTAGCGTACTGTATTGAAAACGCA	370.02	401.451	250.096	0.204225
TAG/GT-AG:gap3_4639	GGTAACTTTCATCTTTTTTTAGACCGTGAACA	102.391	118.99	73.6068	0.204188
TAC/AG-AT:gap1_3901	GGTTTCACACTGTTTCCTCTATAACTGCGACA	50.1363	53.3786	32.6212	0.204
TAC/AG-AC:gap7_2776	GGCTCAACTGTCGCCTCTCTACAAGTGCAACT	1081.81	1507.95	945.179	0.202529
TAC/AA-AA:gap0_744	GGCTAAATAAACCACTCTGTAAGTCCGGCTTG	63.553	61.163	37.6399	0.20233
CCG/GT-AG:gap2_509	GGCCATTTGTTTATTTTTTTAGGACTTTGCAT	102.391	61.163	37.6399	0.20233
TAC/AG-AC:gap3_1636	GGTATTCGTAGTCCGCCTGTACCTCAAAAGCG	1030.27	719.499	450.842	0.202289
TAC/AG-AC:gap2_1217	GGATTGAAAACTTTCTGTTCACGATTATGAAT	35.3072	41.146	25.0932	0.202079
TAC/AG-AC:gap4_2606	GGATTTTTCGAACTCACGGTACAAACCACCTG	93.9173	122.326	76.1162	0.201821
TAC/AG-AT:gap0_3696	GGTATTTCCAATCCGTGTTTATTCTCGCAAGA	17.6536	27.8013	16.7288	0.201725
TAC/AA-AT:gap0_901	GGCTCCAAACACCATTTTTCATTCCAAATTCG	2.82458	21.129	12.5466	0.201395
TAC/AG-AG:gap1_2858	GGTTAGAATAACCACCCTGTAGAACAAAATTT	14.829	21.129	12.5466	0.201395
TAC/AG-AC:gap3_1580	GGTTAATTCGAACGCCCTGTACGACGCGAATT	1119.95	1149.86	722.685	0.201252
TAC/GG-AT:gap0_4465	GGATGTTTGATCAACTGTTTATAACCAAGATT	168.062	151.239	94.5179	0.200762
TAG/CG-AT:gap5_4601	GGCTTTTCGACTCGTTTTCTATTCCGAGCAGT	35.3072	55.6027	34.2941	0.200607
TAC/GG-AT:gap0_4484	GGTTTCTCGCACCATTCCGTATTTGCTCGCGC	23.3028	42.258	25.9297	0.199926
TAC/AG-AC:gap5_2739	GGTGCATAGGCCTCTCCTGTACAAGGTTGACG	30.3642	42.258	25.9297	0.199926
TAC/GC-AC:gap6_4312	GGTTTTTTCCACACTGTGTTACGGCTGTAATC	74.1452	70.0594	43.495	0.199727
TAT/GC-AT:gap2_5309	GGTCCAAACCTCTTTTCCCCATAACGCCAACT	2.11843	7.78438	4.18221	0.19939
TAC/AG-AC:gap2_1455	GGATTTTTCAAACGCCCTTCACTCGTCTTCCA	2.82458	7.78438	4.18221	0.19939
TAC/AC-AC:gap3_1004	GGTTTGCAAAACCACCCTGTACGTCGGAGTTT	3.53072	7.78438	4.18221	0.19939
TAT/AG-AT:gap2_5086	GGTTTTCCTGACTTTCTTCCATGTTGTAGCAA	3.53072	7.78438	4.18221	0.19939
TAC/AG-AT:gap0_3688	GGTTTTTCTAACTGTCTCTCATTCGAAACTGG	4.23687	7.78438	4.18221	0.19939
TAC/AG-AT:gap1_3982	GGATTTGAATAGCTTTGGTATAACATGTTCC	4.23687	7.78438	4.18221	0.19939
TAC/AG-AT:gap1_4005	GGTTCTGACCTTTGTCCCCCATAACTAGCGGT	4.23687	7.78438	4.18221	0.19939
TAT/AG-AC:gap0_4826	GGAATTTTCAAACGCGCCCCACGCAGTATCAG	7.76759	7.78438	4.18221	0.19939
AAT/GC-AG:gap0_127	GGTAACCGCCCTTTTTTCTCAGTGAATAAAAA	13.4168	7.78438	4.18221	0.19939
TAC/AG-AT:gap5_4105	GGATTTAATTTATTTTCTGTATTGGTTGAACC	17.6536	7.78438	4.18221	0.19939
TAC/AG-AC:gap4_2291	GGTATTTTCAACTCTGTCGTACAATTTTTGCC	81.9128	223.523	140.522	0.199308
TAC/AG-AC:gap3_1782	GGTTTTCATATCGCGCTGTACCCCTTCTGGT	287.401	293.582	184.854	0.199177
TAT/CG-AC:gap2_5224	GGCTTTTTCAACTCTATTCTACCGCGATCAAC	27.5397	43.3701	26.7661	0.197888
TAT/AG-AC:gap0_4893	GGCATGTCAAACCACCTTTTACTCTCTTCAAA	38.1318	100.085	62.7331	0.197835
TAC/AG-AC:gap3_1878	GGTCCCACAAACCCCCTTGTACGAAAATATTC	2.82458	22.2411	13.3831	0.197509
TAC/AG-AC:gap3_2128	GGTTCCCAAAACCATCCTGCACACACGAACGC	4.23687	22.2411	13.3831	0.197509
TAC/AG-AT:gap1_4073	GGTGGCTATCTGTTTCTTTCATAAAAGAGAAC	27.5397	22.2411	13.3831	0.197509
TAC/AG-AC:gap3_2002	GGCTTGTTTCAACGCGCTGTACGTTCGAAATA	28.9519	22.2411	13.3831	0.197509
TAC/TG-AT:gap0_4553	GGTTGTATATTTCTGTGCGAATCCGGAAACTC	141.935	165.696	104.555	0.196948
TAC/AG-AT:gap0_3323	GGCTTATTTTTACGCTCGTTATTGGCTCAAAA	182.185	160.136	101.209	0.19616
TAC/AG-AG:gap1_2845	GGATCAAAAAACTACCCTGTAGATCATCGATT	97.448	87.8523	55.2051	0.196094
TAC/AA-AC:gap3_816	GGTTTTTGAAAACAGTTTGTACCTGGCTGAGA	36.7195	73.3956	46.0043	0.196066
TAC/AA-AC:gap3_797	GGTCTGACTTATTTCTTTGTACGCAACCACCT	86.8558	58.9389	36.8034	0.196024
TAC/GG-AT:gap1_4489	GGTATTTGTTGACCCTCTGTATGTCATGTGCT	66.3776	44.4822	27.6026	0.195957
TAC/AG-AG:gap1_2842	GGTCATTCCTATGTTTCTGTAGACTTATCTTC	308.585	458.166	291.082	0.195926
TAT/AG-AT:gap3_5092	GGTTTTTTTGAACGCACTGTATCTGTGTTCTT	28.2458	30.0255	18.4017	0.195829
TAT/GC-AT:gap7_5378	GGATTCTGTACCACTGTGCTATGATGGTCCCT	45.1933	30.0255	18.4017	0.195829
TAC/CG-AT:gap1_4290	GGTCTTAAAACTTTTTCGTATCCAACAGAAA	9.17988	15.5688	9.20086	0.19549
TAC/AG-AC:gap2_1243	GGTCTCAAACCACTTTGTTCACGGTGCTGAAA	14.829	15.5688	9.20086	0.19549
TAC/AG-AC:gap2_1366	GGCATTTCCAAACGTATTCCACGACGAAAAGA	16.9475	15.5688	9.20086	0.19549
TAC/AG-AC:gap3_2046	GGAATTTTCGAACACACTTTACTTCGGTTGAT	63.553	66.7232	41.8221	0.195411
TAC/AG-AC:gap4_2557	GGTTGACTAAACATTCCTGTACCGCTTTGTTA	471.705	653.888	416.548	0.195084
CAC/TG-AC:gap5_336	GGCAGTTTTTCACCCTGTGCACTGTGAAACAA	81.2067	105.645	66.9153	0.193679
CAC/AG-AT:gap0_295	GGTTTTTCACAACCGAATTCATGATCGATCTG	14.1229	31.1375	19.2382	0.193203
TAC/AG-AC:gap5_2708	GGTTGAGAAAAACACCCTGTACGGCTGGAAAT	132.049	182.377	116.265	0.192849
TAC/AG-AC:gap2_1550	GGAGTTAGCAACATTTCTCCACGGAATCAAAG	14.829	76.7317	48.5136	0.192741
TAC/AG-AC:gap3_1981	GGAATTTTCAAATGCACTGTACCTGCACGAAA	45.1933	38.9219	24.2568	0.192714
TAC/AG-AC:gap4_2531	GGTCACCGTATCTCTTTCCTACGTGAATCAGA	48.0179	46.7063	29.2754	0.192381
TAC/AG-AT:gap0_3096	GGATTTTCAAAATTTCTCGCATTCACCAACCG	7.76759	1.11205	0	0.192017
TAC/AG-AT:gap0_3143	GGTTTATAAACGCAGTTTCCATTCCGGCCACA	7.76759	1.11205	0	0.192017
TAC/AT-AC:gap4_4154	GGATTTTTTGAACGCGCTGTACAACGTTATTT	55.0793	194.609	124.63	0.191069
TAC/GG-AG:gap0_4405	GGTTTTCACAGCTTCCTGCTAGTACTGTCCAG	4.94301	8.89643	5.01865	0.191031
CCC/GT-AG:gap1_507	GGCTTTTTCTATTCATTTCCAGGCAACGCAGA	7.06145	8.89643	5.01865	0.191031
TAC/AG-AC:gap2_1466	GGAATTCAAAATTTTCTCTCACGCCAAGCAAC	7.06145	8.89643	5.01865	0.191031
TAC/AG-AC:gap2_1471	GGAACAGTCTTCCCCCTTCCACGAAGCTTGGA	7.76759	8.89643	5.01865	0.191031
TAT/AG-AT:gap4_5179	GGCATTTCTAACGCGCCTTTATCCCTTGTCGA	7.76759	8.89643	5.01865	0.191031
TAC/AG-AC:gap4_2550	GGTTAATAAAACCACTCTGTACAAAAATGTAT	10.5922	8.89643	5.01865	0.191031
TAC/AG-AT:gap0_3612	GGTTGACCTTTTTTCTCTTTATTCTCAACTCA	5.64916	16.6808	10.0373	0.190867
TAC/AG-AC:gap2_1392	GGTATTTTCACGCTGTTTCACGCATTCGCGG	8.47374	16.6808	10.0373	0.190867
TAC/AG-AC:gap2_1184	GGTTATTTCCAACTCACTCCACGCCGAGACAT	11.2983	16.6808	10.0373	0.190867
TAT/TC-AC:gap0_5545	GGTATCAATGCGTGTTTTTCACGGATCCGACT	16.2413	16.6808	10.0373	0.190867
TAC/AG-AT:gap0_3702	GGCTCAAAATCCTTTTTCCATTCCAAGTAAA	9.17988	24.4652	15.0559	0.190799
TAT/CG-AC:gap0_5217	GGCTTAAAACCCCCGTGCGCACGGCCGAACCA	16.2413	40.0339	25.0932	0.190739
TAC/AG-AC:gap3_1795	GGTTTTTTGAACGCACTGTACGGTTCCTGCA	62.1407	63.3871	40.1492	0.190703
TAC/AG-AG:gap1_2844	GGTTTCAACGTGTCTTCCGTAGATGTTCCTTG	207.607	211.29	135.504	0.190657
TAT/TC-AT:gap2_5547	GGCTGTTTCTAAGTCGGTTCATGCGTCACCAA	115.102	213.514	137.176	0.189911
TAC/TG-AT:gap1_4567	GGTACAACTGTTTGTCGTTTATTCTTGAGAAT	490.771	437.037	281.881	0.189365
CAT/GT-AG:gap0_471	GGAACTCTATTTATTTTTACAGCATGGCTTAC	28.9519	41.146	25.9297	0.188874
TAC/GC-AG:gap1_4333	GGTTTCTACACGTTGGCTTCAGGTTTACTGAC	448.402	618.302	399.819	0.188573
TAC/AG-AC:gap3_2258	GGAAATTTCGAACCCACTGTACCTGGTGGAAG	130.637	145.679	93.6814	0.188491
TAT/AG-AT:gap2_4987	GGATTTGTTACTCACTGTTCATGAAATCGGGT	213.256	170.144	109.574	0.18833
TAT/GC-AT:gap2_5302	GGTTCCCACACTAATTCTCCATAACCAAATGA	8.47374	25.5772	15.8924	0.187883
TAC/AG-AG:gap1_2841	GGAATTCCGACCCCGCTGCCAGATAGCAGCCC	11.2983	25.5772	15.8924	0.187883
TAC/AA-AT:gap0_870	GGTATTTTCTGAGCGCTTTTATTACCGTGCAC	28.2458	25.5772	15.8924	0.187883
GAG/GT-AG:gap2_546	GGATTATTTTACATTTGTTTAGACGGAAAGTA	114.395	123.438	79.4619	0.187474
TAC/AG-AC:gap4_2520	GGTTATTTGTAGGCCCCTGTACGATATTTGGT	516.192	434.813	281.881	0.18716
TAT/AG-AC:gap0_4742	GGTTAATTCAAACGCGTTTTACTTGATAGATA	129.225	132.334	85.317	0.187088
TAC/AG-AT:gap0_3458	GGTATTGAACTCGCTCCTTCATCCATCATGGG	944.116	989.728	643.223	0.186682
TAC/GG-AG:gap0_4418	GGTTTATCCAATCCGTTTTTAGCTGGGAACAG	985.072	834.04	543.687	0.185284
TAC/AG-AC:gap3_2094	GGTTAATTATTTCTCTCTTTACTGGAAACTGC	24.7151	26.6893	16.7288	0.185209
TAC/AG-AC:gap3_1675	GGAATTTTTGAACGCATTGTACTTTGGATGTT	81.9128	94.5246	61.0602	0.184882
TAC/AG-AC:gap2_1563	GGTATTTCAAACTTTGTGTCACGGCGAAGTCT	108.746	94.5246	61.0602	0.184882
TAC/AG-AC:gap3_1857	GGTTTTATGGAACGCACTGTACTTGCAGGACG	261.274	128.998	83.6441	0.184568
CAC/GT-AG:gap0_326	GGTTATAATTTTTTTTCTTCAGCTGGGACTAT	31.7765	61.163	39.3127	0.184378
TAA/AG-AC:gap0_645	GGATTTCTTAACGCTTTTTCACTGTCCGAAAC	4.23687	10.0085	5.85509	0.184337
AAT/AG-AT:gap3_110	GGTGCCCAACTCACTTTTTTATATAAAAAAAC	7.06145	10.0085	5.85509	0.184337
TAC/AG-AT:gap0_3274	GGTATGCAAACTCATTCTCTATTACCCGCCAC	8.47374	10.0085	5.85509	0.184337
TAG/GC-AT:gap2_4616	GGTTTACAACTGTTGTCTTCATGCAATTTTAC	9.17988	10.0085	5.85509	0.184337
TAT/AG-AC:gap0_4851	GGAGTTTTTGAACGCCCTGTACGACGAAGCTC	9.88603	10.0085	5.85509	0.184337
CAG/GT-AG:gap3_365	GGAATTCTCCCATTTTTTCAGATTCTACAAC	16.9475	10.0085	5.85509	0.184337
TAC/AG-AC:gap2_1504	GGTTTTCTCAAACTGTTCCCACCGCTGGCGCA	18.3598	10.0085	5.85509	0.184337
TAC/TG-AT:gap0_4558	GGTTTCTCTCATCTCACTGTATAACAGTAGCG	65.6715	121.214	78.6255	0.184187
TAC/AA-AT:gap0_874	GGTTATCTGATTCGCGTTTTATGAAGAAATCG	100.273	70.0594	45.1678	0.184045
TAT/GG-AT:gap4_5502	GGAATTTTAGACTGTCTGTTATCGTTACGGTT	392.617	336.952	219.984	0.183817
CAG/GT-AG:gap3_362	GGACAATATTTCAAACTTTCAGTGTCTACGCA	14.1229	18.9049	11.7102	0.183205
TAT/GT-AT:gap4_5534	GGAGTAAACACACTTTCTCTATTATTGATTTT	14.1229	18.9049	11.7102	0.183205
TAC/AG-AC:gap3_1695	GGATTGACCTTCCCGTTCGTACTCACACGGCA	20.4782	18.9049	11.7102	0.183205
AAC/GC-AT:gap0_30	GGTTAAATAACCACGTTCTTATCGGGAAGTTG	38.1318	18.9049	11.7102	0.183205
TAT/GA-AG:gap0_5251	GGACGTCTTAACTTTTCTCGAGTTCACCGAGC	133.461	157.912	102.882	0.183178
AAT/GC-AT:gap3_158	GGACAAAACCGCCGGTTTCATGGTTTGAGCT	567.74	483.743	317.011	0.182601
TAC/AG-AC:gap4_2421	GGTTGGCAAAACCAGTCTGTACGCTCGGTTCA	112.983	90.0764	58.5509	0.182028
AAT/GC-AG:gap1_130	GGTGAGAAAGTCTGTGCGCCAGGTAAATTTCC	28.2458	152.351	99.5365	0.181888
TAC/AG-AT:gap0_3389	GGAATTTCCAACATGCTGTATCCGACTGTTA	149.703	223.523	146.377	0.181823
AAT/GC-AT:gap3_154	GGTGCAAAAACTCGCTTCCCATGGAGTCGATC	25.4212	55.6027	35.967	0.181037
TAC/AG-AT:gap0_3327	GGTTAATCCACTCCTCTTCCATCGGCGGCGGC	135.58	154.575	101.209	0.181004
TAC/GA-AT:gap0_4296	GGTCACTGCTAACGCGCAGTATTTTCTGCGGC	22.5966	46.7063	30.1119	0.180919
TAC/AG-AC:gap3_1850	GGAGTTTTTGAACGCTCTGTACGTTGACAACG	56.4916	46.7063	30.1119	0.180919
TAC/AG-AC:gap4_2331	GGAATGATCAAACCGACTGTACAATAGTTCGG	1458.19	1705.89	1124.18	0.180853
TAC/AG-AT:gap0_3065	GGATTTTTTGAACGCAATGTATTTGGTGGCAT	50.1363	118.99	77.7891	0.180805
TAC/AG-AT:gap0_2982	GGAATTTATTGACGTGCTGTATTTACCCAATC	1885.41	2271.93	1499.74	0.180182
TAC/AC-AC:gap4_1041	GGTGATTTCAAACCCTCTGTACGTTGTTGAAA	332.594	284.686	187.363	0.180111
TAC/AG-AT:gap0_3785	GGACGCTTTCAACGCGCTGTATCTTCACCCAA	9.17988	20.017	12.5466	0.179995
ACG/GT-AG:gap1_215	GGTGTTTTCTTTTAATTTGTAGATATCGGTGT	34.6011	20.017	12.5466	0.179995
TAC/AT-AC:gap4_4159	GGTTATGTTTAGCGTTTTGTACAACTGGCAGA	158.883	84.5161	55.2051	0.179662
TAC/AG-AC:gap3_1614	GGAATTTTTGAACGTACTGTACTTGACACTTT	100.273	185.713	122.12	0.179651
TAC/AG-AT:gap0_3604	GGAATTTGTGAACGCACTGTATGTTGCCACCG	151.115	149.015	97.8636	0.179613
TAC/AG-AC:gap3_1774	GGTTGAAAAAACCATTCCGTACTTCAACTCAG	122.163	122.326	80.2984	0.17917
TAC/AG-AC:gap3_1627	GGTTATCATTTCTGTCTTTCACAAACTGGTTT	4.23687	11.1205	6.69153	0.178855
TAC/AG-AT:gap0_3516	GGTTTTCTATTTGCTGTTGAATCCATCGAAAA	7.06145	11.1205	6.69153	0.178855
TAC/AG-AT:gap0_3810	GGAAATTTCAACATTCTGCCATTGTCAACAAA	7.76759	11.1205	6.69153	0.178855
TAC/AG-AT:gap0_2986	GGTAAATCCATCATTTTGTTATTCGACGTAAA	9.17988	11.1205	6.69153	0.178855
ATG/GT-AG:gap1_245	GGATTATTTTTTTCATGTTTAGTCGTCACTCA	10.5922	11.1205	6.69153	0.178855
TAC/AG-AC:gap3_1665	GGAAATTTTCAAACGCATGTACTCATTTTGGG	11.2983	11.1205	6.69153	0.178855
TAC/AG-AT:gap0_3724	GGATCTCTTAATTCTGTTTCATTTTCGAATCC	12.7106	11.1205	6.69153	0.178855
TAC/AG-AC:gap3_2124	GGTTTGAATAATCTTCCTGTACGTGATTTTGA	129.931	132.334	86.9899	0.178847
TTG/GT-AG:gap1_5671	GGTTATTCATTTACTTTTTAGTTGGACATAG	148.997	104.533	68.5882	0.178752
TAC/GC-AT:gap0_4366	GGTTTATCAATGTTCGTGTTATAACAATGATC	48.0179	30.0255	19.2382	0.178379
TAC/AG-AT:gap0_2976	GGTTTTTTCAAACGCGTTGTATGTCGAGTTCA	28.9519	40.0339	25.9297	0.177534
TAT/GC-AT:gap2_5310	GGATGACCTTTGCTTTTCCCATTGACGGCGAA	47.3117	87.8523	57.7145	0.17745
TAC/AG-AT:gap0_3250	GGTTTTATCAAAACTGTTTTATTTTCGGATCC	33.1888	21.129	13.3831	0.177114
TAC/AT-AG:gap7_4172	GGTTTTTCAGCACTGTCTTAGAACTTTCCAG	67.0838	50.0424	32.6212	0.177015
TAC/AG-AG:gap0_2823	GGATTTTTTGAACGCACTGTAGCTGTTTCGAA	554.324	388.107	257.624	0.176839
TAC/AG-AT:gap0_3756	GGAGAGTCACTTTCTGTGTCATTCCGACATTT	98.8603	98.9728	65.2424	0.176561
TAC/AA-AC:gap3_785	GGTTCAAGAAAACCGCCTGTACGCTGGATTTA	50.1363	31.1375	20.0746	0.176427
TAC/AG-AT:gap0_3617	GGAATTTTGAACGCGTTGTATGATGCGAACT	82.619	90.0764	59.3873	0.176069
TAC/AG-AT:gap0_2939	GGTTGACGTGGGTTCTCGTTATTCAACGCCAA	26.8335	41.146	26.7661	0.176059
TAC/AT-AC:gap2_4125	GGTATTTTCGAACTTTGTGCACCTCCTTCGAG	173.005	288.022	191.545	0.175649
TCC/GT-AG:gap0_5634	GGTTGTGCAAAATTGTTTTCAGAAATGAGCAG	21.1843	71.1714	46.8407	0.17556
TAC/TG-AT:gap0_4548	GGCTATTTCAAACCGTTCCCATGTTGACGATG	225.966	271.341	180.671	0.175035
TAA/AT-AC:gap0_683	GGACGTGATTTTTTTTCCTACGCGACGTGAT	46.6056	72.2835	47.6772	0.174736
TAC/GC-AC:gap3_4306	GGCATTTTCCACACTGTGTCACGTGTTCTGGC	138.404	193.497	128.812	0.174493
TAT/AG-AT:gap2_5003	GGTTATTCATAACTGTCTCCATTCCAGCGAAT	4.23687	12.2326	7.52797	0.174284
TAC/AC-AG:gap0_1058	GGCTTTCAAAACCACCTTTCAGCACAATCCTC	4.94301	12.2326	7.52797	0.174284
TAC/AG-AC:gap3_2246	GGTTTGCAAAATCACCCTGTACTGATCGGAAA	5.64916	12.2326	7.52797	0.174284
TAC/AC-AT:gap0_1103	GGTCCAAAACCACTTGTTCTATTTATCCCAAA	7.06145	12.2326	7.52797	0.174284
TAT/AG-AT:gap2_5048	GGCCCCAACATTTTGTTCCCATTGGCAACCTC	7.06145	12.2326	7.52797	0.174284
CAT/GT-AT:gap2_482	GGTTCTCTCAAACTCGCTTTATTGGGCAGTAT	12.7106	12.2326	7.52797	0.174284
AAC/AG-AT:gap1_27	GGATTTTTCAAACGCTTTTTATACACGTCGTG	13.4168	12.2326	7.52797	0.174284
TAC/AG-AT:gap0_2993	GGAAATTCCAGAATATTTGTATGTTTTAGCAG	14.1229	12.2326	7.52797	0.174284
TAC/AG-AC:gap4_2527	GGATTTTTTGAACGCACTGTACAAACAATTAT	14.829	12.2326	7.52797	0.174284
CAT/GC-AG:gap0_415	GGTGATAATTATGCGCTTTTAGTACGAAACAA	19.7721	12.2326	7.52797	0.174284
TAC/AC-AC:gap7_1052	GGTTTTCCATACTGTGTGGTACAATGAACTTG	120.751	93.4125	61.8967	0.174127
CAT/GC-AT:gap3_433	GGACTTTATGAAATTTTGCCATTCGACTCCAT	101.685	83.404	55.2051	0.174043
TAC/AG-AT:gap0_3376	GGCTAACTGACTGTTCCCTCATTGTCGACCAG	3789.88	3640.86	2438.23	0.174013
TAC/AG-AT:gap0_3772	GGACTTTCTAAACTTTCTGTATTTCGGCAAGA	165.944	215.738	143.868	0.173975
CAA/AC-AG:gap0_257	GGTTTGGCATCTCTATTTCCAGCGTGTAGCCG	13.4168	53.3786	35.1305	0.173611
TAC/AA-AC:gap5_854	GGTTAGGAAAACCGGCCTGTACGAGAATCAGG	288.107	125.662	83.6441	0.173364
TAC/AG-AT:gap0_3367	GGATTATTTCAACGGGCTGTATTTCGAGCTTA	777.466	475.959	318.684	0.173313
TAC/AG-AT:gap0_3136	GGCTCACGAAACCGCCCTTTATTTCAACCCAC	2.11843	2.22411	0.836441	0.172961
TAC/AG-AC:gap2_1543	GGTATTAAAAACCAGCCTTCACGCGCCAATCG	5.64916	2.22411	0.836441	0.172961
TAC/AG-AC:gap4_2479	GGTTAAGAAAACCAACCTGTACATCAAAGGAC	7.06145	2.22411	0.836441	0.172961
TAC/AG-AC:gap2_1345	GGTTTGTCTAAACACCTTCCACGCGCTTCGAG	8.47374	2.22411	0.836441	0.172961
TAC/TG-AG:gap0_4534	GGCATTTGAACATGCGTGGTAGGTGTTACCAA	8.47374	2.22411	0.836441	0.172961
TAC/AG-AC:gap3_1564	GGTTTGCATAACCGCCTTGTACGAAGGACTTA	9.17988	2.22411	0.836441	0.172961
CAG/GG-AG:gap4_349	GGCGTTTTTCGACACTTTGCAGCCACGATCGA	35.3072	33.3616	21.7475	0.172915
TAC/GA-AT:gap1_4300	GGTTAATAAAACCTTCTCGTATGCTTCCTTTG	55.0793	86.7402	57.7145	0.172041
TAC/AG-AA:gap0_1136	GGTGTTTTCAATTCGACTGTAAGGAATTTTTT	334.713	298.03	199.909	0.172009
TAT/TG-AT:gap3_5592	GGATTTCTAAACTCTGCTGTATGATCGCTGCA	200.545	224.635	150.559	0.171888
TAC/GC-AG:gap0_4328	GGCGTTTAAAGCTGTTCGTTAGAGTTCCCGTC	240.795	194.609	130.485	0.171438
TAC/GG-AT:gap1_4490	GGTTCTGACCGTTTTTGTTCATGCTAGTGTGC	201.251	185.713	124.63	0.170959
TAC/AG-AT:gap1_4016	GGTTCCGATCTTTTTTCTTCATAACCGTCGCC	5.64916	13.3446	8.36441	0.170412
TAC/AC-AT:gap1_1122	GGATTTAAAAATCACCCTGTATAGATCAAGAT	10.5922	13.3446	8.36441	0.170412
ATG/GT-AG:gap1_244	GGTTGTTTATCTTCAATTTAGAACAAGACAA	12.0045	13.3446	8.36441	0.170412
TAC/AG-AC:gap3_1954	GGAGTTCATTTCTGTTTTCTACTCGCAATCGT	259.155	310.263	209.11	0.170011
TAC/AG-AT:gap0_3454	GGTTGTTTCAACTTTATGTTATCTAGCGGAGT	20.4782	24.4652	15.8924	0.170007
TAC/TG-AT:gap0_4554	GGCAAAAACCGTTTTCCCCCATCGAGTGCTAG	27.5397	24.4652	15.8924	0.170007
TAC/AA-AT:gap0_962	GGAATTTTGAACATGTTGTATGTAAATGGTG	45.1933	35.5857	23.4204	0.169841
TAC/AG-AC:gap3_2168	GGCTAATTTACAACTGTTTTACTCGGTCGGAG	2351.46	1307.78	884.119	0.169705
AAT/GC-AG:gap0_121	GGCTCATTTTGAACGCTTTCAGTGCCTCTGCG	97.448	81.1799	54.3687	0.168981
TAC/AG-AT:gap0_3868	GGTATTTCCGATCGCGTTGTATTTTCAGCAGT	9559.79	6828.01	4627.19	0.168916
TAC/AG-AT:gap0_3840	GGATGTTTAAACGCGCTGTATTGATTTTATT	147.584	309.151	209.11	0.168462
TAC/AG-AT:gap0_3041	GGTTACAAACTTTTGTTCTCATCTTCCTCAAA	9.88603	25.5772	16.7288	0.16804
TAC/AG-AT:gap0_3265	GGTTTCTTAGTGTCTGTTTCATGCTCCGAGCG	139.111	152.351	102.882	0.167808
TAC/AG-AT:gap0_3406	GGAATTGTCGAACGCACTCTATGCGAGTTTGA	956.826	673.905	457.533	0.167568
TAC/AG-AT:gap0_3831	GGTTCAGCTCACCCCTCTGTATTTATCAACAG	4.94301	37.8098	25.0932	0.167129
TAC/AG-AT:gap0_2984	GGCTCAAACGCATTTGTTCATCCCTCCTTTG	4.94301	14.4567	9.20086	0.167092
TAC/AG-AC:gap2_1388	GGTCCAAACACCCTGTCCCCACGCTGTGGCCA	6.3553	14.4567	9.20086	0.167092
CAA/GT-AG:gap0_259	GGACCATTTATTTATTTTACAGCTGCCCTGGG	7.06145	14.4567	9.20086	0.167092
TAA/GG-AG:gap0_724	GGTTTCACTATGATCTTTCCAGTTTTTATGTG	10.5922	14.4567	9.20086	0.167092
TAC/AG-AA:gap0_1159	GGTTTTTGAGACTCAACTGTAACAAGCCATCT	22.5966	14.4567	9.20086	0.167092
TAC/AA-AC:gap4_828	GGTATTCTCAACGCACTGTACATGAAAGCGG	574.802	544.906	370.544	0.166736
TAC/AA-AT:gap0_957	GGCTTTTAACTTGTTGTCGCATGTCGAAGTAG	254.212	167.92	113.756	0.166701
TAC/AG-AG:gap0_2836	GGCATTTTTGAACGTGCTGTAGGATCCGGTGC	868.558	855.169	582.163	0.166532
TAT/CA-AT:gap3_5209	GGTTTCCACGTTTTTTCCTCATCTGCGAATTC	11.2983	26.6893	17.5653	0.166234
TAT/GG-AT:gap3_5473	GGCGAATTTTAACACTTTCCATGCAACATTCG	12.7106	26.6893	17.5653	0.166234
GAG/GT-AG:gap3_558	GGCACTTTTTTTCAATACCTAGGGCGAACCAG	50.1363	26.6893	17.5653	0.166234
TAT/GG-AC:gap2_5398	GGTTTTCAAAACTGATTTCTACGGCAACTCGA	328.357	266.893	181.508	0.165925
TAC/AG-AG:gap1_2879	GGTTTACCGACCTTCTCCTCAGACCCTGGGCA	554.324	448.158	305.301	0.165801
TAC/AG-AG:gap0_2834	GGTTTTTACGATTATCTGTCAGGCGCCACCGC	38.1318	51.1545	34.2941	0.165704
GAG/GT-AG:gap4_564	GGTGTTCCTCTCTCGTTTTTAGGTGTGTAAAA	101.685	221.299	150.559	0.165447
TAA/AG-AC:gap0_652	GGTCTTCCCAAACCTTCTTTACGGACCTGGCT	100.979	101.197	68.5882	0.164935
GAG/GT-AG:gap2_548	GGATTGCTACCATTTCATTTAGATTCCTGAAT	43.781	40.0339	26.7661	0.164719
TAT/TG-AC:gap2_5567	GGTTTTCAACCGTCGTTTTCACTGTCTGGCCG	122.163	139.007	94.5179	0.164632
TAC/AG-AC:gap3_2154	GGAATATTTGAACGCATTGTACGTTCCGAAGC	37.4257	27.8013	18.4017	0.164569
TAC/AG-AC:gap2_1495	GGATCGGAACCTATTGTCCCACTGCCTGAATC	548.675	300.255	204.928	0.164553
TAC/AG-AC:gap6_2773	GGTGCAAAACCACCCTGTTTACGATGGCGACT	7.06145	15.5688	10.0373	0.164212
TAC/AG-AT:gap0_3647	GGCATTTTTAAACGCACTTTATTCACTCAAAA	7.76759	15.5688	10.0373	0.164212
TAC/AG-AT:gap0_2906	GGATTTCGTAACCTTTCTCTATCGTCCGACGT	2218.71	2374.24	1626.88	0.164001
TAT/AG-AC:gap0_4782	GGTGTCTTCACTCCCTTTTCACCCGGTCGCGA	64.2592	53.3786	35.967	0.163936
TAC/AA-AC:gap2_750	GGTCAACAGAACCTCTCTTCACTGGTCAATGA	195.602	216.851	148.05	0.163911
TAC/GG-AT:gap1_4493	GGCTGTCTTAACGTGCCCGTATGAATTCCAGA	307.173	356.969	244.241	0.163697
TAC/AG-AC:gap3_2099	GGTCTATAAAACCGTCTTGTACTACGACGAAA	76.9698	92.3005	62.7331	0.163387
TAC/AG-AG:gap0_2820	GGAATTGTTGAACGCGCTGTAGTGCCGCTTTC	666.601	1314.45	902.52	0.162985
TAT/GC-AT:gap3_5335	GGCTAATGTAATCTTGGTGTATCTATCACTCT	381.318	1046.44	718.503	0.162909
AAT/AG-AC:gap0_102	GGTTGACTAATCGCTGACGAACTCGAGTTTTT	15386.2	17722.8	12190.3	0.162496
AAT/GC-AT:gap5_164	GGTTAAAACTATGTCTTCTCATGCCGTTAACC	0.706145	3.33616	1.67288	0.162222
TAC/AG-AG:gap0_2833	GGTTCTCACAACCATTTTTCAGTCCAGCAACC	2.11843	3.33616	1.67288	0.162222
TAT/AG-AC:gap5_4977	GGTTAATGCTAACCCCCTTTACTCCAGCTGCC	2.82458	3.33616	1.67288	0.162222
TAC/AG-AT:gap0_2980	GGATTTTTCACCATGTGACCATTTCTCCGGAA	3.53072	3.33616	1.67288	0.162222
GAT/GT-AG:gap2_592	GGAATCTCCCAAACTGCGCCAGGTTTTGTTTA	7.06145	3.33616	1.67288	0.162222
TAT/AG-AT:gap3_5152	GGTCAACAACCTTCTTTTTTATGGATTCGCAA	7.76759	3.33616	1.67288	0.162222
TAC/AG-AT:gap0_3496	GGTGTTTAAAACTTTTTCGTATTCTAGCCATG	9.17988	3.33616	1.67288	0.162222
TAC/AG-AT:gap0_3146	GGTATTGAAAACCCCCCTGTATTACAACGAGC	43.0748	43.3701	29.2754	0.161566
TAT/AG-AT:gap2_5079	GGTCAAACCGGCTGTTTCTCATTTCCTACGCC	122.869	179.041	122.957	0.161016
TAC/AG-AC:gap2_1235	GGCCTGAACCTGTTTTTTCCACTGGGTCTCAC	2.11843	44.4822	30.1119	0.16062
TAC/AG-AC:gap3_1965	GGCTTTTCTTCAGTTTTCTTACTCTTTCCGGA	11.2983	44.4822	30.1119	0.16062
TAT/AG-AT:gap3_5131	GGTTTTTCATTCTGTTCGGTATCAAGATCACT	38.838	44.4822	30.1119	0.16062
TAT/GA-AT:gap3_5260	GGTTCGTAACCTATCCTCTTATTCTCAATTTT	5.64916	31.1375	20.911	0.160275
TAC/AG-AT:gap0_3204	GGTGATTTTGAACGCACTTTATTTAAACTCAA	62.1407	58.9389	40.1492	0.160105
TAC/AG-AT:gap1_3957	GGATGAAACGCGCTGTTTCCATACCGCTGAAT	194.19	58.9389	40.1492	0.160105
ACG/GT-AG:gap1_213	GGACAATTTTATTTATTTACAGACACTTCTTC	74.1452	156.8	107.901	0.159848
TAT/GG-AT:gap4_5493	GGTTTTCTTCACACTGGCCTATTGTCTCATTA	4.94301	17.7929	11.7102	0.159465
AAG/GT-AG:gap3_71	GGACTCCCATTTTCTATTTCAGGCTTCCCAGA	21.1843	17.7929	11.7102	0.159465
TAT/GT-AA:gap0_5512	GGATCTTCAAACCAATCTGTAAATCGCCGATT	24.0089	17.7929	11.7102	0.159465
TAC/AG-AC:gap2_1537	GGTTATTTCCATCGTACTTCACGCTAGCAATG	66.3776	74.5076	51.0229	0.159241
TAT/GA-AT:gap2_5255	GGCATTTCCATTCATTTTTCATACGACTATAA	13.4168	32.2496	21.7475	0.159038
TAC/AG-AT:gap0_3890	GGTTACCTACCGTCTGTTCCATCTGCACAGAT	19.0659	46.7063	31.7848	0.158864
TAC/AG-AT:gap0_3791	GGTATTTATGAACGTTCTGTATGATGCATTAA	184.304	264.669	183.181	0.158377
TAC/AC-AT:gap0_1079	GGTTTAGTCTGAATTTGAGTATTGAAGAACTG	336.831	177.929	122.957	0.15834
TAC/AG-AC:gap4_2561	GGTTTTCAAACGCGTTGGCTACTTCCGTCCAT	244.326	338.064	234.204	0.158275
TAT/AG-AT:gap4_5164	GGTTGTTCAACATTCTGTTTATCTCTTGGCAA	278.221	280.238	194.054	0.158238
AAC/AG-AT:gap0_19	GGTTGTGAACCTAAACTTCCATGTCGCGAATT	273.278	265.781	184.017	0.158227
TAA/GT-AG:gap0_737	GGATTTAAACATTTTGTCTTAGTTGAGCAACT	52.9609	47.8183	32.6212	0.158047
TAT/AG-AT:gap2_5058	GGATCTTCCTGACCTTATTCATCTTGTTACAC	12.7106	33.3616	22.5839	0.157881
TAC/AG-AT:gap0_3253	GGCAACTGAACTTTTTGTATTTGCAAAGGCT	132.049	123.438	85.317	0.15733
TAC/AG-AT:gap0_2998	GGTTATGTGAAACCGACTGTATCACGAGTTGA	968.831	753.973	525.285	0.15646
TAC/AG-AC:gap3_2013	GGAATTTCCGACCGCACTGTACTTCGGCGGAC	38.838	51.1545	35.1305	0.155809
TAC/AG-AT:gap0_3270	GGATTTTCAAAACGAGCTCTATGAGTCGACCA	26.8335	20.017	13.3831	0.155715
CAG/GC-AG:gap3_342	GGTCACAACTCTGTCTTTTCAGCTGTCGTCGT	838.194	445.934	311.156	0.155453
TAT/GG-AG:gap1_5417	GGTTCACGCTTTCTCCCGCTAGGAAAAGAATG	1.41229	4.44822	2.50932	0.155328
TAT/AG-AT:gap3_5122	GGCTTTCCTGACGTTTTTCTATTCAACAGCCC	2.11843	4.44822	2.50932	0.155328
TAC/AG-AT:gap0_3000	GGTCGTTTTCAACGTTCTGCATTCCCGCAAGA	2.82458	4.44822	2.50932	0.155328
TAC/AG-AT:gap0_3699	GGCACAATAAAACTGTTCCCATTCCACCGCTT	2.82458	4.44822	2.50932	0.155328
TAC/GG-AG:gap0_4441	GGTCGTAAACTTTTTTCCCCAGTAACCGGAGG	2.82458	4.44822	2.50932	0.155328
TAC/AG-AC:gap3_1646	GGATTTTTTCCACGTTCCGTACTCCCAATTTT	3.53072	4.44822	2.50932	0.155328
TAA/AC-AC:gap0_625	GGATGCAAAACCACCTTTCCACCCTCGAATCC	3.53072	4.44822	2.50932	0.155328
TAC/AG-AC:gap3_2072	GGAATTTCTAACGCCCTCGTACGAAACGGCCA	7.06145	4.44822	2.50932	0.155328
TAC/AG-AT:gap0_3491	GGTCAACACTTTTTTTTTCTATGTGGCATGGA	7.06145	4.44822	2.50932	0.155328
TAT/GG-AT:gap3_5450	GGATTTCCCAACGTATTTTTATACAGAGTTGA	7.06145	4.44822	2.50932	0.155328
TAC/AG-AT:gap0_3341	GGTATAACCCCCTTGCCTCCATGCGTTTTTAA	7.76759	4.44822	2.50932	0.155328
TAC/AG-AA:gap0_1129	GGTTTAAACAGCCTGTTTTCAAGTAATAAATT	9.17988	4.44822	2.50932	0.155328
TAC/AG-AT:gap0_3561	GGCAGTTCAAAAACCCGTTTATCTCGCTAAAA	10.5922	4.44822	2.50932	0.155328
CAT/GC-AT:gap4_438	GGTTCAACTAAGTGTTTCCCATGACGCGTCAA	11.2983	4.44822	2.50932	0.155328
TAC/AG-AT:gap0_3386	GGCAATTTTTATTTTTCTGTATGAGCAGCATC	32.4827	36.6978	25.0932	0.154825
TAC/AG-AT:gap1_4026	GGACTTCATGAACCCGCGGTATATGCGACTGC	174.418	246.876	172.307	0.154668
TAA/AG-AC:gap0_655	GGTTTTCTACTCTATCTTTCACTTGACGACTT	9.17988	21.129	14.2195	0.15412
TAC/AG-AC:gap2_1552	GGTTCCTTCACACTGCCCTCACGTCCTCGTGA	11.2983	21.129	14.2195	0.15412
TAC/AG-AT:gap0_3291	GGCTTATTCAAACCCTCTGTATTTGGATGCGA	24.7151	21.129	14.2195	0.15412
CCG/GT-AG:gap3_512	GGAATTTACAAATTGATTTTAGGTGACCTGAA	341.068	220.187	153.905	0.153857
TAC/GG-AT:gap0_4479	GGACAATTTCAACTCTCTGTATCAGAAGCAAA	36.0134	54.4906	37.6399	0.153844
TAC/AT-AC:gap4_4157	GGCATTCTTGAACGCATTTTACTACCTCGGAA	39.5441	54.4906	37.6399	0.153844
TAC/GG-AC:gap3_4393	GGTCAGCAAAACCAATCTGTACTCTCAACAAT	69.9083	122.326	85.317	0.153463
TAC/AA-AT:gap0_940	GGTGAACTTTTTTTTTCTCCATGGAAAGCAGT	15.5352	22.2411	15.0559	0.152676
TAC/AG-AT:gap0_3665	GGTTCGACAGTATTTCCGTTATCACATCCGGC	42.3687	56.7147	39.3127	0.152663
CAT/GC-AG:gap0_413	GGTTATTAAGCTTGGCTTCCAGCTGAACTTTG	273.984	160.136	112.083	0.152657
TAC/AG-AT:gap0_3490	GGTATTTTTTAACGCATTGTATGTCAGAACTC	168.769	212.402	148.887	0.152579
TAC/AG-AC:gap3_2035	GGCGATTTTTAACGTACTGTACGATTCATGGC	5543.24	5382.34	3787.41	0.152561
TAC/AG-AG:gap1_2843	GGTATGATCTTCTGTCTCCAGAATTGCGATG	3169.18	3173.8	2233.3	0.152518
TAC/AG-AT:gap5_4075	GGTAATTTCCAACTTTCTGTATTCCTCAAAAT	41.6625	181.265	127.139	0.152021
TAC/AG-AC:gap3_1867	GGCAATTTTTTACGTTCTGTACGAAGGAAAGA	439.222	252.436	177.326	0.151937
TAC/AG-AT:gap5_4078	GGTGTGTTTTCAACTGTTTTATCTCGAAGCCG	1094.52	980.832	690.901	0.151808
TAC/AC-AT:gap0_1106	GGTTATGTTAAACTCCGTGTATTGTCCAACGA	230.203	254.66	178.998	0.151684
GAT/GC-AT:gap3_578	GGAATTCCTAACCATCTTTCATGGTACCTCTG	28.9519	41.146	28.439	0.15151
TAT/AG-AC:gap0_4878	GGTTTTAACTGTTTCCCCCTACTTGATCAAAT	10.5922	23.3531	15.8924	0.151363
TAT/AA-AC:gap0_4684	GGTGTTTGAACTCGTTTTCCACCCAAGAAACA	16.2413	23.3531	15.8924	0.151363
TAC/AG-AT:gap0_3880	GGTTATTTTGAACTCATTGTATTTTCGCGACT	144.76	95.6366	66.9153	0.151297
TAC/AG-AC:gap4_2537	GGTTTCTAATTACTGTGCTTACAATCGACCTG	51.5486	77.8438	54.3687	0.151203
TAT/AG-AT:gap2_4994	GGAATTCCACGATTCTGTCCATTACTCAATAA	153.94	296.918	209.11	0.151043
TAC/AG-AC:gap4_2416	GGTTTAGAAAACCACCGTGTACACTTTCAGCG	1.41229	5.56027	3.34577	0.150527
TAT/GG-AC:gap1_5392	GGTTTTCAAACTGACCTCTCACGCTTGCAGTT	1.41229	5.56027	3.34577	0.150527
TAC/AG-AC:gap3_1654	GGACCTCCAACGCCTTTCCCACAAAAGGCGGT	2.11843	5.56027	3.34577	0.150527
TAT/AA-AC:gap0_4675	GGATTTTTAACCGCGTTCCCACGGCGTCAGTT	3.53072	5.56027	3.34577	0.150527
TAT/AG-AC:gap0_4936	GGTTTCAAACTCACTGTCCCACGTCTGGGCCA	4.23687	5.56027	3.34577	0.150527
TAC/GC-AT:gap0_4355	GGATTTTAACGCTTTCTCTCATCCAAGTATGA	6.3553	5.56027	3.34577	0.150527
TAC/AG-AT:gap0_3655	GGTTATATAAACCACCCTGTATTGTCCAGCTG	7.76759	5.56027	3.34577	0.150527
TAC/AA-AT:gap0_890	GGAATTTTTGAACGCACTCTATTTTCCAACAC	8.47374	5.56027	3.34577	0.150527
TAC/AG-AT:gap0_3622	GGCGCAAAACCACCCTGTTTATCTATTCACAA	9.88603	5.56027	3.34577	0.150527
TAC/AG-AC:gap3_1851	GGATTGTGAGCGTTTTGTACGTCAGCAGTAT	14.829	5.56027	3.34577	0.150527
TAC/AG-AG:gap0_2794	GGTTTTCTTGAACTTGCTGTAGTAGGAATCAG	15.5352	5.56027	3.34577	0.150527
TAT/AG-AT:gap2_4990	GGCTATTTAAAACGCGCTTCATTCAATCGCCT	15.5352	5.56027	3.34577	0.150527
TAC/AG-AA:gap0_1142	GGTTAAGAAAACCACCTTGTAAGCGAATTCGA	16.2413	5.56027	3.34577	0.150527
TAC/GG-AG:gap0_4421	GGTTTTCGAACGCGCCTTCAGATTCAAATTC	21.8905	5.56027	3.34577	0.150527
TAC/AG-AT:gap0_3586	GGTATAATCAAAACTGTTCCATTCTCCGAATA	821.246	601.621	424.912	0.150426
TAC/AG-AT:gap0_3240	GGTGTTTCAACATTTCGTGTATTCGTCGACGT	686.373	679.465	480.117	0.150291
TAC/AG-AT:gap1_3965	GGTTTGCAGAACCACCCTGTATAACTCTGGAC	22.5966	24.4652	16.7288	0.150164
TAC/AG-AC:gap2_1373	GGTTACTCATCTCTGTTTTCACGCGAGCCAGA	31.0704	24.4652	16.7288	0.150164
CAT/GG-AT:gap3_465	GGCCTCTCAACCCTATGTTTATGTCGATGTGA	37.4257	43.3701	30.1119	0.150104
TAT/AG-AT:gap3_5098	GGTTGAAATTCTGTCTTTCTATTCAAAAAAAG	44.4871	62.275	43.495	0.150079
CAT/TG-AC:gap0_498	GGTCTGAACCCCTCTTTCCTACGGAGTAACCC	61.4346	83.404	58.5509	0.149358
TAT/GC-AG:gap0_5276	GGCTTCAAACCGCTCGTTTCAGCTTAGAACCG	499.244	394.779	279.371	0.149269
TAC/AG-AC:gap4_2340	GGCTAGGGAAACCACCCTTTACTCGACTAGTT	67.0838	103.421	72.7704	0.149197
AAG/GT-AG:gap3_78	GGTAAATTTTCAATATTTTCAGGACTCCGAAT	305.761	221.299	156.415	0.149091
TAT/CC-AT:gap8_5215	GGAGTCGTAAACCCTGCGGTATCCTATTGCCG	25.4212	25.5772	17.5653	0.149065
TAT/AG-AT:gap4_5173	GGTTTAACTGTCTTTCTGTATACCGTCCGAA	91.0927	84.5161	59.3873	0.149018
TAC/AG-AT:gap0_3548	GGAATTTTTTAACGCACTGTATGATTGTTCGA	179.361	124.55	87.8263	0.148859
TAC/TG-AT:gap1_4565	GGATTTTTGAACGTTGTGTATTTGAACAGCA	76.2636	105.645	74.4433	0.148655
TAC/AG-AC:gap4_2496	GGCGTCTCGAACGCGTTGTTACGAAAAATCGA	16.9475	26.6893	18.4017	0.148053
TAC/AG-AT:gap1_3905	GGAATTTTATAATTCGCTGTATAACTGCATCG	62.8469	26.6893	18.4017	0.148053
TAC/AG-AA:gap5_1177	GGATTTATTGAGCAATCTGTAAGAAACTACCA	127.106	90.0764	63.5695	0.147446
GAG/GT-AG:gap2_551	GGCAATAATAATCTCCTTTCAGTCACTTATCA	25.4212	48.9304	34.2941	0.147141
TAC/AG-AC:gap2_1309	GGATTTTTGAACGCACTGTCACTTCATAACTC	20.4782	27.8013	19.2382	0.147119
TAC/GG-AT:gap0_4459	GGATTTCAAACCTTCCTTCCATAATAAAAATC	0	6.67232	4.18221	0.146992
TAT/GG-AC:gap1_5389	GGTATTCCCAACACTCCTCACGCCAAAATGC	4.23687	6.67232	4.18221	0.146992
TAC/AG-AC:gap4_2372	GGAATTTTTGAACCCACTGTACAAAACAGTTT	4.94301	6.67232	4.18221	0.146992
TAC/AT-AC:gap2_4111	GGTATTTTCCACTTGATGTCACGCCAAAACAT	4.94301	6.67232	4.18221	0.146992
TAC/AG-AT:gap0_3518	GGTTCGAACCCATTTTCTCTATTTCGGAGCTG	6.3553	6.67232	4.18221	0.146992
TAC/AG-AC:gap2_1226	GGTCAAAACCCCTTTTCCCCACGACATCTCCC	7.76759	6.67232	4.18221	0.146992
TAC/AG-AC:gap3_2210	GGTTTTACAAACCACCTTGTACGTCGGCAAAA	7.76759	6.67232	4.18221	0.146992
TAC/AG-AC:gap4_2387	GGTTTTTTTTCACACTGTCTACTGGGGCACTT	8.47374	6.67232	4.18221	0.146992
TAC/AG-AT:gap0_3637	GGCTATTTTACACGTTTGTTATGGTTTCTACG	9.17988	6.67232	4.18221	0.146992
CAG/GC-AT:gap0_345	GGTTCGCCAACCTTGTCGTATTTAACAATCA	9.88603	6.67232	4.18221	0.146992
TAC/AG-AC:gap4_2652	GGATTTTTCAAACGCTTTTTACGCCACTGAAT	9.88603	6.67232	4.18221	0.146992
TAG/GG-AG:gap2_4621	GGTTTTTGCAATCCACCCGAGACGCCTGAGT	10.5922	6.67232	4.18221	0.146992
TAC/AG-AT:gap0_3838	GGTTTCTCAACGTTTTTTTTATCTGTGGGGCA	13.4168	6.67232	4.18221	0.146992
TAC/GC-AT:gap0_4360	GGTTATTACAAACTGATTCTATCCAGTGATGT	15.5352	6.67232	4.18221	0.146992
TAC/AG-AT:gap1_4012	GGTTATTTGAATCGCTCTGTATAACAACAACC	304.348	201.282	143.031	0.146636
TAC/AG-AT:gap0_3246	GGATTCTCTACGCTCTTTCCATCCTTCGTTTT	17.6536	50.0424	35.1305	0.146626
TAC/AG-AT:gap0_3244	GGATTTTTAGAACGCACTTTATTTACTGTGGA	336.831	266.893	189.872	0.146567
TAC/AG-AT:gap0_3189	GGTTAGGGAAACCACTCTGTATCCCCTGGACG	492.183	419.244	298.61	0.146531
TAC/AC-AT:gap0_1105	GGATATGGAATTTTTGGGTATGAATCTCGAA	440.634	838.489	598.056	0.14634
TAC/AG-AT:gap0_2907	GGAAGTTTGACTTTTTTTGAATGACTTGAAAA	245.738	182.377	129.648	0.146291
TAC/CG-AT:gap0_4285	GGTCGATCCGAACGCGTTGTATTTCTCGACCA	31.0704	28.9134	20.0746	0.146254
TAC/AG-AC:gap3_2065	GGTGGTTTCAAACGCGCTGTACCTTTCAAGTC	398.266	448.158	319.521	0.146156
TAC/CG-AC:gap6_4272	GGCGTTTTTCCACACTTTGTACCGGCGGAAGT	48.724	73.3956	51.8594	0.146085
TAC/AG-AT:gap0_3295	GGTTTCTGACCCGATTGTTCATCTCTTGCTCA	98.8603	118.99	84.4806	0.14583
TAC/AG-AC:gap4_2344	GGAATTTTTGAACGGACTGTACAAAGGCTACG	171.593	120.102	85.317	0.145623
CAT/GC-AT:gap3_437	GGTCTATGACTTTGCCTTCCATCTGAACCAGC	799.356	824.032	588.855	0.145516
TAC/AG-AC:gap2_1364	GGATTTCCATCTTTTGCTTCACTGGACCCTGA	203.37	256.884	183.181	0.14551
TAC/AG-AC:gap3_1874	GGTCTTTTTGAACGCACTGTACGTTGAAGCTT	177.949	143.455	102.046	0.145504
TAC/AG-AC:gap3_2025	GGTTTTTCTTGACGCGCTGTACGACGAAGCCG	59.3162	30.0255	20.911	0.145451
TAC/AA-AC:gap2_761	GGTTTGCTATGTCCCTGTCCACGATTGAGATT	79.7944	192.385	137.176	0.145098
AGG/GT-AG:gap1_229	GGATTTGTCTTTCAATTTACAGAGCTTACTGA	259.861	308.039	219.984	0.145094
GAG/GT-AG:gap3_557	GGTAATTTCATGAAATTTCTAGGACAAATTCT	252.094	240.204	171.47	0.144955
TAC/TG-AT:gap1_4570	GGTTTATCACAACATTCTGCATTTTCTGGCAA	36.7195	31.1375	21.7475	0.144702
TAT/GC-AT:gap2_5299	GGATTTCTATCACTGTTCCCATAATAGCACAC	4.23687	7.78438	5.01865	0.14428
TAC/AG-AT:gap0_3522	GGTAATCATACCGTTTGCTCATCCAAGCTACC	5.64916	7.78438	5.01865	0.14428
TAC/AG-AT:gap0_3017	GGTTTTAACAACTCTGTTTTATTCGCAGCCCT	13.4168	7.78438	5.01865	0.14428
TGG/GT-AG:gap1_5660	GGCAATTCTTCATTCATTTTAGCGCAAAAACA	18.3598	7.78438	5.01865	0.14428
TAC/AG-AC:gap2_1473	GGAACTTAAACTTTTTGTTCACTTGGATGGTA	170.181	127.886	91.1721	0.144277
TAC/AG-AC:gap4_2457	GGCTTTAAAAACCGTCCTGTACACTAGACCTT	67.0838	80.0679	56.878	0.14422
TAC/AG-AC:gap2_1202	GGTTCGAAACTGTCTGTCTCACTCTCGATCAA	497.126	329.168	235.876	0.143697
TAC/AG-AT:gap0_3235	GGAGTTATTGAGCGCACTGTATGATCCGATAT	1869.87	1486.82	1068.14	0.143402
TAT/AG-AT:gap2_5042	GGTTTAGAGTCTTGTCTGTCATTCAACTGGAA	705.439	685.025	491.828	0.143397
TAC/AG-AT:gap0_3302	GGTCTCTGATTCCTGTTTCCATGACATGACGT	161.001	163.472	117.102	0.142806
TAT/AC-AT:gap2_4724	GGTGTACATCTGTGTCTTGCATCCAACTCCAC	14.1229	34.4737	24.2568	0.142738
ATG/GT-AG:gap3_249	GGCATTCACGACTTTATTTTAGGTTCAAAGAA	66.3776	61.163	43.495	0.142499
TAC/AG-AT:gap0_3638	GGAATTTTTGAACGCACTGTATTTACAGGTGC	44.4871	62.275	44.3314	0.142167
TAT/AG-AC:gap0_4927	GGTCTTTTTTCACTTTTTTCACTGCTGCACAA	1.41229	8.89643	5.85509	0.142133
TAC/AG-AG:gap0_2793	GGTTAGAGGTGACACCCAGTAGCTTCCACTTC	2.82458	8.89643	5.85509	0.142133
TAC/AG-AT:gap0_3304	GGCTTTTTTACATTTCTTCTATCCCGTCGAAC	3.53072	8.89643	5.85509	0.142133
TAT/AG-AC:gap1_4968	GGTTTAAAAATCCGCTTTCCACAATCATAATA	3.53072	8.89643	5.85509	0.142133
TAC/AA-AC:gap3_776	GGCATTTTCAAACGTTTTGCACATCCCATCAA	4.23687	8.89643	5.85509	0.142133
TTG/GT-AG:gap1_5673	GGCCACCTATTTTCTGTTCTAGCGGCCTTATT	7.06145	8.89643	5.85509	0.142133
TAC/AG-AT:gap0_3154	GGTTTCCTATTCCTGCTCTTATCAATCCTAGA	7.76759	8.89643	5.85509	0.142133
TAT/AG-AT:gap2_5011	GGTTTAAAACCGCGATTTTCATCAACTCGACG	8.47374	8.89643	5.85509	0.142133
TAC/GG-AT:gap0_4460	GGTTCCAAAACGCCGTTTTTATTTATCATGTT	11.2983	8.89643	5.85509	0.142133
TAC/AG-AT:gap0_3508	GGTGTGCAAAACCTCCCTGTATGATTATAATT	14.829	8.89643	5.85509	0.142133
AGC/GT-AG:gap1_227	GGAATAAAAAAATTACATTCAGGAACGCCAAT	15.5352	8.89643	5.85509	0.142133
TAT/GG-AT:gap3_5467	GGTTAGGAAAAACACCCTGTATTTGAAGGTGG	21.1843	8.89643	5.85509	0.142133
TAT/AG-AT:gap3_5112	GGCTAGCAAAACCTCCCTGTATGAGCGGAATG	186.422	117.878	84.4806	0.14182
TAC/AG-AC:gap5_2686	GGAATTTTTGATCGCTCTGTACGACGACAACA	451.227	363.642	261.806	0.141771
TAT/AG-AT:gap2_4999	GGATTTCTTGACCCGTTTCCATCTTTCAATGA	4.94301	10.0085	6.69153	0.140392
TAT/GC-AT:gap4_5366	GGTTTCCGACGCTTCTTCCCATGCCCAATTTT	4.94301	10.0085	6.69153	0.140392
TAC/AG-AC:gap3_1951	GGCATTTTTGAACGCAATTTACTCCCCGTTGA	6.3553	10.0085	6.69153	0.140392
ATA/GT-AG:gap0_241	GGTTATTCATTTTATTTTCAGCATCCGATAT	19.7721	10.0085	6.69153	0.140392
TAC/AG-AC:gap3_2008	GGTGGTTTTGAACGCACTGTACGCCGAGCGAA	448.402	308.039	222.493	0.140213
TAC/AG-AT:gap0_3503	GGTCATTTTGAACGTACTCTATTTGGAACAAT	395.441	438.149	317.011	0.139794
TAC/CC-AG:gap0_4246	GGTTATTCAATCACCGAGGCAGGCTTCTCGAG	103.097	41.146	29.2754	0.139737
AAT/TG-AT:gap4_205	GGTTATCGGACACCCGCTCATTGTTACAGAT	876.326	659.448	477.608	0.139609
TAA/AA-AT:gap0_618	GGTTTCCAAACCAGCTTCTCATCTTCCACTCA	2.11843	11.1205	7.52797	0.138951
TAC/AG-AC:gap4_2640	GGTTCAGCAAACCTCCCTGTACAAAAATTATA	2.82458	11.1205	7.52797	0.138951
AAT/TG-AT:gap2_197	GGAGTTTTCAACTCTTTCCCATCGTTCCCTTA	5.64916	11.1205	7.52797	0.138951
CAT/GT-AT:gap2_483	GGTGTAAAACCTTCGCCCTTATCCGGAACCGG	9.17988	11.1205	7.52797	0.138951
TAT/AG-AT:gap3_5106	GGATTTCTTAACGCTTCTGTATTTAAACCAGA	9.17988	11.1205	7.52797	0.138951
TAC/AG-AC:gap4_2294	GGTTAAGAAAACCGCCCTGTACAAAAAGTCGC	10.5922	11.1205	7.52797	0.138951
TAC/AG-AT:gap1_3950	GGTTAAGAAAACCACCCTGTATAAACTGTATG	19.7721	11.1205	7.52797	0.138951
TAC/AG-AT:gap1_4045	GGTTTTTTCACGCGCTGTGTATAATCTGGAAG	118.632	43.3701	30.9483	0.138936
TAC/AG-AT:gap0_3847	GGTTCAAATTATCTGTTTCCATCCGACTGTTG	85.4435	107.869	77.7891	0.138933
TAC/AG-AC:gap3_1585	GGAAATTTCGAACGCGCTGTACGCTTTACAGC	419.45	1076.47	781.236	0.138915
GAT/CC-AT:gap8_572	GGTGAATTACGCCTCTGTGATCCGTATCGAA	471.705	366.978	265.988	0.138884
TAC/AG-AC:gap3_2247	GGCACTCAAACTTCCGTTTACCTCAGAGCAA	117.926	141.231	102.046	0.138812
TAT/GG-AG:gap0_5409	GGTTCTTCCTAAACGTCTCCAGTTCAACCCGG	27.5397	44.4822	31.7848	0.138565
CAT/GT-AG:gap0_470	GGACTTTCATTTCTTATTATAGATCCTAGGTG	40.9564	44.4822	31.7848	0.138565
TAC/GG-AG:gap0_4408	GGCTTACCTATCGTTTTTCCAGCCTGAACCGA	1134.07	1205.47	875.754	0.138502
TAA/AG-AC:gap0_640	GGATTTTTTGAACGCACTGTACCTTGAAAATT	65.6715	80.0679	57.7145	0.138094
TAC/AG-AC:gap4_2607	GGTAATTTTTAACGCGCTGTACAACCGAGTGA	1894.59	1074.24	781.236	0.138018
TAC/AA-AG:gap1_866	GGTTATTTACCGTTTTGTCCAGATTCAGCTAT	50.8424	81.1799	58.5509	0.137898
GAT/GT-AG:gap0_585	GGACCTTTGATTTGTTTTATAGATTCGGATGA	135.58	116.766	84.4806	0.137772
TAT/AG-AC:gap0_4914	GGTTTTCAGCGCGTTTTCCCACGTCGGCCGAG	4.94301	12.2326	8.36441	0.137739
TAT/GG-AC:gap0_5382	GGTTAATTTCACCATTTTTCACTCGAGCCTCT	10.5922	12.2326	8.36441	0.137739
TAC/AG-AC:gap3_1852	GGAAATTTTGAACGCACTTTACGATAACTGCG	65.6715	48.9304	35.1305	0.137246
TAC/AG-AC:gap3_1573	GGAAATCACGACTTTTCTGTACTCCTGACGTT	3612.64	4478.24	3264.63	0.137201
AAT/AG-AT:gap2_105	GGATTTTTACCACAACCACCATCATCAACAAT	2.82458	13.3446	9.20086	0.136706
TAC/AG-AC:gap4_2508	GGATTTGTCATTTTCTGCCTACGCAGGCACTC	7.76759	13.3446	9.20086	0.136706
TAT/GC-AG:gap0_5289	GGCTGATCATTGTTTGCTCAGCTCGCGATAT	7.76759	13.3446	9.20086	0.136706
TAC/AT-AT:gap1_4236	GGTTTTTTTCAACGCCCTGTATAACCCGCAAA	9.88603	13.3446	9.20086	0.136706
TAC/AG-AT:gap0_3071	GGCCCGTTCTAACGCTTTTCATGTCATGATGC	15.5352	13.3446	9.20086	0.136706
TAC/AG-AT:gap0_3409	GGTAGTCAAAACCCCTTTTCATTGTCACAAGC	15.5352	13.3446	9.20086	0.136706
TAC/AG-AC:gap3_2126	GGTACCGTGAACCACCCTGTACTATCGAGTTT	16.2413	13.3446	9.20086	0.136706
TAT/AC-AT:gap3_4731	GGATCAAAAACTTTGTTTCTATGATCAGCGCT	31.0704	13.3446	9.20086	0.136706
TAC/AG-AC:gap3_1998	GGTATTTCTGAAAGTTCTGTACGAACCGGCGT	4465.66	3291.68	2405.61	0.136096
TAC/AG-AC:gap2_1224	GGTCTAAACTGTTTTTTCCCACGCTGTAAAAT	288.813	529.338	386.436	0.136051
TAT/TG-AT:gap3_5598	GGAATCTGAATTCTTCCTCTATGCGGGCGAAC	168.062	133.446	97.0272	0.136013
TAC/AG-AC:gap3_1693	GGTTCTCAAAACCACTTTTCACAACAAATTCT	2.82458	14.4567	10.0373	0.135814
TAT/AG-AC:gap1_4962	GGTCCAGCGCGTGTTCCCCCACAAGCTATTTC	4.23687	14.4567	10.0373	0.135814
GAC/GT-AG:gap0_535	GGTCTTTTTCATCCAATTTCAGTCTCGGCCGA	5.64916	14.4567	10.0373	0.135814
TAC/GT-AT:gap0_4504	GGTCGTTCAAAACCTTCCTCATCTACCGAATA	7.06145	14.4567	10.0373	0.135814
TAT/TG-AT:gap4_5604	GGTTTTGTTCACACTGTGCATTGACGTTATC	8.47374	14.4567	10.0373	0.135814
TAC/AG-AC:gap2_1220	GGAAATTCTAACCATTTGTCACCTCACTGGTA	12.7106	14.4567	10.0373	0.135814
TAT/AG-AT:gap3_5130	GGTATTGGTTAATTTTGTGTATCGTCAAAACC	21.8905	14.4567	10.0373	0.135814
TAC/GC-AG:gap0_4332	GGTTCTAACCTGCGTTTCTCAGTCATGCGTAA	23.3028	14.4567	10.0373	0.135814
TAC/AA-AT:gap0_941	GGAAATTTAACCTTTGGTTTATCTCGGACTCA	247.857	135.671	98.7001	0.135811
TAC/AG-AT:gap0_3582	GGAATTCCTATCATCTGTCTATGCTATGTCAC	93.9173	227.971	166.452	0.135197
CAG/GG-AG:gap2_348	GGTTTTTTTCAAACTGTGTAGAGCTTTCAGA	21.1843	15.5688	10.8737	0.135036
TAC/AG-AC:gap3_1952	GGTTGTCTAACTCTCTTTTTACTACTTGCGGA	111.571	149.015	108.737	0.134726
TAC/GG-AG:gap0_4425	GGCGATTTTGAACCTTCTCTAGCCTCAGCTCA	153.94	196.834	143.868	0.13453
TAC/AG-AC:gap2_1228	GGTTCATCAACCACCTTTTCACGTCAAACTCC	2.82458	16.6808	11.7102	0.134353
TAC/AG-AT:gap0_3864	GGAGTGTTCTAACGCACTTCATGAAGTTCGAA	14.1229	17.7929	12.5466	0.133746
TAC/GC-AT:gap0_4351	GGTCTTTCCCAATTTTGTTCATTTTCTCTGGT	170.887	515.993	378.908	0.133504
TAT/AG-AT:gap3_5109	GGTAAACTTAACATCTGTTTATCCTGGTAAAC	11.2983	18.9049	13.3831	0.133206
TAC/AG-AT:gap0_3507	GGAATTTTTGAACGCACTGTATTTGGCGACGA	550.087	393.667	289.409	0.132827
TAC/AG-AC:gap3_1607	GGTTAGAAAAACCAACCTGTACGGATTCGCAG	52.2547	20.017	14.2195	0.13272
TAC/AG-AT:gap0_3695	GGTATCAACATCCGTGCTGTATTCATCCTCAC	432.161	518.217	381.417	0.132513
TAC/GG-AC:gap2_4382	GGTAATTTTCAACGCACCGCACTTCTCCGTAT	12.7106	21.129	15.0559	0.132282
TAC/AG-AT:gap0_3783	GGTTAACAAAACCACTCGTCATGTTTCTTGCC	33.895	21.129	15.0559	0.132282
TAC/AA-AC:gap4_846	GGTTATTTTCAACGTATGTTACGCTGCCCTGT	61.4346	21.129	15.0559	0.132282
TAT/AG-AT:gap2_5054	GGCTGAAACACCCGTCTTTCATTGTGAATTCA	534.552	553.803	408.183	0.131943
TAC/AG-AT:gap0_3213	GGTATATTCGAACGCTTTGCATTACAACGATC	268.335	319.159	235.04	0.131899
TAT/AG-AC:gap0_4915	GGCCTTTCACACCTTCTTCCACTGGTCCACTC	28.9519	141.231	103.719	0.131885
TAT/GG-AT:gap2_5437	GGCTTTTGACACTTTTCTCCATCTCTTCATCC	4.94301	22.2411	15.8924	0.131884
TAC/AG-AT:gap0_3640	GGATTTTAAAACTATTTGTTATCCTGGCGACC	31.7765	22.2411	15.8924	0.131884
TAC/AG-AC:gap4_2324	GGTTTAAAACAGCACTCTGTACAAAAACAATT	45.1933	22.2411	15.8924	0.131884
TAC/AG-AC:gap3_2237	GGTTAACATAACCTCCCTGTACTGAATTCCGG	139.817	202.394	148.887	0.131817
TAA/GC-AC:gap0_711	GGAATCAAACCTGTCTGTTTACAAATGAAATT	19.0659	23.3531	16.7288	0.131521
TAC/AG-AT:gap0_2964	GGTTTTTTGAACGCACTGTATGCACACGGTT	50.8424	23.3531	16.7288	0.131521
TAC/AG-AC:gap3_2090	GGTCTTCAAAACCCGCCTGTACGTGGACACTT	19.7721	24.4652	17.5653	0.131189
TAC/AG-AT:gap0_3160	GGAAATTCTGAACTATTTGTATTTTCTGGCAA	151.821	156.8	115.429	0.131074
TAC/AG-AC:gap4_2328	GGAGTTTTTAAACGTACTGTACATGAATTTGA	423.687	292.47	215.802	0.13098
TAC/AG-AT:gap0_3387	GGTTTACCATATTTTCTGTATTTCGAGTGTA	19.7721	25.5772	18.4017	0.130884
TAC/AG-AC:gap3_1572	GGATATTTTCAATTTTCTGTACGTGCTGACAT	444.165	660.56	488.482	0.130602
TAC/AG-AT:gap0_3221	GGTGGTTTTAAACGCGCTGTATTGTCCCGAAC	417.332	385.883	285.227	0.130476
CAT/GT-AT:gap3_484	GGATTATTTCCAACCGTTTCATCTCGAATTCA	17.6536	27.8013	20.0746	0.130343
TAA/CC-AT:gap0_697	GGTGCCCGTAAAAGGTTGTTATTCAAATCACT	28.2458	27.8013	20.0746	0.130343
TAC/AG-AT:gap0_3485	GGAATTCACACCATTTTGTCATTCCTCACGAA	12.0045	28.9134	20.911	0.130102
TAT/TG-AT:gap3_5596	GGTATTCAAGCGCGTTTTTCATTCATCCTGCA	24.7151	30.0255	21.7475	0.129878
TAC/AG-AT:gap0_3288	GGTTAACATCTCGTTTTCTATTGACAACTTC	33.1888	30.0255	21.7475	0.129878
ACT/GT-AG:gap0_223	GGAATAAACTGTTTCGTTTTAGCTACTTCGAT	334.713	361.418	267.661	0.129587
TAC/AG-AC:gap3_1579	GGAATTCTGATTCTGTTTGTACTCAAACAAAG	120.751	114.542	84.4806	0.129562
AAC/GT-AG:gap1_36	GGACTACCCTAAATATTTACAGGCTCACATGC	30.3642	38.9219	28.439	0.128525
TAG/GC-AG:gap2_4609	GGTTCCAACCCCATCTTTCCAGACGCTCAAAA	16.9475	40.0339	29.2754	0.128397
TAC/AG-AC:gap3_1697	GGAACTTTTAAACGCTTTGTACGATTCAAGTC	33.1888	40.0339	29.2754	0.128397
GAA/GT-AG:gap2_530	GGTTTTTTCTTCACCTTTCTAGGTCTCTGGCG	23.3028	41.146	30.1119	0.128275
TAC/AA-AT:gap0_918	GGCTTACAAACACCGTTTCTATTCGGCATGGG	68.4961	41.146	30.1119	0.128275
TAG/GG-AG:gap3_4624	GGTTATCTTACCACGGCTCTAGTGAACACGGC	223.142	147.903	109.574	0.128248
TAC/AG-AC:gap4_2376	GGTTAAAAAAATCTCTTTGTACAACATTTGTC	36.7195	42.258	30.9483	0.128159
TAC/AG-AT:gap0_3663	GGCTACTTTCAACGCTTTTCATTCCGAATGGT	52.9609	45.5942	33.4577	0.127844
TAC/AT-AT:gap0_4184	GGATTTTCGTCACATTTCGTATCGGCTCAATT	198.427	174.592	129.648	0.127557
TAC/AG-AC:gap3_2020	GGTCCTGCATCTCTGTTTTCACATGATTTTGG	124.281	180.153	133.831	0.127438
TAC/AG-AC:gap5_2677	GGTTCAGGAATGTCGTTTTTACTCCGAACAAA	45.1933	51.1545	37.6399	0.127408
TAT/GG-AT:gap4_5488	GGATTTTAACCGTATCTTTCATGGGCTTCCAG	64.2592	51.1545	37.6399	0.127408
TAC/AG-AT:gap0_3328	GGCTATTTTCAACACTTTTCATGCGTCGCAAT	40.9564	55.6027	40.9856	0.12712
TGG/GT-AG:gap1_5658	GGCCACTTTTTTCCACTTTCAGACTGCCTGAA	62.1407	199.058	148.05	0.127084
TAC/AG-AC:gap3_1784	GGCATTTTTGAACGTACTGTACCACGAACTTT	272.572	383.659	286.063	0.126716
TAC/AG-AC:gap2_1244	GGTAATCTGAACCCGCTTTCACTTAGGAGAAA	166.65	127.886	95.3543	0.125208
TAC/AG-AC:gap3_1664	GGCTGATTTGAACGCTTTTTACCTCATGGGAA	332.594	179.041	133.831	0.124778
TAC/AG-AT:gap0_3683	GGTTACAATCTGTCGCCTTTATCCGACTCCAA	2147.39	1691.43	1273.06	0.123236
TAC/AA-AT:gap0_948	GGAATTTCGAACCTTCGTTCATGCAGACGTGA	962.475	568.26	427.422	0.123189
TAC/AG-AC:gap3_2059	GGTTGTTCTACGCATTCTGTACTCCGAAGAGT	470.292	508.209	382.254	0.12313
TAC/AG-AT:gap0_2897	GGTGATTCAAACCCACTTCATCCTCGGCTAC	229.497	260.221	195.727	0.1226
TAC/AG-AT:gap0_3109	GGTATTACAAACTGTGTTTTATGACGACTTGT	211.843	202.394	152.232	0.122292
TAC/AG-AG:gap0_2814	GGAATTTTTGAACGCACTGTAGTTATGCTACG	189.247	176.817	132.994	0.122093
TAC/AG-AC:gap6_2767	GGTTCACATTCTGTCTTTTTACTCCACTAATC	20.4782	136.783	102.882	0.121633
TAG/GT-AG:gap3_4636	GGATGCTCTGTTGTATTTCTAGTCGAACCGTA	519.723	604.957	456.697	0.121632
CAC/AG-AT:gap0_299	GGCTCATTTGAACGCTTTGTATGTGTCAAGGT	81.9128	94.5246	71.0975	0.120735
TAT/GG-AG:gap0_5401	GGTGATTTTTGAACGCTCTCAGTGCTTGAGGG	809.948	706.154	534.486	0.120569
TAC/AG-AC:gap3_1732	GGTTTTTTTGAACGCACTGTACCCACCGTTGA	63.553	84.5161	63.5695	0.120395
CAC/GG-AC:gap8_321	GGAGAATTACGCGCCTGCTCACGGGAGATACG	79.7944	71.1714	53.5323	0.119796
TAT/AG-AT:gap3_5153	GGTCACGTACTGTTCTGTTCATATGATATTCA	106.628	183.489	138.849	0.119563
TAT/GC-AT:gap3_5334	GGATCCCAACCGTGTTCTCCATGTCCTAGTCG	35.3072	65.6112	49.35	0.119478
TAC/AG-AT:gap0_3552	GGATTTCAGAACCACCCTTTATTTTCGGACTG	60.0223	64.4991	48.5136	0.119408
TAC/AC-AC:gap3_1006	GGTTAACGAACACCCTCCGTACTGTAAATGGT	324.12	283.574	214.965	0.119328
GAG/CC-AT:gap5_540	GGCCTACACCAACAACCGCGATTTTGAAAAAA	49.4301	62.275	46.8407	0.11926
TAC/AG-AC:gap2_1342	GGTCTATAAAACTGTTCTCACTCGGTGGAAG	122.869	62.275	46.8407	0.11926
TAC/AG-AT:gap0_3852	GGAATTTTTGAACGCAGTGTATCTGATGTTGT	223.142	160.136	121.284	0.118972
TAT/GA-AC:gap0_5246	GGTTTTTAAAACCGTTCTTCACTGGGGCAGCT	70.6145	54.4906	40.9856	0.118653
TAA/AC-AC:gap0_622	GGTTATCACCTTTGTTTTCCACGACCGACGAC	36.0134	52.2665	39.3127	0.118448
TAC/AG-AC:gap2_1448	GGTTCTGATTTCCGTTTCCCACTCTGGCAACT	619.995	934.125	710.975	0.11826
TAT/AG-AG:gap0_4980	GGTCAATTCTAGCGCGCTGTAGGTCTGCAGTT	5634.33	8617.31	6562.72	0.118256
TAT/AG-AT:gap3_5100	GGTGATTCTAACTCGTTTCCATAACATTGAAC	240.795	311.375	236.713	0.118189
AAA/GT-AG:gap1_9	GGCCAATCTTTCACTTTTCAGGACCCTCGAG	97.448	132.334	100.373	0.118002
TAT/GC-AT:gap3_5340	GGCTTTTTCGAACGCGCTGTATTTTCGAGAAC	228.791	132.334	100.373	0.118002
TAC/AG-AT:gap0_3873	GGTCTGAACATACTGTTTCTATGAAAAACCAG	254.918	204.618	155.578	0.117672
TAC/AG-AT:gap0_2958	GGCCAATATTTATTTTTCTTATTCGCGGTGGG	24.0089	44.4822	33.4577	0.117576
TAC/AG-AT:gap0_3474	GGTTATCTGACTCTGTCTTTATTACGCATGGC	590.337	726.171	553.724	0.117374
TAC/AG-AC:gap4_2499	GGTTTTTCTGAACGCATTGTACAAAGCATTCG	55.7854	42.258	31.7848	0.117271
AAC/AG-AT:gap0_16	GGCATTTCAAAACGTTTTGTATTCGGTTCGAC	40.2503	41.146	30.9483	0.117107
TAC/AC-AT:gap0_1067	GGAATAACTGTGTTCTCTCATTACTCCAGCT	227.379	185.713	141.359	0.117071
AAG/TG-AG:gap3_97	GGAATAATGACCAACCTGTCAGTTTGAAAACT	55.0793	38.9219	29.2754	0.116752
TAC/AG-AT:gap0_3872	GGTTGCCTGTAGCCCACTGTATTTGAAATGTC	392.617	796.231	608.093	0.116732
TAG/GT-AG:gap3_4634	GGTAGTTGCAACTTTTATTTAGTCTCGAGTAT	156.058	173.48	132.158	0.116613
TAC/AG-AT:gap0_3012	GGCAATTTTGAACGTCCTTCATTCTCAGCTCC	41.6625	37.8098	28.439	0.11656
TAC/AG-AC:gap3_1916	GGATGTTCTGAACGCTCTGTACCGAACTTGCC	1134.07	1045.33	798.802	0.116559
TAC/AG-AC:gap5_2668	GGTATTTTTGAACTCGCTGTACAACCCGAACA	351.66	421.468	322.03	0.116236
TAC/AG-AC:gap4_2301	GGTTAAGAAAAACACCCTGTACGAGATTTTAA	40.9564	35.5857	26.7661	0.116142
AAC/GT-AG:gap0_32	GGTAATCTCTTTTTATATTTAGTCTCTTGGAA	59.3162	96.7487	73.6068	0.11597
CAG/GT-AG:gap2_357	GGAAAAATTTCAAACTTTTTAGTTCCGACAGT	36.0134	34.4737	25.9297	0.115913
TAC/AG-AT:gap0_3350	GGTCTTTTACAGCTTTTTTTATTGGACAGCGG	48.0179	34.4737	25.9297	0.115913
CAC/GG-AT:gap1_325	GGCCGATCACAACCATTTGTATGAACGATCAA	805.711	573.82	439.132	0.115718
TAC/AC-AG:gap0_1055	GGTTTTCCACACTGTGTGCCAGCTTCACGACC	26.1274	33.3616	25.0932	0.115671
TAC/AG-AC:gap4_2305	GGTTTACAGAACCGCCCTGTACATCTTCTAAC	41.6625	33.3616	25.0932	0.115671
TAC/AG-AC:gap4_2625	GGTTAGGAAAACCACTCTGTACGTTTCAGTTT	230.203	211.29	161.433	0.115631
TAC/AA-AC:gap4_852	GGTTAAGAAAACCACCTTGTACATCCGAACTT	17.6536	32.2496	24.2568	0.115413
CAA/GT-AG:gap0_262	GGACTCGTTTTTCTCTTTCTAGATCCGCGGCT	114.395	88.9643	67.7518	0.115316
TAC/AG-AC:gap2_1490	GGATAGAATCAGCTTCTGTCACCACAAATGAA	21.1843	31.1375	23.4204	0.115138
CAT/GC-AT:gap6_455	GGTTTTCTTTCACGCTGTTCATGCTCTCAAAC	30.3642	86.7402	66.0789	0.115108
TAC/AA-AT:gap0_927	GGTTTATAAACTATTTTGTTATGGAGGCTGGC	46.6056	86.7402	66.0789	0.115108
TAC/AG-AC:gap3_1808	GGAATTTTCGAACGGACTTTACGATCTGGGTA	3005.35	1812.65	1390.17	0.115101
TAC/AG-AC:gap5_2737	GGCATTTTCAAACGTCCTGTACGACCAAGGAA	370.02	362.53	277.699	0.115043
TAC/GG-AT:gap0_4481	GGCTTACAACCTGCTTCTCCATTCGGCTTCGA	48.724	140.119	107.065	0.114968
CAT/TC-AT:gap2_493	GGTTTTGACCGACTGATTCTATCTGCCTCTTT	67.7899	82.292	62.7331	0.11466
TAC/AG-AT:gap0_3416	GGTGTAAAACTAATTTTCTCATTGGGTTCGGT	40.2503	28.9134	21.7475	0.114529
TAC/CG-AT:gap0_4283	GGTAAAAATAACGCCCGGTATGTGAAAATTG	622.114	132.334	101.209	0.114468
TAC/AG-AC:gap2_1214	GGTTCAGCTTTCTCTCTTTCACTCCGGAAACA	14.829	27.8013	20.911	0.114191
TAC/AG-AC:gap3_1926	GGTTTTTTTGAACGCGCTGTACCAAAATTCAA	19.7721	27.8013	20.911	0.114191
TAC/AA-AT:gap0_953	GGATTTTGATATTTTGTTCATGCTGGCTTGA	32.4827	27.8013	20.911	0.114191
TAC/AG-AC:gap4_2633	GGAAATTCTATCACTCTTGTACGAAAAAAATC	24.0089	26.6893	20.0746	0.113827
TAC/GG-AC:gap2_4384	GGCATTTTTGAACGCACTTCACTTTTCGAGTC	29.6581	26.6893	20.0746	0.113827
TAC/TT-AC:gap3_4576	GGATTTCCCACCCTCCCGGTACAGTTCTTACA	67.0838	26.6893	20.0746	0.113827
GAC/GT-AG:gap1_537	GGTTTGTTTTTGTGTATTTTAGGCGGATTCCG	2.11843	25.5772	19.2382	0.113434
TAC/GG-AT:gap1_4491	GGTTGACCTCACGCCTTTTCATGTTCAATCCG	33.1888	25.5772	19.2382	0.113434
TAC/AG-AC:gap3_1749	GGTATGGAAAACCCAGCTGTACGAAAATATTT	48.0179	25.5772	19.2382	0.113434
TAC/AT-AT:gap0_4201	GGTGTGACTTTCTGTTGCTCATTCCTTCTCCA	62.1407	117.878	90.3357	0.113369
TAC/AG-AC:gap4_2474	GGTCTACCAACTTTTCTCTTACAATTTCTCGA	55.0793	160.136	122.957	0.113119
TAC/AG-AC:gap3_1929	GGCTATAAAAACCACCCTGTACCCATTTTCGT	21.8905	24.4652	18.4017	0.113008
TAC/AG-AC:gap3_1966	GGCATTTTTGAACGCACTGTACTTTCCAGGCG	44.4871	24.4652	18.4017	0.113008
CAT/GG-AG:gap0_462	GGTTAATTCGAACTTTCTGCAGTGATGAATCA	88.9743	68.9473	52.6958	0.112982
TAT/CG-AC:gap7_5225	GGATAAAACTCAATCCCTTTACCTTCATCGTC	90.3865	113.429	86.9899	0.112976
TAC/AG-AC:gap3_1590	GGTTTATCTGAACGCGTTGTACGAACCCCGAC	915.164	1304.44	1005.4	0.112886
AAA/GT-AG:gap0_4	GGATTACTTTTTTATTTCTCAGACGACTCAGT	110.865	194.609	149.723	0.112553
CTC/GT-AG:gap1_519	GGCTACGGTTCGAAATTTTTAGGGTGAGCAAG	71.3206	23.3531	17.5653	0.112546
TAC/AG-AC:gap3_1708	GGAATTTTTGAACGCACTGTACCTTATTTCGA	60.7285	64.4991	49.35	0.112275
TAT/AG-AT:gap3_5097	GGTATGAACGTTCTTTTTTTATGGCGGACCAC	20.4782	22.2411	16.7288	0.112041
AAG/GT-AG:gap3_80	GGCACTTTTTTCACCATTTCAGGCCTGGGAGG	25.4212	22.2411	16.7288	0.112041
TTG/GT-AG:gap1_5670	GGTCTTGGACTATTTTATTTAGATTGAGCAAG	58.61	22.2411	16.7288	0.112041
TAC/AG-AT:gap0_3130	GGTTCTAACTGTCTGTCTCCATTTGAGTTCTC	324.827	876.298	676.681	0.111976
TAC/AG-AC:gap3_2112	GGTTTTTAAACGAACTCTCTACGCTACTTCAA	108.746	184.601	142.195	0.111964
TAC/AG-AT:gap0_3363	GGATAATAACCGGTCTGTTTATGAAATGAAAC	4840.62	1864.91	1442.02	0.11155
TAC/AG-AA:gap0_1158	GGAAAACAGATTTTCGTTGTAAGTCGAGTTTT	41.6625	21.129	15.8924	0.111489
TAC/AG-AT:gap0_3069	GGTTTTCGGCATCTTCTGTTATTTTCCGGTGG	52.9609	98.9728	76.1162	0.111463
TAC/AG-AT:gap0_3551	GGTAACTTTGAACATTTTTTATTGCCGCACCG	207.607	132.334	102.046	0.110963
TAA/CG-AC:gap0_699	GGTTTCAAATTACGCGCTTCACTCAACCGACT	9.88603	20.017	15.0559	0.110882
TAC/AG-AC:gap4_2363	GGATTTAAAAACCACTCTGTACAATTTATGGG	37.4257	20.017	15.0559	0.110882
CAG/GT-AG:gap2_354	GGTCATGTTTATTCATTTTTAGTCGAAGAAGA	91.7988	131.222	101.209	0.110858
TAC/AG-AC:gap3_2177	GGTGTTTTTAAACGCACTGTACGCTCTGATGA	1074.75	830.704	643.223	0.110781
TAC/AG-AT:gap0_2905	GGAATTCTCAAACCCATTTCATTCTCTCCGCA	8.47374	18.9049	14.2195	0.110211
TAC/AG-AC:gap3_2135	GGATTTCACACTCTTTTTCCACAACACCAAGT	12.0045	18.9049	14.2195	0.110211
TAC/GG-AC:gap4_4402	GGTATCGTCAAACGTCCTGTACGACCAATTCA	87.562	53.3786	40.9856	0.110019
TAC/GC-AG:gap0_4324	GGTAACACCTCGCGCGTTTCAGTCATCACAGC	107.334	85.6281	66.0789	0.109631
TAC/AT-AT:gap0_4176	GGCTATTCAACACTTTTTTCATTCCTCAAAAC	9.17988	17.7929	13.3831	0.109466
TAC/AG-AC:gap3_1855	GGTTCATATTTCCGTTTTCACAATCAACATT	21.1843	17.7929	13.3831	0.109466
TAC/AG-AT:gap0_3151	GGTCAAAACCTGTTTTCCTCATTCTGGAACGT	79.7944	48.9304	37.6399	0.108845
TAC/CA-AG:gap0_4244	GGTTGAAATGAGCGGTTTGCAGGTACCAGCTA	8.47374	16.6808	12.5466	0.108634
TAA/AG-AC:gap0_639	GGTGTCACTAATCCTATTTCACCCGACGGAAT	16.2413	16.6808	12.5466	0.108634
TAT/AC-AT:gap3_4732	GGAAGTTTCAACCAATTTCTATTGTCCCTCTC	20.4782	16.6808	12.5466	0.108634
TAC/AG-AC:gap3_1765	GGCAAATAAAACTAACCTTTACCACCACTCCG	24.0089	16.6808	12.5466	0.108634
TAT/AG-AT:gap2_5033	GGTCAAAACGCCCTTTCTCCATGAATTCACCA	2.11843	15.5688	11.7102	0.107698
TAC/AG-AT:gap0_3632	GGTATTTTTCAACGCCCCGTATCAAGAAAGTC	12.7106	15.5688	11.7102	0.107698
TAC/AA-AT:gap0_943	GGCTTCACATCTCGTTGTTTATTACGAAAAGA	14.1229	15.5688	11.7102	0.107698
ACT/GT-AG:gap0_222	GGTTCTGCTTGAATTGTTATAGTTCGATTCCG	30.3642	15.5688	11.7102	0.107698
TAC/AG-AC:gap3_2140	GGTGATTATGAAACCTTTGTACGCCACCGAGC	31.7765	15.5688	11.7102	0.107698
TAG/CG-AG:gap4_4599	GGCCTTTCCAACCGCTTTTTAGACTGTTCCGA	844.549	1287.76	1004.57	0.107666
TAT/GG-AT:gap2_5420	GGTTTGTGAACACTGTTTTCATCTCGACGTCA	175.124	154.575	120.448	0.106774
TAT/AG-AT:gap2_5032	GGCGCTCTAAACGTGCTTTCATCTCGCAATAT	19.0659	42.258	32.6212	0.10665
TAC/AA-AT:gap1_987	GGTCGCAATTCACTGTTTTCATATTCCCACTG	7.76759	14.4567	10.8737	0.106638
TAC/AG-AC:gap2_1524	GGTCAACATTCTGTGCCCTCACGCTGTCGCCA	9.88603	14.4567	10.8737	0.106638
TAC/AA-AC:gap3_775	GGATTTTTCGAACCCTTTGTACTTCACTCAAA	10.5922	14.4567	10.8737	0.106638
TAC/AG-AC:gap2_1440	GGAGCTTCTAACTTTTCTTCACTCAGGGTCAC	15.5352	14.4567	10.8737	0.106638
GAC/GC-AC:gap7_534	GGTTTTTTCCACACTGTGCGACGAACTCCAGT	21.8905	14.4567	10.8737	0.106638
TAC/AG-AC:gap3_1754	GGTTCTCACTTCCTGCCTCTACCCCAGTGCGT	27.5397	14.4567	10.8737	0.106638
TAC/AG-AT:gap0_3493	GGACAAGCAACCGCTGTTCTATGTTCAGTGAT	54.3732	41.146	31.7848	0.106219
TAC/GC-AT:gap0_4352	GGTTTTCCATTTTCCGTTTTATCAACTCTGGC	19.0659	40.0339	30.9483	0.105767
TAC/AG-AT:gap0_3178	GGATTTCATCACGCCCTTGCATTACGCTGAAT	200.545	118.99	92.845	0.105734
TAC/AG-AT:gap0_3811	GGTGTTTCTAACTTTCTGTATGCCATCTGGG	253.506	380.322	297.773	0.105637
TAC/AG-AT:gap0_3179	GGTTTCTGAGCGCATTTTCCATTTCGGCACGC	29.6581	65.6112	51.0229	0.105555
AAT/AG-AC:gap0_103	GGTCCCAACCTTCCTCTCTCACGCGCCATCAT	2.11843	13.3446	10.0373	0.105428
GTG/GT-AG:gap1_605	GGCTTTTCCTTTTTTGCTCTAGAACCAAAGTA	7.06145	13.3446	10.0373	0.105428
TAC/AG-AT:gap0_2956	GGTGCAAAACCACCCTGTTCATTTGCCTGAAG	9.88603	13.3446	10.0373	0.105428
TAT/AG-AC:gap0_4813	GGATTCAACTCATTCTCCCCACGTCCGAAAAC	14.1229	13.3446	10.0373	0.105428
TAT/GC-AT:gap4_5356	GGTTTCTGAACCACTGGGGTATGAACAAAAAC	21.8905	13.3446	10.0373	0.105428
TAC/TG-AT:gap1_4568	GGTTCACCCTCAGTTTTTCCATTTACAAACAA	16.9475	88.9643	69.4246	0.105023
TAC/AG-AC:gap3_1960	GGTCACGAAAACCCCTCTGTACTTGACGCGTT	82.619	63.3871	49.35	0.104951
TAT/GC-AG:gap0_5275	GGTTCAAGCGCTGTTTTCCCAGAAAGATACAC	23.3028	37.8098	29.2754	0.104787
TAT/GC-AG:gap0_5290	GGCGTAACTATCCCCCTTCTAGAACTCGAGAG	2275.9	2449.85	1925.49	0.104503
TAT/AG-AC:gap0_4871	GGCAATTTTGAACGCGTTGTACGACAACGAGC	510.543	379.21	297.773	0.104372
TAC/AG-AC:gap3_2082	GGTCCAACCAACTGCCTTTCACATCAAAGAGT	3.53072	12.2326	9.20086	0.104033
TAC/AG-AT:gap0_3694	GGTTTTTTCATTGTGTTGTCATGGGCGGATTT	3.53072	12.2326	9.20086	0.104033
TAC/AG-AC:gap2_1276	GGCTCGCAAAACCCTTCTGCACGTTACGAAAA	4.23687	12.2326	9.20086	0.104033
TAC/GG-AC:gap3_4394	GGAATTCAAACTTTTTCCTCACGACAAGTTCA	8.47374	12.2326	9.20086	0.104033
TAC/AG-AC:gap4_2350	GGTTTTTCCAACTTTGTTTTACCTCTGCAGAC	9.88603	12.2326	9.20086	0.104033
TAC/AG-AC:gap4_2311	GGTTAGTGAAACCACCCTGTACACTACGAAGT	10.5922	12.2326	9.20086	0.104033
TAC/AG-AT:gap0_2898	GGAATTAAAACGCCCTTCTATTCTATACGTC	12.0045	12.2326	9.20086	0.104033
TAT/TC-AT:gap5_5551	GGTTCCCCCCAACCACTGGTATTTGTGACTTG	18.3598	12.2326	9.20086	0.104033
TAC/CG-AC:gap3_4262	GGTAAGAAACCAGCCTGTCTACGTTCGTTGGC	238.677	249.1	195.727	0.10378
TAT/AG-AC:gap0_4781	GGCGTAAATCAACGCGCTGTACTCCTACTTCG	177.949	153.463	120.448	0.103678
TAC/AA-AC:gap3_779	GGTGTCTCCGAACGTTTGGTACCATCTAAACG	284.576	362.53	285.227	0.103508
TAG/GC-AG:gap2_4610	GGTTTATAACTCGCGCTTCAGCTGAACATGG	1270.35	887.419	699.265	0.103224
TAC/AG-AC:gap4_2533	GGAAATTTTAAACTTGTCGTACATCAAACCCA	108.04	80.0679	62.7331	0.103047
TAC/AG-AC:gap3_1858	GGTACGAGTGAACGCACTGTACGATTACAGGT	290.226	348.073	274.353	0.102695
TAC/AG-AC:gap3_1873	GGTTTTAGCAAAACGACCCTACGGCGACGACG	77.6759	33.3616	25.9297	0.102466
TAC/AG-AC:gap2_1324	GGTTACCGAACGCACCTCTCACGTCTCCGACC	4.94301	11.1205	8.36441	0.102407
TAC/AA-AT:gap0_877	GGCTTTTTTGAACAATTTCTATCGACAAAACA	8.47374	11.1205	8.36441	0.102407
TAT/GG-AT:gap2_5433	GGCTATTCCTAACGCACTGCATCACCTGCATT	9.88603	11.1205	8.36441	0.102407
TAC/AG-AC:gap2_1450	GGAATTAAAAGCTCTTTTTCACGTTTACGTAA	12.7106	11.1205	8.36441	0.102407
TAG/AG-AG:gap5_4593	GGATTTTGTAACTCGGTGTTAGATTATTCCGT	15.5352	11.1205	8.36441	0.102407
CAT/GT-AT:gap7_489	GGCTATCTAAACCACTGTGCATGTTCATGGAT	192.778	163.472	128.812	0.102077
TAC/AG-AT:gap0_3520	GGTATTGTTGAACGCACTGTATCTCCGTCACC	3785.64	2944.72	2327.82	0.102017
TCG/GT-AG:gap1_5644	GGAACTGTGATTTCTGTTGTAGATCCTATCCG	82.619	53.3786	41.8221	0.101649
CAC/GA-AT:gap0_309	GGACTGTTTTACACCTCTCTATTTTCAACGAC	67.0838	94.5246	74.4433	0.101299
TAT/AG-AT:gap4_5178	GGATGTTATTAACCCTTGCTATGACGTTACTC	31.7765	31.1375	24.2568	0.101078
TAC/AG-AG:gap0_2783	GGTTCGCGGAACCAACCTGTAGTCTGAAACTC	309.291	278.013	219.984	0.100857
TAT/AG-AT:gap3_5121	GGCTGGTGTAAACGCGCTGTATCGAGAATACC	225.26	174.592	138.013	0.100804
TAC/AG-AT:gap0_3725	GGAATATCAATATGGTCTGTATTTAAAGGAGG	153.233	92.3005	72.7704	0.100784
TAC/AG-AT:gap0_3084	GGAATTTTCCAGCGCGCTGTATTGGAAACTGG	242.208	214.626	169.798	0.100694
TAC/AG-AC:gap4_2451	GGATTTTTTGAACGCACTGTACATTCCGGCGA	546.556	378.098	299.446	0.100686
TAC/GG-AG:gap0_4434	GGTATTTTAAAATCGTGTTTAGTCGCTGCCTC	136.992	112.317	88.6628	0.100683
TAC/AG-AT:gap0_3029	GGATTTCATACTGTTGTTCATTTTACCGCCC	4.94301	10.0085	7.52797	0.100488
TAC/AA-AC:gap2_766	GGTTTCAACTGTTTTCTCCCACGTCCTAAACC	5.64916	10.0085	7.52797	0.100488
TAC/AG-AC:gap2_1199	GGTCCAAACACACTGTTTTCACGCGAAAAATT	7.06145	10.0085	7.52797	0.100488
TCC/GT-AG:gap1_5636	GGAGTTTCTTCACTTTTTTCAGGGCATAACGA	8.47374	10.0085	7.52797	0.100488
TAC/AG-AC:gap3_1919	GGTTAAGAAAACCCCCTTGTACGATATTTCAG	9.88603	10.0085	7.52797	0.100488
TAT/AG-AC:gap0_4775	GGAATCCAAAGCTGTTTTTTACGCAACCGCTG	16.9475	10.0085	7.52797	0.100488
TAC/AG-AC:gap2_1410	GGCAATTTCAACCTTCTTTCACTCTGTGGTGG	26.1274	10.0085	7.52797	0.100488
TAA/AG-AT:gap0_665	GGTGACTGAACGCTCTTGCCATGTTCTCAACA	2720.78	2755.67	2186.46	0.100404
TAC/AG-AT:gap0_3659	GGTCTATTTTTAAATTCTGTATTCCGAGCGAC	76.9698	70.0594	55.2051	0.100256
TAT/TC-AC:gap0_5544	GGATTTAACAACTCGGTGACACGTCTTTTCCG	271.16	206.842	163.943	0.0998602
TAC/AC-AT:gap0_1066	GGTCAAAACTGGTGTTGTTCATTTACTTGAAC	55.0793	107.869	85.317	0.0997771
CAT/GC-AT:gap3_429	GGCAATTTGACTCCTTGTTCATTGTCGACTAT	44.4871	48.9304	38.4763	0.099776
TAC/AG-AT:gap0_3180	GGTTAAATCTGACCTTCTGCATTCGTTTTCCT	41.6625	87.8523	69.4246	0.0996809
TAA/GG-AG:gap0_729	GGTTCACCACCTCGTCTCGTAGAGTAATTCTG	749.22	897.427	713.485	0.0993659
TAC/AG-AT:gap0_2895	GGTTTTTCTGAACGTTCTGAATGAAACTACGA	112.983	85.6281	67.7518	0.0990885
TAC/AA-AT:gap0_917	GGCTTTTTTGAACGCGTGGTATTTCGGACGAA	348.129	467.063	371.38	0.0990798
TAT/AG-AT:gap2_5069	GGTTTTCACGTACTTCTCCCATCTTTTGACAT	35.3072	161.248	127.976	0.0989858
TAC/AG-AC:gap4_2358	GGAAGTTTTGACCGTGGTGTACAATGTGGCTT	146.172	331.392	263.479	0.098925
TAC/AT-AT:gap1_4235	GGCAAACTTGAACGTCCTGTATAAAAACTTTC	3409.27	2771.24	2206.53	0.0988834
TAC/AG-AC:gap3_1876	GGTTTAACTCTCTGTTTTGCACAATCAAAAGT	38.838	65.6112	51.8594	0.0987573
TAT/GG-AT:gap4_5501	GGTATTTCAACCCAGTTCCCATGGTCTGTCCC	52.2547	46.7063	36.8034	0.0987148
GAG/GT-AG:gap4_565	GGCAACTTGTATTTCTTTTTAGGTCTTGGTCG	286.695	308.039	245.077	0.0985833
TAC/AG-AC:gap2_1341	GGTTCGAGAATCCCTTGTCCACTGTCCGAACG	114.395	101.197	80.2984	0.0982754
TAC/AG-AT:gap0_3303	GGCGATCCAAACGCACTTTCATCGCTGGATCC	0.706145	8.89643	6.69153	0.098188
TAT/GC-AC:gap1_5269	GGTCATTTTCACCCTGTTTCACGATCCACCAC	2.11843	8.89643	6.69153	0.098188
TAC/AA-AC:gap4_850	GGTTTCCAAAACCACCTTCTACATCAACTTGA	4.23687	8.89643	6.69153	0.098188
TAT/GC-AT:gap3_5351	GGTTCGCCACACTTCTTTCCATGGTCTGCGCT	4.94301	8.89643	6.69153	0.098188
TAC/AG-AT:gap0_3114	GGCATGTTCTAGCGTGCTTCATGACAACCCAA	9.88603	8.89643	6.69153	0.098188
TAC/GC-AT:gap0_4350	GGTTTTTGAAACGCGCTTCCATCTCAATCGAC	12.0045	8.89643	6.69153	0.098188
TAC/AG-AC:gap2_1196	GGAAATTCAAACACTCTTCCACGCCGAAGTTG	16.9475	8.89643	6.69153	0.098188
TAC/AA-AT:gap0_912	GGTATTGACCATTTTGTTTCATTCTCCGGCGG	50.8424	45.5942	35.967	0.0981481
TAC/AC-AG:gap1_1060	GGAATTTTTGAACGCACTGTAGAAGTGCAAGT	93.9173	82.292	65.2424	0.0981429
TAC/AG-AT:gap0_3883	GGTTTTACCAACGCGCTGTTATTACGAACGAC	365.077	318.047	253.442	0.0979224
TAC/AG-AT:gap0_3422	GGCATTTTTGAACGCACTGCATGTCAGGGACG	392.617	384.771	306.974	0.0975316
TAC/AG-AT:gap0_3020	GGTTAAACTCAACGTTCTGTATTGTCCGCGAG	860.791	559.363	446.66	0.0973268
TAC/AA-AT:gap0_935	GGCATTTTTGAACGCGCTGTATCCCCATCAGA	160.295	150.127	119.611	0.0972338
TAC/AG-AC:gap4_2648	GGTATTTTGAACGCGCTGTACATGCGATGCT	330.476	309.151	246.75	0.0972077
TAC/AA-AC:gap2_772	GGACTTCCACAACTTTTTTCACCCTGGTCGTG	277.515	271.341	216.638	0.0969787
CAG/GT-AG:gap3_370	GGCCACCACCTTATTTTTTCAGCTTAATTCCG	18.3598	25.5772	20.0746	0.0966581
TAC/AG-AT:gap0_3214	GGCTCTCTCGAACGTGTTGCATTATGCCACTG	535.964	984.168	787.928	0.0963634
TAC/GT-AT:gap1_4509	GGATATTTTCAACTTCGCGTATGCTGCATGTG	50.8424	42.258	33.4577	0.0962822
TAT/GC-AG:gap2_5296	GGATTTATCGTGTGTGTTTTAGGCGAAAATGC	58.61	107.869	86.1535	0.0956367
TAC/AG-AT:gap0_3796	GGTGAAAAAAACTGCCCTGTATTCTCATTGCA	89.6804	74.5076	59.3873	0.0956258
TAC/AG-AT:gap0_2911	GGTGTTTTTCAACGCGCTGTATTTAAAAATGG	92.505	57.8268	46.0043	0.0956159
TAC/AG-AT:gap0_3098	GGTTGACTGAAACATCCTGTATTTTGGGAAAC	48.724	41.146	32.6212	0.0955982
TAC/AG-AT:gap0_3877	GGTTTGGAGAACTACCCTGTATGCACTTAAAA	27.5397	24.4652	19.2382	0.0955582
AAT/GT-AT:gap3_186	GGTCCAAACGCACTCCTTTCATGAGTTTCTAC	64.9653	24.4652	19.2382	0.0955582
TAT/CG-AT:gap5_5239	GGCATTTTTTCACACTGTTTATCGGTCTCCTC	64.9653	140.119	112.083	0.09543
TAC/AG-AT:gap0_3700	GGATTTCTCACCTCTGTTGAATTACAAAACAC	111.571	123.438	98.7001	0.0953992
TAT/GG-AT:gap2_5424	GGTTCTAAACCAACCTTTCCATCTTTGACCCA	0.706145	7.78438	5.85509	0.095382
TAT/AG-AC:gap0_4862	GGCATTTCAAAAACCGTTTTACGCCATCACAC	2.11843	7.78438	5.85509	0.095382
TAC/AG-AC:gap3_1666	GGTATATTTACATTTGTCTCACACTCAAATAC	3.53072	7.78438	5.85509	0.095382
TAC/AT-AC:gap3_4131	GGTTTTCTGACCACAATTCTACTGCCGCTTCC	4.94301	7.78438	5.85509	0.095382
TAT/AG-AC:gap1_4964	GGTCTTACCAACGCTTTTCCACAACCAACGCG	4.94301	7.78438	5.85509	0.095382
TAC/AG-AC:gap4_2298	GGTTTGCAAAATCACGCTGTACTACCCATCCA	6.3553	7.78438	5.85509	0.095382
CAT/GC-AC:gap1_406	GGTTTGTTTCAACTTTTGCCACGGCTCACTCC	7.76759	7.78438	5.85509	0.095382
TAC/AG-AC:gap2_1210	GGATTTTTGAACGCACTTCACGAAAATCAGA	9.17988	7.78438	5.85509	0.095382
TAC/AG-AT:gap1_3909	GGTTAGCAAAACCACCCTGTATACCTGTGAAA	9.17988	7.78438	5.85509	0.095382
TAC/AG-AT:gap1_3925	GGAATTCAACATTTTTCTGCATATCAGGCGAG	9.17988	7.78438	5.85509	0.095382
TAC/AC-AC:gap4_1038	GGTTCAGAAAACCACTCTGTACAAGCTGAAAA	9.88603	7.78438	5.85509	0.095382
TAC/AG-AT:gap0_3629	GGTGATTTTCAATTTTCTTCATTTTAACCGAC	10.5922	7.78438	5.85509	0.095382
TAC/AG-AC:gap3_2054	GGAATTTTTAAACGCGCTGTACGTCACCCGAC	269.747	584.94	469.244	0.0953485
AAT/GC-AT:gap2_146	GGAACTTTAAATTTTCTCTCATTCTAGACTCA	32.4827	73.3956	58.5509	0.0952252
TAC/AG-AT:gap0_3123	GGTTCATCACATTTCTGTCTATTCTACTGCAG	44.4871	73.3956	58.5509	0.0952252
TAC/AG-AC:gap3_2157	GGATTTCATCACATTGTTTTACTCGGGAAGCA	168.062	139.007	111.247	0.0952143
TAG/TG-AT:gap0_4659	GGTAATTTTAACGCGTTCGTATCCACAACTGT	226.673	300.255	240.895	0.094954
TAC/AG-AT:gap0_3338	GGCATTGATTGACTTGTTGTATCGGTGGAAAT	389.792	121.214	97.0272	0.0949051
TAC/GG-AC:gap3_4397	GGTCAAAACTTTCCGTTTCCACGTCGCACCGG	98.1541	87.8523	70.2611	0.0946246
TAT/AG-AC:gap1_4974	GGTGCTTTGAACTCATTTTCACAACAGATTCA	716.031	955.254	767.853	0.0946194
TAC/AG-AC:gap2_1193	GGTTTCCTTTATGCGCTTTCACGACTGCAGCT	194.19	375.874	301.955	0.0945375
TAC/AG-AC:gap4_2656	GGTCGCAAAACTCTTCCTGTACACCAAGGTAT	17.6536	23.3531	18.4017	0.094365
TAT/AG-AT:gap3_5125	GGTGAATCGAACGCACTGTATTCCCCCGCTT	84.0312	38.9219	30.9483	0.0941222
CAT/TT-AT:gap2_504	GGTGTACCCAACCCTGCTTTATCTCGACATGA	142.641	285.798	230.021	0.0935595
TAC/AG-AA:gap0_1153	GGTATAAGAAATCACCCTGTAATCCTGAGGAT	84.7374	53.3786	42.6585	0.0934376
TAC/AG-AT:gap0_3431	GGCATTTTCAAACGCACTGTATGTCAGGATTC	175.83	130.11	104.555	0.0933621
TAC/AG-AT:gap0_3104	GGTTCAACTATCTGTTTCCTATTCACTGTCAT	14.829	37.8098	30.1119	0.0933245
TAC/GC-AG:gap1_4334	GGTTACAAAAACGTGTTTTCAGGAATCTTCAA	23.3028	37.8098	30.1119	0.0933245
TAC/AG-AT:gap5_4087	GGTTACCGTCAACGCGCTTTATTTCTGGACTA	1595.18	1203.24	970.272	0.0932866
TAC/AG-AT:gap0_3584	GGATTTTTCGAACGCGCTTTATCACCAAAATT	5.64916	22.2411	17.5653	0.0930661
TAC/AG-AT:gap0_3626	GGTTTCGCCACTTTTTGTCCATCGCGACTGTC	15.5352	22.2411	17.5653	0.0930661
TAC/AG-AT:gap0_3044	GGATATTCAAACACTCTTCATTTCTTACTTT	15.5352	52.2665	41.8221	0.0928392
TAC/AG-AT:gap0_3535	GGAGTTTTCAAACGCACTGTATTTTTTCGAAA	214.668	276.901	223.33	0.092632
TAC/AG-AC:gap3_1691	GGTATTTTTGAACGCACTGTACGATACAGTTA	89.6804	81.1799	65.2424	0.0923752
TAC/TG-AT:gap0_4561	GGTTTAATAACGCACTTTGTATAAACTCTTGA	205.488	95.6366	76.9526	0.0922463
TAC/AG-AA:gap0_1176	GGTGTTTTCGAGCGCGCTGTAAGCTTCCAAAA	660.245	687.249	555.397	0.0922116
TAC/AG-AT:gap0_2946	GGCCCAAAACTTTCTGCCCTATCCGGCGCAGC	171.593	167.92	135.504	0.0919311
TAC/AG-AC:gap3_2005	GGTTCACGAAACCACCTTTCACATCCCATCTT	2.11843	6.67232	5.01865	0.091882
TAC/GC-AG:gap0_4329	GGAAAACGTTCTTTCCTCCCAGAAACTTCGCC	2.82458	6.67232	5.01865	0.091882
TAC/AC-AT:gap0_1099	GGTGCAAAACCACCTTTTTCATTGAGTCTGAG	3.53072	6.67232	5.01865	0.091882
TTG/GT-AG:gap3_5680	GGAAACTTTTTTCATTTTGTAGGTGATGACCT	5.64916	6.67232	5.01865	0.091882
TAC/AG-AC:gap3_1600	GGTTTAAAAAACCGCCCTGTACTGCTATAACA	7.76759	6.67232	5.01865	0.091882
TAC/AG-AT:gap0_3015	GGTTCTTAAACAGGTGGTTCATTCCGGTTGGT	7.76759	6.67232	5.01865	0.091882
TAC/AG-AT:gap0_3642	GGTATCAAAACCTCCCTGTATTCCTTATGCA	7.76759	6.67232	5.01865	0.091882
CAT/GC-AT:gap5_448	GGTTCCCTAAACTGTGCCCCATGCTCGGCCAA	9.88603	6.67232	5.01865	0.091882
TAC/AG-AT:gap0_3081	GGAATCTGAATATTTTTCGTATGCCCCCACAG	11.2983	6.67232	5.01865	0.091882
TAG/GC-AT:gap0_4613	GGAATCAACTTTCTCTTTCCATCCATGGGCGG	11.2983	6.67232	5.01865	0.091882
TAC/AG-AA:gap0_1148	GGTTAGGAAAAACACCCTGTAAGCCAGACAAA	266.217	123.438	99.5365	0.0918067
TAC/AG-AC:gap3_2164	GGTCCAGCAAACCTTTCTGTACTTTCATCAGC	7.06145	21.129	16.7288	0.0916467
TAC/AG-AT:gap1_3911	GGTCAGGACCAAACTTTCCTATAACCATTGAA	14.1229	21.129	16.7288	0.0916467
GAG/GT-AG:gap2_552	GGACAATTATTTTACCTTTCAGTCATCAACGA	25.4212	21.129	16.7288	0.0916467
TAC/AT-AC:gap4_4160	GGTATTCAAATTCTCCCTTTACGATAACGTAG	28.2458	21.129	16.7288	0.0916467
TAC/AG-AT:gap0_3311	GGACTTTCAAAACAATCGGTATCAGCCAGTTC	33.895	21.129	16.7288	0.0916467
TAC/AG-AC:gap3_2100	GGCATTGTTGAACGCTCTCTACTACCCGTCGC	141.229	107.869	86.9899	0.0915353
TAC/AG-AT:gap0_3746	GGTTTCTATCGTTTTTGCCTATCCACCTGCAC	88.2681	150.127	121.284	0.0913004
CAT/GC-AT:gap2_424	GGTGCAAACTTGCCTCCCCTATCGTCCATCCC	109.452	350.297	283.554	0.0912212
TAC/AA-AT:gap0_905	GGCATTTTCAAACCTTGTGTATTCGGCCAGAC	106.628	91.1884	73.6068	0.0908008
TAC/AG-AT:gap0_2931	GGTGAAGTCGAACGCCCTGTATCAAGAAGGCA	187.835	203.506	164.779	0.090683
TAC/AG-AC:gap3_2271	GGAATTTTGGAACGCACTGTACGTTATGCATC	97.448	118.99	96.1908	0.090678
TAC/AG-AC:gap4_2603	GGTCAAGAAAACCACCCTGTACACTGTTTTTT	29.6581	76.7317	61.8967	0.0906715
TAC/AG-AC:gap4_2329	GGCTGTTCTAGCCACTCTTTACGATAAACTGA	74.8514	75.6197	61.0602	0.0902163
TAT/AG-AA:gap0_4735	GGTCTATCAACAATCTTCCTAAGTTTACTCTA	632.706	934.125	758.652	0.0901477
AAT/GC-AT:gap2_142	GGTTAAAACCGTGTGTCTCCATCTCGCCCGAC	115.102	102.309	82.8077	0.0898863
TAC/AG-AT:gap1_3988	GGCTTTTCAACTGTTTTTGCATAACGTCGGAG	100.273	74.5076	60.2238	0.0897482
TAC/AA-AC:gap3_810	GGTCTCCAGAATCACCCTGTACGAAAGCTTGA	638.355	440.373	357.997	0.0894902
TAC/AG-AT:gap0_3024	GGAAAAGACTCTGTGTTTCCATGATACCATTT	69.2022	98.9728	80.2984	0.0888131
TAC/AG-AC:gap3_1733	GGCAATTTTGAACGCACTGTACCCAAATTTAT	99.5664	98.9728	80.2984	0.0888131
TAC/AG-AC:gap3_1685	GGAATTTTTGAACGCACTGTACGTTATCCGAG	163.826	85.6281	69.4246	0.0887956
TAC/AG-AT:gap0_3569	GGAAATCTTGAACACGCTGTATCTCCAGTTCA	265.51	322.496	262.643	0.0885491
TAC/AG-AC:gap2_1331	GGCAACAAAACCCCCTGTTCACTTCTGGCGAG	64.2592	111.205	90.3357	0.0884976
TAG/GT-AG:gap3_4641	GGATGTTTTTAACAATTTTAGTATACTCGGA	112.983	111.205	90.3357	0.0884976
CAC/AG-AT:gap1_304	GGACAACATTCTCTTTTCTTATAACCCCTGCA	8.47374	18.9049	15.0559	0.0883726
TAT/TT-AG:gap0_5616	GGTTTTCACTCCCTCTCCCCAGACCCGAGCCT	16.9475	18.9049	15.0559	0.0883726
TAC/GG-AG:gap0_4426	GGTTATGAGGACCCGCCGTCAGATGGACGACC	39.5441	18.9049	15.0559	0.0883726
TAC/AG-AC:gap2_1497	GGCCCAAACTCACTGTTTCCACGACAAAATTG	18.3598	56.7147	46.0043	0.0874673
AAT/GC-AT:gap2_137	GGAATTTATTCACCCTCTTCATCTTTTGGCTA	17.6536	31.1375	25.0932	0.0874589
TAC/AG-AC:gap2_1321	GGCCTTCCTAACGCGCTTCCACCTTACGTCTA	4.94301	5.56027	4.18221	0.0873937
TAC/AG-AC:gap3_1727	GGTCCCCCAACATTTTGTCTACGGCTACCGTG	5.64916	5.56027	4.18221	0.0873937
TAC/AA-AT:gap0_932	GGTATTTTGACCCCACCTTCATGCCGCCGCGC	7.06145	5.56027	4.18221	0.0873937
TCG/GT-AG:gap2_5651	GGTTTAAAATTGAGTTTTTTAGGGAATATCGA	8.47374	5.56027	4.18221	0.0873937
TAC/AG-AC:gap4_2326	GGCATTTTTGAACGCACTGTACAATGCCACCG	10.5922	5.56027	4.18221	0.0873937
TAA/AG-AT:gap0_668	GGAGGTTAGTTTACGCTTTCATTCGGTCCAAG	10.5922	5.56027	4.18221	0.0873937
TAC/AG-AC:gap4_2397	GGTTAAGAAAAACACCTTGTACAACTCGTACG	14.1229	5.56027	4.18221	0.0873937
TAT/TG-AT:gap2_5574	GGTTCAACTTTCCCTCCCCCATGCGATTCCCG	16.9475	5.56027	4.18221	0.0873937
CAC/GT-AG:gap0_327	GGACTTTTCAATTCAATCTTAGACATTCTGAC	145.466	195.721	159.76	0.0871819
TAC/AG-AT:gap0_2920	GGTAAATTTACACGCGCTCTATTTCGATACCC	24.7151	43.3701	35.1305	0.0870385
TCG/GT-AG:gap1_5642	GGAACTCCGATTATTTATTCAGAGCCGCTTTG	45.1933	43.3701	35.1305	0.0870385
TAA/CC-AC:gap0_693	GGCATTTCACTCTGGTTTCACTCTTTCAAGT	130.637	586.052	479.281	0.0870174
TAC/AC-AT:gap0_1117	GGTTCTGAATCTTTGCGTCCATCTTTATCGAA	86.8558	156.8	127.976	0.0869878
TAC/AG-AT:gap1_4018	GGAGTTTTTGAACGCGCTGTATAACTGGTACG	751.338	584.94	478.444	0.0869507
AAT/TC-AT:gap2_191	GGTACGAACTCTCGCCTTTTATGGAAAACTTC	1714.52	1996.14	1635.24	0.0865121
TAC/GC-AT:gap0_4363	GGTTCTCAACCACTCGTGTCATTTCGGGCATC	5.64916	17.7929	14.2195	0.086471
TAG/GT-AG:gap3_4638	GGAAAGCTAATTTTTCTCCTAGACGACAAAGT	15.5352	17.7929	14.2195	0.086471
AAC/AG-AT:gap1_25	GGACCACGCTGTTTTTTCTTATAACGCCAAGT	17.6536	30.0255	24.2568	0.0862535
CAG/GC-AT:gap3_347	GGACTTTTCAAACCTTTTCTATGCAGCTGCAC	40.9564	42.258	34.2941	0.0861562
TAC/AG-AG:gap1_2877	GGATTTTTGAACGCACTGTAGAAAAGAATAT	125.694	66.7232	54.3687	0.0860656
TAG/AC-AG:gap3_4589	GGAATTGCGACTGCGGCTTTAGTACTACCACA	683.548	1602.47	1314.05	0.0860593
AAC/AG-AT:gap0_21	GGTCTACTTTCTGTCTTCTCATTGTGTGTTTT	88.9743	519.329	425.749	0.0859233
TAC/AC-AC:gap2_1002	GGTTCCTCCACCGCGTTGTCACTCGCCTCTGA	779.584	884.083	725.195	0.0858236
TAC/GG-AT:gap0_4450	GGCTTTTTCAAACGTGCTGTATCTTATCGAAG	215.374	234.643	192.382	0.0854394
TAC/AG-AT:gap0_3199	GGTTTCTTAACGCGCTGTGTATTCTCGGTAAC	157.47	222.411	182.344	0.0854142
TAC/AG-AG:gap0_2795	GGTTTTGAAAAGCGTTTTTTAGTACGAGGATT	10.5922	41.146	33.4577	0.0852304
TAC/AG-AT:gap0_3404	GGCTGTTCAATTATCTTTTCATTGGAATATTC	36.0134	52.2665	42.6585	0.0846278
TAT/AG-AC:gap0_4803	GGTATTTTCACCCTTTGTCTACGGAACAGCTG	434.985	288.022	236.713	0.084555
TAT/AG-AC:gap0_4900	GGCCTTGCCATCTTTCTTTCACGACTGTTGCT	271.866	310.263	255.115	0.0843938
TAC/AG-AA:gap0_1164	GGTCCCGAAATTTTCTGTCTAATCACGCCTTT	8.47374	16.6808	13.3831	0.0843529
TAC/AG-AT:gap0_3775	GGTTAGGAAAACCACCCTGTATGGATTGAATT	76.9698	16.6808	13.3831	0.0843529
TAC/AG-AC:gap2_1444	GGATGTTAATGCCCTCTGTCACTCGTGAAGAA	520.429	425.917	350.469	0.0842383
TAC/AG-AC:gap3_2192	GGTGTTTCCAAACGCGCTGTACCCCGGGCCGA	93.2111	63.3871	51.8594	0.0842306
TAT/AG-AG:gap0_4981	GGCACAGTTCAAGTTTGTTTAGGCTGTTTCGA	119.338	86.7402	71.0975	0.0842178
TAT/AG-AC:gap0_4921	GGTCTCTGAATTCGCGGTTCACGAGCGCGCAT	498.538	422.58	347.96	0.0839421
TAC/AG-AT:gap5_4088	GGATTTTTTAAACGCGCTGTATCTATCCCCTA	17.6536	27.8013	22.5839	0.0835848
TAC/AG-AT:gap0_3590	GGTTGACCTGACTGTTTTGCATTTTCTACCAC	122.163	118.99	97.8636	0.0833412
TAC/GG-AG:gap0_4437	GGCATTTTGGTACCGTGTGTAGTTCTTGCCAG	54.3732	50.0424	40.9856	0.0830342
TAC/AG-AC:gap4_2567	GGCTTTTTCAAACGCGCTGTACACCTTTGTTG	264.804	242.428	199.909	0.0829938
TAC/AG-AT:gap0_3371	GGCTCTCACAAACGCCCTGAATTCGGCGATTG	89.6804	117.878	97.0272	0.0829839
TAC/AG-AC:gap3_2226	GGTTACTAAAACCACTCTGTACGCTTTGTTGT	88.9743	72.2835	59.3873	0.0828136
TAC/AG-AC:gap3_2044	GGAATTTTTGAACTAACTCTACCATCACCCTT	42.3687	37.8098	30.9483	0.0821569
TAC/AG-AT:gap0_3140	GGCTTGCAAACTTGCTGTTCATCGAGTGAAAA	50.8424	37.8098	30.9483	0.0821569
TAC/AG-AC:gap3_1820	GGTTTGCCGAACCTCTCTGTACGAACACGAGT	377.788	325.832	269.334	0.0821466
TAC/AG-AC:gap3_2015	GGTTTGCAAAAACGCCCTGTACTTCTATCTTA	2.11843	26.6893	21.7475	0.0821024
TAC/AG-AT:gap0_3048	GGACTTTTCAAATTCTCCGTATCAACACGAGG	24.0089	26.6893	21.7475	0.0821024
CAT/GC-AT:gap5_450	GGTCACAACGCTTTGTTTCCATGCACTTCCTA	13.4168	15.5688	12.5466	0.0819788
TAT/GC-AT:gap4_5363	GGTTCAAAAACTATTCGCTTATTTCGCTGAAC	21.8905	15.5688	12.5466	0.0819788
TAC/AG-AC:gap3_1770	GGTTTTACAAACGACTCTGTACGTAACCAGTT	28.2458	15.5688	12.5466	0.0819788
TAC/AG-AC:gap3_2017	GGAATCTCTGAACGCATTTTACGAGCTACGGG	439.928	454.83	376.399	0.0818051
TAC/GG-AG:gap0_4412	GGATTTCAAACGTCCCCTTCAGAACATCAGCA	69.2022	81.1799	66.9153	0.0817028
TAT/GC-AG:gap0_5278	GGATTTGCACCTCCCCCCGCAGCACGAATCCG	0.706145	4.44822	3.34577	0.0814296
AAT/AG-AT:gap2_108	GGTTATATCAACCATTTGCTATCTTGAGCCGG	2.11843	4.44822	3.34577	0.0814296
TAG/TG-AT:gap0_4655	GGTTCTAAAATCTTTTCCCCATACGACATAAC	2.82458	4.44822	3.34577	0.0814296
TAC/AT-AG:gap1_4169	GGTTTGTAAAACCACCTTGTAGAACGGACTCA	5.64916	4.44822	3.34577	0.0814296
TAT/GC-AT:gap3_5339	GGTCTTTCAACACTTTTTCATGTTCGACAAA	7.06145	4.44822	3.34577	0.0814296
TAC/AG-AT:gap0_3106	GGCCATCACCATCTGTTTCATTCAGAGTTCG	9.17988	4.44822	3.34577	0.0814296
TAC/AG-AC:gap5_2723	GGTGTATAGGCCCTCTCTGTACAACACCAGCT	9.88603	4.44822	3.34577	0.0814296
TAC/AA-AT:gap1_985	GGAATAAACTTGTGTTTGTTATATCGAAAACC	9.88603	4.44822	3.34577	0.0814296
TAC/AG-AT:gap0_3433	GGTTTCCCCAAACGCACTCTATTTCAGTATTA	10.5922	4.44822	3.34577	0.0814296
TAG/CG-AG:gap2_4598	GGTCACAACGCCCCCTTTCAGAATCAGCTTG	11.2983	4.44822	3.34577	0.0814296
TAC/AG-AT:gap1_3906	GGAACAAAACCTCCTTCTTCATACGAAACCAG	14.829	4.44822	3.34577	0.0814296
TAT/AG-AC:gap0_4924	GGTTTTCCCCACGCTTTTTCACCTCTCCGGAC	12.7106	36.6978	30.1119	0.0810202
TAC/AG-AT:gap0_3025	GGTTAGAATAACAACCCTGTATGCGTCGGCGT	290.932	380.322	315.338	0.0809071
TAC/AG-AC:gap3_1948	GGTTTGCCAACAACTCCTGTACTGATTCTGAA	175.83	315.823	261.806	0.0809008
TAC/GC-AT:gap0_4340	GGCGGTCTGACTCGCGTTTTATCGAATTTCTG	12021.4	10719.1	8898.9	0.0808049
TAT/AG-AA:gap0_4736	GGCTTTGTTGAACGTACTGTAACCCGTCCTCG	1112.88	860.73	714.321	0.0807671
TAC/AG-AC:gap3_2249	GGTAATTTTCAACGCCCTGTACTGACGACGAA	960.357	1088.7	904.193	0.0804848
TAC/AG-AC:gap3_2270	GGTCATTTCGAACGATTTGTACGACGAACAAA	841.019	469.287	389.782	0.0802411
TAC/GG-AT:gap0_4452	GGTTCTCCAACGCATTTTTCATAACAAACTAG	17.6536	35.5857	29.2754	0.0798194
TAT/GG-AT:gap3_5446	GGTGCTCTTAAACGTGCTGTATCTCCCCCCAG	245.738	150.127	124.63	0.0796713
TAC/AG-AT:gap1_3980	GGAGTTTTGAACGCATTGTATATTATCGATA	11.2983	14.4567	11.7102	0.0792996
CAT/CC-AT:gap8_402	GGTTGCGAAACCCTGGCTTCATCACATATCTG	16.9475	14.4567	11.7102	0.0792996
TAC/AG-AT:gap0_3509	GGAAAATTTCAACGTACTGCATGTCGAAAAAA	25.4212	14.4567	11.7102	0.0792996
TAA/AC-AC:gap0_628	GGTCACAGTGTTTTTTTCCCACGCTTTTCAAC	27.5397	14.4567	11.7102	0.0792996
TAC/AG-AC:gap2_1484	GGTATTTCCAAACGCACTGCACGCTCTTGTTC	814.185	1888.27	1573.35	0.0791472
TAC/AG-AG:gap0_2804	GGCTGTTTTGAACGCGCTGTAGGAATAATAAT	367.901	189.049	157.251	0.079063
TAC/AC-AC:gap5_1044	GGTTAGGAAAACCACCTTCTACATGAAACACA	7.06145	24.4652	20.0746	0.0787822
TAG/TG-AT:gap0_4664	GGTTCATAAACTTTTTCCGCATCGCAAGCTCA	12.0045	24.4652	20.0746	0.0787822
TAC/AG-AA:gap0_1166	GGTTGCTCCCATCATCGCGTAAGCGTCGACGT	41.6625	24.4652	20.0746	0.0787822
TAT/TG-AT:gap3_5595	GGAGTTTTTTCACACTGTCTATCGAGCTTCCA	13.4168	34.4737	28.439	0.078549
GCG/GT-AG:gap2_598	GGCTTTTTTTCACTATTTTTAGGGCGATGAAT	50.1363	34.4737	28.439	0.078549
TAC/AG-AC:gap3_2188	GGAATTTTGAAACGCACTGTACGATTTTTGCA	146.878	155.688	129.648	0.0783817
TAC/AG-AT:gap0_3862	GGTATTTTTGAACGCGCTGTATTATGTAGACT	569.153	690.585	576.308	0.0783141
TAC/TT-AT:gap1_4580	GGTTATCACCCTCTCGTTTCATTGGCTGCCCG	547.968	828.48	691.737	0.0781344
TAC/AG-AC:gap5_2758	GGTTAAGAAAATCATCCTGTACATGTCGTTGA	245.738	153.463	127.976	0.0777666
TAA/GT-AG:gap2_738	GGTTTATTATTTCATTCTTCAGGTCGCCGAAA	43.781	53.3786	44.3314	0.0774665
GAA/GT-AG:gap0_527	GGTCGGTTTCCCCTATTTCAGTGATCGTCAT	96.7418	53.3786	44.3314	0.0774665
TAC/AG-AT:gap0_3630	GGCAATTTTGAACGCACTCTATGACGTGAAAA	390.498	360.305	301.119	0.0774618
TAC/AG-AT:gap0_3062	GGATTTATTAAACGCGCTGTATGCCGAGACAT	8528.82	6585.58	5512.15	0.0772476
TAT/AG-AT:gap2_5085	GGATTTCTGACAAACTTTCCATCCTCAGCAAA	16.2413	33.3616	27.6026	0.0772027
AAG/GT-AG:gap3_83	GGCCAACTTTCTATTGTTTTAGGCACCAACTC	36.7195	33.3616	27.6026	0.0772027
TCC/GT-AG:gap1_5635	GGACCATTTGATCAATTTTTAGGACGTTCAAA	453.345	289.134	241.732	0.0771812
TAC/AG-AC:gap4_2342	GGAATTTTTGAACGTACTGTACATAAAAATGA	101.685	72.2835	60.2238	0.076936
TAC/AG-AC:gap3_1903	GGTTTCCGAATCCTTTCTGCACATCAAAACAA	3.53072	23.3531	19.2382	0.0769149
TAT/AG-AC:gap1_4956	GGATTCCAAACGCACTCCCACAACAAATTCC	6.3553	23.3531	19.2382	0.0769149
TAC/AG-AC:gap2_1360	GGTTTAATCTATTCTGTCTCACGCTGTCCGAA	464.643	971.935	814.694	0.0764707
TAC/AG-AG:gap1_2884	GGATTTTTTGAACGTACCGTAGACAATTCGAA	349.542	264.669	221.657	0.0763898
TAC/AT-AT:gap0_4191	GGTTTATGAAAACGCGCTGTATTTCAGGTGCT	166.65	100.085	83.6441	0.0762636
TAC/AG-AC:gap3_2000	GGAAATGTTGAACGCACTGTACTTCCCATACA	81.2067	71.1714	59.3873	0.0762628
TAC/AG-AC:gap4_2310	GGTCATAAAAAACCGACTGTACATGACCAAAA	6.3553	13.3446	10.8737	0.0762522
GAG/GT-AG:gap3_554	GGACACTTTTTTTGTATTTTAGGCAACCACGA	9.17988	13.3446	10.8737	0.0762522
TAC/AG-AC:gap3_1683	GGTATTCAAAACTTGCTTGTACTCATTGTGAG	16.2413	13.3446	10.8737	0.0762522
TAT/AG-AC:gap0_4761	GGATGTATAGCTCTATTTTCACTCAACGATTC	240.795	484.855	406.511	0.0761968
TAC/AG-AC:gap3_1786	GGTTGACAAAACTCCCCTTTACGACGAATTAA	45.1933	61.163	51.0229	0.0759988
TAT/GC-AT:gap3_5354	GGTCTAAATCTTTGCTCTCTATCTTTCGTCAA	57.9039	434.813	364.688	0.0759984
TAC/AG-AT:gap0_3650	GGTTTAAACTCAGCTGCTGTATGAATTGGATG	985.072	482.631	404.838	0.0759904
TAC/AG-AT:gap0_2977	GGCAAAAACATTTTGTCTCCATTCCTTCGAAT	11.2983	32.2496	26.7661	0.0757737
TAT/AG-AT:gap2_5060	GGATTCCCAAACACTGTTTCATGCCGAAGAAG	38.838	32.2496	26.7661	0.0757737
TAC/AG-AT:gap0_3879	GGTTAAGAAAAACATCCTGTATGTTGAACGAT	218.199	98.9728	82.8077	0.0757691
TAC/AG-AC:gap5_2713	GGTATTCAAACTTTCTTGCTACAACTAACGAC	31.7765	51.1545	42.6585	0.0756356
TAT/AG-AC:gap0_4929	GGTCTCAACACTTTTTTTCCACGGCGGTAGCT	148.997	306.927	257.624	0.0755109
TAC/AG-AT:gap0_3037	GGATAAAAATGCGTGTTCTCATGAATTTTCAG	323.414	247.988	208.274	0.0751338
TAC/AA-AC:gap3_802	GGCAAGAAAAACCATCTTTTACGACGAGGATT	83.3251	41.146	34.2941	0.0751045
TAC/AC-AG:gap0_1059	GGTTAGGAAAACCATTCTGTAGTCTTCATCAA	261.98	303.591	255.115	0.0750134
TAC/AT-AC:gap3_4149	GGTCAGGAGAACCACCTTGTACGTTCAGGCGC	18.3598	22.2411	18.4017	0.0748853
TAC/AG-AT:gap0_3019	GGTTCATGCAACTGCTGTTCATTGCGACGAAA	26.1274	22.2411	18.4017	0.0748853
TAC/AA-AC:gap3_813	GGTTATATCCAACTTTTTGTACGTAGGCCAGG	28.9519	22.2411	18.4017	0.0748853
TAC/AG-AC:gap2_1507	GGTTTCGAACCACTGTCTTCACTCTTTCAGGA	28.2458	50.0424	41.8221	0.0746646
TAC/AG-AC:gap4_2658	GGTTCTGTAGCCCCATTTCTACACCATCCGTG	57.9039	77.8438	65.2424	0.0745976
TAC/AG-AG:gap0_2825	GGCAATTTTGAACGCCCTGTAGGTCGGACATA	175.83	142.343	119.611	0.0744221
TAC/AG-AC:gap3_2036	GGTGACCCTGTGCCTTTTCACAAAAGCTATG	50.1363	58.9389	49.35	0.0743535
TAC/AG-AT:gap1_3896	GGCATTTTCAAACGCGCTGTATATTCGACTAC	421.568	474.847	399.819	0.0743486
TAC/AG-AT:gap0_3526	GGCTGATTTGAACGTTCTGTATGATCCAGGTG	2773.03	1911.62	1610.99	0.0742252
TAT/TG-AG:gap1_5571	GGAGTTCACAAACTTTCCGTAGTCTGCAAAAA	110.865	76.7317	64.406	0.0739425
TAC/AG-AC:gap4_2600	GGCATTTTTGAAGGCGCTGTACACTCGAAGTT	2158.68	1100.93	929.286	0.073466
AAG/GT-AG:gap2_55	GGCGAACCATTGATAATTTTAGTCAAAAATAT	36.7195	66.7232	56.0416	0.0733644
TAC/GG-AT:gap0_4483	GGTTATCTCAACCTATCTGCATAATTCTCGGA	49.4301	75.6197	63.5695	0.0732696
CAA/GT-AG:gap1_264	GGCCACTTTTTCACCTTTTTAGGCATTCCATC	1.41229	3.33616	2.50932	0.0731175
TAC/AG-AT:gap0_2902	GGTTTCAACATTCTGTCTCCATTCTCGAAGAC	1.41229	3.33616	2.50932	0.0731175
TAT/AG-AC:gap0_4837	GGATTTGCAACAGTCTTCCCACTGCTTCACAA	2.11843	3.33616	2.50932	0.0731175
TAC/AG-AA:gap0_1132	GGCACGAACTTTTTTGTTTCAAGCCATCCACT	2.82458	3.33616	2.50932	0.0731175
TAT/GG-AG:gap0_5410	GGTTTCAACGCTTTTCCCCCAGTACAACAACT	2.82458	3.33616	2.50932	0.0731175
AAT/GG-AT:gap2_167	GGACCTTTTCCTCTTTTCATCCGGCGAATGT	2.82458	3.33616	2.50932	0.0731175
AAT/GT-AG:gap0_179	GGCCTCCTCCTTTTTTTTCTAGACAACCTACC	4.23687	3.33616	2.50932	0.0731175
TAT/AG-AT:gap2_5015	GGTTCAAACTTTCTCTCCCCATGGAACCTCGA	8.47374	3.33616	2.50932	0.0731175
TAC/AG-AA:gap0_1167	GGTTTATAGAACCACCCTGTAAGTTCTAGACT	12.0045	3.33616	2.50932	0.0731175
TAC/AG-AC:gap2_1306	GGATTTTTCACCTGCTTCTCACTCAAGACCAC	4.94301	12.2326	10.0373	0.072755
TAC/AT-AC:gap2_4119	GGTTTTCTACATTTTGTTCCACGATGACTCAA	9.17988	12.2326	10.0373	0.072755
CAG/GT-AG:gap3_359	GGCAATTAATTTCATTTTTAGGACAATTCAC	13.4168	12.2326	10.0373	0.072755
AAT/GG-AT:gap3_168	GGTAAATCGAAAACCATGCCATGTCTCTTTTG	17.6536	12.2326	10.0373	0.072755
TAC/AG-AC:gap3_1996	GGTTATCAACTTTGCGGTTCACATTCATTCCC	14.829	21.129	17.5653	0.0726715
TAC/AG-AC:gap3_1907	GGTATAAAAAAACCCCCTGTACCTATTTTCGG	16.2413	21.129	17.5653	0.0726715
TAC/AG-AC:gap4_2575	GGTTAACAAAACCACTTTGTACAAGACTGCGT	27.5397	21.129	17.5653	0.0726715
TAC/AG-AC:gap2_1215	GGTTTTTTCATTTCCGTCGCACTTCGTCTACT	12.0045	30.0255	25.0932	0.0726343
TAC/AG-AC:gap4_2332	GGTCCAATTGTTTGTTTCCTACATCCAAATCG	53.667	47.8183	40.1492	0.0725998
TAC/AG-AC:gap2_1502	GGAAATCTGACTCCCCTTTCACGACGTCGGCG	475.942	489.304	414.038	0.0722165
TAC/AG-AG:gap0_2817	GGAACTTTTGAACGTACTGTAGTTGAGCTTCA	1103	894.091	756.979	0.0721222
TAC/AG-AT:gap0_3557	GGTTTGTGAAAACCGACTGTATGCTACCGAGC	222.436	196.834	166.452	0.0720139
TAC/AA-AT:gap0_900	GGAATAAACTGAACGCGTTCATTTCTACTCCG	120.045	82.292	69.4246	0.0719383
CAG/CG-AG:gap6_339	GGCGTTTGTCCACACTGTGCAGCGCGCTAGAA	228.085	64.4991	54.3687	0.071778
TAC/AG-AT:gap0_3592	GGTTAGTCTAAACCCGCTGTATCTCCTACTAA	211.843	475.959	403.165	0.071759
TAC/AC-AG:gap0_1056	GGTTTCGACCGACTGTGCCCAGCCCTTGCCAA	234.44	221.299	187.363	0.0715914
TAC/AG-AT:gap0_3152	GGCTATTTTGAGCGCACTGTATTTAGTCGAGT	372.138	160.136	135.504	0.071565
TAC/AG-AC:gap2_1389	GGTATTTCCAAACGCACTGCACGACTACAACA	254.212	787.334	667.48	0.0715231
TAC/AG-AC:gap4_2455	GGTGATTCAAAACTTTTTTTACGTCGTAGGAC	603.754	463.726	393.127	0.0713937
TAT/AG-AT:gap2_5056	GGTTTTCAAACTTTCGTCTCATCTGCATGTCC	54.3732	229.083	194.054	0.0713916
TAC/AG-AT:gap1_4024	GGATTTTTTGAACGCAATGAATATCAATGACG	117.22	124.55	105.392	0.0712919
TAC/AA-AC:gap2_756	GGATGTCATAATTGTTTGTCACGCCAGCTGCA	48.724	37.8098	31.7848	0.0712693
AAC/GT-AG:gap0_35	GGCGTGACCCTGTTTTTCCCAGCTAAAAAAGA	319.884	332.504	281.881	0.0712655
TAC/AG-AC:gap4_2447	GGATTTTCTGAACTCGCTGTACACCGACGAAA	253.506	323.608	274.353	0.0712308
TAC/AG-AT:gap0_2944	GGATTTTTAAACGCACTGTATGAATGGGCTT	249.975	192.385	163.106	0.0709004
TAC/AA-AT:gap0_908	GGACCAACTCCGTTTCTTCCATCTCCGGAAAC	38.838	54.4906	46.0043	0.0706966
TAC/AG-AT:gap0_3666	GGAATCCTTGAACGCACTGTATTTGAACGGTG	470.292	457.054	388.109	0.0706782
TAC/GG-AG:gap0_4423	GGTAAGCATTCTGTTCCTTCAGCTACAGCCAC	49.4301	45.5942	38.4763	0.0703533
TAC/AG-AG:gap1_2888	GGTATTTTCAAACCCGTTGCAGATCATCACTT	9.17988	20.017	16.7288	0.0702469
TAT/AG-AT:gap2_5009	GGTGATTTAACGCCTTTTGCATCTCGCCGACG	17.6536	20.017	16.7288	0.0702469
TAC/AG-AC:gap3_1711	GGTTTTCATGAACTTTCTGTACTTGACGAGGC	84.0312	62.275	52.6958	0.0700882
TAT/AG-AC:gap0_4899	GGTTCTACAAACGCTCTCCCACGTCCTATTCC	9.88603	36.6978	30.9483	0.0698526
TAC/AG-AC:gap3_1982	GGCAAGTTTGAACCGTATGTACTCTTTTAAAC	529.609	560.475	477.608	0.0692169
TAC/AG-AT:gap0_3315	GGAATTTTGAACGCGCTTTTATTTAGAACCGA	49.4301	68.9473	58.5509	0.0688155
TAC/AG-AC:gap3_1877	GGAGTTTTTGAACGTGCCGTACCTGCGCCATA	57.9039	110.093	93.6814	0.0687521
TAT/AG-AT:gap3_5140	GGTCCAGAATACCTCCCTGTATGCTTTCAATT	31.0704	52.2665	44.3314	0.0686567
TAT/AG-AT:gap4_5170	GGTCAGCGAAACCACCTCGTATATTTTCTGGT	50.1363	93.4125	79.4619	0.0686507
TAC/AG-AC:gap3_2123	GGTTTTTATGAACGCACTGTACGTCATCGTCG	124.281	93.4125	79.4619	0.0686507
TAC/AG-AC:gap3_1606	GGAATTCAACGTCTGCCCTTACGAATGGCTCC	103.803	101.197	86.1535	0.0684273
CAG/GT-AG:gap3_372	GGACCATTCTTTTTCAATTTAGGCGATCATCC	31.0704	35.5857	30.1119	0.068357
TAC/AG-AC:gap3_1975	GGTTAGTGAAACCCTCCTGTACTCGAATACAT	112.277	116.766	99.5365	0.0680686
TAC/AG-AT:gap0_3054	GGAATTTTTGAACGCACTGTATTTCAGCATCA	90.3865	149.015	127.139	0.067963
GAC/GC-AC:gap5_532	GGTTTTTGAGACACTGTGTGACGCGCAAGATC	54.3732	43.3701	36.8034	0.0678997
TAC/AG-AC:gap5_2753	GGAATTTGTGAACGCACTGTACAATTTGAATT	130.637	107.869	92.0086	0.0677087
TAC/AG-AC:gap3_2061	GGTAATTCCACGCTCTTTCTACGTCACTGGTC	65.6715	140.119	119.611	0.0676782
TAC/AG-AT:gap0_3668	GGTCCATTCAAACTGTTCCTATCCGAATTCGA	253.506	269.117	230.021	0.0676288
TAC/AG-AC:gap2_1562	GGTCGAATTCACTTTCCCCCACGCGCGTTTTC	31.7765	18.9049	15.8924	0.0675802
TAC/AG-AT:gap0_3075	GGAATTTTTGAACGCGCTGTATTTGGTGTACT	224.554	268.005	229.185	0.0674122
TAC/CG-AT:gap0_4289	GGCCCTAACCATCCGTTTTCATTCCTTCACAT	12.0045	98.9728	84.4806	0.0672858
TAT/TG-AA:gap0_5554	GGCTCACCATCCTTTTCCGTAAATGACTCGAA	556.442	947.47	811.348	0.0672047
TAC/AG-AC:gap3_2173	GGAATTTTTGAACGCACTGTACGAACTTCAAA	524.666	450.382	385.599	0.0671219
TAC/AG-AC:gap4_2373	GGCGTTTTCAACGCACTGTACAACGACAGAC	54.3732	26.6893	22.5839	0.0670687
TAC/GC-AT:gap0_4356	GGCTCCGACTTCGCGTTTTCATCGGCCTCCGC	29.6581	42.258	35.967	0.0665862
TAC/AG-AC:gap4_2616	GGTTTGAAAAATCCCTGTGTACTTCTTCCTCG	38.1318	42.258	35.967	0.0665862
TAG/CC-AA:gap0_4596	GGCGAACGAACGTCCCCTTTAAACTCGAACTT	2994.05	2336.43	2004.95	0.0663869
TAC/AG-AT:gap0_3846	GGTTCCATTAACCGTGCTGTATTCTCAAAAGA	547.968	507.097	434.95	0.0663689
TAT/GC-AT:gap5_5369	GGTTTTTTACACACTGTGCTATGGCTGAGACT	373.551	395.891	339.595	0.0662525
AAT/GC-AG:gap0_125	GGTGAAATAAATGTTCTGTTAGACTTGATTGA	2040.76	1252.17	1074.83	0.0662113
TAC/AG-AT:gap0_3185	GGTTAGCACACCTCGACTGTATCAGAATACTT	275.397	268.005	230.021	0.0658438
AAT/GC-AC:gap1_118	GGATTTTTCCACACTTTGGAACGTATCGTTGG	219.611	235.755	202.419	0.0656096
TAT/AG-AC:gap0_4748	GGTTCTAACGCTTTCTTCCTACGAAATCACTA	30.3642	33.3616	28.439	0.0651016
TAT/AG-AT:gap3_5135	GGATGTTTCAAAGTTCCTGTATCAACGGATGG	334.007	325.832	280.208	0.0650819
TAC/AG-AT:gap0_3383	GGTCAAGAAAAACACCCTGTATTTGGAGAACT	153.94	163.472	140.522	0.0648419
TAC/AG-AT:gap0_2916	GGTCTTATTTAACGCGCTGTATTTCATCAAAT	365.077	1403.41	1208.66	0.0647822
TAC/AG-AT:gap0_3595	GGCATTCCCCAATCGTCTGTATGAAGTCGAAC	968.125	657.224	566.271	0.0644775
TAC/AC-AT:gap0_1070	GGATTCCGAACCACTGTCTCATGGCAACCTAA	76.9698	162.36	139.686	0.0644697
TAT/TG-AT:gap2_5586	GGTCAGTAACCTCACCTTCCATGCCATAACAA	6.3553	10.0085	8.36441	0.0639435
TAG/AG-AT:gap0_4595	GGTTTCACACTGTCTCCCCCATTGACCCCGAA	7.06145	10.0085	8.36441	0.0639435
CAT/GC-AT:gap6_456	GGTTTTTTTCACACTGTGTCATGCTACGCTGG	9.17988	10.0085	8.36441	0.0639435
AAG/GT-AG:gap2_47	GGCACAATTTCCCTTATTTCAGTGTTGCGACA	20.4782	10.0085	8.36441	0.0639435
AAT/TG-AT:gap2_198	GGTTTCAGCACACTTCTTCTATGGCACGATGG	24.7151	10.0085	8.36441	0.0639435
TAC/AG-AC:gap3_1978	GGTATTTTTGAACGCACTGTACGCTTGTGAGA	1570.47	1822.66	1573.35	0.063805
CAC/AG-AG:gap0_284	GGCAAGTTCTAGCACTCTGCAGGATGAAACAC	426.512	167.92	144.704	0.0638018
TAC/AG-AT:gap0_3731	GGAATTTTTGAACGCACTGTATTGAAATCATT	70.6145	100.085	86.1535	0.0637219
TAC/AG-AT:gap0_2922	GGCACTTTCAAACCTTTTTCATTCGGCAGCAT	17.6536	32.2496	27.6026	0.0633257
TAT/AG-AC:gap0_4886	GGCTTTTCTACACTCTTCGTACTATACCAGCG	60.0223	106.757	92.0086	0.0632905
TAT/AG-AT:gap3_5134	GGTTACAACAATCACCCTGTATTTATTCCATG	36.0134	54.4906	46.8407	0.0631944
TAC/AG-AT:gap0_3346	GGACTTTTTTCAATTTCCGTATTCCGACTGCC	91.0927	217.963	188.199	0.0631398
TAC/AG-AC:gap2_1549	GGATTTTTCAAACTCTTCGCACTGCAGTCGAA	200.545	240.204	207.437	0.0631263
TAC/AG-AT:gap0_3150	GGTCTGAATTCTCTGTTCTCATGCTGGTAAGT	764.755	846.273	731.886	0.0629069
TAC/AG-AC:gap3_1690	GGTCTAAATTGTTGTTCCCTACTGTGTGCATC	857.26	1812.65	1568.33	0.0628021
TAC/AG-AC:gap3_1618	GGCAAACGTTCACCTTCTGTACGACTTCGAAT	6291.75	7420.74	6422.2	0.0627451
AAT/GC-AG:gap0_124	GGTCTCAACCAGCCTTTCTAGCAACATTTCA	2.82458	24.4652	20.911	0.0626302
TAC/AG-AT:gap0_2961	GGTTATCCAACGCTGTTTCTATGACGACGTCA	28.2458	24.4652	20.911	0.0626302
TAC/TG-AT:gap1_4572	GGCTCTGATCACCTTCTCTTATTTCCGTTTCA	60.0223	156.8	135.504	0.0625356
TAC/AG-AT:gap0_2995	GGTATTTATGAGCGCGCTGTATGTCCGAGATT	1769.6	3028.12	2622.24	0.062456
TAC/GC-AC:gap4_4308	GGAATATTTGAACGCATTGTACGAACGAAAAT	1225.16	1262.18	1093.23	0.0623044
TAC/AG-AG:gap5_2893	GGTCCACAAAACTCCCCTGTAGGTGAGAAATG	177.242	126.774	109.574	0.0622663
TAC/AG-AC:gap3_1889	GGAGTTTTTGAACGCCCTGTACTAACTGAAGC	132.049	90.0764	77.7891	0.0622049
CAG/GT-AG:gap6_391	GGCATATGTTTTACCCTTTCAGGTTTCGGATA	45.8994	53.3786	46.0043	0.0620619
TAC/AG-AT:gap0_2981	GGTGTTTTTAAACGTGTTGTATGATTTGAGAA	24.0089	82.292	71.0975	0.0618837
TAC/AG-AC:gap2_1553	GGTTTTCGAACGCGCTGCACGATCATCTGCT	192.778	140.119	121.284	0.0617448
TAC/AG-AC:gap2_1414	GGAATTTCCAAACGCGTTGCACGACAGAAAAG	60.7285	88.9643	76.9526	0.0615045
GTG/GT-AG:gap1_607	GGAATTTCAACTTTCCATTTAGATCGAACCGG	129.225	131.222	113.756	0.0610335
TAC/AG-AC:gap3_1676	GGTTCATGAAACCACCGTGTACCCGATGACCA	1.41229	2.22411	1.67288	0.0607279
TAC/AG-AC:gap4_2559	GGTTAAGAAAACCACCTTGTACGAAAATAAAC	1.41229	2.22411	1.67288	0.0607279
TAT/AG-AC:gap0_4816	GGTCCACGCGCCCTCCCCCCACGCCGCCAGCA	1.41229	2.22411	1.67288	0.0607279
TAT/GC-AT:gap2_5300	GGTATCAAACCTTTTTCGCATCACTTCTCCA	1.41229	2.22411	1.67288	0.0607279
TAT/GC-AC:gap0_5266	GGATCGTGCCACCCCTACCCACAACAGCAACC	2.11843	2.22411	1.67288	0.0607279
AAT/GT-AG:gap3_184	GGCCTTTTTCATTACTTTTCAGGTACACTATC	3.53072	2.22411	1.67288	0.0607279
TAC/AG-AT:gap0_3565	GGCTGTGAAAAACACCCTGTATTTAATTTCCA	4.94301	2.22411	1.67288	0.0607279
TAT/GT-AG:gap1_5522	GGTGTTTTGTTCTTGTTTTTAGGGCGGACAAT	7.06145	2.22411	1.67288	0.0607279
TAT/AG-AC:gap0_4850	GGTGATTTCAGCGTTTTTCACCTGCTTCCGT	9.88603	2.22411	1.67288	0.0607279
TAC/AG-AC:gap4_2423	GGTTAATTACGCGTTTTGTTACCCGAAGGCAT	11.2983	2.22411	1.67288	0.0607279
TAC/AA-AT:gap0_969	GGATTTTTTAAACGCACTGCATCCGAACAACT	39.5441	37.8098	32.6212	0.060648
TAC/AG-AT:gap1_3913	GGTAATTCAAACGGGTTTTCATAACAATCGAA	67.7899	37.8098	32.6212	0.060648
TAC/AG-AC:gap3_1602	GGTCTGACTTTCTGTCCCCTACTCCGCCACCA	55.7854	58.9389	51.0229	0.0604306
TAC/AG-AT:gap1_3983	GGTTATTTTAAACGCGCTGTATAAAACTTGCT	520.429	250.212	217.475	0.0603814
TAT/GC-AT:gap6_5377	GGTATTTAGACCACTGTGGTATGCAAGAAAGT	178.655	101.197	87.8263	0.0602629
TCA/GT-AG:gap0_5629	GGAGTGATCCTTCCTTTTCTAGCTTTCTCTAC	23.3028	23.3531	20.0746	0.0601389
TAC/AG-AG:gap1_2892	GGATTTTTGGAAAACCACTTAGAAGTGAATCG	25.4212	23.3531	20.0746	0.0601389
TAT/AG-AT:gap3_5154	GGTTATTGATCCATTTCCCTATCGAGGCCTGA	52.9609	23.3531	20.0746	0.0601389
TAT/AA-AC:gap0_4676	GGTTTTTCCAGCGCTTTTCACGACTCCGAAC	15.5352	44.4822	38.4763	0.0600854
TAC/AG-AT:gap5_4074	GGCTTCTAAACAGTCTGTTTATCTCACTCTCC	25.4212	44.4822	38.4763	0.0600854
TAC/TC-AT:gap1_4517	GGCAACTTTGACTCTTTCCATTGAAATCAAA	113.689	184.601	160.597	0.059802
TAT/AC-AT:gap2_4727	GGACTTCAAACTGCGTTCCCATGTCAGTCGAC	82.619	72.2835	62.7331	0.0597659
TAC/TT-AT:gap2_4583	GGAAATTCACACTCCCTTTCATTTCAACAACA	9.88603	30.0255	25.9297	0.0594293
TAT/AG-AT:gap5_5186	GGAGTAAGTAAAACTGGTTTATTCGGCTGGAA	1834.56	1840.45	1605.97	0.0591182
TAA/AC-AT:gap0_631	GGTCCCAAACCGTCGCTTTTATCCAAACTTCC	21.1843	43.3701	37.6399	0.0586376
TAC/AT-AC:gap3_4150	GGTTAGCAAAACTACTCTGTACGTTGATGATG	557.854	351.409	306.974	0.0583557
AAT/AG-AT:gap2_106	GGTCATTGTAACGCTCTTTCATGCGTCATCGG	96.7418	97.8607	85.317	0.0582959
TAC/TT-AT:gap1_4579	GGATTCCAACCACCTCCCCCATTCCAACACTA	2.82458	8.89643	7.52797	0.0582838
TAC/AG-AC:gap3_2095	GGTATTTTTACACCATTTCTACGGCGGCTTCC	4.23687	8.89643	7.52797	0.0582838
TAC/AG-AA:gap0_1156	GGTTTGCCAAATCACCCTGTAATCATTTTCGT	4.23687	8.89643	7.52797	0.0582838
TAC/AA-AT:gap0_970	GGTTCGAACATGTTTGTTTCATTCGAACTGTG	4.23687	8.89643	7.52797	0.0582838
TAC/AG-AC:gap3_2114	GGTTTACAAAACCACCCTGTACGTGACTAACC	4.94301	8.89643	7.52797	0.0582838
TAT/AG-AC:gap1_4950	GGTTCACCCACCTGTCTCCCACATGTCTAAAC	5.64916	8.89643	7.52797	0.0582838
TAA/AG-AG:gap1_661	GGTTTATTAAACCACCCTGTAGAACAAGAAAT	5.64916	8.89643	7.52797	0.0582838
TAC/AA-AC:gap4_831	GGTGTGCACAACCCCTTTGTACAGCCAACAGT	7.76759	8.89643	7.52797	0.0582838
TAC/AG-AT:gap0_3380	GGCTTTCCATACAGCTTTTCATCTGGCATCGA	8.47374	8.89643	7.52797	0.0582838
CAT/GC-AT:gap4_441	GGTTATCAATCCCTTTCCGCATGGTTTCACCT	9.17988	8.89643	7.52797	0.0582838
TAC/AA-AT:gap0_944	GGTTCAACAATGTTTTGTTCATTTCGACGCAA	14.1229	8.89643	7.52797	0.0582838
TAC/AG-AT:gap0_3713	GGTCGTGTTGAACGCGCTGTATTCGCATGGAC	16.9475	8.89643	7.52797	0.0582838
TAC/AG-AT:gap0_3634	GGATTTTCAACGCGCTTCGAATTTCGTGGGCA	213.256	104.533	91.1721	0.0581985
TAC/AG-AT:gap5_4104	GGTAAAACTCTTCCCTCTTATCTTCGAATCC	267.629	593.837	519.43	0.0579312
TAC/AG-AC:gap3_1624	GGAATTTCTGAACGTACTGTACGACACTTCAA	382.731	546.018	477.608	0.0579087
TAC/AG-AC:gap3_2010	GGCTAAGTAAAACACCCTGTACGTAGATTCAA	173.712	205.73	179.835	0.0578219
TAG/TG-AA:gap0_4651	GGTTTATACAACCCGTCCCTAAAGTCATCCCC	5.64916	15.5688	13.3831	0.0576982
TAC/AG-AT:gap0_3092	GGCGCTGACACCCTTTCCCTATCCGCCTTCCT	12.0045	15.5688	13.3831	0.0576982
TAC/AG-AT:gap0_3163	GGATCCGAGGACCACCCTGTATGTTTCAGAAC	15.5352	15.5688	13.3831	0.0576982
TAC/AG-AG:gap0_2808	GGTATTTCGAATATGTTTGTAGGCGATGGCAT	3057.61	1315.56	1152.62	0.0573326
TAC/AG-AT:gap0_3368	GGACAATTTTAACTTTTTGTATTCGGTTTGGC	60.7285	42.258	36.8034	0.0571222
CAG/GT-AG:gap4_381	GGTGATATTTTTTCCATTTCAGGATTTACGAG	45.8994	55.6027	48.5136	0.0570345
TAC/AG-AC:gap2_1460	GGATTATTTCTAACTTCTGCACGCCTAGTAGA	64.2592	55.6027	48.5136	0.0570345
TAC/AT-AT:gap0_4222	GGTCATAACACCTCGTCCCCATTCAACTGGTT	50.1363	68.9473	60.2238	0.0569797
AAT/GC-AC:gap1_119	GGACTTCGACCCACTGTTCCACGGCCTCATCT	64.2592	82.292	71.934	0.0569423
TAC/AG-AT:gap0_3239	GGTTCACGCCCACGCGCTGTATTCTGCATGAA	301.524	222.411	194.891	0.0568182
TAC/AG-AC:gap4_2502	GGTATTTTTGAACGCACTGTACGAACGGTGGA	815.597	361.418	317.011	0.0565998
TAC/AG-AT:gap0_3826	GGCTATTTGAAACGCACTGTATGATTCTAGAT	4380.22	3045.92	2674.1	0.0565001
TAC/AG-AT:gap0_3195	GGATTCATAAACGCGTTCTTATCTCGGCTTAC	111.571	127.886	112.083	0.0563415
TAC/AG-AC:gap4_2599	GGTTGACAAAACCCCTCTGTACATTTCTTCAA	84.7374	200.17	175.653	0.0561443
TAC/AG-AC:gap3_1999	GGATTCTTTGAACGCCCTGTACCAATCAGTTC	72.7329	81.1799	71.0975	0.0561159
TAT/AA-AC:gap0_4674	GGTATTTTTAAACGCGCTGTACGATTTACTAG	266.923	186.825	163.943	0.0561019
TAC/AG-AC:gap4_2318	GGCCACCTTAAACGCTCTTTACGACCCAATAA	36.7195	61.163	53.5323	0.0559172
TAC/AG-AC:gap3_1778	GGAATTGTTGAACGCACTGTACTTTCTAGCTT	151.821	145.679	127.976	0.0554573
TAG/TG-AT:gap1_4668	GGTTCCATCTTCCTGACCTTATTCATCTTGTT	21.1843	86.7402	76.1162	0.0553795
TAC/AG-AT:gap0_2940	GGCAATCATATAACTCTCTTATTCCTGGTATG	19.0659	34.4737	30.1119	0.0553136
TAC/AG-AT:gap0_3529	GGTTTTCTAAAACGCACTGTATCTCATGGAAT	142.641	151.239	132.994	0.0550552
TAC/AG-AC:gap3_2236	GGAGAAAACCACCTGTTTCCACATCTACGGCC	20.4782	27.8013	24.2568	0.0549941
TAC/AG-AG:gap0_2816	GGCATTTTTCAACGCACTGAAGTGGACTGAAT	2405.84	1427.88	1258.01	0.0549255
TAC/AG-AC:gap5_2678	GGTTGACGTGCCTGTTCCCTACAATATCGCCA	110.159	98.9728	86.9899	0.0548636
TAC/AA-AT:gap0_923	GGTTCAACAATTTCTCGGTCATGCCGAACCCG	44.4871	60.0509	52.6958	0.0547941
TAT/AG-AC:gap0_4785	GGTCCCTTAACGCTCTCCCCACTGCAAAGCTG	144.054	163.472	143.868	0.0547645
TAC/AG-AG:gap0_2805	GGAGTTTTTTAACGCACTGTAGCTCGACTGAT	2874.01	1851.57	1632.73	0.0545619
AAT/GC-AT:gap4_163	GGTCACCAACAGCTTCTCCCATGCGACAAATA	14.829	21.129	18.4017	0.0544907
TAG/GG-AG:gap6_4626	GGATTCATCGTTCTTCTCTTAGTTGCTCATCA	289.519	762.869	673.335	0.0540676
TAC/AG-AC:gap2_1407	GGTGAGTCAAACTGTTTCTCACCCAACATGAA	7.76759	14.4567	12.5466	0.0535806
TAC/AG-AC:gap3_1619	GGATTTTCCAAAAGCACTGTACGTATACAACC	13.4168	14.4567	12.5466	0.0535806
TAT/AG-AT:gap2_5082	GGATTAAAAAACTTTTCTCCATTCCGAAGCCG	40.2503	14.4567	12.5466	0.0535806
TAC/AG-AC:gap3_1834	GGAATTCCAGCGTTCTGTCCACATCAACTGCA	264.804	427.029	377.235	0.0535778
TAT/AG-AC:gap0_4916	GGCACTGACCTCTGCTCCCCACTCTTGGCGGT	59.3162	77.8438	68.5882	0.053509
TAC/AG-AT:gap0_3408	GGCTTGTTTCAACTAACTGCATCCGATACCAA	74.1452	77.8438	68.5882	0.053509
TAC/AG-AT:gap0_3133	GGAAATTCAAAACTCCTCCTATGATCTATTTC	28.2458	33.3616	29.2754	0.0533286
TAC/AG-AC:gap3_1968	GGTTAAGAAAACTCCTCTGTACTTGACGCTTT	70.6145	52.2665	46.0043	0.0532521
TAC/AG-AC:gap3_1806	GGTAATAATCTTCTCCTCCTACTGGCTCATCG	449.814	909.66	804.657	0.0531442
TAC/AG-AT:gap0_2971	GGCACTTCAAAACGCGCTGTATTTGACCGTGG	373.551	177.929	157.251	0.0530181
TAC/AG-AC:gap3_1771	GGACAGTTTGAACGTGTCGCACAACCACTACG	93.9173	83.404	73.6068	0.0529173
TAC/AG-AC:gap2_1472	GGCGCTCTTGACTCACTTTCACGTTCGAAGAA	485.828	923.005	817.203	0.0527523
TAC/AG-AC:gap3_1715	GGCTTTTTTCAGCGTACTTTACCTCATCCTCC	7.76759	26.6893	23.4204	0.0525382
TAT/AG-AT:gap2_5077	GGTGCCACGCGCTTCCTTCCATCTCACCAAGC	26.1274	26.6893	23.4204	0.0525382
TAC/AT-AT:gap0_4229	GGTTTGGAAAACCACCCTGTATTTCTCGTTCG	28.2458	26.6893	23.4204	0.0525382
TAC/AG-AC:gap3_1679	GGTAAAACCAACCTGTTCTACTTCTTATCAC	42.3687	70.0594	61.8967	0.0522124
TAC/AG-AC:gap2_1186	GGTTGTCTAATTCTGTTCCCACGCTTGCCCGG	541.613	610.518	541.178	0.0521767
TAC/AG-AC:gap2_1311	GGAATTTTTGAACGCACTTCACGTTGCGCAAG	98.1541	144.567	127.976	0.0521746
TAC/AG-AC:gap4_2420	GGATTTTTGAACGCCCTGTACATCGTGCCCA	38.838	82.292	72.7704	0.0520566
TAC/AG-AT:gap0_3601	GGATTAATTGAACGCGTTGTATTCCTAGACCT	406.739	571.596	506.883	0.0519875
TAC/AG-AC:gap4_2654	GGCATTTTTGAACCCACTGTACATTAGAAGAA	29.6581	51.1545	45.1678	0.0518939
TAC/AG-AC:gap5_2703	GGCAACTTGAAACTGCCCGTACATCCCTGCTG	66.3776	51.1545	45.1678	0.0518939
TAC/AG-AC:gap4_2424	GGAACTTTTGAACGCACTGTACATATTCCTAC	69.9083	75.6197	66.9153	0.051656
TAC/AG-AC:gap2_1411	GGTTTTTGAACGCTTTCCCCACCTCCACTCTC	2.11843	7.78438	6.69153	0.0514369
TAC/AG-AC:gap3_2122	GGTTATGCAAACCACCCTGTACGTGTTTGAAC	7.06145	7.78438	6.69153	0.0514369
TAC/AA-AT:gap5_989	GGCTCCCAAAACTCCTTTTTATTGGAAGAAGA	7.76759	7.78438	6.69153	0.0514369
TAT/AA-AC:gap5_4693	GGTGTATTCAACATGTTTTTACTGTTTAAGAC	8.47374	7.78438	6.69153	0.0514369
AAT/GA-AG:gap0_116	GGCGCGTATTGTGTTGTTTTAGTCATCAACTA	9.17988	7.78438	6.69153	0.0514369
TAG/GT-AG:gap2_4632	GGCATTCTCATTTTTTTTTCAGTTTTGCTCGG	12.0045	7.78438	6.69153	0.0514369
TAC/AG-AT:gap0_3242	GGCGCCCCTTAACACTTGTCATGTGGTGATTC	13.4168	7.78438	6.69153	0.0514369
TAC/GC-AC:gap5_4310	GGCGTTTTCCACAGTGTGCTACGCGGCCTTTA	13.4168	7.78438	6.69153	0.0514369
TAC/AG-AT:gap1_4062	GGATTTTTTCAACACACTGTATAAAACAGCCT	16.9475	7.78438	6.69153	0.0514369
TAC/AA-AC:gap2_770	GGTTCTAACTAATTTTCCCCACTGTCGAAACA	178.655	265.781	235.876	0.0514281
AAG/GT-AG:gap3_85	GGACTGTTTCTTAACATTTCAGGCAAACCAGC	18.3598	20.017	17.5653	0.0512717
TAC/AG-AC:gap4_2432	GGCATTCTGACCCCCCTCCTACACCCGTGCAA	35.3072	20.017	17.5653	0.0512717
TAC/AG-AC:gap4_2569	GGATTTTTGAACGAACTGTACAAGCATGAAC	469.586	632.759	562.089	0.0512613
TAC/AG-AT:gap0_3283	GGTTTGCGAAACCGCCCTGTATTGACTACGTA	32.4827	32.2496	28.439	0.0512245
CAG/GC-AG:gap2_341	GGTTTTTCCATCACTGTCTAGACGCTAGAAC	45.1933	56.7147	50.1865	0.0511892
TAC/AG-AG:gap1_2891	GGAATTTTTGAACGCACTGTAGATCTCCAAAC	200.545	93.4125	82.8077	0.0511701
TAC/AG-AC:gap3_2067	GGTATCACCAACCGCCCTGTACGAGCCTAGGA	375.669	245.764	218.311	0.0510015
TAC/AA-AC:gap3_790	GGATAGAAATATCAGTTTGTACCACCGAATTC	205.488	147.903	131.321	0.0509113
TAC/AC-AT:gap0_1085	GGACTTAGCATTGTGTTTTCATCTCTCAGGAA	116.514	165.696	147.214	0.0507141
TAC/AA-AT:gap0_879	GGTTTCCGTAACTTGTTGTCATCTGCAGTGGG	57.1977	62.275	55.2051	0.0506072
TAC/AG-AT:gap1_4064	GGTGTTATTCCACGCACTGTATACAAATTTTC	46.6056	50.0424	44.3314	0.0504822
TAC/AG-AT:gap0_3505	GGACTTTTTAAACGCGCTGTATTTTCAGCTCC	36.0134	37.8098	33.4577	0.0502803
CAT/GT-AG:gap1_478	GGTCTTTGACGTTTCCATTCAGGAGGACACAG	73.4391	37.8098	33.4577	0.0502803
TAC/AG-AG:gap1_2875	GGCTTTTCAAACTTTCTGTAGAAGATACGGC	103.097	67.8353	60.2238	0.0501185
TAC/AG-AC:gap2_1272	GGATTTCACAAATTTTCTGCACTCGATTCGAC	124.281	200.17	178.162	0.0500528
TAC/AG-AT:gap0_3588	GGAATTCCTGAACGCACTGTATGATAAAGGTG	521.841	566.035	504.374	0.0499039
TAT/GG-AT:gap2_5440	GGCTTTTCAACCTGACCTTCATACATCTAGAG	16.2413	25.5772	22.5839	0.0498997
TAC/AG-AC:gap3_2041	GGAATTTTTGAACGCACTGTACGAAAGCGGCG	338.95	319.159	284.39	0.0497628
TAA/AA-AC:gap0_615	GGTGTCTCTCAACTATTTTCACTCGGCGAACA	1999.1	2376.46	2119.54	0.049644
TAC/AG-AT:gap0_3498	GGAATGGTTGAACGCACTATATTTCGACGTGG	492.183	1036.43	924.268	0.0496424
TAC/AG-AT:gap0_3294	GGTGTGTTTTTATTTTCTGTATTTTGGGGTTT	7.76759	43.3701	38.4763	0.0495689
TAC/AG-AC:gap3_1762	GGATTTTTTGAACGCACTGTACGATTCAAACG	60.7285	43.3701	38.4763	0.0495689
TAC/AG-AC:gap3_2077	GGATTCGAAAACGTTCTGTACGACAAACGAG	257.037	126.774	112.92	0.0494346
TAC/AG-AG:gap0_2802	GGTTGTTCTCAACTTCCCGTAGCTCGAGTCAA	62.8469	61.163	54.3687	0.0494245
TAT/TC-AC:gap0_5546	GGTTTTTACATTCGATTTTCACGCCTCCTCAG	5.64916	13.3446	11.7102	0.0489137
TAC/AG-AG:gap1_2864	GGTTTAAATAACCGCCCCGTAGATGATCCAGC	7.06145	13.3446	11.7102	0.0489137
TAC/AG-AT:gap0_3747	GGAATCTCCCACCTGTTTTTATTCACGATTTG	9.88603	13.3446	11.7102	0.0489137
TAC/TG-AC:gap3_4529	GGCTGAGTAAACCATTCCGTACACAACGGACG	11.2983	13.3446	11.7102	0.0489137
TAC/AA-AT:gap0_956	GGTCTAACAAGCTGTTTCCTATCCCGCAAGTG	24.7151	13.3446	11.7102	0.0489137
TAC/AG-AC:gap3_2280	GGACTTTTTGAACGCACTGCACATGTTGTTTC	420.862	776.214	693.41	0.0488579
CAT/GC-AG:gap0_414	GGTTTTCAAACTTCGTGTCCAGCTCGCGCAAC	45.1933	72.2835	64.406	0.0486851
CAC/AG-AC:gap4_277	GGCAAACCACCCGTTTCTCCACAACTCCAGCG	40.9564	36.6978	32.6212	0.0483437
TAC/AG-AC:gap4_2391	GGAATTTTTGAACGCACTGTACCTCTGAAATC	285.989	206.842	184.854	0.0483165
TAC/AG-AT:gap0_3193	GGCATTTCTTAACGCCCTGTATTTTCTCAATC	16.9475	60.0509	53.5323	0.0482029
TAC/AG-AT:gap0_3664	GGCTCAATCGATCGCGCTGCATTCGGATTTGA	11950.8	5492.43	4918.28	0.0479336
TAT/AG-AT:gap3_5088	GGAAGTTCTAACTATTTGTTATCGAAGACTTA	41.6625	42.258	37.6399	0.0478601
TAC/AG-AC:gap2_1458	GGATTTGCCAATCTGTGTTCACTCTAAACCTG	279.633	263.557	235.876	0.0478059
TAC/AG-AT:gap0_3571	GGTTATTTTCAGCGCGCCGCATTTAGGAAAAC	28.2458	18.9049	16.7288	0.0477378
TAC/AG-AT:gap1_4033	GGAATTGTTGAACTCGTTGTATAAAATTTGTT	68.4961	71.1714	63.5695	0.0476395
TAC/AG-AC:gap4_2491	GGCATTTTTTAACGCACTGTACAACCGAAAAC	483.003	884.083	792.11	0.0475937
TAC/AG-AT:gap0_3131	GGATTGAACTCACTTTTGCTATTTTCCTCGAA	85.4435	111.205	99.5365	0.0472448
TAC/AG-AT:gap1_4010	GGAATTTTTGAACGCGCTGTATAAAATTCTGA	239.383	82.292	73.6068	0.0472252
CAA/AG-AT:gap0_258	GGCATGAATCCGACTTTCGAATGAACCAGAAT	3921.22	3220.51	2889.91	0.04701
TAC/AG-AC:gap2_1340	GGAATTTTTGAATGCGCTGCACTTGCTAGAAA	221.729	260.221	233.367	0.046921
TAC/AG-AC:gap2_1334	GGTTAAAACTTGTTCGTTCCACCTCTACAAAT	25.4212	30.0255	26.7661	0.0466139
TAT/CG-AT:gap5_5238	GGATTTTTATCACACTGTGTATCGTTCTCCGC	57.9039	75.6197	67.7518	0.0464166
TAT/AG-AC:gap0_4844	GGTTCTTCTCAACGCTCTGCACGCCTGGAGCC	26.1274	35.5857	31.7848	0.0463019
TAT/GC-AG:gap0_5293	GGTTTTCAGCTTCCCCCGTTAGACCTGCACAT	36.0134	35.5857	31.7848	0.0463019
TAC/AG-AC:gap3_1713	GGTGTTTTTGAACGCGCTTTACCACGAACTCC	62.8469	41.146	36.8034	0.0460704
TAC/AG-AT:gap0_3737	GGCAACTCTGAACGCACTGTATCCCGCAGATT	827.602	1735.92	1565.82	0.0447331
TAC/AG-AT:gap5_4100	GGCTCTAACAAACGCGCTGTATGTCAGTGACG	303.642	341.401	307.81	0.0447049
TAC/AG-AT:gap0_3377	GGCAATACTGAACGCACTGTATGATGAGTACA	374.963	173.48	156.415	0.0444336
AAT/GC-AT:gap2_151	GGATCCAGACCATTGTGCCTATTCATTACGTT	57.9039	95.6366	86.1535	0.0443734
TAC/AG-AT:gap0_3201	GGCAAAAATCCTGCTTTTCTATTCTTGACACC	21.8905	67.8353	61.0602	0.0443194
TAC/AG-AC:gap4_2506	GGCAGTCGAAATCTCGCTGTACAACGCGAAGA	1696.87	1075.36	971.108	0.044198
CAG/GT-AG:gap4_382	GGACTAAAAAATTCTATTTCAGCCTCCTCACC	114.395	40.0339	35.967	0.044194
TAC/AG-AC:gap4_2562	GGATTTGAACGTGTTTTTCTACATTCAACTCG	20.4782	34.4737	30.9483	0.044146
TAC/AG-AC:gap4_2429	GGTATTTTTAAACGCACTGTACAAGCCATGGG	480.885	200.17	180.671	0.0440456
TAC/AA-AT:gap0_978	GGTCCTAAACGCATTTCTCCATCAACAAAATC	10.5922	23.3531	20.911	0.0439869
TAC/AG-AC:gap2_1323	GGAATCCACACGCTGTTCTCACGCTTGCCAAG	16.2413	23.3531	20.911	0.0439869
TAT/AG-AT:gap4_5177	GGTCGAAAACACGCACTTTTATAACCTAGACG	30.3642	23.3531	20.911	0.0439869
TAC/AG-AC:gap3_1781	GGTTGTTTTCACACTATCTTACGCGACCCAAG	14.829	17.7929	15.8924	0.0438403
TAC/AG-AT:gap0_2947	GGAATTTTTCGACTTTTTGAATTCGGCGGAAA	64.9653	17.7929	15.8924	0.0438403
TAC/AG-AC:gap3_1609	GGTTGTTTTGAACGTACTGTACGCAGATTGCG	200.545	116.766	105.392	0.0437205
TAC/AG-AC:gap2_1296	GGTCTCTGACTTTGCTTCCCACGTTTTGAAGG	124.988	105.645	95.3543	0.0436391
TAC/AG-AC:gap5_2730	GGTTTAGAAAACCACCCTTTACGTCGCGACTT	6.3553	12.2326	10.8737	0.0435793
TAC/AG-AC:gap3_2032	GGCTTTCCTCACTTTCTTCTACTGGCGAAAAC	9.17988	12.2326	10.8737	0.0435793
TAT/TT-AT:gap2_5618	GGTACCTAAACCCGTGTTCCATGAACGTCATC	9.88603	12.2326	10.8737	0.0435793
TAT/AG-AT:gap2_4997	GGCTTTTTGTAACGCGCTCCATTTCATCATGA	12.7106	12.2326	10.8737	0.0435793
AAC/AG-AT:gap0_17	GGAAATTTCAGCCTGTTTTCATTGTGGATTCC	26.1274	12.2326	10.8737	0.0435793
TAC/AG-AC:gap3_1593	GGATTTTTCGAACGTACTGTACCCAGTGGCGA	912.339	429.253	388.109	0.0435462
TAC/AG-AT:gap0_3264	GGTTATCAACACGAACTTTTATTTCGACTCAA	110.865	88.9643	80.2984	0.0434798
TAC/AG-AC:gap2_1439	GGCTTGTTCGAGCGCCCTGCACTACTACCAAC	64.9653	83.404	75.2797	0.0434128
AAG/GT-AG:gap3_73	GGAATTCATTTGTTATCTTTAGGCACTCGAGC	360.134	291.358	263.479	0.0433679
TAC/AG-AA:gap0_1137	GGCTTTTTTCAGCGCTCTGTAAGCATTCAACA	97.448	72.2835	65.2424	0.043249
CAT/GT-AG:gap0_477	GGAATTTTCATACTTTTGTCAGACGGTTACGG	394.029	643.879	583	0.0429957
TAC/GC-AT:gap1_4368	GGTTTTCACACGCTTCGCCATGATCACAATC	2.82458	6.67232	5.85509	0.0429843
TAC/AG-AT:gap1_3956	GGTTTGACTAATTTCTTTTTATATCGACAACG	4.23687	6.67232	5.85509	0.0429843
TAC/AA-AT:gap0_965	GGAAATGCTTTGTCCCTCCCATTGACTACACA	4.23687	6.67232	5.85509	0.0429843
CAC/GT-AG:gap0_330	GGAAAGTTTATTTTTCATTTAGACACAACACG	4.94301	6.67232	5.85509	0.0429843
TAT/GG-AT:gap2_5435	GGTCTTCCAACTGCCTTCCCATCCCGGCGCCA	4.94301	6.67232	5.85509	0.0429843
AAT/CG-AC:gap0_113	GGTTCGCAAACCCACTTTGTACGACACTTGGC	4.94301	6.67232	5.85509	0.0429843
TAC/AG-AC:gap4_2481	GGCGATCACAAACTCGCCGTACAATCAAGCCT	7.76759	6.67232	5.85509	0.0429843
TAC/GC-AC:gap7_4315	GGAAGTTGAAACCCCCTGTTACGCAGAATCAA	8.47374	6.67232	5.85509	0.0429843
TAG/AG-AC:gap0_4591	GGATTTTCTAACCCTTCTTCACGCGTTCTCGT	8.47374	6.67232	5.85509	0.0429843
TAT/AG-AC:gap1_4944	GGTTTGCTGAACCACCCTGTACAATTTGGATA	9.17988	6.67232	5.85509	0.0429843
CAC/AG-AC:gap3_275	GGATATTTTGATCGCCCTGTACAATCATGACT	1388.28	941.91	853.17	0.0428778
TAT/GC-AG:gap0_5274	GGAATTTCAACAACCTGCTCAGCCTTCATTGT	38.1318	50.0424	45.1678	0.0427116
TAC/AG-AC:gap3_1629	GGAGTTTTTGAACGCACTGTACCTAGAGATAT	238.677	223.523	202.419	0.0426696
TAC/AG-AC:gap3_1836	GGTAATTTCTAGCGCTCTGCACAACCCTTAGA	492.889	515.993	467.571	0.0426229
TAT/AG-AT:gap3_5110	GGTGGTATCACATCTTCCGTATTTACTCAAAA	213.962	152.351	138.013	0.0423427
TAC/AC-AT:gap1_1124	GGTTTTCTCAACGGGTGCGTATAACGTAAACA	91.0927	114.542	103.719	0.0423288
TAT/GG-AT:gap3_5465	GGCAATTCAACCCATTGTTCATGACCGACTTC	96.0357	146.791	132.994	0.0422619
TAC/AG-AT:gap0_3609	GGAATTTTCGAACGTACTGTATGTCGAGTCAC	299.405	205.73	186.526	0.0421269
TAC/AG-AG:gap0_2788	GGCACTTTTGAACGCAATGTAGGAAAAGTTTG	1008.37	360.305	327.049	0.0418148
TAC/AG-AT:gap0_3884	GGAAAACTTGAACGCGCTGTATTCAGCAGTAG	1145.37	1213.25	1102.43	0.0415278
CAT/GC-AT:gap3_430	GGTCGAACGCACTGTTTTTCATTTTGTCGAAT	28.9519	27.8013	25.0932	0.0413749
TAC/AG-AC:gap4_2296	GGTTCCGAAAACCACTCTGTACATCGCAATGG	28.9519	27.8013	25.0932	0.0413749
TAA/AG-AC:gap0_649	GGAAATCCCACGCGCTTTTCACGTCGATACAA	37.4257	27.8013	25.0932	0.0413749
TAC/AG-AT:gap0_3331	GGTCTGCAAAAACGCCCTGTATGCCTGTGTTT	43.781	48.9304	44.3314	0.0411015
CAC/GT-AG:gap0_329	GGACACTCTCTTTTTTTGTCAGCATACGTGTG	111.571	85.6281	77.7891	0.0407003
TAC/AG-AT:gap0_3594	GGTATTCTGACTGTGTTTTTATTTACGGCGAA	106.628	64.4991	58.5509	0.0406953
TAC/AG-AC:gap3_2141	GGTTTTAAAAAATCTGTTTTACGCTGACATTG	48.724	22.2411	20.0746	0.0406592
TAA/GC-AT:gap0_714	GGTCTCACACGACTCTGTCTATTGTAATCCGT	197.014	232.419	211.62	0.040352
CAC/CG-AT:gap2_307	GGCGTTTTTCCCCACTGTGCATCGGTTCGTTC	35.3072	58.9389	53.5323	0.040349
TAC/AG-AC:gap4_2587	GGATTTATTGAACGCGTTGTACATAAACGGAA	416.625	384.771	350.469	0.0403326
TCG/GT-AG:gap1_5641	GGTTCATGGCGCCCATTTTCAGAGCAGATCAA	10.5922	1.11205	0.836441	0.0402733
TAC/GA-AT:gap0_4298	GGTTGATCTGTTTGCTTTCCATTCAAACGTGC	33.1888	37.8098	34.2941	0.0401543
TAC/TG-AC:gap5_4532	GGAAACCGCCGTCCGTTCCTACAAAAATATTA	50.8424	74.5076	67.7518	0.0401495
TAC/AG-AT:gap0_3424	GGTTGAGAAAACCATCCTGTATCTGACGAAGA	66.3776	74.5076	67.7518	0.0401495
TAC/AG-AG:gap1_2848	GGTTTGCGAATACACCCTGTAGACACTCACAG	107.334	111.205	101.209	0.0401478
TAC/AG-AT:gap0_3631	GGTCTACCCCCGTTCTCTTCATTGTCCAACGA	64.2592	68.9473	62.7331	0.0398097
TAC/AG-AT:gap0_3709	GGATTACAAAACCTCGCTGTATTACAACGACT	91.0927	68.9473	62.7331	0.0398097
TAC/AG-AC:gap3_1821	GGTTAGCGCACCACGACTGTACCTCAAATCGA	1504.09	1034.21	943.506	0.0397836
ACT/GT-AG:gap0_221	GGAACACTCTCAATTTTTTCAGTATAACTCTT	143.347	235.755	214.965	0.0397399
TAC/AG-AC:gap3_2222	GGCATTTTTCAACGCACTGTACGATCGGCGTC	1304.25	1229.93	1122.5	0.0396254
TAC/AG-AC:gap4_2459	GGTTAACGAAACCACCTTGTACATTTCCATTC	7.76759	16.6808	15.0559	0.0395199
AAT/GC-AT:gap4_161	GGTTATAAAACTCTTTCTCCATGCCCGATTTA	15.5352	16.6808	15.0559	0.0395199
TAC/AG-AC:gap3_2040	GGTAAAGAAAACCACCCTGTACGGATGCTAAC	152.527	63.3871	57.7145	0.0394124
TAC/AG-AT:gap0_3442	GGATAATTCATTTTCTGTCCATGCACGACCTG	167.356	110.093	100.373	0.0393945
TAC/AG-AG:gap0_2799	GGAATTGTTGAACGCACTGTAGTGGTGGACGG	2318.27	1334.46	1218.7	0.0393503
TAT/AG-AC:gap1_4946	GGTGTTCATCAACCCACGCTACATCGGACTCC	293.756	229.083	209.11	0.0392587
TAT/GT-AT:gap3_5532	GGCTTTTTCAACGCGCTGTATACTCCAGAAG	372.138	311.375	284.39	0.0391065
TAT/GA-AT:gap3_5256	GGAAGATTTTTCAACTTTTCATGCGAGAACGA	260.567	196.834	179.835	0.0388124
TAC/AG-AC:gap4_2325	GGAAAAATTCAGCCCGCCTTACAACGTGATCG	129.931	42.258	38.4763	0.0387914
TAC/AG-AC:gap3_1756	GGTCACACGAACTTTCCTTTACGTCAATGGAT	133.461	181.265	165.615	0.0387651
TAC/TG-AT:gap0_4555	GGCTATTCAAAACTTTTTGTATCGAGCTCCGG	460.406	252.436	230.858	0.0384881
TAC/AG-AT:gap0_3319	GGCTGACAAACTCTGCTTTCATGCACCAGCAT	44.4871	77.8438	71.0975	0.0383384
TAC/AG-AC:gap4_2642	GGATTTGTGAACGGCACTGTACAACGGAGTTG	1848.69	1570.22	1437.84	0.0381983
TAC/AA-AC:gap4_832	GGTTGATAGGTAACGACTGTACCACGAAGTAG	3087.97	1150.98	1053.92	0.0381907
TAC/AG-AT:gap0_3308	GGTATTTTCAACGCACTTTCATTCTTCGTCCT	20.4782	36.6978	33.4577	0.037976
TAC/AG-AT:gap0_3758	GGTTAGCGCATCACCGCTGTATTTGACGGAAT	38.1318	46.7063	42.6585	0.0376806
TAC/AG-AC:gap2_1278	GGTTCCCACTTCCCGTTTTCACTTGACCTTAT	13.4168	56.7147	51.8594	0.037486
TAC/AG-AC:gap3_1722	GGTCAATCAAAATCTGCTCTACCCCGAATCAC	185.716	203.506	186.526	0.037452
TAC/AG-AT:gap0_3426	GGCCGTAACTGCCTGTTTTCATTGATCGAAAT	4.94301	11.1205	10.0373	0.0374227
TAC/AG-AT:gap1_4028	GGTATTACCTTCGCTCCCCCATACAGTCCATT	12.0045	11.1205	10.0373	0.0374227
TAC/AC-AT:gap0_1114	GGTTTTCAAAACTTTGCTCTATTCTCGACGAA	14.829	11.1205	10.0373	0.0374227
TAT/GT-AT:gap4_5535	GGTTGTTTTCGAACTTATCTATGAATGCATCT	17.6536	11.1205	10.0373	0.0374227
TAC/AG-AC:gap3_1846	GGATAGCGCACCACTACTGTACTTTGTGATGG	91.0927	66.7232	61.0602	0.0373481
TAC/AG-AC:gap3_1987	GGTTAGCAAAATCACCCTGTACCTCCTTATGT	31.7765	76.7317	70.2611	0.0372453
TAC/AG-AC:gap2_1529	GGATCCTACTCTCACTTTTCACGACTTTAAAA	18.3598	86.7402	79.4619	0.0371657
TAC/AG-AT:gap0_3333	GGTTAGGAAAACCACCCTGTATTTGACCAACT	14.1229	21.129	19.2382	0.0370406
TAC/AG-AC:gap4_2488	GGTTTTTTTGAACGCACTGTACAAGCCCGAAC	54.3732	31.1375	28.439	0.0368894
TAC/AG-AT:gap0_3769	GGTTTGCAAAACCTCCCTGCATTTGTTCGTCA	37.4257	51.1545	46.8407	0.0367578
TAC/AG-AT:gap0_3639	GGAATTTTTGAACGCAATGTATCTTTTCACGA	39.5441	51.1545	46.8407	0.0367578
TAT/AG-AC:gap0_4926	GGATTCCGAACGCGTTTCCCACGAAGTCAACG	56.4916	51.1545	46.8407	0.0367578
TAC/AG-AT:gap1_3984	GGTAGCCTCTGTCTTTTTCCATAAATAACTGG	1174.32	1068.68	981.982	0.036674
TAC/AG-AT:gap0_3593	GGACATTATAAACTCGCTCTATGACATCCGGT	230.909	131.222	120.448	0.036627
CAA/GT-AG:gap0_260	GGCATACCTTTTTTTATTCTAGCTCTGACGAA	765.461	1039.77	956.053	0.0363827
TAC/AG-AC:gap4_2519	GGCTTATAGACCTCCCTGTACATCAAAAACG	105.922	150.127	138.013	0.0360392
TAA/CA-AC:gap0_687	GGATGTGGCTAAGAGTGTTACTTGAATTCAC	50.1363	55.6027	51.0229	0.0359791
TAC/AG-AC:gap4_2476	GGTGTTCTGAACGCACTGTACAACGAGGCCG	159.589	219.075	201.582	0.0357987
TAC/TG-AC:gap4_4531	GGTATTCTCGAACGCACTGTACTCGAAGCACT	1552.81	987.504	909.212	0.0357981
TAC/AA-AT:gap0_928	GGTTGTTTTGAACGCACTGTATCAACTAAGAG	718.855	381.434	351.305	0.0355409
TAT/CG-AT:gap3_5230	GGTTAGGAAAACCAACTTGTATGCTGATAGAA	143.347	159.024	146.377	0.0355225
TAC/GA-AC:gap3_4293	GGTTTGCTCAAACCAGCTGTACTCCGAAAAAC	61.4346	70.0594	64.406	0.0354834
TAC/AG-AC:gap5_2699	GGTTTTAAACCTGATCTTCTACAACCCGTTTT	26.1274	25.5772	23.4204	0.0353691
TAC/AG-AT:gap1_3902	GGCTTAGAAAACTTCCCTGTATATATTGTTGA	84.0312	94.5246	86.9899	0.0352972
TAC/AG-AC:gap4_2386	GGAATTTTTGAACGCACTGTACAAATAGTGCA	60.7285	50.0424	46.0043	0.0350776
TAC/AG-AC:gap3_2021	GGCGATCTCCATTTTGTCTTACGCATCTCCGG	798.65	727.283	670.826	0.0349935
TAC/AG-AC:gap4_2495	GGCATTTTTGAACGCACTGTACAAGTTCGATT	227.379	265.781	245.077	0.0349467
TAC/GC-AG:gap7_4337	GGTCGAAACATCTGTGTTTTAGTCCTGCTCAG	30.3642	40.0339	36.8034	0.0347301
TAC/AG-AG:gap0_2839	GGATCATAGGTACCGCCTGTAGTAATGTTTCA	105.922	40.0339	36.8034	0.0347301
CAG/GT-AG:gap3_371	GGTAACTTTCCTCTCTTTCTAGGCGACCTTGC	8.47374	15.5688	14.2195	0.0347034
TAC/AG-AT:gap0_3739	GGCTATTTTTATCCACTGTTATTTTCATGAAA	10.5922	15.5688	14.2195	0.0347034
TAC/GG-AC:gap2_4383	GGTTTTCGAACTCATCCCTCACAAATCAGATA	10.5922	15.5688	14.2195	0.0347034
TAT/AG-AC:gap0_4889	GGAATTGTCAAACGCGTTTCACTTGTTCAACG	17.6536	15.5688	14.2195	0.0347034
TAC/AG-AC:gap6_2770	GGCATTTTCAAACTTGCTGTACAAAGAACACA	20.4782	15.5688	14.2195	0.0347034
TAC/AG-AC:gap3_2091	GGAATTTTCAAACGCACTGTACGAAGGAGCGG	369.314	127.886	117.938	0.0346053
TAC/AG-AC:gap3_1760	GGATTTCTCCAACGCGCTGTACCTTCGGAAAC	132.755	381.434	352.142	0.0345139
TAC/AG-AG:gap1_2890	GGTTTTCACGAACTCGTTGCAGACTGCCTCTT	413.801	424.805	392.291	0.0344122
TAC/AG-AC:gap2_1527	GGATTTGTACTCATTTTTCCACGACTGACCAA	63.553	93.4125	86.1535	0.034366
TAC/AG-AC:gap3_2106	GGCATTTTTCAACGCACTGTACGCGACGCCGC	63.553	68.9473	63.5695	0.0342339
TAC/AG-AT:gap0_3420	GGTCACAAACCTGCTTTTCTATTCTTCGACAC	11.2983	30.0255	27.6026	0.0341659
TAC/AA-AT:gap0_872	GGACCTGAAACTGCTTTTTCATGACGTGGCCT	43.781	30.0255	27.6026	0.0341659
TAC/AG-AC:gap3_1959	GGTTGATTTCAACGCACTGTACGATAGGCACG	1796.43	1127.62	1042.21	0.0341472
TAC/AG-AC:gap3_2104	GGAATTTTTGAACGCACTGTACCTTTGTTCGA	319.177	364.754	337.086	0.0340648
GGG/GT-AG:gap2_603	GGTCTCAATTTTTTATTTCTAGGACGACGACG	231.616	155.688	143.868	0.0338376
TAC/GG-AT:gap1_4494	GGTGTTTTTAAAAGTGTTGTATGAATCCTGGG	106.628	170.144	157.251	0.0338104
TAC/AG-AT:gap1_4042	GGATCTTATGAATGCACTGTATAACAGTTGGA	745.689	739.516	684.209	0.033664
AAC/AG-AT:gap0_23	GGCGTAACCACTCGTTTTCATGCATACTTCG	33.895	48.9304	45.1678	0.0333309
TAT/AG-AT:gap2_4993	GGTGGTTTCAAACGCGCTTCATGACTTAAACG	56.4916	48.9304	45.1678	0.0333309
TAC/GG-AC:gap4_4401	GGCCGTTTTGAACGCGCTGTACGCCTCATTTG	58.61	48.9304	45.1678	0.0333309
TAC/AG-AC:gap2_1401	GGTCTGTGGAACCACGTTGCACTCTTCCAACA	273.984	169.032	156.415	0.0332828
TAC/AG-AC:gap5_2669	GGTCCTACAAACTTTTTTTTACAAACTACCGA	14.1229	20.017	18.4017	0.033091
TAA/AG-AC:gap0_653	GGATTTTCAACGCGCTTTCCACTCTCCTGGTG	17.6536	20.017	18.4017	0.033091
TAC/AG-AC:gap3_2216	GGATTTTTTGAACGCACTGTACGATATTTCCC	24.0089	20.017	18.4017	0.033091
TAC/AG-AC:gap2_1299	GGAGTCTGTTTGCCCCTTCACGTCGACATCG	53.667	67.8353	62.7331	0.0329485
TAC/AG-AC:gap4_2604	GGAATTTTTAAACGTTCTGTACAACTGCAAAA	66.3776	38.9219	35.967	0.0325496
TAC/AT-AT:gap0_4183	GGTCGTCTCAAACTTGTCGTATTGGAAGCTCG	547.262	404.788	375.562	0.0323792
TAC/AG-AC:gap3_1943	GGTTCCAACCCCACCTTCCCACAACTATACCT	2.82458	5.56027	5.01865	0.0322838
TAC/AG-AT:gap0_3678	GGAATTCCAAAGCTCTTTTTATTTGCCTTGGA	3.53072	5.56027	5.01865	0.0322838
TAT/AG-AT:gap2_5004	GGTTATTTTCACACTGACTCATCAGCCAGAAC	4.23687	5.56027	5.01865	0.0322838
TAC/AC-AG:gap1_1062	GGATTTATCACTTTTCTCCCAGAGCAAAACGG	4.94301	5.56027	5.01865	0.0322838
TAC/AG-AT:gap0_3358	GGTATTTTCTACTGTCTATTATGGCCGTCAAC	4.94301	5.56027	5.01865	0.0322838
TAC/GG-AT:gap0_4453	GGAATTTCAACGTTCCTCCCATCTGGATCATC	5.64916	5.56027	5.01865	0.0322838
TAC/AG-AG:gap0_2831	GGTTATTTTAGCTTTCTTTTAGGATTACACCT	6.3553	5.56027	5.01865	0.0322838
TAC/AG-AC:gap3_1673	GGAAACCCAACTCTTTTTGTACGAGTCCTATT	7.76759	5.56027	5.01865	0.0322838
TAC/AG-AT:gap0_3262	GGATTTTTGACCTGTTTTTCATGCAAAGCGTT	9.17988	5.56027	5.01865	0.0322838
TAC/AG-AT:gap0_3887	GGACATTTTTACACTGTTTTATTGAGGGTATG	12.7106	5.56027	5.01865	0.0322838
TAT/AA-AT:gap3_4704	GGTCCAAGAAACCAGCCTGTATCTCATAGGAG	12.7106	5.56027	5.01865	0.0322838
TAC/TG-AG:gap1_4539	GGTTTCATGAACGCCTGCGTAGTTTGGAAAGC	13.4168	5.56027	5.01865	0.0322838
TAC/AG-AC:gap3_1702	GGATTTTTTGAACGCGTTGTACGAATTCCATG	159.589	76.7317	71.0975	0.0322471
TAC/AG-AC:gap4_2653	GGTTATTTTAACCGCACTGTACAAAACCAACC	7.76759	24.4652	22.5839	0.0320238
CAT/GG-AC:gap0_459	GGAATATCCGAACTTTTCCTACCTCGGTTCCG	10.5922	24.4652	22.5839	0.0320238
TAT/AG-AT:gap2_5087	GGTCAAACGCCTTGTTTTCCATTTCCGACAAC	19.7721	24.4652	22.5839	0.0320238
TAC/AG-AT:gap0_3489	GGCAATAAACCGGCTGTTCATTGATCAAATG	815.597	342.513	318.684	0.0311276
TAC/AG-AT:gap0_3742	GGTTTGCGAAATTTCTTTCTATGGTATCGACG	23.3028	56.7147	52.6958	0.0307932
TAC/AG-AC:gap2_1361	GGTCCGAGCGCTCCTTTCTCACGTCCGACTAC	12.7106	33.3616	30.9483	0.0306987
AAC/AG-AT:gap0_22	GGCAAATTTCTACGCACTTTATTGCAACACGC	21.1843	33.3616	30.9483	0.0306987
TAC/AG-AC:gap3_2204	GGAATTTTTGAACGCACTTTACCTCTCGGAAT	49.4301	61.163	56.878	0.0305093
TAC/AG-AT:gap0_3206	GGAAGAATTCAACGATTTTCATTTCCAACTCG	209.725	279.126	260.133	0.0303781
TAG/TA-AG:gap3_4646	GGTTAGCTCGAATCTTCTCTAGCTTGAATCAA	19.7721	65.6112	61.0602	0.030263
TAC/AG-AC:gap3_1642	GGCTTGAAAAACCCCCTTCTACGTCAAAAATC	3.53072	10.0085	9.20086	0.030237
TAT/AA-AC:gap5_4694	GGATTTTCAACATTTTTTTTACTGCGCAGCTT	4.23687	10.0085	9.20086	0.030237
TAC/AG-AC:gap2_1353	GGTCTCCAAAACCGCCTTCCACTTCATGGACC	6.3553	10.0085	9.20086	0.030237
TAC/AC-AT:gap0_1077	GGTCGACCTGAGTGTCTTCCATGCCGAAAAGA	9.88603	10.0085	9.20086	0.030237
TAC/AG-AT:gap0_3449	GGTTTCAATAACTCCTTCTCATTCTCTTCCGA	9.88603	10.0085	9.20086	0.030237
GAG/GT-AG:gap4_563	GGTAACTTCATTTTCATCTTAGGTTGTTGCAA	12.0045	10.0085	9.20086	0.030237
AAG/GT-AG:gap4_94	GGCTGATTTTAATGTTTTTTAGGTCACCGGGC	14.1229	10.0085	9.20086	0.030237
TAT/AG-AT:gap2_5019	GGTATTCCAACAAATTTTCCATTGTATCCGGA	14.829	10.0085	9.20086	0.030237
TAC/AA-AC:gap3_821	GGTTTTGTGAACCATCCCGTACGGACCCAGAA	16.2413	10.0085	9.20086	0.030237
TAC/AG-AT:gap0_3345	GGAATTTTTGAACGCACTCCATCAATTCGCAC	17.6536	10.0085	9.20086	0.030237
TAC/AG-AC:gap5_2676	GGTTTATTTGAACGCGTTGTACCCCGAAACTC	317.059	352.521	328.721	0.0301797
TAC/AG-AC:gap3_1879	GGAATTTTCGAACGCACTGCACAATTATGTTT	156.764	384.771	358.833	0.0301468
TAC/AG-AC:gap3_1908	GGTATTTTTGAACGCACTGTACGTGATAACCT	70.6145	42.258	39.3127	0.0299082
TAA/GG-AT:gap0_733	GGACCCTTACCTACTTTCCTATCTCGGACAAA	651.772	1006.41	940.16	0.0295119
TAC/AG-AC:gap4_2339	GGTTTGCAATACCACCCTGTACGACGACGAAC	10.5922	14.4567	13.3831	0.0293
TAT/GC-AT:gap5_5375	GGTTACCCATTTCGTTTTTTATCTCGCTTCAA	10.5922	14.4567	13.3831	0.0293
TAC/AG-AC:gap2_1252	GGCTTATCTGAACATTTTTCACGACTCCGCCA	16.9475	14.4567	13.3831	0.0293
TAC/GC-AG:gap0_4331	GGTTAAAAAAATCGCGTTTCAGATCGCCCCCT	42.3687	14.4567	13.3831	0.0293
TAC/AG-AC:gap2_1556	GGTCAGCCAACACTCTTTTCACGATCGACTGA	52.2547	64.4991	60.2238	0.0288595
TAC/AG-AC:gap3_1568	GGTTAAGAAAACCACCTTGTACGACTCCGGAT	130.637	160.136	149.723	0.0288274
GGC/CT-AC:gap3_599	GGTTTTTTGATCATTAACTTACCTGTTGTCTG	16.9475	18.9049	17.5653	0.0287626
TAT/GC-AC:gap2_5271	GGTTTCAAAACTGTGCTTCCACGCTCACGAAT	33.895	23.3531	21.7475	0.0284141
TAC/AG-AG:gap0_2796	GGTTTGCGAATACACCCTGTAGCTCAACCTCC	41.6625	23.3531	21.7475	0.0284141
TAT/AG-AT:gap3_5150	GGTCTGAAACGTTTTTTTCTATTCGAAACGAC	20.4782	27.8013	25.9297	0.0281699
TAC/AG-AC:gap2_1237	GGTTATCGTCAACTCTCTGCACTCAACAACAG	2739.84	2538.82	2379.68	0.0280911
GAT/GT-AG:gap0_586	GGCATTTTCGTTTGTATTTCAGTGCTCACAAT	52.9609	32.2496	30.1119	0.0279892
CAT/GC-AG:gap2_421	GGCTAACCTCTCCCTCTTCCAGGCTACCTCCT	19.7721	45.5942	42.6585	0.0276499
TAC/AG-AT:gap0_3865	GGCATTTTTTGACGCACTGTATTTCAAAATCT	54.3732	45.5942	42.6585	0.0276499
TAC/AG-AT:gap0_3013	GGAATTACGAACGCATTTTCATTCGAATTATT	54.3732	166.808	156.415	0.0275982
TAC/AG-AT:gap0_2953	GGATCCCAACGCATTTCTCTATGACGACATGA	52.2547	76.7317	71.934	0.0273058
TAC/AG-AC:gap5_2692	GGCATTTTTGAACGCACTGTACAACGCGCTTC	605.166	770.653	724.358	0.0268338
TAC/AG-AG:gap1_2885	GGCATTTTTGAACCCACTGTAGACCATACCTC	176.536	679.465	639.041	0.0265575
TAC/AA-AC:gap3_786	GGATTTCCGAACGCGTTCTCACATGCATGTAT	71.3206	106.757	100.373	0.0262726
TAC/AG-AC:gap4_2577	GGTTGTTAAACGCACTGTACATGTTCCGAAT	127.812	102.309	96.1908	0.026251
TAC/AG-AC:gap3_1794	GGTTCTGCTAACCACTCTGTACTACGGTAACT	66.3776	93.4125	87.8263	0.0262017
TAT/GT-AG:gap0_5518	GGAAATCGAAATATTTATTTAGATTGCTTCGG	77.6759	44.4822	41.8221	0.0255934
TAC/AG-AT:gap0_3027	GGTCAAACAAACTGTTTTCATTCCTGTCATC	39.5441	40.0339	37.6399	0.0254679
TAC/AG-AC:gap3_1859	GGTCTAACTGTTTTCCTCCCACACCATCTGTT	533.846	1122.06	1058.1	0.0254442
TAC/AG-AC:gap2_1230	GGTAAATTAAACGCGCTGCACCTCCTCGAAG	479.472	581.604	548.706	0.0251989
TAT/GG-AT:gap5_5506	GGTTTTTCACAGACTGCCCTATGCAACTTCGA	175.124	196.834	185.69	0.0250485
TAC/AG-AT:gap0_3726	GGTTCAGCAAAGCGCGCTGTATCTCGATCAAC	1619.19	862.954	814.694	0.0249336
TAC/AG-AT:gap0_3690	GGATATTTTGAACACTTTGCATGGTCTGAAAA	170.181	161.248	152.232	0.0246719
TAC/AG-AC:gap5_2719	GGTATTTCTCAACGCATTTTACAATCCCGACG	16.9475	22.2411	20.911	0.0245072
TAC/GG-AG:gap0_4424	GGACCTCACCGTTTCTCCCAGTCACACGATT	18.3598	22.2411	20.911	0.0245072
TAC/AG-AC:gap2_1420	GGTGAATTCGAACGCGTTTCACGTCCCAAACC	49.4301	22.2411	20.911	0.0245072
TTG/GT-AG:gap1_5669	GGAACTGTTTTCTTTCTTTTAGCGCGCAATGA	128.518	160.136	151.396	0.0240651
TAC/AG-AC:gap2_1431	GGAATTTAAAACCACCTTCCACTCTCAACGAA	9.17988	17.7929	16.7288	0.023998
TAC/AG-AC:gap3_1831	GGTTAAGAAAAACACCCTGTACGCAAATACCT	15.5352	17.7929	16.7288	0.023998
TAC/AC-AT:gap0_1087	GGCACATCGTCTCTTTTCCTATGAATGCCAGT	76.9698	86.7402	81.9713	0.0239898
TAC/AT-AT:gap0_4203	GGTTCTGTAAACCCGTTGCTATTACCTCTGCC	93.2111	116.766	110.41	0.0238849
TAT/AG-AC:gap0_4935	GGAATTCAACGCATTTTTCTACGCCCGTCGCT	54.3732	77.8438	73.6068	0.0236799
TAC/AG-AT:gap0_3280	GGTTTTTATTCACGCCCTGTATTCCCTGAACT	66.3776	107.869	102.046	0.0236513
TAC/AG-AG:gap1_2850	GGCTGATTTATTTTTCTGTCAGAATCGTTCCC	150.409	103.421	97.8636	0.0235198
TAC/AG-AT:gap0_3759	GGCCTTCAACATTCCGTCCCATTCTCGGCTAC	19.7721	13.3446	12.5466	0.0231948
TAT/GG-AT:gap3_5447	GGTTTTTCGACACTCGTTTCATGCCGCTGACG	24.0089	13.3446	12.5466	0.0231948
CAG/GT-AG:gap5_387	GGAAAAACATTTGATTTTTTAGGTGGCCCTGC	34.6011	13.3446	12.5466	0.0231948
TAC/AG-AC:gap3_1775	GGCTATTTTGAACGCATTGTACTACCGAACTG	1350.86	1708.11	1619.35	0.0231483
TAC/AG-AC:gap3_1819	GGATTTCAACGTATTGTTCACATCGCCCCTG	53.667	38.9219	36.8034	0.0230856
TAA/AA-AC:gap0_612	GGTTTTCCCACCGTTTCTGTACGCGCTTCCTG	264.804	592.725	562.089	0.0229686
TAC/AG-AT:gap0_2937	GGTTTTTTCGAACGCACTGTATGATCCATCCG	150.409	187.937	178.162	0.0229466
TAT/AG-AT:gap3_5115	GGCTCGCAAAACCATCCTGTATTTCTCGGAAA	168.769	200.17	189.872	0.022704
TAC/AA-AG:gap1_867	GGATCTCTAACGTTCTTTCCAGATCTTGGACT	92.505	97.8607	92.845	0.0223804
TAC/AG-AC:gap2_1417	GGAAAACTCAAACTCTTTGCACTTTCTCTACA	302.23	309.151	293.591	0.0222801
TAC/AG-AG:gap1_2857	GGTATCCCGAACGCGCTTTCAGATTTTCACAT	152.527	114.542	108.737	0.0221865
TAC/AG-AT:gap0_3229	GGCCAATGAACGCATTGTCTATTTAGCTGAAG	246.445	114.542	108.737	0.0221865
TAC/AG-AC:gap3_2230	GGTAATTCCGAACGTGCTGTACTCTGATCTAC	16415.7	9752.71	9267.77	0.0221455
TAC/AA-AT:gap0_954	GGTTAAGAAAACCACTCTGTATCACGAACTCA	34.6011	51.1545	48.5136	0.0221315
TAT/AG-AT:gap3_5132	GGACAGCAAAACCGCCCTTTATCTTTACGAGA	41.6625	30.0255	28.439	0.0220648
TAC/AG-AC:gap3_1994	GGTATTTTCAAACGCGCTGTACGAAAACGGTC	468.174	211.29	200.746	0.0220188
TAA/GC-AG:gap0_712	GGAGTTAACACTCTCTCTCAGACTTGCAGCC	297.993	749.524	712.648	0.0218508
AAG/GT-AG:gap2_64	GGCATTTTTTTCTTCATTTTAGCGACCTCGAC	0	8.89643	8.36441	0.0217395
TAC/AG-AT:gap0_3457	GGTATTCTAACGCTTTTCCATCACCGCATCC	0.706145	8.89643	8.36441	0.0217395
TAC/GG-AG:gap0_4428	GGTTCCACAACACACTGCTCAGATGCACCCTT	7.06145	8.89643	8.36441	0.0217395
TAA/AG-AG:gap1_659	GGTTTTTCAACCAGCCGCCCAGATTCGTTAGC	7.06145	8.89643	8.36441	0.0217395
TAC/TT-AT:gap2_4585	GGCATCATCCATGTTTTCCCATTTCCGCAATC	7.76759	8.89643	8.36441	0.0217395
TAC/AG-AC:gap3_1984	GGTTAATATCACCTTCTTCCACAACCCAGAAC	9.17988	8.89643	8.36441	0.0217395
TAT/AG-AC:gap0_4777	GGTTCTTCAAACGCACTTTCACGACGACCTTG	11.2983	8.89643	8.36441	0.0217395
TAC/AG-AT:gap0_3224	GGACATTTTAAACGTTGTGTATTATTTCATGT	12.0045	8.89643	8.36441	0.0217395
TAC/GG-AT:gap0_4471	GGTTGACAAAACCAATGTTTATTTACAGTTTT	16.2413	8.89643	8.36441	0.0217395
TAC/AG-AC:gap3_1787	GGTATTCATAGCCATCCTGTACCACTGGGCAA	17.6536	8.89643	8.36441	0.0217395
TAC/AT-AT:gap0_4178	GGCTATTTTGAACGCAGTGTATTAAAAAATGC	24.7151	8.89643	8.36441	0.0217395
TAT/GG-AT:gap4_5498	GGTCTAAAAAACCATCCTGTATCTAACTCACC	14.1229	25.5772	24.2568	0.021309
TAC/AG-AT:gap0_2903	GGTAATTTTCAACGCATTGTATCGAATCTCCG	456.17	268.005	255.115	0.021245
TAC/AG-AC:gap3_1928	GGTCCATTTCAACGCGCTGTACGACCTTAAAA	104.509	58.9389	56.0416	0.0211551
TAG/GC-AG:gap3_4611	GGTCAAAAACTCTCGTTTCCAGGGGCTCCCTG	119.338	154.575	147.214	0.0209151
TAC/AG-AC:gap4_2614	GGACAAATTTGAACCCGCTTACACTAGATTTT	214.668	250.212	238.386	0.0208571
TAT/GG-AT:gap3_5463	GGATAATTTAAACGCACTGTATTCTTTACACT	418.744	323.608	308.647	0.0204276
TAC/AA-AC:gap3_824	GGAATTTTTGAACGCACTGTACGAAGAGTTCG	447.696	215.738	205.765	0.0203636
TAC/AG-AC:gap3_1895	GGCTTTTTAAAACGCGCTGTACTCTCAAATAC	127.812	91.1884	86.9899	0.0200212
GAG/GT-AG:gap2_547	GGCAATTTTATTTTGTGTTTAGAACGAGAACA	211.843	173.48	165.615	0.0199147
TAT/GC-AT:gap3_5342	GGCTAATTCTGACTCGGTGTATTTACGCAATC	2133.26	2373.12	2266.76	0.0198983
TAT/AG-AT:gap3_5136	GGCATTTTTAAACGCGCTGTATTTGTTCGACA	230.909	185.713	177.326	0.0198521
TAC/AG-AT:gap5_4083	GGAATTCAAACGTTTTTTCTATCCGACGCGGA	39.5441	33.3616	31.7848	0.0198111
TAC/AG-AC:gap2_1445	GGATTCCAACCTCCTGTTTCACTCACCGACAA	52.2547	156.8	149.723	0.0197979
TAC/AG-AA:gap0_1151	GGAATTTGTGAACGCACTGTAAGTCCAGAAGT	713.206	440.373	420.73	0.0197258
TAC/AG-AT:gap1_3903	GGACTCAACTGCCTGTCGCTATATTCGTTGGT	99.5664	86.7402	82.8077	0.0196851
TAC/AG-AT:gap0_3514	GGTTCAAACCAACTGCCTCCATTGCTCTATCA	12.7106	45.5942	43.495	0.0195909
TAC/AG-AT:gap0_2927	GGTCTTAAAAAATTTCTGTCATTCCTCACATC	40.9564	57.8268	55.2051	0.0194608
TAT/TG-AT:gap3_5593	GGAAATCCACCTCCTGTGTATCGTCCAAGTG	88.9743	70.0594	66.9153	0.0193749
TAC/AG-AT:gap1_3924	GGTTCTATCAACGTGTATAAATAACTGACGAA	471.705	311.375	297.773	0.0192717
TAC/AG-AC:gap3_2086	GGTATTTTAGAACGCTCTGTACGATAACACTA	206.194	192.385	184.017	0.0191106
TAC/AG-AT:gap0_3343	GGACCTAATTGTGCTCCCTCATGTTTTCATCG	48.724	41.146	39.3127	0.0188564
TAC/AA-AG:gap0_858	GGCAATAATGAACGCATTGTAGGCATTTCAGT	1380.51	994.176	951.87	0.0188468
TAC/AA-AC:gap2_768	GGTTTAAAAAACCACCGTGCACGACTGGGACT	28.2458	28.9134	27.6026	0.0188174
AAG/GT-AG:gap3_79	GGAAACATTTTTTGTATTTCAGGCTGAAGGAA	231.616	207.954	199.073	0.0187704
TAC/AT-AC:gap2_4115	GGTTCATAAAACCATCCTGCACGTTTCCGAAT	2.82458	16.6808	15.8924	0.0187274
TAC/AG-AT:gap0_3220	GGCTCATTCACACTTTCTGCATTCCTCCCAGA	6.3553	16.6808	15.8924	0.0187274
TAC/AG-AT:gap0_2962	GGATTAATCAAGCGGTGTGTATCACCAGTATT	8.47374	16.6808	15.8924	0.0187274
TAC/AA-AT:gap0_959	GGATAGTTTTCGTCGTCCCTATCCACCATTCT	8.47374	16.6808	15.8924	0.0187274
TAT/AG-AC:gap0_4841	GGCTTTCGAACGCATTTTCCACCCCTTCATCG	8.47374	16.6808	15.8924	0.0187274
TAC/AG-AT:gap0_3679	GGTATGCTGAACCAGCCTGTATTTATCAACAG	9.88603	16.6808	15.8924	0.0187274
TAC/AG-AT:gap0_3673	GGACGTTTACGCATTGTTTTATTTCAAGCACA	12.7106	16.6808	15.8924	0.0187274
TAC/AG-AC:gap2_1326	GGTGAAAATCTTCTTCTTCCACTCAGAGACAT	19.0659	16.6808	15.8924	0.0187274
TAC/AG-AC:gap3_1725	GGAATTTCAAAACACTCTGTACGTTCCATCAA	21.1843	16.6808	15.8924	0.0187274
TCG/GT-AG:gap1_5637	GGTGTTGCGTTTTATCGTTTAGAGTAAAACCG	24.0089	16.6808	15.8924	0.0187274
TAC/AG-AT:gap0_3258	GGATTGACCTCGCGTTCTGTATGATCAACACA	1004.84	633.871	607.256	0.0185687
TAC/AT-AT:gap0_4227	GGCTCAAAAACCACCTTTCCATCCCTCTAAAA	2.82458	4.44822	4.18221	0.018296
TAC/AT-AC:gap5_4165	GGTTCAGAAAACCATTCTGTACAAACAGTGAA	4.94301	4.44822	4.18221	0.018296
TAT/GA-AT:gap3_5257	GGTTTTTGTAACCCTAGCCTATCCGATTCAGT	4.94301	4.44822	4.18221	0.018296
TAC/AG-AT:gap0_3527	GGATTCACGCGCTTTTTTCCATGCTGCCAAGT	6.3553	4.44822	4.18221	0.018296
TAC/AG-AC:gap4_2388	GGTTTTTTACGCCCTTGGCTACAACGAACCTG	7.06145	4.44822	4.18221	0.018296
TAC/AG-AT:gap0_3282	GGCCCTAACTGCCTGTTCCTATTAGCCGTGTT	7.76759	4.44822	4.18221	0.018296
TAC/AG-AC:gap3_1940	GGTCTAACCTAACCACGCGTACGCGCTTCAAG	8.47374	4.44822	4.18221	0.018296
TAC/AG-AG:gap1_2881	GGTATTACAAACTACCCTGTAGAAGCAATAAA	9.17988	4.44822	4.18221	0.018296
TAC/AG-AT:gap0_3495	GGAAGTATCAATTTCCTTTCATTGGCAATTCG	10.5922	4.44822	4.18221	0.018296
TAC/AG-AT:gap0_3543	GGTGTCTACCTCGCTGTTTCATCTAATCGATT	92.505	194.609	186.526	0.0182321
CAC/GC-AC:gap5_312	GGCAATGTCTACACTGTGCCACGGTTCCGAAC	392.617	239.092	229.185	0.0182225
TAC/AG-AT:gap0_2979	GGAATTTTTGAACGTACTGTATGATAAACGCA	223.848	360.305	345.45	0.0181822
TAT/GT-AG:gap0_5515	GGAGTGATTTTTTTCAATTCAGACTTGCAGTA	96.0357	81.1799	77.7891	0.0180753
TAC/AG-AC:gap2_1289	GGTTTTTTCAACACTCTTTCACGCTGACGTCG	14.829	36.6978	35.1305	0.0179548
TAT/CC-AT:gap5_5213	GGTGCAAACCTTGTTTTTTTATCAATCTGGAC	27.5397	36.6978	35.1305	0.0179548
TAT/AC-AC:gap0_4716	GGACACTAGTTTCCCCTCTCACGCGAACTCAT	67.7899	96.7487	92.845	0.0175169
TAT/AG-AC:gap0_4747	GGAATCCTCAACGCACTTTCACGTCGGCACCC	44.4871	44.4822	42.6585	0.017382
TAC/AG-AC:gap4_2635	GGAATTTCTGAACGCATTGTACACGAACTCGA	245.032	216.851	208.274	0.0173622
TAC/AG-AC:gap4_2573	GGTATTTTGAACTCCTTCGTACAACTCATTCC	106.628	164.584	158.087	0.017276
TAC/AG-AC:gap3_1964	GGAATTTCGGAACGTACTGTACCTGAAATGTG	1045.8	440.373	423.239	0.0171555
TAC/AA-AT:gap0_884	GGAAATTTAAAACTTCTTGCATCCGGTATGAC	224.554	152.351	146.377	0.0171432
TAT/GT-AT:gap2_5528	GGAATTCTTCCAACTTTTGCATTTTCGAGTAA	21.1843	32.2496	30.9483	0.0168216
TAC/AG-AA:gap0_1150	GGTACGCAAAACGACCCTGTAATTGAACCGAA	40.9564	32.2496	30.9483	0.0168216
TAC/AG-AT:gap0_3484	GGCATTCAAAACTCTCCTGTATGCGTGCGAAG	82.619	32.2496	30.9483	0.0168216
TAC/AA-AC:gap4_845	GGTCCACGTTTTGCTTTCTACTTCCACAACC	19.7721	60.0509	57.7145	0.0166687
TAC/AG-AT:gap1_4039	GGATTTCCAAAGCTCTGTTCATATGTAACTCG	564.21	540.458	520.267	0.0164741
TAC/AG-AC:gap3_2219	GGTTTAGTAAAGCACCCTGTACGGTCACATGG	62.8469	67.8353	65.2424	0.0164315
TAC/CG-AC:gap4_4271	GGAATTTCAACTCACCCGGTACGCTAGATAAG	212.55	166.808	160.597	0.0162814
TAC/AG-AC:gap4_2558	GGAATTTTTAAACGCACTGTACAATAACGGAG	252.094	139.007	133.831	0.0162422
TAC/AG-AC:gap2_1208	GGTTAAGAATAACACCCTGCACCTTATCTAGT	7.06145	12.2326	11.7102	0.0162409
TAC/AG-AC:gap3_1854	GGTATTTTCATCATTTTCCTACGAGGCAGCTA	16.2413	12.2326	11.7102	0.0162409
TAC/AA-AC:gap2_748	GGTTTGAATCACTCCGTTTCACGCTAGAACCG	20.4782	12.2326	11.7102	0.0162409
TAC/AA-AT:gap0_888	GGTATTTTTAAATACGTTGCATCGAGTCAAGA	33.1888	12.2326	11.7102	0.0162409
TAT/AG-AC:gap0_4877	GGATTTTCTGAACCAGCTGTACGAAGAACGTA	167.356	146.791	141.359	0.0161532
CAT/GG-AT:gap3_464	GGATTTCCAACGCGTTTTCCATCTCGACTGCA	26.8335	47.8183	46.0043	0.0161091
TAC/AG-AT:gap0_3395	GGTTTTTTTGAACGCACTGTATGAACAACTCG	117.22	83.404	80.2984	0.0160872
TAT/GC-AT:gap5_5372	GGTGTGTTGAATTTGTGTTTATAAGTACCAGC	14.829	20.017	19.2382	0.0156408
TAC/AA-AC:gap2_745	GGATTTTTGACCGCGTTCCCACGAGACGATAT	45.1933	27.8013	26.7661	0.0153545
TAC/AG-AT:gap1_3963	GGATCATTTGAACTCCATGCATAACTTTTCAC	175.124	176.817	170.634	0.0152813
AAT/TG-AT:gap3_203	GGTCATAAACCCTTCCTGTTATTCCCTTGAAC	28.9519	35.5857	34.2941	0.0151869
TAC/AG-AC:gap4_2341	GGTGTTTTGAACGCCCTGTACAATTCTCGAA	39.5441	51.1545	49.35	0.014999
CAG/GT-AG:gap3_376	GGCATTTTAATATTTTTTTTAGGAACAACTCG	48.724	51.1545	49.35	0.014999
TAC/AG-AT:gap0_2963	GGATTTCAACGCGACTCTGCATTCCTGATTTA	202.664	206.842	199.909	0.0146611
TAG/AG-AC:gap0_4592	GGTCACGATCTCTTTTTCCCACTCCATCACTT	91.0927	256.884	248.423	0.0144316
TAC/AG-AT:gap0_3553	GGAATTTTTAAACGCGCTGTATGATCCACCGG	248.563	186.825	180.671	0.0143892
TAC/AG-AT:gap0_3209	GGTCCAAAAACACCCTGTCCATTTATTCTTCC	19.0659	70.0594	67.7518	0.0141355
TAC/AG-AC:gap3_1751	GGAAATTTTGAACGCACTGTACCACCGCTTAC	259.155	1320.01	1278.08	0.0139961
TAC/AG-AT:gap0_3225	GGTTTTTTTGAACGCACTGTATCTCAACCCGA	60.7285	46.7063	45.1678	0.0139389
TAC/AA-AG:gap0_859	GGATATCGCACCACTGCTGTAGCTTTCACCTC	819.128	638.319	618.13	0.0139135
TAC/AG-AC:gap2_1192	GGTAATTTTTAACTTCCTGCACTGGACTATCC	35.3072	31.1375	30.1119	0.013654
TAC/AG-AC:gap3_1589	GGTGTCTTTGAACGCGTTTCACAACTTATTAC	91.0927	115.654	112.083	0.0133837
TAC/AG-AT:gap0_3705	GGTCCAAACCTCGCGTGCTCATTTCGGCGACG	19.7721	23.3531	22.5839	0.0133805
TAC/TG-AT:gap1_4566	GGCTGAACCACTTTTTTCCTATTCAACACCTT	21.8905	23.3531	22.5839	0.0133805
TAC/AA-AC:gap2_747	GGTCTAAACTACCGTCGCTCACGCAGCAATCA	28.9519	23.3531	22.5839	0.0133805
TAC/AG-AC:gap4_2468	GGAATTCTTAAACGCGCTGTACATTTTCGCTT	64.9653	134.559	130.485	0.0131526
TAC/AA-AT:gap0_979	GGAATTTTTGAACGCACTTTATTTTTTGATGA	67.7899	92.3005	89.4992	0.0130964
TAC/AG-AT:gap1_4037	GGTAATTTTGAACGCACTTTATATTCACACTT	42.3687	50.0424	48.5136	0.0129492
TAC/AG-AC:gap3_1700	GGTCTAAAAAACCACCTTGTACGATCGATTCA	7.06145	15.5688	15.0559	0.0128652
TAC/AC-AT:gap0_1112	GGAATTCAAACACTGTTTTTATGCGATCCTAA	15.5352	15.5688	15.0559	0.0128652
TAC/GG-AG:gap0_4413	GGCGAACCGTTTTTTTTTTCAGTACTCGCGAG	73.4391	42.258	40.9856	0.012669
TAC/AG-AC:gap3_1643	GGATTTTTAAAACGCGTTGTACTCCGAACATG	310.704	335.84	326.212	0.0125568
TAT/AG-AC:gap0_4892	GGCCTATTCCAACGCGTTCCACGACCTCGTTC	146.878	141.231	137.176	0.012471
AAT/GT-AT:gap3_187	GGACTCTATTTGACGTTGGTATGGCGCGACAA	639.061	1919.41	1866.1	0.0122186
TAC/AG-AC:gap2_1247	GGCTTTCTAACGCGTTTTCACGACTTCGGCT	124.281	83.404	81.1348	0.0116955
AAG/GT-AG:gap2_49	GGACTTTTCTGATCATTTCTAGACGATTCCGA	35.3072	26.6893	25.9297	0.0116538
TAC/AG-AT:gap1_4067	GGTTCCCAACGCTTTTTTCATAATAACATTT	2.11843	7.78438	7.52797	0.0115327
TAC/AG-AC:gap2_1295	GGTGTGATTAACCCTGTTTCACGCAATGCACT	4.23687	7.78438	7.52797	0.0115327
CAG/GT-AG:gap2_353	GGATTCCTTATTCACAACCTAGCCTGAAGCAA	5.64916	7.78438	7.52797	0.0115327
TAC/AG-AC:gap3_1688	GGTTTGCAGAACCACTTTGTACTTGCACCGGC	6.3553	7.78438	7.52797	0.0115327
TAC/AG-AT:gap0_3329	GGCTACAACCTGTTTTCCCATGAAACGATGT	7.76759	7.78438	7.52797	0.0115327
AAG/GT-AG:gap3_86	GGTACTATTTTTCAACTTTCAGGACCAAACCG	7.76759	7.78438	7.52797	0.0115327
TAT/GG-AG:gap0_5413	GGTTTCCAAAACGCGCCCCCAGATCGGATCCG	9.88603	7.78438	7.52797	0.0115327
TAC/AC-AC:gap2_996	GGAATTTTTGAACGCACTGCACGTTCCACTCA	12.0045	7.78438	7.52797	0.0115327
TAC/AG-AT:gap0_3257	GGCTTCATTTATCCGTTTTCATTTTACGACAT	12.0045	7.78438	7.52797	0.0115327
TAT/GT-AG:gap1_5524	GGTCAATTTTTCCATTCTCTAGGATACGAAAA	12.7106	7.78438	7.52797	0.0115327
TAC/AG-AC:gap3_2227	GGTTCTCAAAATCACCCTGTACGCCGGAATGG	142.641	75.6197	73.6068	0.0114106
TAT/TG-AT:gap4_5602	GGTGTTCACAAACTCGCTGTATTTCAGTCATG	74.1452	56.7147	55.2051	0.0113122
TAC/AG-AC:gap3_1734	GGAATTTGTAAACGCACTGTACGACGCAAACA	609.403	459.278	447.496	0.011237
TAT/GG-AT:gap3_5452	GGAAAATAAACTCGCTGTTCATGTACCGTTTG	305.055	165.696	161.433	0.0111825
TAC/AA-AT:gap0_899	GGTAGATCGACAACTTTTGTATTGACCAGTTC	189.953	116.766	113.756	0.0111472
TAC/AA-AC:gap3_787	GGCTTGCAAAAGCACTGTTTACTCTGAAGAAA	154.646	108.981	106.228	0.0109099
TAC/AG-AC:gap2_1233	GGTAAGTAAAACCACTCTTCACGACTACCCGA	43.781	78.9558	76.9526	0.0108816
TAC/AG-AC:gap4_2396	GGTTTTTTTGAACGCACTGTACAACAACGTGG	155.352	48.9304	47.6772	0.0108201
TAC/GC-AT:gap0_4341	GGTTCAAACTCTCGCTTCCCATAACCCGTTAC	35.3072	60.0509	58.5509	0.0106276
TAC/GG-AG:gap0_4414	GGTGAACAAAACCATCCTGTAGCATGTTGAGT	593.162	318.047	310.32	0.0106149
TAC/AG-AT:gap1_4009	GGATGGTGTCACGTGTTTGTATAATGCTTTCC	12.0045	18.9049	18.4017	0.0105818
TAT/AG-AC:gap0_4749	GGTCTGTTGTAGCGCACTCTACGTCAAAACCC	30.3642	18.9049	18.4017	0.0105818
TAC/AG-AT:gap1_3918	GGTTGAGAAAATCACCCTGTATAAGAGTCTGA	49.4301	18.9049	18.4017	0.0105818
AAC/AC-AT:gap1_15	GGTCCCACACTATGCTTTCTATAACCTAAACT	9.88603	30.0255	29.2754	0.0102917
TAT/AG-AC:gap1_4949	GGCTACAGTCTTTCGCCCGTACAAAACAAAAA	61.4346	41.146	40.1492	0.0101513
TAC/AG-AC:gap4_2300	GGAAGTATTGAACGCACTGTACATTTCACAAC	569.153	301.367	294.427	0.0100495
TAC/AG-AC:gap3_1736	GGCATTTTTGAACGCACTGTACCTCAGCCCTG	549.381	459.278	449.169	0.00962369
TAG/AG-AT:gap0_4594	GGCCAGTACTCAACTTCCTCATTCTCTCTACG	65.6715	203.506	199.073	0.00947033
TAC/AG-AT:gap0_3256	GGAATTTCTGAACTCACTGTATCTTCACAAGG	254.918	284.686	278.535	0.00941914
CAT/GC-AG:gap1_419	GGTATTGTGTGATTTTGTGTAGGGCGGGCATA	82.619	651.664	638.205	0.00903536
TAC/AG-AC:gap3_1739	GGAAGTTTTGAACGCACTGTACCTGCCGTCTG	853.023	602.733	590.528	0.00885521
TAC/TG-AA:gap0_4520	GGATTTTAAGCTATGACCGAAAAAAACTGGAT	113.689	84.5161	82.8077	0.00866163
TAC/AG-AT:gap0_3732	GGTTTGACCAACCGCTCTGTATTGAAATGAAT	101.685	110.093	107.901	0.00857837
TAC/AG-AG:gap0_2815	GGAGAAAAACCACTCTCTGTAGTTGATCACGT	201.957	113.429	111.247	0.00829122
TAT/AG-AC:gap0_4801	GGTTATAACATTTTTCCTGCACGATCGAAATT	55.7854	62.275	61.0602	0.0082867
TAC/GG-AG:gap0_4409	GGATTAACCGTGTCCCCTCCAGTCCCATCTAT	4.94301	11.1205	10.8737	0.00824699
TAC/GG-AT:gap0_4467	GGTTTCAAACTCACCCTTCCATTCCGCGCCGA	4.94301	11.1205	10.8737	0.00824699
TAC/AG-AT:gap0_2966	GGACATTCCAAACCCGTTGTATTCAACAAACC	5.64916	11.1205	10.8737	0.00824699
TAT/GC-AT:gap2_5317	GGTCACCATCATCCCTCTTCATTTCCCGCCTC	6.3553	11.1205	10.8737	0.00824699
TAC/TT-AT:gap1_4581	GGAAATTGATAATCTGCGTCATTCAACAACAA	15.5352	11.1205	10.8737	0.00824699
TAT/AG-AT:gap4_5162	GGTAATTTTGAACCCCTTGTATATTCTATTGA	18.3598	11.1205	10.8737	0.00824699
TAC/AA-AT:gap0_911	GGTCACTTCATCTGTTTCCCATTTACTGGCGC	19.7721	11.1205	10.8737	0.00824699
TAC/GC-AT:gap0_4346	GGTTCAAATATCACGTTTTCATTTCTCTTCAA	10.5922	25.5772	25.0932	0.00768981
TAC/AG-AT:gap1_4053	GGATTTGTTGAACGCACTGCATACTGTGGAGT	571.977	522.665	513.575	0.00759049
TAC/AG-AT:gap0_3837	GGAGTTTTTGAACGCACTGTATGTCAAGGACA	122.163	40.0339	39.3127	0.00751603
TAC/AG-AT:gap0_3167	GGCATTGCTCAACCGTCTGTATCTATCGCCGT	121.457	137.895	135.504	0.00748742
TAC/AG-AG:gap1_2853	GGTTAGCAAAATCACCCTGTAGAAGCAAACAA	142.641	54.4906	53.5323	0.00743123
TAT/TG-AT:gap4_5601	GGTGGCTCAGCTCTAAGTCATTGCATTCGTA	420.156	375.874	369.707	0.0071464
TAC/AG-AT:gap0_3014	GGATTATAACTGACTTCTGTATTGGTCCCGCA	49.4301	43.3701	42.6585	0.0068655
TAT/AT-AC:gap0_5197	GGAATTTCTAAACGCGCTGTACGTCCGATATT	170.181	180.153	177.326	0.00679344
TAC/AG-AT:gap0_3735	GGAATTTACAACTGCTGTCCATTCGAACTATA	127.812	104.533	102.882	0.00678225
TAC/AG-AC:gap3_1653	GGCCTTTTTAAACGCGCTGTACTCGCTTACAT	166.65	151.239	148.887	0.00671965
TAC/AT-AC:gap2_4107	GGTAATTCTAAACGCATTTCACTCTTCCACAA	35.3072	90.0764	88.6628	0.00671909
TAT/AT-AT:gap2_5204	GGTTCTTTCACCCTGTCTCCATTTTTTCTCAA	6.3553	28.9134	28.439	0.00671629
TAC/AG-AC:gap2_1489	GGCACAACGACCTGCCTTTCACCCGCCGACAT	7.06145	14.4567	14.2195	0.0063052
TAC/AG-AC:gap3_2229	GGCTTGAAAAACCACCCTGTACCCGTTGAGAA	9.17988	14.4567	14.2195	0.0063052
TAC/AG-AT:gap0_3667	GGTGACAATTCGTTTTTCCTATTCTACAAAAT	28.9519	14.4567	14.2195	0.0063052
TAC/AG-AT:gap0_2960	GGTCTTTTCCCACTGTTTGCATTCCTCGAACG	125.694	193.497	190.709	0.00623974
TAC/AG-AC:gap4_2444	GGAATTTTTCAACACTGTTTACCACCCGCAAC	36.0134	64.4991	63.5695	0.00611375
GAT/GG-AT:gap3_582	GGATTTTCTACCCGACTGGTATGAACGCACAA	235.146	150.127	148.05	0.00597071
TAT/AG-AT:gap2_4986	GGCTGACATTCTCTCTCCTCATGCCATCAACG	53.667	100.085	98.7001	0.00593145
TAC/AG-AC:gap3_2282	GGAATTTTTGAACGCACTGTACGAAACTCGCC	776.053	542.682	535.323	0.00590823
TAC/AG-AT:gap0_3711	GGCTATTCCGAACGCGTTCTATCATTGTTCCA	209.019	185.713	183.181	0.0058987
TAC/AG-AT:gap0_3050	GGAATTGTTGAACGCACTGTATGACCAAAATT	199.133	206.842	204.092	0.00575738
[truncated: 1,913 more rows]
